# Supplementary material for: Cross-species inference of long non-coding RNAs greatly expands the ruminant transcriptome
Source: Genet Sel Evol. 2018 Apr 24;50:20. doi: 10.1186/s12711-018-0391-0 (PMC5926538; doi:10.1186/s12711-018-0391-0)
Supplement: Supplementary file 1 — Additional file 1. This file contains all supplementary tables relating to the characterisation of sheep lncRNAs. Table S1. Candidate sheep lncRNAs: a shortlist of novel gene models (plus independently confirmed known gene models) assessed for coding potential using CPC, CPAT, PLEK, blastp vs. Swiss-Prot, and HMMER vs. Pfam. Table S4. Sheep gene models considered as non-coding by either CPC, CPAT or PLEK but showing sequence homology to either a known protein (in Swiss-Prot) or protein domain (in Pfam-A). Table S6. Number of novel sheep lncRNA gene models identified per chromosome. Table S8. Number of novel sheep lncRNA gene models identified, by category. Table S10. Alignments of novel sheep lncRNA gene models to goat, cattle and human lncRNA. Table S19. Expression level estimates for 13,047 novel sheep lncRNAs, as transcripts per million (TPM), which were assessed using 71 adult RNA-seq libraries (11 tissues plus one cell type under two conditions, each sample is sequenced for six individuals). Table S21. Reproducibility of sheep lncRNA gene models when merging all combinations of data from six adults (three females and three males), for each individual a common set of RNA-seq libraries (comprising 31 tissues/cell types) was available. Table S22. Number of sheep expression atlas RNA-seq libraries (out of 429 in total) for which a candidate lncRNA gene model cannot be fully reconstructed. Table S23. Genes within each co-expression cluster, after network analysis of the sheep RNA-seq libraries. Table S24. Number of sheep lncRNAs co-expressed with protein-coding genes. Table S25. Distance between lncRNAs and protein-coding genes within the same co-expression cluster, on the same chromosome, for sheep. Table S26. Correlation between the expression profile of sheep lncRNAs and their nearest protein-coding genes, both 5′ and 3′. [file 12711_2018_391_MOESM1_ESM.xlsx]

## Sheet: Table S1
Table S1. Candidate sheep lncRNAs: a shortlist of novel gene models (plus independently confirmed known gene models) assessed for coding potential using CPC, CPAT, PLEK, blastp vs. Swiss-Prot, and HMMER vs. Pfam.
Note that those columns detailing the nearest TSS to each gene model are filled only for genes not already present in the Oar v3.1 annotation. Some of the shorter Oar v3.1 scaffolds have also not been annotated with TSS, and so these columns are also unfilled for gene models predicted on these scaffolds.
Gene ID	Chromosome / scaffold	Gene start	Gene end	Gene length	Strand	No. of exons	Exon coordinates	Exon lengths	Total exon length	Coordinates of longest complete ORF (if any)	Length of longest complete ORF (if any)	ORF length as a % of concatenated exon length	Length of encoded protein (no. of amino acids)	CPC score	CPAT score	PLEK score	Does ORF remain open beyond the end of the concatenated exon sequence?	Shortest distance between gene and nearest TSS (irrespective of strand)	On which strand is the nearest TSS?	Is the nearest TSS on the same strand, or opposite strand, to this candidate lncRNA gene?	lcnRNA category	Nearest TSS	Associated transcript ID	Associated transcript type	Associated transcript coords	Associated gene ID	Associated gene name	Associated gene description	Associated gene type	Associated gene coords
ENSOARG00000025489	1	891736	948267	56532	+	2	1:891736-892031, 1:948025-948267	296, 243	539	positions 1-354 (frame +1)	354	65.68	117	-1.11775	0.463521	-1.35376	no
ENSOARG00000025490	1	945528	954613	9086	+	2	1:945528-945703, 1:954323-954613	176, 291	467		0	0	0	-0.903233	0.0170843	-0.889299	yes
ENSOARG00000025491	1	967722	968777	1056	+	2	1:967722-967854, 1:968083-968777	133, 695	828	positions 517-828 (frame -1)	312	37.68	104	-1.04142	0.14552	-1.94777	yes
ENSOARG00000025493	1	1045642	1161882	116241	+	2	1:1045642-1046770, 1:1161852-1161882	1129, 31	1160	positions 794-1158 (frame +2)	365	31.47	121	-0.600564	0.145	-1.31598	yes
ENSOARG00000025502	1	5459827	5461433	1607	-	2	1:5459827-5459990, 1:5461304-5461433	164, 130	294	positions 1-294 (frame -1)	294	100	97	-1.01565	0.215744	-2.57196	no
ENSOARG00000025509	1	11208701	11217064	8364	-	3	1:11208701-11209164, 1:11210634-11210817, 1:11216909-11217064	464, 184, 156	804	positions 160-804 (frame -1)	645	80.22	214	-1.10104	0.200124	-1.78548	no
ENSOARG00000025511	1	17971643	18117954	146312	-	2	1:17971643-17972113, 1:18117656-18117954	471, 299	770	positions 286-513 (frame -1)	228	29.61	75	-0.83844	0.0256196	-1.93855	no
ENSOARG00000025515	1	29218965	29236721	17757	+	2	1:29218965-29219011, 1:29236457-29236721	47, 265	312	positions 1-312 (frame +1)	312	100	103	-0.713793	0.426446	-1.86125	no
ENSOARG00000025518	1	37923485	37929107	5623	+	2	1:37923485-37924016, 1:37928531-37929107	532, 577	1109	positions 381-602 (frame +3)	222	20.02	73	-1.2025	0.0492723	-2.19777	no
ENSOARG00000025520	1	38794583	38795508	926	-	2	1:38794583-38795226, 1:38795376-38795508	644, 133	777	positions 121-696 (frame -1)	576	74.13	191	-1.10422	0.289387	-0.168421	no
ENSOARG00000025521	1	43033018	43091076	58059	-	2	1:43033018-43033070, 1:43089905-43091076	53, 1172	1225	positions 505-657 (frame -1)	153	12.49	50	-0.822598	0.00881046	-1.65194	no
ENSOARG00000025522	1	43541411	43542272	862	-	2	1:43541411-43541529, 1:43541975-43542272	119, 298	417	positions 1-402 (frame -1)	402	96.4	133	-1.13054	0.0650409	-2.07848	no
ENSOARG00000025523	1	44551982	44553227	1246	+	2	1:44551982-44552103, 1:44553148-44553227	122, 80	202	positions 10-84 (frame -1)	75	37.13	24	-1.11032	0.158349	-2.5988	no
ENSOARG00000025526	1	59806083	59807717	1635	-	2	1:59806083-59806330, 1:59807544-59807717	248, 174	422	positions 33-140 (frame +3)	108	25.59	35	-1.24422	0.0915397	-2.35626	no
ENSOARG00000025527	1	59844937	60011169	166233	-	2	1:59844937-59845038, 1:60010409-60011169	102, 761	863	positions 5-85 (frame +2)	81	9.39	26	-0.846383	0.0110664	-2.71146	no
ENSOARG00000025543	1	85943598	85955777	12180	-	2	1:85943598-85947147, 1:85955057-85955777	3550, 721	4271	positions 1-741 (frame -1)	741	17.35	246	-0.845882	9.76345e-05	-0.492253	no
ENSOARG00000025545	1	87765075	87765650	576	+	2	1:87765075-87765100, 1:87765383-87765650	26, 268	294	positions 1-189 (frame +1)	189	64.29	62	-0.833265	0.323927	-1.92823	no
ENSOARG00000025546	1	93070416	93074909	4494	+	3	1:93070416-93070446, 1:93071299-93072120, 1:93074391-93074909	31, 822, 519	1372	positions 836-1303 (frame +2)	468	34.11	155	-0.583953	0.0928586	-0.836045	no
ENSOARG00000025548	1	95301870	95428638	126769	-	2	1:95301870-95302202, 1:95428153-95428638	333, 486	819	positions 208-510 (frame -1)	303	37	100	-0.950426	0.0620838	-1.46417	no
ENSOARG00000025550	1	101330815	101357657	26843	+	3	1:101330815-101330879, 1:101331201-101331514, 1:101357301-101357657	65, 314, 357	736	positions 511-672 (frame +1)	162	22.01	53	-0.743678	0.108931	-2.15449	no
ENSOARG00000025552	1	101515087	101517609	2523	+	2	1:101515087-101515398, 1:101515883-101517609	312, 1727	2039	positions 126-458 (frame +3)	333	16.33	110	-0.770891	0.0151564	-1.10105	no
ENSOARG00000025561	1	113860608	113872443	11836	+	2	1:113860608-113861384, 1:113871709-113872443	777, 735	1512	positions 662-850 (frame +2)	189	12.5	62	-1.06667	0.0131152	-0.058963	no
ENSOARG00000025562	1	114570948	114573332	2385	-	3	1:114570948-114571722, 1:114572713-114573144, 1:114573254-114573332	775, 432, 79	1286	positions 1-501 (frame -1)	501	38.96	166	-0.87705	0.0289274	-0.133595	no
ENSOARG00000025570	1	123660445	123707865	47421	+	2	1:123660445-123661025, 1:123707226-123707865	581, 640	1221	positions 841-969 (frame -1)	129	10.57	42	-1.06637	0.0112202	-1.70155	no
ENSOARG00000025572	1	125840701	125841901	1201	+	2	1:125840701-125841073, 1:125841642-125841901	373, 260	633	positions 210-533 (frame +3)	324	51.18	107	-0.935531	0.26681	-1.45665	no
ENSOARG00000025574	1	128107018	128107509	492	-	2	1:128107018-128107052, 1:128107287-128107509	35, 223	258	positions 1-258 (frame -1)	258	100	85	-1.31196	0.141672	-2.77278	no
ENSOARG00000025575	1	128760245	128768317	8073	+	3	1:128760245-128760390, 1:128765941-128766062, 1:128768070-128768317	146, 122, 248	516	positions 140-265 (frame +2)	126	24.42	41	-1.01463	0.110037	-2.18814	no
ENSOARG00000025578	1	136607781	136608895	1115	+	2	1:136607781-136607923, 1:136608728-136608895	143, 168	311	positions 244-309 (frame +1)	66	21.22	22	-0.993492	0.357599	-2.15289	yes
ENSOARG00000025579	1	145740519	145905104	164586	-	2	1:145740519-145740661, 1:145904305-145905104	143, 800	943	positions 269-547 (frame +2)	279	29.59	92	-0.991804	0.126879	-1.00891	no
ENSOARG00000025580	1	147559783	147594519	34737	-	2	1:147559783-147561837, 1:147594474-147594519	2055, 46	2101	positions 1-312 (frame -1)	312	14.85	103	-1.16549	0.000636256	-0.580851	no
ENSOARG00000025582	1	155422270	155454809	32540	-	2	1:155422270-155422360, 1:155454568-155454809	91, 242	333	positions 69-161 (frame +3)	93	27.93	30	-0.940508	0.265085	-1.22145	no
ENSOARG00000025584	1	157860396	157870825	10430	+	3	1:157860396-157860723, 1:157867634-157867719, 1:157870306-157870825	328, 86, 520	934	positions 373-594 (frame +1)	222	23.77	73	-1.00647	0.121802	-2.25088	no
ENSOARG00000025587	1	167634650	167675895	41246	-	2	1:167634650-167635197, 1:167675419-167675895	548, 477	1025	positions 385-522 (frame -1)	138	13.46	45	-0.527304	0.0366756	-1.82036	no
ENSOARG00000025588	1	169229774	169237355	7582	-	2	1:169229774-169229952, 1:169237088-169237355	179, 268	447	positions 225-444 (frame +3)	220	49.22	73	-0.86225	0.258127	-2.25137	yes
ENSOARG00000025591	1	173286372	173397338	110967	-	2	1:173286372-173286607, 1:173397043-173397338	236, 296	532	positions 26-124 (frame +2)	99	18.61	32	-1.17355	0.0162156	-2.33687	no
ENSOARG00000025593	1	181673381	181674482	1102	-	2	1:181673381-181673533, 1:181674018-181674482	153, 465	618	positions 366-425 (frame +3)	60	9.71	19	-1.30725	0.243338	-1.95873	no
ENSOARG00000025594	1	181797403	181807740	10338	+	2	1:181797403-181798440, 1:181807645-181807740	1038, 96	1134	positions 925-1077 (frame +1)	153	13.49	50	-1.13062	0.0513657	-2.42016	no
ENSOARG00000025601	1	199436013	199438596	2584	-	2	1:199436013-199436201, 1:199438132-199438596	189, 465	654	positions 33-89 (frame +3)	57	8.72	18	-0.843812	0.0137626	-2.06703	no
ENSOARG00000025602	1	202893090	202900327	7238	-	3	1:202893090-202894010, 1:202899540-202899659, 1:202900081-202900327	921, 120, 247	1288	positions 795-986 (frame +3)	192	14.91	63	-0.863094	0.0733755	-0.383377	no
ENSOARG00000025604	1	203239417	203280483	41067	-	2	1:203239417-203239621, 1:203279749-203280483	205, 735	940	positions 6-302 (frame +3)	297	31.6	98	-0.783446	0.0704068	-1.54237	no
ENSOARG00000025606	1	206801632	206804422	2791	+	2	1:206801632-206802034, 1:206804212-206804422	403, 211	614	positions 380-508 (frame +2)	129	21.01	42	-1.18973	0.0886498	-1.36029	no
ENSOARG00000025608	1	209003838	209012656	8819	-	2	1:209003838-209004002, 1:209012247-209012656	165, 410	575	positions 199-393 (frame +1)	195	33.91	64	-0.963849	0.107768	-2.45927	no
ENSOARG00000025609	1	211035308	211041741	6434	-	2	1:211035308-211035657, 1:211041317-211041741	350, 425	775	positions 189-395 (frame +3)	207	26.71	68	-1.08078	0.0607619	-1.17454	no
ENSOARG00000025610	1	213668263	213714898	46636	+	2	1:213668263-213668296, 1:213710309-213714898	34, 4590	4624	positions 1-315 (frame +1)	315	6.81	104	-1.07643	2.80249e-06	-0.097007	no
ENSOARG00000025611	1	215729276	215814381	85106	-	2	1:215729276-215730383, 1:215814343-215814381	1108, 39	1147	positions 1-306 (frame -1)	306	26.68	101	-1.35671	0.0106713	-0.183831	no
ENSOARG00000025614	1	223446876	223448055	1180	-	2	1:223446876-223447281, 1:223447552-223448055	406, 504	910	positions 23-340 (frame +2)	318	34.95	105	-0.967201	0.148391	-1.84749	no
ENSOARG00000025616	1	227771316	227923680	152365	+	2	1:227771316-227771339, 1:227922995-227923680	24, 686	710	positions 1-186 (frame +1)	186	26.2	61	-0.954574	0.207592	-2.13785	no
ENSOARG00000025619	1	228053119	228064746	11628	+	2	1:228053119-228053389, 1:228064200-228064746	271, 547	818	positions 352-444 (frame -1)	93	11.37	30	-1.06878	0.0144188	-2.53223	no
ENSOARG00000025622	1	239177860	239178701	842	+	2	1:239177860-239178486, 1:239178534-239178701	627, 168	795	positions 437-562 (frame +2)	126	15.85	41	-1.21936	0.0448929	-1.71602	no
ENSOARG00000025624	1	241623779	241646118	22340	+	3	1:241623779-241623831, 1:241639608-241639797, 1:241645895-241646118	53, 190, 224	467	positions 231-465 (frame +3)	235	50.32	78	-1.05304	0.0378786	-2.34394	yes
ENSOARG00000025626	1	245911769	245917368	5600	+	2	1:245911769-245912786, 1:245912859-245917368	1018, 4510	5528	positions 867-1334 (frame +3)	468	8.47	155	-0.787047	7.39494e-07	-1.0224	no
ENSOARG00000025630	1	248316948	248325818	8871	+	2	1:248316948-248317810, 1:248324513-248325818	863, 1306	2169	positions 689-952 (frame +2)	264	12.17	87	-1.01818	0.00438598	-0.432865	no
ENSOARG00000025631	1	251394380	251395753	1374	+	2	1:251394380-251394847, 1:251395230-251395753	468, 524	992	positions 387-614 (frame +3)	228	22.98	75	-0.956342	0.11323	-1.59789	no
ENSOARG00000025635	1	254235176	254258083	22908	+	2	1:254235176-254235428, 1:254256409-254258083	253, 1675	1928	positions 1-267 (frame +1)	267	13.85	88	-0.915711	0.0115428	-0.442152	no
ENSOARG00000025637	1	259817258	259843280	26023	+	3	1:259817258-259817395, 1:259837729-259837894, 1:259840052-259843280	138, 166, 3229	3533	positions 141-464 (frame +3)	324	9.17	107	-0.940683	8.36318e-05	-0.658876	no
ENSOARG00000025649	1	272846322	272859046	12725	+	2	1:272846322-272847060, 1:272858838-272859046	739, 209	948	positions 415-858 (frame +1)	444	46.84	147	-0.863787	0.357848	-1.14523	no
MSTRG.10018	1	267955925	267957029	1105	+	2	1:267955925-267956128, 1:267956978-267957029	204, 52	256	positions 81-252 (frame +3)	172	67.19	57	-1.03613	0.530704	-2.38906	yes	241357	-	nearest TSS is on opposite strand	antisense	268198385	ENSOART00000015687	protein_coding	1:267852218-268198385:-	ENSOARG00000014410	KCNJ6	potassium voltage-gated channel subfamily J member 6 [Source:HGNC Symbol;Acc:HGNC:6267]	protein_coding	1:267852218-268198385:-
MSTRG.10019	1	268196751	268197829	1079	+	2	1:268196751-268196858, 1:268197588-268197829	108, 242	350	positions 231-338 (frame +3)	108	30.86	35	-1.0388	0.125738	-2.0572	no	557	-	nearest TSS is on opposite strand	antisense	268198385	ENSOART00000015687	protein_coding	1:267852218-268198385:-	ENSOARG00000014410	KCNJ6	potassium voltage-gated channel subfamily J member 6 [Source:HGNC Symbol;Acc:HGNC:6267]	protein_coding	1:267852218-268198385:-
MSTRG.10025	1	269249871	269250524	654	.	1	1:269249871-269250524	654	654	positions 494-651 (frame +2)	158	24.16	52	-1.08285	0.0838118	-2.08563	yes	-40830	+	strandedness of lncRNA not determined	intergenic (> 20kb from nearest gene)	269209042	ENSOART00000015820	protein_coding	1:269209042-269224554:+	ENSOARG00000014532	ETS2	ETS proto-oncogene 2, transcription factor [Source:HGNC Symbol;Acc:HGNC:3489]	protein_coding	1:269209042-269224554:+
MSTRG.10036	1	269364394	269364921	528	.	1	1:269364394-269364921	528	528	positions 55-249 (frame +1)	195	36.93	64	-1.20142	0.17063	-2.22868	no	27548	+	strandedness of lncRNA not determined	intergenic (> 20kb from nearest gene)	269392468	ENSOART00000027584	lincRNA	1:269392468-269440315:+	ENSOARG00000025647	ENSOARG00000025647		lincRNA	1:269392468-269440315:+
MSTRG.10038	1	269373617	269374339	723	.	1	1:269373617-269374339	723	723	positions 429-563 (frame +3)	135	18.67	44	-1.10296	0.104922	-2.4346	no	18130	+	strandedness of lncRNA not determined	intergenic (> 10kb from nearest gene)	269392468	ENSOART00000027584	lincRNA	1:269392468-269440315:+	ENSOARG00000025647	ENSOARG00000025647		lincRNA	1:269392468-269440315:+
MSTRG.10042	1	269442769	269445721	2953	+	2	1:269442769-269442992, 1:269445208-269445721	224, 514	738	positions 266-469 (frame +2)	204	27.64	67	-0.939218	0.0851564	-3.21244	no	-50302	+	nearest TSS is on same strand	intergenic (> 50kb from nearest gene)	269392468	ENSOART00000027584	lincRNA	1:269392468-269440315:+	ENSOARG00000025647	ENSOARG00000025647		lincRNA	1:269392468-269440315:+
MSTRG.10056	1	270157277	270157870	594	.	1	1:270157277-270157870	594	594	positions 328-486 (frame -1)	159	26.77	52	-1.15378	0.155492	-2.3583	no	61168	-	strandedness of lncRNA not determined	lcnRNA overlaps coordinates of a known gene, although its strandedness with respect to that gene is not determined	270219037	ENSOART00000016235	protein_coding	1:270144245-270219037:-	ENSOARG00000014914	ENSOARG00000014914		protein_coding	1:270144245-270219037:-
MSTRG.10091	1	270727488	270728324	837	.	1	1:270727488-270728324	837	837	positions 58-399 (frame +1)	342	40.86	113	-0.825567	0.412308	-1.22935	no	-24157	+	strandedness of lncRNA not determined	intergenic (> 20kb from nearest gene)	270703332	ENSOART00000016573	protein_coding	1:270703332-270724375:+	ENSOARG00000015230	BTD	biotinidase [Source:HGNC Symbol;Acc:HGNC:1122]	protein_coding	1:270703332-270724375:+
MSTRG.10107	1	271057799	271061557	3759	+	2	1:271057799-271059205, 1:271059337-271061557	1407, 2221	3628	positions 2932-3354 (frame -1)	423	11.66	140	-1.0833	8.7756e-05	-0.404993	no	-7717	-	nearest TSS is on opposite strand	intergenic (> 5kb from nearest gene)	271050083	ENSOART00000027585	lincRNA	1:270928864-271050083:-	ENSOARG00000025648	ENSOARG00000025648		lincRNA	1:270928864-271050083:-
MSTRG.10117	1	271290698	271292540	1843	.	1	1:271290698-271292540	1843	1843	positions 862-1290 (frame -1)	429	23.28	142	-0.927406	0.0181692	-1.12703	no	21896	-	strandedness of lncRNA not determined	intergenic (> 20kb from nearest gene)	271314435	ENSOART00000016715	protein_coding	1:271311727-271314435:-	ENSOARG00000015361	DPH3	diphthamide biosynthesis 3 [Source:HGNC Symbol;Acc:HGNC:27717]	protein_coding	1:271311727-271314435:-
MSTRG.10122	1	271312294	271312714	421	+	2	1:271312294-271312519, 1:271312607-271312714	226, 108	334	positions 116-247 (frame +2)	132	39.52	43	-0.893295	0.287758	-1.88553	no	1722	-	nearest TSS is on opposite strand	antisense	271314435	ENSOART00000016715	protein_coding	1:271311727-271314435:-	ENSOARG00000015361	DPH3	diphthamide biosynthesis 3 [Source:HGNC Symbol;Acc:HGNC:27717]	protein_coding	1:271311727-271314435:-
MSTRG.10131	1	272871349	272877260	5912	-	2	1:272871349-272871375, 1:272873885-272877260	27, 3376	3403	positions 2545-2769 (frame -1)	225	6.61	74	-0.925069	4.41857e-05	-0.180331	no	-25028	+	nearest TSS is on opposite strand	intergenic (> 20kb from nearest gene)	272846322	ENSOART00000027586	lincRNA	1:272846322-272859046:+	ENSOARG00000025649	ENSOARG00000025649		lincRNA	1:272846322-272859046:+
MSTRG.10146	1	273283378	273288649	5272	-	2	1:273283378-273284059, 1:273288361-273288649	682, 289	971	positions 759-932 (frame +3)	174	17.92	57	-0.762922	0.0511404	-1.72926	no	311464	-	nearest TSS is on same strand	intergenic (> 100kb from nearest gene)	273600112	ENSOART00000016986	protein_coding	1:273521292-273600112:-	ENSOARG00000015604	SATB1	SATB homeobox 1 [Source:HGNC Symbol;Acc:HGNC:10541]	protein_coding	1:273521292-273600112:-
MSTRG.10148	1	273304226	273304876	651	.	1	1:273304226-273304876	651	651	positions 133-336 (frame +1)	204	31.34	67	-0.930753	0.174891	-1.92982	no	295237	-	strandedness of lncRNA not determined	intergenic (> 100kb from nearest gene)	273600112	ENSOART00000016986	protein_coding	1:273521292-273600112:-	ENSOARG00000015604	SATB1	SATB homeobox 1 [Source:HGNC Symbol;Acc:HGNC:10541]	protein_coding	1:273521292-273600112:-
MSTRG.10159	1	272975053	273005228	30176	-	2	1:272975053-272975090, 1:273004496-273005228	38, 733	771	positions 382-561 (frame +1)	180	23.35	59	-0.989848	0.0554882	-3.60553	no	-44934	-	nearest TSS is on same strand	intergenic (> 20kb from nearest gene)	272930120	ENSOART00000026156	miRNA	1:272930031-272930120:-	ENSOARG00000024254	ENSOARG00000024254		miRNA	1:272930031-272930120:-
MSTRG.10169	1	273126358	273126937	580	-	1	1:273126358-273126937	580	580	positions 401-535 (frame +2)	135	23.28	44	-1.07359	0.118853	-1.83033	no	-196239	-	nearest TSS is on same strand	intergenic (> 100kb from nearest gene)	272930120	ENSOART00000026156	miRNA	1:272930031-272930120:-	ENSOARG00000024254	ENSOARG00000024254		miRNA	1:272930031-272930120:-
MSTRG.10172	1	273169629	273171469	1841	-	2	1:273169629-273169659, 1:273171189-273171469	31, 281	312	positions 22-81 (frame -1)	60	19.23	19	-1.06131	0.158104	-2.5499	no	-239510	-	nearest TSS is on same strand	intergenic (> 100kb from nearest gene)	272930120	ENSOART00000026156	miRNA	1:272930031-272930120:-	ENSOARG00000024254	ENSOARG00000024254		miRNA	1:272930031-272930120:-
MSTRG.10176	1	273189329	273191135	1807	-	2	1:273189329-273190439, 1:273190940-273191135	1111, 196	1307	positions 260-454 (frame +2)	195	14.92	64	-1.08881	0.0106209	-0.974118	no	-259210	-	nearest TSS is on same strand	intergenic (> 100kb from nearest gene)	272930120	ENSOART00000026156	miRNA	1:272930031-272930120:-	ENSOARG00000024254	ENSOARG00000024254		miRNA	1:272930031-272930120:-
MSTRG.10181	1	273870454	273870989	536	.	1	1:273870454-273870989	536	536	positions 74-181 (frame +2)	108	20.15	35	-1.18133	0.0590923	-2.78789	no	-270343	-	strandedness of lncRNA not determined	intergenic (> 100kb from nearest gene)	273600112	ENSOART00000016986	protein_coding	1:273521292-273600112:-	ENSOARG00000015604	SATB1	SATB homeobox 1 [Source:HGNC Symbol;Acc:HGNC:10541]	protein_coding	1:273521292-273600112:-
MSTRG.10187	1	273913789	273914424	636	.	1	1:273913789-273914424	636	636	positions 488-625 (frame +2)	138	21.7	45	-1.20778	0.128566	-2.44349	no	-313678	-	strandedness of lncRNA not determined	intergenic (> 100kb from nearest gene)	273600112	ENSOART00000016986	protein_coding	1:273521292-273600112:-	ENSOARG00000015604	SATB1	SATB homeobox 1 [Source:HGNC Symbol;Acc:HGNC:10541]	protein_coding	1:273521292-273600112:-
MSTRG.10192	1	273972268	273976569	4302	+	3	1:273972268-273972294, 1:273975824-273975858, 1:273976336-273976569	27, 35, 234	296	positions 88-171 (frame +1)	84	28.38	27	-1.28133	0.32035	-2.01086	no	-372157	-	nearest TSS is on opposite strand	intergenic (> 100kb from nearest gene)	273600112	ENSOART00000016986	protein_coding	1:273521292-273600112:-	ENSOARG00000015604	SATB1	SATB homeobox 1 [Source:HGNC Symbol;Acc:HGNC:10541]	protein_coding	1:273521292-273600112:-
MSTRG.10201	1	274073025	274073687	663	.	1	1:274073025-274073687	663	663	positions 39-170 (frame +3)	132	19.91	43	-1.33776	0.0828261	-0.92082	no	363747	+	strandedness of lncRNA not determined	intergenic (> 100kb from nearest gene)	274437433	ENSOART00000017041	protein_coding	1:274437433-274900449:+	ENSOARG00000015658	KCNH8	potassium voltage-gated channel subfamily H member 8 [Source:HGNC Symbol;Acc:HGNC:18864]	protein_coding	1:274437433-274900449:+
MSTRG.10210	1	273329972	273330802	831	.	1	1:273329972-273330802	831	831	positions 61-204 (frame +1)	144	17.33	47	-1.18806	0.0339336	-1.78514	no	269311	-	strandedness of lncRNA not determined	intergenic (> 100kb from nearest gene)	273600112	ENSOART00000016986	protein_coding	1:273521292-273600112:-	ENSOARG00000015604	SATB1	SATB homeobox 1 [Source:HGNC Symbol;Acc:HGNC:10541]	protein_coding	1:273521292-273600112:-
MSTRG.10212	1	273341547	273342079	533	.	1	1:273341547-273342079	533	533	positions 435-531 (frame +3)	97	18.2	32	-1.32192	0.0664283	-1.74611	yes	258034	-	strandedness of lncRNA not determined	intergenic (> 100kb from nearest gene)	273600112	ENSOART00000016986	protein_coding	1:273521292-273600112:-	ENSOARG00000015604	SATB1	SATB homeobox 1 [Source:HGNC Symbol;Acc:HGNC:10541]	protein_coding	1:273521292-273600112:-
MSTRG.10225	1	273411882	273412967	1086	.	1	1:273411882-273412967	1086	1086	positions 214-375 (frame +1)	162	14.92	53	-0.853271	0.0242693	-3.35763	no	187146	-	strandedness of lncRNA not determined	intergenic (> 100kb from nearest gene)	273600112	ENSOART00000016986	protein_coding	1:273521292-273600112:-	ENSOARG00000015604	SATB1	SATB homeobox 1 [Source:HGNC Symbol;Acc:HGNC:10541]	protein_coding	1:273521292-273600112:-
MSTRG.10229	1	273447157	273447743	587	.	1	1:273447157-273447743	587	587	positions 424-555 (frame -1)	132	22.49	43	-1.10342	0.00796112	-2.33461	no	152370	-	strandedness of lncRNA not determined	intergenic (> 100kb from nearest gene)	273600112	ENSOART00000016986	protein_coding	1:273521292-273600112:-	ENSOARG00000015604	SATB1	SATB homeobox 1 [Source:HGNC Symbol;Acc:HGNC:10541]	protein_coding	1:273521292-273600112:-
MSTRG.10230	1	273454149	273455295	1147	.	1	1:273454149-273455295	1147	1147	positions 141-551 (frame +3)	411	35.83	136	-0.890316	0.116408	-1.58016	no	144818	-	strandedness of lncRNA not determined	intergenic (> 100kb from nearest gene)	273600112	ENSOART00000016986	protein_coding	1:273521292-273600112:-	ENSOARG00000015604	SATB1	SATB homeobox 1 [Source:HGNC Symbol;Acc:HGNC:10541]	protein_coding	1:273521292-273600112:-
MSTRG.10234	1	273681840	273688703	6864	+	2	1:273681840-273681904, 1:273688524-273688703	65, 180	245	positions 109-243 (frame -1)	135	55.1	45	-1.32204	0.0828196	-2.23825	yes	-81729	-	nearest TSS is on opposite strand	intergenic (> 50kb from nearest gene)	273600112	ENSOART00000016986	protein_coding	1:273521292-273600112:-	ENSOARG00000015604	SATB1	SATB homeobox 1 [Source:HGNC Symbol;Acc:HGNC:10541]	protein_coding	1:273521292-273600112:-
MSTRG.10237	1	273698166	273698971	806	.	1	1:273698166-273698971	806	806	positions 358-678 (frame +1)	321	39.83	106	-0.743641	0.220272	-0.6878	no	-98055	-	strandedness of lncRNA not determined	intergenic (> 50kb from nearest gene)	273600112	ENSOART00000016986	protein_coding	1:273521292-273600112:-	ENSOARG00000015604	SATB1	SATB homeobox 1 [Source:HGNC Symbol;Acc:HGNC:10541]	protein_coding	1:273521292-273600112:-
MSTRG.10238	1	273700037	273711141	11105	+	3	1:273700037-273700073, 1:273706875-273707067, 1:273711107-273711141	37, 193, 35	265	positions 237-260 (frame +3)	24	9.06	7	-1.03481	0.0374379	-2.10767	no	-99926	-	nearest TSS is on opposite strand	intergenic (> 50kb from nearest gene)	273600112	ENSOART00000016986	protein_coding	1:273521292-273600112:-	ENSOARG00000015604	SATB1	SATB homeobox 1 [Source:HGNC Symbol;Acc:HGNC:10541]	protein_coding	1:273521292-273600112:-
MSTRG.10254	1	274947938	274948610	673	-	2	1:274947938-274948022, 1:274948429-274948610	85, 182	267	positions 16-162 (frame +1)	147	55.06	48	-1.05496	0.568314	-2.0428	no	317994	-	nearest TSS is on same strand	intergenic (> 100kb from nearest gene)	275266603	ENSOART00000017083	protein_coding	1:275206299-275266603:-	ENSOARG00000015695	EFHB	EF-hand domain family member B [Source:HGNC Symbol;Acc:HGNC:26330]	protein_coding	1:275206299-275266603:-
MSTRG.10257	1	274988310	274989068	759	.	1	1:274988310-274989068	759	759	positions 612-671 (frame +3)	60	7.91	19	-1.15021	0.0375147	-2.13922	no	277536	-	strandedness of lncRNA not determined	intergenic (> 100kb from nearest gene)	275266603	ENSOART00000017083	protein_coding	1:275206299-275266603:-	ENSOARG00000015695	EFHB	EF-hand domain family member B [Source:HGNC Symbol;Acc:HGNC:26330]	protein_coding	1:275206299-275266603:-
MSTRG.10262	1	275041850	275111923	70074	-	2	1:275041850-275045058, 1:275111837-275111923	3209, 87	3296	positions 2359-2604 (frame +1)	246	7.46	81	-1.14018	8.86786e-05	-1.22933	no	154681	-	nearest TSS is on same strand	intergenic (> 100kb from nearest gene)	275266603	ENSOART00000017083	protein_coding	1:275206299-275266603:-	ENSOARG00000015695	EFHB	EF-hand domain family member B [Source:HGNC Symbol;Acc:HGNC:26330]	protein_coding	1:275206299-275266603:-
MSTRG.10264	1	275192298	275193273	976	+	2	1:275192298-275192415, 1:275193134-275193273	118, 140	258	positions 32-217 (frame +2)	186	72.09	61	-0.714848	0.472574	-2.02205	no	73331	-	nearest TSS is on opposite strand	intergenic (> 50kb from nearest gene)	275266603	ENSOART00000017083	protein_coding	1:275206299-275266603:-	ENSOARG00000015695	EFHB	EF-hand domain family member B [Source:HGNC Symbol;Acc:HGNC:26330]	protein_coding	1:275206299-275266603:-
MSTRG.10267	1	275273284	275274522	1239	-	2	1:275273284-275274094, 1:275274389-275274522	811, 134	945	positions 81-404 (frame +3)	324	34.29	107	-0.97303	0.203661	-2.30069	no	3724	+	nearest TSS is on opposite strand	upstream, < 5kb from nearest gene (on opposite strand)	275278245	ENSOART00000017116	protein_coding	1:275278245-275306706:+	ENSOARG00000015722	RAB5A	RAB5A, member RAS oncogene family [Source:HGNC Symbol;Acc:HGNC:9783]	protein_coding	1:275278245-275306706:+
MSTRG.10271	1	271852921	271854664	1744	+	2	1:271852921-271853257, 1:271854513-271854664	337, 152	489	positions 406-489 (frame -1)	84	17.18	28	-0.977474	0.154531	-0.678813	yes	-73107	+	nearest TSS is on same strand	intergenic (> 50kb from nearest gene)	271779815	ENSOART00000017292	protein_coding	1:271779815-271780747:+	ENSOARG00000015883	ENSOARG00000015883		protein_coding	1:271779815-271780747:+
MSTRG.1064	1	27616199	27616842	644	.	1	1:27616199-27616842	644	644	positions 161-346 (frame +2)	186	28.88	61	-0.93789	0.0905783	-1.03554	no	-15175	-	strandedness of lncRNA not determined	intergenic (> 10kb from nearest gene)	27601025	ENSOART00000006814	protein_coding	1:27524283-27601025:-	ENSOARG00000006261	LRP8	LDL receptor related protein 8 [Source:HGNC Symbol;Acc:HGNC:6700]	protein_coding	1:27524283-27601025:-
MSTRG.107	1	1524459	1525633	1175	.	1	1:1524459-1525633	1175	1175	positions 146-547 (frame +2)	402	34.21	133	-1.1073	0.237685	-1.35611	no	-39446	+	strandedness of lncRNA not determined	intergenic (> 20kb from nearest gene)	1485014	ENSOART00000020330	protein_coding	1:1485014-1523256:+	ENSOARG00000018675	NDUFA10	NADH:ubiquinone oxidoreductase subunit A10 [Source:HGNC Symbol;Acc:HGNC:7684]	protein_coding	1:1485014-1523256:+
MSTRG.1071	1	27630534	27631044	511	.	1	1:27630534-27631044	511	511	positions 405-503 (frame +3)	99	19.37	32	-1.45373	0.100481	-2.65569	no	-29510	-	strandedness of lncRNA not determined	intergenic (> 20kb from nearest gene)	27601025	ENSOART00000006814	protein_coding	1:27524283-27601025:-	ENSOARG00000006261	LRP8	LDL receptor related protein 8 [Source:HGNC Symbol;Acc:HGNC:6700]	protein_coding	1:27524283-27601025:-
MSTRG.1072	1	27641581	27642225	645	.	1	1:27641581-27642225	645	645	positions 242-385 (frame +2)	144	22.33	47	-1.12748	0.116839	-0.68966	no	-40557	-	strandedness of lncRNA not determined	intergenic (> 20kb from nearest gene)	27601025	ENSOART00000006814	protein_coding	1:27524283-27601025:-	ENSOARG00000006261	LRP8	LDL receptor related protein 8 [Source:HGNC Symbol;Acc:HGNC:6700]	protein_coding	1:27524283-27601025:-
MSTRG.1080	1	27744753	27753977	9225	-	2	1:27744753-27746213, 1:27753816-27753977	1461, 162	1623	positions 729-950 (frame +3)	222	13.68	73	-0.921648	0.00600338	-1.09189	no	-23523	+	nearest TSS is on opposite strand	intergenic (> 20kb from nearest gene)	27721231	ENSOART00000006908	protein_coding	1:27721231-27728335:+	ENSOARG00000006354	DMRTB1	DMRT like family B with proline rich C-terminal 1 [Source:HGNC Symbol;Acc:HGNC:13913]	protein_coding	1:27721231-27728335:+
MSTRG.1082	1	27835692	27836026	335	+	2	1:27835692-27835758, 1:27835885-27836026	67, 142	209	positions 46-141 (frame -1)	96	45.93	31	-0.734588	0.122076	-2.39871	no	30054	-	nearest TSS is on opposite strand	antisense	27866079	ENSOART00000006988	protein_coding	1:27768357-27866079:-	ENSOARG00000006428	GLIS1	GLIS family zinc finger 1 [Source:HGNC Symbol;Acc:HGNC:29525]	protein_coding	1:27768357-27866079:-
MSTRG.109	1	1533004	1544966	11963	-	2	1:1533004-1534833, 1:1543574-1544966	1830, 1393	3223	positions 337-639 (frame +1)	303	9.4	100	-0.796093	0.000387549	-1.14179	no	-47991	+	nearest TSS is on opposite strand	intergenic (> 20kb from nearest gene)	1485014	ENSOART00000020330	protein_coding	1:1485014-1523256:+	ENSOARG00000018675	NDUFA10	NADH:ubiquinone oxidoreductase subunit A10 [Source:HGNC Symbol;Acc:HGNC:7684]	protein_coding	1:1485014-1523256:+
MSTRG.1103	1	29127483	29131960	4478	-	2	1:29127483-29127595, 1:29131721-29131960	113, 240	353	positions 131-262 (frame +2)	132	37.39	43	-0.893281	0.119073	-1.95361	no	-1675	+	nearest TSS is on opposite strand	antisense	29130286	ENSOART00000008198	protein_coding	1:29130286-29140126:+	ENSOARG00000007530	BSND	barttin CLCNK type accessory beta subunit [Source:HGNC Symbol;Acc:HGNC:16512]	protein_coding	1:29130286-29140126:+
MSTRG.1111	1	28668831	28693140	24310	-	4	1:28668831-28669791, 1:28670616-28670894, 1:28672663-28672801, 1:28692943-28693140	961, 279, 139, 198	1577	positions 1057-1473 (frame +1)	417	26.44	138	-0.842985	0.0525834	-0.479824	no	-18143	-	nearest TSS is on same strand	intergenic (> 10kb from nearest gene)	28650689	ENSOART00000007855	protein_coding	1:28647119-28650689:-	ENSOARG00000007224	ENSOARG00000007224		protein_coding	1:28647119-28650689:-
MSTRG.1126	1	29061725	29095203	33479	+	2	1:29061725-29063678, 1:29095067-29095203	1954, 137	2091	positions 503-724 (frame +2)	222	10.62	73	-1.0171	0.0043011	-0.839087	no	-9416	-	nearest TSS is on opposite strand	antisense	29085788	ENSOART00000008158	protein_coding	1:29054529-29085788:-	ENSOARG00000007493	DHCR24	24-dehydrocholesterol reductase [Source:HGNC Symbol;Acc:HGNC:2859]	protein_coding	1:29054529-29085788:-
MSTRG.1128	1	29091010	29092087	1078	+	2	1:29091010-29091386, 1:29091913-29092087	377, 175	552	positions 19-156 (frame -1)	138	25	45	-0.848034	0.0221453	-1.93291	no	-5223	-	nearest TSS is on opposite strand	intergenic (> 5kb from nearest gene)	29085788	ENSOART00000008158	protein_coding	1:29054529-29085788:-	ENSOARG00000007493	DHCR24	24-dehydrocholesterol reductase [Source:HGNC Symbol;Acc:HGNC:2859]	protein_coding	1:29054529-29085788:-
MSTRG.1131	1	29432497	29434639	2143	.	1	1:29432497-29434639	2143	2143	positions 157-384 (frame +1)	228	10.64	75	-1.07618	0.00168168	-1.54007	no	80155	-	strandedness of lncRNA not determined	intergenic (> 50kb from nearest gene)	29514793	ENSOART00000008502	protein_coding	1:29513900-29514793:-	ENSOARG00000007811	ENSOARG00000007811		protein_coding	1:29513900-29514793:-
MSTRG.1134	1	29447020	29447961	942	.	1	1:29447020-29447961	942	942	positions 298-483 (frame -1)	186	19.75	61	-0.856271	0.0549443	-0.429699	no	66833	-	strandedness of lncRNA not determined	intergenic (> 50kb from nearest gene)	29514793	ENSOART00000008502	protein_coding	1:29513900-29514793:-	ENSOARG00000007811	ENSOARG00000007811		protein_coding	1:29513900-29514793:-
MSTRG.1137	1	29467735	29552500	84766	+	3	1:29467735-29467775, 1:29493160-29493265, 1:29552439-29552500	41, 106, 62	209	positions 52-195 (frame -1)	144	68.9	47	-0.934206	0.171773	-2.05076	no	-7080	-	nearest TSS is on opposite strand	intergenic (> 5kb from nearest gene)	29545421	ENSOART00000023402	snRNA	1:29545317-29545421:-	ENSOARG00000021500	U6	U6 spliceosomal RNA [Source:RFAM;Acc:RF00026]	snRNA	1:29545317-29545421:-
MSTRG.1142	1	29588640	29592384	3745	.	1	1:29588640-29592384	3745	3745	positions 906-1178 (frame +3)	273	7.29	90	-0.923696	1.89007e-05	-1.36218	no	-43220	-	strandedness of lncRNA not determined	intergenic (> 20kb from nearest gene)	29545421	ENSOART00000023402	snRNA	1:29545317-29545421:-	ENSOARG00000021500	U6	U6 spliceosomal RNA [Source:RFAM;Acc:RF00026]	snRNA	1:29545317-29545421:-
MSTRG.1145	1	29763996	29764751	756	.	1	1:29763996-29764751	756	756	positions 399-647 (frame +3)	249	32.94	82	-1.07549	0.11078	-1.2184	no	-218576	-	strandedness of lncRNA not determined	intergenic (> 100kb from nearest gene)	29545421	ENSOART00000023402	snRNA	1:29545317-29545421:-	ENSOARG00000021500	U6	U6 spliceosomal RNA [Source:RFAM;Acc:RF00026]	snRNA	1:29545317-29545421:-
MSTRG.1146	1	29765143	29766205	1063	.	1	1:29765143-29766205	1063	1063	positions 22-348 (frame -1)	327	30.76	108	-0.657013	0.0285079	-1.62854	no	-219723	-	strandedness of lncRNA not determined	intergenic (> 100kb from nearest gene)	29545421	ENSOART00000023402	snRNA	1:29545317-29545421:-	ENSOARG00000021500	U6	U6 spliceosomal RNA [Source:RFAM;Acc:RF00026]	snRNA	1:29545317-29545421:-
MSTRG.1171	1	30496421	30497284	864	-	1	1:30496421-30497284	864	864	positions 118-531 (frame -1)	414	47.92	137	-0.788226	0.0601829	-2.56862	no	-88144	-	nearest TSS is on same strand	intergenic (> 50kb from nearest gene)	30408278	ENSOART00000025963	miRNA	1:30408200-30408278:-	ENSOARG00000024061	ENSOARG00000024061		miRNA	1:30408200-30408278:-
MSTRG.1176	1	30734372	30741549	7178	+	3	1:30734372-30734496, 1:30740821-30740974, 1:30741415-30741549	125, 154, 135	414	positions 227-376 (frame +2)	150	36.23	49	-0.803535	0.122383	-1.74111	no	132443	-	nearest TSS is on opposite strand	intergenic (> 100kb from nearest gene)	30873991	ENSOART00000008522	protein_coding	1:30787535-30873991:-	ENSOARG00000007826	ENSOARG00000007826		protein_coding	1:30787535-30873991:-
MSTRG.1179	1	31294550	31313297	18748	+	4	1:31294550-31294761, 1:31294871-31294948, 1:31310394-31310493, 1:31313102-31313297	212, 78, 100, 196	586	positions 7-189 (frame -1)	183	31.23	60	-1.25012	0.194858	-1.21216	no	16108	-	nearest TSS is on opposite strand	antisense	31329404	ENSOART00000008844	protein_coding	1:31284251-31329404:-	ENSOARG00000008121	C8B	complement C8 beta chain [Source:HGNC Symbol;Acc:HGNC:1353]	protein_coding	1:31284251-31329404:-
MSTRG.1184	1	30945514	30946793	1280	+	2	1:30945514-30946030, 1:30946174-30946793	517, 620	1137	positions 847-990 (frame +1)	144	12.66	47	-1.01183	0.00852773	-1.70584	no	30296	+	nearest TSS is on same strand	intergenic (> 20kb from nearest gene)	30977088	ENSOART00000008549	protein_coding	1:30977088-31014532:+	ENSOARG00000007851	PRKAA2	5'-AMP-activated protein kinase catalytic subunit alpha-2 [Source:RefSeq peptide;Acc:NP_001106287]	protein_coding	1:30977088-31014532:+
MSTRG.1189	1	33249678	33287184	37507	+	3	1:33249678-33250161, 1:33264911-33265109, 1:33286035-33287184	484, 199, 1150	1833	positions 694-1143 (frame -1)	450	24.55	149	-1.06037	0.00795932	-0.609907	no	-522	-	nearest TSS is on opposite strand	downstream, < 5kb from nearest gene (on opposite strand)	33249157	ENSOART00000010879	protein_coding	1:33248219-33249157:-	ENSOARG00000009999	JUN	Jun proto-oncogene, AP-1 transcription factor subunit [Source:HGNC Symbol;Acc:HGNC:6204]	protein_coding	1:33248219-33249157:-
MSTRG.1196	1	33390263	33391596	1334	+	2	1:33390263-33390505, 1:33391347-33391596	243, 250	493	positions 267-350 (frame +3)	84	17.04	27	-1.16306	0.0641535	-2.05783	no	-141107	-	nearest TSS is on opposite strand	intergenic (> 100kb from nearest gene)	33249157	ENSOART00000010879	protein_coding	1:33248219-33249157:-	ENSOARG00000009999	JUN	Jun proto-oncogene, AP-1 transcription factor subunit [Source:HGNC Symbol;Acc:HGNC:6204]	protein_coding	1:33248219-33249157:-
MSTRG.1198	1	33401990	33414356	12367	-	2	1:33401990-33402037, 1:33413850-33414356	48, 507	555	positions 336-527 (frame +3)	192	34.59	63	-1.06525	0.119451	-1.99673	no	-152834	-	nearest TSS is on same strand	intergenic (> 100kb from nearest gene)	33249157	ENSOART00000010879	protein_coding	1:33248219-33249157:-	ENSOARG00000009999	JUN	Jun proto-oncogene, AP-1 transcription factor subunit [Source:HGNC Symbol;Acc:HGNC:6204]	protein_coding	1:33248219-33249157:-
MSTRG.120	1	1648136	1649969	1834	.	1	1:1648136-1649969	1834	1834	positions 143-679 (frame +2)	537	29.28	178	-0.697289	0.0927529	-0.770486	no	-163123	+	strandedness of lncRNA not determined	intergenic (> 100kb from nearest gene)	1485014	ENSOART00000020330	protein_coding	1:1485014-1523256:+	ENSOARG00000018675	NDUFA10	NADH:ubiquinone oxidoreductase subunit A10 [Source:HGNC Symbol;Acc:HGNC:7684]	protein_coding	1:1485014-1523256:+
MSTRG.121	1	1710080	1710882	803	-	2	1:1710080-1710317, 1:1710619-1710882	238, 264	502	positions 37-501 (frame +1)	465	92.63	155	-1.23691	0.416201	-2.25186	yes	-225067	+	nearest TSS is on opposite strand	intergenic (> 100kb from nearest gene)	1485014	ENSOART00000020330	protein_coding	1:1485014-1523256:+	ENSOARG00000018675	NDUFA10	NADH:ubiquinone oxidoreductase subunit A10 [Source:HGNC Symbol;Acc:HGNC:7684]	protein_coding	1:1485014-1523256:+
MSTRG.1211	1	32068960	32075504	6545	+	2	1:32068960-32069127, 1:32075175-32075504	168, 330	498	positions 54-152 (frame +3)	99	19.88	32	-1.06669	0.0386461	-2.46149	no	-403765	-	nearest TSS is on opposite strand	intergenic (> 100kb from nearest gene)	31665196	ENSOART00000008956	protein_coding	1:31372087-31665196:-	ENSOARG00000008224	DAB1	DAB1, reelin adaptor protein [Source:HGNC Symbol;Acc:HGNC:2661]	protein_coding	1:31372087-31665196:-
MSTRG.1213	1	32203780	32209756	5977	+	2	1:32203780-32209565, 1:32209671-32209756	5786, 86	5872	positions 969-1286 (frame +3)	318	5.42	105	-1.13315	6.8219e-08	-0.756247	no	392472	+	nearest TSS is on same strand	intergenic (> 100kb from nearest gene)	32602227	ENSOART00000010845	protein_coding	1:32602227-32602487:+	ENSOARG00000009967	ENSOARG00000009967		protein_coding	1:32602227-32602487:+
MSTRG.1226	1	32823012	32836628	13617	+	2	1:32823012-32823092, 1:32836373-32836628	81, 256	337	positions 63-143 (frame +3)	81	24.04	26	-1.16902	0.187155	-2.46197	no	186492	-	nearest TSS is on opposite strand	intergenic (> 100kb from nearest gene)	33023119	ENSOART00000009099	protein_coding	1:32970778-33023119:-	ENSOARG00000008359	OMA1	OMA1 zinc metallopeptidase [Source:HGNC Symbol;Acc:HGNC:29661]	protein_coding	1:32970778-33023119:-
MSTRG.1228	1	33065441	33066165	725	.	1	1:33065441-33066165	725	725	positions 499-723 (frame -1)	225	31.03	75	-0.960408	0.142014	-1.47044	yes	-10339	-	strandedness of lncRNA not determined	intergenic (> 10kb from nearest gene)	33055103	ENSOART00000009081	protein_coding	1:32857419-33055103:-	ENSOARG00000008349	TACSTD2	tumor associated calcium signal transducer 2 [Source:HGNC Symbol;Acc:HGNC:11530]	protein_coding	1:32857419-33055103:-
MSTRG.1230	1	33070066	33070889	824	.	1	1:33070066-33070889	824	824	positions 106-336 (frame -1)	231	28.03	76	-1.23835	0.0405427	-1.38048	no	-14964	-	strandedness of lncRNA not determined	intergenic (> 10kb from nearest gene)	33055103	ENSOART00000009081	protein_coding	1:32857419-33055103:-	ENSOARG00000008349	TACSTD2	tumor associated calcium signal transducer 2 [Source:HGNC Symbol;Acc:HGNC:11530]	protein_coding	1:32857419-33055103:-
MSTRG.1248	1	33526476	33527089	614	.	1	1:33526476-33527089	614	614	positions 163-363 (frame -1)	201	32.74	66	-1.1414	0.127788	-1.74338	no	122927	-	strandedness of lncRNA not determined	intergenic (> 100kb from nearest gene)	33650015	ENSOART00000024706	snRNA	1:33649911-33650015:-	ENSOARG00000022804	U6	U6 spliceosomal RNA [Source:RFAM;Acc:RF00026]	snRNA	1:33649911-33650015:-
MSTRG.1249	1	33552321	33553781	1461	+	2	1:33552321-33552509, 1:33553125-33553781	189, 657	846	positions 583-846 (frame -1)	264	31.21	88	-0.766628	0.0438607	-1.32949	yes	96235	-	nearest TSS is on opposite strand	intergenic (> 50kb from nearest gene)	33650015	ENSOART00000024706	snRNA	1:33649911-33650015:-	ENSOARG00000022804	U6	U6 spliceosomal RNA [Source:RFAM;Acc:RF00026]	snRNA	1:33649911-33650015:-
MSTRG.1259	1	33821254	33821773	520	.	1	1:33821254-33821773	520	520	positions 90-242 (frame +3)	153	29.42	50	-1.17874	0.0475132	-1.3981	no	12457	+	strandedness of lncRNA not determined	intergenic (> 10kb from nearest gene)	33834229	ENSOART00000009237	protein_coding	1:33834229-34319984:+	ENSOARG00000008488	FGGY	FGGY carbohydrate kinase domain containing [Source:HGNC Symbol;Acc:HGNC:25610]	protein_coding	1:33834229-34319984:+
MSTRG.127	1	1729877	1730498	622	-	1	1:1729877-1730498	622	622	positions 223-516 (frame -1)	294	47.27	97	-0.970569	0.246135	-1.56461	no	-244864	+	nearest TSS is on opposite strand	intergenic (> 100kb from nearest gene)	1485014	ENSOART00000020330	protein_coding	1:1485014-1523256:+	ENSOARG00000018675	NDUFA10	NADH:ubiquinone oxidoreductase subunit A10 [Source:HGNC Symbol;Acc:HGNC:7684]	protein_coding	1:1485014-1523256:+
MSTRG.1278	1	35464964	35465721	758	.	1	1:35464964-35465721	758	758	positions 625-756 (frame -1)	132	17.41	44	-1.06381	0.0866985	-1.41572	yes	528962	+	strandedness of lncRNA not determined	intergenic (> 500kb from nearest gene)	35994682	ENSOART00000009648	protein_coding	1:35994682-36385631:+	ENSOARG00000008860	NFIA	nuclear factor I A [Source:HGNC Symbol;Acc:HGNC:7784]	protein_coding	1:35994682-36385631:+
MSTRG.1294	1	35634254	35634528	275	-	2	1:35634254-35634439, 1:35634474-35634528	186, 55	241	positions 130-162 (frame +1)	33	13.69	10	-1.29626	0.0588102	-2.5008	no	360155	+	nearest TSS is on opposite strand	intergenic (> 100kb from nearest gene)	35994682	ENSOART00000009648	protein_coding	1:35994682-36385631:+	ENSOARG00000008860	NFIA	nuclear factor I A [Source:HGNC Symbol;Acc:HGNC:7784]	protein_coding	1:35994682-36385631:+
MSTRG.1295	1	35660203	35677658	17456	+	2	1:35660203-35660268, 1:35677389-35677658	66, 270	336	positions 47-211 (frame +2)	165	49.11	54	-1.03175	0.306474	-2.47396	no	317025	+	nearest TSS is on same strand	intergenic (> 100kb from nearest gene)	35994682	ENSOART00000009648	protein_coding	1:35994682-36385631:+	ENSOARG00000008860	NFIA	nuclear factor I A [Source:HGNC Symbol;Acc:HGNC:7784]	protein_coding	1:35994682-36385631:+
MSTRG.1296	1	35958067	35958566	500	.	1	1:35958067-35958566	500	500	positions 43-192 (frame +1)	150	30	49	-1.12007	0.191741	-1.52374	no	36117	+	strandedness of lncRNA not determined	intergenic (> 20kb from nearest gene)	35994682	ENSOART00000009648	protein_coding	1:35994682-36385631:+	ENSOARG00000008860	NFIA	nuclear factor I A [Source:HGNC Symbol;Acc:HGNC:7784]	protein_coding	1:35994682-36385631:+
MSTRG.1297	1	36447174	36471248	24075	+	3	1:36447174-36447314, 1:36451799-36451953, 1:36470989-36471248	141, 155, 260	556	positions 376-555 (frame -1)	180	32.37	60	-1.34738	0.0176792	-1.27866	yes	161239	-	nearest TSS is on opposite strand	intergenic (> 100kb from nearest gene)	36632486	ENSOART00000009755	protein_coding	1:36588036-36632486:-	ENSOARG00000008955	TM2D1	TM2 domain containing 1 [Source:HGNC Symbol;Acc:HGNC:24142]	protein_coding	1:36588036-36632486:-
MSTRG.1298	1	36471878	36473781	1904	.	1	1:36471878-36473781	1904	1904	positions 693-887 (frame +3)	195	10.24	64	-1.18329	0.00168141	-1.48373	no	158706	-	strandedness of lncRNA not determined	intergenic (> 100kb from nearest gene)	36632486	ENSOART00000009755	protein_coding	1:36588036-36632486:-	ENSOARG00000008955	TM2D1	TM2 domain containing 1 [Source:HGNC Symbol;Acc:HGNC:24142]	protein_coding	1:36588036-36632486:-
MSTRG.130	1	1775642	1805755	30114	-	4	1:1775642-1775715, 1:1776218-1776326, 1:1795273-1795336, 1:1804563-1805755	74, 109, 64, 1193	1440	positions 1300-1440 (frame -1)	141	9.79	47	-0.828236	0.00139388	-0.161991	yes	-290629	+	nearest TSS is on opposite strand	intergenic (> 100kb from nearest gene)	1485014	ENSOART00000020330	protein_coding	1:1485014-1523256:+	ENSOARG00000018675	NDUFA10	NADH:ubiquinone oxidoreductase subunit A10 [Source:HGNC Symbol;Acc:HGNC:7684]	protein_coding	1:1485014-1523256:+
MSTRG.131	1	1777243	1787219	9977	-	1	1:1777243-1787219	9977	9977	positions 8396-8905 (frame +2)	510	5.11	169	-0.672349	2.13455e-12	-0.589947	no	-292230	+	nearest TSS is on opposite strand	intergenic (> 100kb from nearest gene)	1485014	ENSOART00000020330	protein_coding	1:1485014-1523256:+	ENSOARG00000018675	NDUFA10	NADH:ubiquinone oxidoreductase subunit A10 [Source:HGNC Symbol;Acc:HGNC:7684]	protein_coding	1:1485014-1523256:+
MSTRG.1318	1	34742461	34742982	522	-	1	1:34742461-34742982	522	522	positions 242-385 (frame +2)	144	27.59	47	-0.873085	0.0451992	-1.99877	no	-29642	-	nearest TSS is on same strand	intergenic (> 20kb from nearest gene)	34712820	ENSOART00000009516	protein_coding	1:34675227-34712820:-	ENSOARG00000008735	ENSOARG00000008735		protein_coding	1:34675227-34712820:-
MSTRG.132	1	1788497	1789179	683	.	1	1:1788497-1789179	683	683	positions 490-660 (frame +1)	171	25.04	56	-1.06049	0.147743	-0.56625	no	-303484	+	strandedness of lncRNA not determined	intergenic (> 100kb from nearest gene)	1485014	ENSOART00000020330	protein_coding	1:1485014-1523256:+	ENSOARG00000018675	NDUFA10	NADH:ubiquinone oxidoreductase subunit A10 [Source:HGNC Symbol;Acc:HGNC:7684]	protein_coding	1:1485014-1523256:+
MSTRG.133	1	1791906	1792457	552	.	1	1:1791906-1792457	552	552	positions 85-135 (frame -1)	51	9.24	16	-1.00002	0.0357152	-1.95671	no	-306893	+	strandedness of lncRNA not determined	intergenic (> 100kb from nearest gene)	1485014	ENSOART00000020330	protein_coding	1:1485014-1523256:+	ENSOARG00000018675	NDUFA10	NADH:ubiquinone oxidoreductase subunit A10 [Source:HGNC Symbol;Acc:HGNC:7684]	protein_coding	1:1485014-1523256:+
MSTRG.134	1	1817691	1819801	2111	.	1	1:1817691-1819801	2111	2111	positions 1321-1824 (frame +1)	504	23.87	167	-0.738692	0.0199511	-2.40847	no	300343	+	strandedness of lncRNA not determined	intergenic (> 100kb from nearest gene)	2120143	ENSOART00000020384	protein_coding	1:2120143-2202342:+	ENSOARG00000018722	HDAC4	histone deacetylase 4 [Source:HGNC Symbol;Acc:HGNC:14063]	protein_coding	1:2120143-2202342:+
MSTRG.1349	1	37164713	37165309	597	-	1	1:37164713-37165309	597	597	positions 280-564 (frame +1)	285	47.74	94	-0.82837	0.204149	-3.03204	no	108	-	nearest TSS is on same strand	upstream, < 5kb from nearest gene (on same strand)	37165416	ENSOART00000025940	snRNA	1:37165310-37165416:-	ENSOARG00000024038	U6	U6 spliceosomal RNA [Source:RFAM;Acc:RF00026]	snRNA	1:37165310-37165416:-
MSTRG.1355	1	37380006	37381675	1670	-	4	1:37380006-37380297, 1:37380909-37381029, 1:37381125-37381219, 1:37381425-37381675	292, 121, 95, 251	759	positions 39-146 (frame +3)	108	14.23	35	-0.827331	0.0391331	-0.262147	no	-61526	-	nearest TSS is on same strand	intergenic (> 50kb from nearest gene)	37318481	ENSOART00000009921	protein_coding	1:37279376-37318481:-	ENSOARG00000009108	KANK4	KN motif and ankyrin repeat domains 4 [Source:HGNC Symbol;Acc:HGNC:27263]	protein_coding	1:37279376-37318481:-
MSTRG.137	1	1840918	1843262	2345	.	1	1:1840918-1843262	2345	2345	positions 304-774 (frame -1)	471	20.09	156	-0.751573	0.0123773	-0.583304	no	276882	+	strandedness of lncRNA not determined	intergenic (> 100kb from nearest gene)	2120143	ENSOART00000020384	protein_coding	1:2120143-2202342:+	ENSOARG00000018722	HDAC4	histone deacetylase 4 [Source:HGNC Symbol;Acc:HGNC:14063]	protein_coding	1:2120143-2202342:+
MSTRG.1396	1	37722846	37735828	12983	+	3	1:37722846-37722986, 1:37728645-37732406, 1:37732494-37735828	141, 3762, 3335	7238	positions 3986-4354 (frame +2)	369	5.1	122	-1.08756	1.7439e-09	-1.01597	no	-47704	+	nearest TSS is on same strand	intergenic (> 20kb from nearest gene)	37675143	ENSOART00000010373	protein_coding	1:37675143-37675553:+	ENSOARG00000009526	ENSOARG00000009526		protein_coding	1:37675143-37675553:+
MSTRG.1402	1	38726943	38729859	2917	+	2	1:38726943-38726974, 1:38729680-38729859	32, 180	212	positions 51-210 (frame +3)	160	75.47	53	-1.05743	0.333562	-2.28247	yes	64725	+	nearest TSS is on same strand	intergenic (> 50kb from nearest gene)	38794583	ENSOART00000027444	lincRNA	1:38794583-38796108:+	ENSOARG00000025519	ENSOARG00000025519		lincRNA	1:38794583-38796108:+
MSTRG.1415	1	38363196	38363749	554	-	1	1:38363196-38363749	554	554	positions 153-500 (frame +3)	348	62.82	115	-1.18361	0.440603	-2.32341	no	2645	+	nearest TSS is on opposite strand	upstream, < 5kb from nearest gene (on opposite strand)	38366393	ENSOART00000010489	protein_coding	1:38366393-38367796:+	ENSOARG00000009638	FOXD3	forkhead box D3 [Source:HGNC Symbol;Acc:HGNC:3804]	protein_coding	1:38366393-38367796:+
MSTRG.1416	1	38363874	38365418	1545	-	3	1:38363874-38363930, 1:38364619-38364738, 1:38364929-38365418	57, 120, 490	667	positions 565-666 (frame -1)	102	15.29	34	-1.18119	0.0433868	-1.4592	yes	976	+	nearest TSS is on opposite strand	upstream, < 5kb from nearest gene (on opposite strand)	38366393	ENSOART00000010489	protein_coding	1:38366393-38367796:+	ENSOARG00000009638	FOXD3	forkhead box D3 [Source:HGNC Symbol;Acc:HGNC:3804]	protein_coding	1:38366393-38367796:+
MSTRG.1429	1	39552919	39556275	3357	+	2	1:39552919-39553014, 1:39555506-39556275	96, 770	866	positions 535-858 (frame +1)	324	37.41	107	-0.815553	0.317949	-2.1329	no	21098	+	nearest TSS is on same strand	intergenic (> 20kb from nearest gene)	39577372	ENSOART00000010884	protein_coding	1:39577372-39814819:+	ENSOARG00000009996	CACHD1	cache domain containing 1 [Source:HGNC Symbol;Acc:HGNC:29314]	protein_coding	1:39577372-39814819:+
MSTRG.1435	1	38983209	39009469	26261	-	2	1:38983209-39007570, 1:39007607-39009469	24362, 1863	26225	positions 20451-20852 (frame +3)	402	1.53	133	-0.851496	2.22045e-16	-0.147377	no	49510	+	nearest TSS is on opposite strand	intergenic (> 20kb from nearest gene)	39058978	ENSOART00000010728	protein_coding	1:39058978-39250720:+	ENSOARG00000009860	ROR1	receptor tyrosine kinase like orphan receptor 1 [Source:HGNC Symbol;Acc:HGNC:10256]	protein_coding	1:39058978-39250720:+
MSTRG.1437	1	39068587	39079641	11055	-	2	1:39068587-39077919, 1:39077951-39079641	9333, 1691	11024	positions 775-1146 (frame +1)	372	3.37	123	-0.643044	2.22045e-16	-0.231008	no	-9610	+	nearest TSS is on opposite strand	antisense	39058978	ENSOART00000010728	protein_coding	1:39058978-39250720:+	ENSOARG00000009860	ROR1	receptor tyrosine kinase like orphan receptor 1 [Source:HGNC Symbol;Acc:HGNC:10256]	protein_coding	1:39058978-39250720:+
MSTRG.145	1	1919992	1920678	687	.	1	1:1919992-1920678	687	687	positions 406-558 (frame +1)	153	22.27	50	-1.1684	0.0826684	-1.96664	no	199466	+	strandedness of lncRNA not determined	intergenic (> 100kb from nearest gene)	2120143	ENSOART00000020384	protein_coding	1:2120143-2202342:+	ENSOARG00000018722	HDAC4	histone deacetylase 4 [Source:HGNC Symbol;Acc:HGNC:14063]	protein_coding	1:2120143-2202342:+
MSTRG.1468	1	40281556	40296602	15047	-	2	1:40281556-40284471, 1:40296473-40296602	2916, 130	3046	positions 991-1269 (frame -1)	279	9.16	92	-0.913615	0.000184031	-0.646373	no	-20814	-	nearest TSS is on same strand	intergenic (> 20kb from nearest gene)	40260743	ENSOART00000024765	miRNA	1:40260661-40260743:-	ENSOARG00000022863	ENSOARG00000022863		miRNA	1:40260661-40260743:-
MSTRG.1470	1	40300432	40300949	518	.	1	1:40300432-40300949	518	518	positions 286-441 (frame -1)	156	30.12	51	-1.43933	0.00631416	-1.086	no	-39690	-	strandedness of lncRNA not determined	intergenic (> 20kb from nearest gene)	40260743	ENSOART00000024765	miRNA	1:40260661-40260743:-	ENSOARG00000022863	ENSOARG00000022863		miRNA	1:40260661-40260743:-
MSTRG.1476	1	40351614	40353058	1445	-	1	1:40351614-40353058	1445	1445	positions 158-571 (frame +2)	414	28.65	137	-1.09835	0.0919533	-0.939767	no	251	+	nearest TSS is on opposite strand	upstream, < 5kb from nearest gene (on opposite strand)	40353308	ENSOART00000011080	protein_coding	1:40353308-40441416:+	ENSOARG00000010184	AK4	adenylate kinase 4 [Source:HGNC Symbol;Acc:HGNC:363]	protein_coding	1:40353308-40441416:+
MSTRG.1503	1	42520064	42520811	748	.	1	1:42520064-42520811	748	748	positions 141-257 (frame +3)	117	15.64	38	-0.558621	0.103874	-1.90116	no	-57536	+	strandedness of lncRNA not determined	lcnRNA overlaps coordinates of a known gene, although its strandedness with respect to that gene is not determined	42462529	ENSOART00000012056	protein_coding	1:42462529-42525487:+	ENSOARG00000011083	IL23R	interleukin 23 receptor [Source:HGNC Symbol;Acc:HGNC:19100]	protein_coding	1:42462529-42525487:+
MSTRG.1504	1	42528353	42528947	595	.	1	1:42528353-42528947	595	595	positions 259-417 (frame +1)	159	26.72	52	-0.989981	0.120874	-3.00435	no	55652	+	strandedness of lncRNA not determined	intergenic (> 50kb from nearest gene)	42584598	ENSOART00000012158	protein_coding	1:42584598-42656778:+	ENSOARG00000011173	IL12RB2	interleukin-12 receptor subunit beta-2 precursor [Source:RefSeq peptide;Acc:NP_001239104]	protein_coding	1:42584598-42656778:+
MSTRG.1509	1	42574097	42574830	734	+	2	1:42574097-42574128, 1:42574512-42574830	32, 319	351	positions 89-184 (frame +2)	96	27.35	31	-1.04898	0.0580154	-2.40776	no	9769	+	nearest TSS is on same strand	intergenic (> 5kb from nearest gene)	42584598	ENSOART00000012158	protein_coding	1:42584598-42656778:+	ENSOARG00000011173	IL12RB2	interleukin-12 receptor subunit beta-2 precursor [Source:RefSeq peptide;Acc:NP_001239104]	protein_coding	1:42584598-42656778:+
MSTRG.151	1	2101814	2102563	750	.	1	1:2101814-2102563	750	750	positions 649-747 (frame -1)	99	13.2	32	-0.967336	0.0104578	-2.32016	no	17581	+	strandedness of lncRNA not determined	intergenic (> 10kb from nearest gene)	2120143	ENSOART00000020384	protein_coding	1:2120143-2202342:+	ENSOARG00000018722	HDAC4	histone deacetylase 4 [Source:HGNC Symbol;Acc:HGNC:14063]	protein_coding	1:2120143-2202342:+
MSTRG.1533	1	43457783	43459552	1770	+	2	1:43457783-43458692, 1:43458735-43459552	910, 818	1728	positions 631-852 (frame -1)	222	12.85	73	-1.20596	0.00662017	-2.4768	no	41240	-	nearest TSS is on opposite strand	antisense	43500791	ENSOART00000012376	protein_coding	1:43385181-43500791:-	ENSOARG00000011383	WLS	wntless Wnt ligand secretion mediator [Source:HGNC Symbol;Acc:HGNC:30238]	protein_coding	1:43385181-43500791:-
MSTRG.1534	1	43473322	43473581	260	+	2	1:43473322-43473458, 1:43473500-43473581	137, 82	219	positions 64-213 (frame -1)	150	68.49	49	-1.25512	0.124439	-2.34313	no	27211	-	nearest TSS is on opposite strand	antisense	43500791	ENSOART00000012376	protein_coding	1:43385181-43500791:-	ENSOARG00000011383	WLS	wntless Wnt ligand secretion mediator [Source:HGNC Symbol;Acc:HGNC:30238]	protein_coding	1:43385181-43500791:-
MSTRG.1536	1	43516173	43516848	676	.	1	1:43516173-43516848	676	676	positions 409-537 (frame +1)	129	19.08	42	-1.08622	0.0599184	-1.86709	no	-15383	-	strandedness of lncRNA not determined	intergenic (> 10kb from nearest gene)	43500791	ENSOART00000012376	protein_coding	1:43385181-43500791:-	ENSOARG00000011383	WLS	wntless Wnt ligand secretion mediator [Source:HGNC Symbol;Acc:HGNC:30238]	protein_coding	1:43385181-43500791:-
MSTRG.1538	1	43559873	43560557	685	-	2	1:43559873-43560290, 1:43560404-43560557	418, 154	572	positions 197-364 (frame +2)	168	29.37	55	-1.08136	0.298795	-2.97848	no	-17602	-	nearest TSS is on same strand	intergenic (> 10kb from nearest gene)	43542272	ENSOART00000027448	lincRNA	1:43541411-43542272:-	ENSOARG00000025522	ENSOARG00000025522		lincRNA	1:43541411-43542272:-
MSTRG.154	1	2109824	2110326	503	.	1	1:2109824-2110326	503	503	positions 40-303 (frame -1)	264	52.49	87	-1.42058	0.117509	-2.70431	no	9818	+	strandedness of lncRNA not determined	intergenic (> 5kb from nearest gene)	2120143	ENSOART00000020384	protein_coding	1:2120143-2202342:+	ENSOARG00000018722	HDAC4	histone deacetylase 4 [Source:HGNC Symbol;Acc:HGNC:14063]	protein_coding	1:2120143-2202342:+
MSTRG.1542	1	43845315	43845814	500	.	1	1:43845315-43845814	500	500	positions 148-279 (frame +1)	132	26.4	43	-0.944616	0.0576922	-1.82709	no	-39215	-	strandedness of lncRNA not determined	intergenic (> 20kb from nearest gene)	43806101	ENSOART00000012584	protein_coding	1:43786335-43806101:-	ENSOARG00000011569	DEPDC1	DEP domain containing 1 [Source:HGNC Symbol;Acc:HGNC:22949]	protein_coding	1:43786335-43806101:-
MSTRG.1544	1	43944854	43945160	307	-	2	1:43944854-43944933, 1:43945004-43945160	80, 157	237	positions 87-212 (frame +3)	126	53.16	41	-0.983733	0.330484	-2.28032	no	-138754	-	nearest TSS is on same strand	intergenic (> 100kb from nearest gene)	43806101	ENSOART00000012584	protein_coding	1:43786335-43806101:-	ENSOARG00000011569	DEPDC1	DEP domain containing 1 [Source:HGNC Symbol;Acc:HGNC:22949]	protein_coding	1:43786335-43806101:-
MSTRG.156	1	2113026	2113625	600	.	1	1:2113026-2113625	600	600	positions 28-237 (frame +1)	210	35	69	-1.08895	0.0912936	-1.97689	no	6519	+	strandedness of lncRNA not determined	intergenic (> 5kb from nearest gene)	2120143	ENSOART00000020384	protein_coding	1:2120143-2202342:+	ENSOARG00000018722	HDAC4	histone deacetylase 4 [Source:HGNC Symbol;Acc:HGNC:14063]	protein_coding	1:2120143-2202342:+
MSTRG.1567	1	44229371	44230075	705	.	1	1:44229371-44230075	705	705	positions 16-153 (frame +1)	138	19.57	45	-0.786042	0.262402	-2.28907	no	321908	+	strandedness of lncRNA not determined	intergenic (> 100kb from nearest gene)	44551982	ENSOART00000027449	lincRNA	1:44551982-44553227:+	ENSOARG00000025523	ENSOARG00000025523		lincRNA	1:44551982-44553227:+
MSTRG.1575	1	44275347	44276336	990	.	1	1:44275347-44276336	990	990	positions 77-199 (frame +2)	123	12.42	40	-1.26189	0.0165986	-0.267406	no	275647	+	strandedness of lncRNA not determined	intergenic (> 100kb from nearest gene)	44551982	ENSOART00000027449	lincRNA	1:44551982-44553227:+	ENSOARG00000025523	ENSOARG00000025523		lincRNA	1:44551982-44553227:+
MSTRG.1583	1	44315056	44315604	549	.	1	1:44315056-44315604	549	549	positions 212-295 (frame +2)	84	15.3	27	-1.35027	0.0586398	-0.557304	no	236379	+	strandedness of lncRNA not determined	intergenic (> 100kb from nearest gene)	44551982	ENSOART00000027449	lincRNA	1:44551982-44553227:+	ENSOARG00000025523	ENSOARG00000025523		lincRNA	1:44551982-44553227:+
MSTRG.1605	1	44530771	44531450	680	.	1	1:44530771-44531450	680	680	positions 216-437 (frame +3)	222	32.65	73	-0.969862	0.0944656	-1.82202	no	20533	+	strandedness of lncRNA not determined	intergenic (> 20kb from nearest gene)	44551982	ENSOART00000027449	lincRNA	1:44551982-44553227:+	ENSOARG00000025523	ENSOARG00000025523		lincRNA	1:44551982-44553227:+
MSTRG.1614	1	44554143	44554675	533	.	1	1:44554143-44554675	533	533	positions 99-203 (frame +3)	105	19.7	34	-0.962208	0.066363	-2.03056	no	-2162	+	strandedness of lncRNA not determined	downstream, < 5kb from nearest gene (strandedness not determined)	44551982	ENSOART00000027449	lincRNA	1:44551982-44553227:+	ENSOARG00000025523	ENSOARG00000025523		lincRNA	1:44551982-44553227:+
MSTRG.1617	1	44564418	44565139	722	.	1	1:44564418-44565139	722	722	positions 479-613 (frame +2)	135	18.7	44	-1.2731	0.0311349	-1.96896	no	-12437	+	strandedness of lncRNA not determined	intergenic (> 10kb from nearest gene)	44551982	ENSOART00000027449	lincRNA	1:44551982-44553227:+	ENSOARG00000025523	ENSOARG00000025523		lincRNA	1:44551982-44553227:+
MSTRG.1619	1	44558899	44559412	514	.	1	1:44558899-44559412	514	514	positions 21-215 (frame +3)	195	37.94	64	-1.06827	0.162838	-2.36354	no	-6918	+	strandedness of lncRNA not determined	intergenic (> 5kb from nearest gene)	44551982	ENSOART00000027449	lincRNA	1:44551982-44553227:+	ENSOARG00000025523	ENSOARG00000025523		lincRNA	1:44551982-44553227:+
MSTRG.1620	1	44559777	44560670	894	.	1	1:44559777-44560670	894	894	positions 758-868 (frame +2)	111	12.42	36	-1.29342	0.0137736	-1.99971	no	-7796	+	strandedness of lncRNA not determined	intergenic (> 5kb from nearest gene)	44551982	ENSOART00000027449	lincRNA	1:44551982-44553227:+	ENSOARG00000025523	ENSOARG00000025523		lincRNA	1:44551982-44553227:+
MSTRG.1621	1	44566600	44567569	970	.	1	1:44566600-44567569	970	970	positions 801-914 (frame +3)	114	11.75	37	-1.10745	0.00566864	-1.20033	no	-14619	+	strandedness of lncRNA not determined	intergenic (> 10kb from nearest gene)	44551982	ENSOART00000027449	lincRNA	1:44551982-44553227:+	ENSOARG00000025523	ENSOARG00000025523		lincRNA	1:44551982-44553227:+
MSTRG.1624	1	44573336	44574555	1220	.	1	1:44573336-44574555	1220	1220	positions 898-1026 (frame +1)	129	10.57	42	-1.31457	0.0150297	-0.22574	no	-21355	+	strandedness of lncRNA not determined	intergenic (> 20kb from nearest gene)	44551982	ENSOART00000027449	lincRNA	1:44551982-44553227:+	ENSOARG00000025523	ENSOARG00000025523		lincRNA	1:44551982-44553227:+
MSTRG.1625	1	44576958	44577582	625	.	1	1:44576958-44577582	625	625	positions 291-410 (frame +3)	120	19.2	39	-1.06822	0.0801192	-1.79667	no	-24977	+	strandedness of lncRNA not determined	intergenic (> 20kb from nearest gene)	44551982	ENSOART00000027449	lincRNA	1:44551982-44553227:+	ENSOARG00000025523	ENSOARG00000025523		lincRNA	1:44551982-44553227:+
MSTRG.1626	1	44623888	44624495	608	.	1	1:44623888-44624495	608	608	positions 267-404 (frame +3)	138	22.7	45	-1.10022	0.0512931	-2.57484	no	-71907	+	strandedness of lncRNA not determined	intergenic (> 50kb from nearest gene)	44551982	ENSOART00000027449	lincRNA	1:44551982-44553227:+	ENSOARG00000025523	ENSOARG00000025523		lincRNA	1:44551982-44553227:+
MSTRG.1634	1	44860959	44861831	873	-	2	1:44860959-44861144, 1:44861540-44861831	186, 292	478	positions 345-474 (frame +3)	130	27.2	43	-1.31608	0.252444	-1.96266	yes	68588	+	nearest TSS is on opposite strand	intergenic (> 50kb from nearest gene)	44930418	ENSOART00000012751	protein_coding	1:44930418-45551586:+	ENSOARG00000011719	LRRC7	leucine rich repeat containing 7 [Source:HGNC Symbol;Acc:HGNC:18531]	protein_coding	1:44930418-45551586:+
MSTRG.166	1	2921859	2922810	952	.	1	1:2921859-2922810	952	952	positions 599-916 (frame +2)	318	33.4	105	-0.73858	0.214275	-1.19414	no	12885	-	strandedness of lncRNA not determined	intergenic (> 10kb from nearest gene)	2935694	ENSOART00000020539	protein_coding	1:2926463-2935694:-	ENSOARG00000018860	KLHL30	kelch like family member 30 [Source:HGNC Symbol;Acc:HGNC:24770]	protein_coding	1:2926463-2935694:-
MSTRG.1664	1	48005858	48006658	801	.	1	1:48005858-48006658	801	801	positions 494-670 (frame +2)	177	22.1	58	-1.11927	0.0507732	-1.67656	no	24608	-	strandedness of lncRNA not determined	intergenic (> 20kb from nearest gene)	48031265	ENSOART00000023832	snRNA	1:48031163-48031265:-	ENSOARG00000021930	U6	U6 spliceosomal RNA [Source:RFAM;Acc:RF00026]	snRNA	1:48031163-48031265:-
MSTRG.1680	1	48820289	48820941	653	.	1	1:48820289-48820941	653	653	positions 427-618 (frame +1)	192	29.4	63	-1.13959	0.0979064	-1.64462	no	-310495	+	strandedness of lncRNA not determined	intergenic (> 100kb from nearest gene)	48509795	ENSOART00000027450	lincRNA	1:48509795-48511986:+	ENSOARG00000025524	ENSOARG00000025524		lincRNA	1:48509795-48511986:+
MSTRG.17	1	161752	164558	2807	+	2	1:161752-163903, 1:164201-164558	2152, 358	2510	positions 105-626 (frame +3)	522	20.8	173	-1.15753	0.0146815	-0.60784	no	-4545	-	nearest TSS is on opposite strand	downstream, < 5kb from nearest gene (on opposite strand)	157208	ENSOART00000019162	protein_coding	1:131386-157208:-	ENSOARG00000017608	D2HGDH	D-2-hydroxyglutarate dehydrogenase [Source:HGNC Symbol;Acc:HGNC:28358]	protein_coding	1:131386-157208:-
MSTRG.171	1	2581144	2582501	1358	-	1	1:2581144-2582501	1358	1358	positions 294-689 (frame +3)	396	29.16	131	-0.641479	0.061185	-1.19623	no	129851	-	nearest TSS is on same strand	intergenic (> 100kb from nearest gene)	2712351	ENSOART00000020451	protein_coding	1:2697242-2712351:-	ENSOARG00000018779	TRAF3IP1	TRAF3 interacting protein 1 [Source:HGNC Symbol;Acc:HGNC:17861]	protein_coding	1:2697242-2791840:-
MSTRG.1715	1	45962674	45970052	7379	-	2	1:45962674-45963690, 1:45969933-45970052	1017, 120	1137	positions 799-1002 (frame -1)	204	17.94	67	-1.22933	0.0262724	-0.259926	no	-57	+	nearest TSS is on opposite strand	antisense	45969996	ENSOART00000013062	pseudogene	1:45969996-45970387:+	ENSOARG00000012012	ENSOARG00000012012		pseudogene	1:45969996-45970387:+
MSTRG.1726	1	46442046	46442655	610	.	1	1:46442046-46442655	610	610	positions 319-555 (frame +1)	237	38.85	78	-1.11906	0.129067	-1.48168	no	-15871	-	strandedness of lncRNA not determined	intergenic (> 10kb from nearest gene)	46426176	ENSOART00000013154	protein_coding	1:46410334-46426176:-	ENSOARG00000012093	ENSOARG00000012093		protein_coding	1:46410334-46426176:-
MSTRG.1730	1	46594540	46595845	1306	-	2	1:46594540-46594638, 1:46595652-46595845	99, 194	293	positions 193-291 (frame -1)	99	33.79	33	-1.19234	0.212404	-2.28276	yes	-168365	-	nearest TSS is on same strand	intergenic (> 100kb from nearest gene)	46426176	ENSOART00000013154	protein_coding	1:46410334-46426176:-	ENSOARG00000012093	ENSOARG00000012093		protein_coding	1:46410334-46426176:-
MSTRG.1731	1	46604722	46605408	687	.	1	1:46604722-46605408	687	687	positions 301-522 (frame +1)	222	32.31	73	-1.04069	0.186339	-0.482953	no	-178547	-	strandedness of lncRNA not determined	intergenic (> 100kb from nearest gene)	46426176	ENSOART00000013154	protein_coding	1:46410334-46426176:-	ENSOARG00000012093	ENSOARG00000012093		protein_coding	1:46410334-46426176:-
MSTRG.1732	1	46607648	46608166	519	.	1	1:46607648-46608166	519	519	positions 61-519 (frame -1)	459	88.44	153	-1.10994	0.139049	-2.84309	yes	-181473	-	strandedness of lncRNA not determined	intergenic (> 100kb from nearest gene)	46426176	ENSOART00000013154	protein_coding	1:46410334-46426176:-	ENSOARG00000012093	ENSOARG00000012093		protein_coding	1:46410334-46426176:-
MSTRG.1741	1	46706436	46707132	697	.	1	1:46706436-46707132	697	697	positions 406-495 (frame +1)	90	12.91	29	-1.29998	0.0060424	-2.27389	no	-280261	-	strandedness of lncRNA not determined	intergenic (> 100kb from nearest gene)	46426176	ENSOART00000013154	protein_coding	1:46410334-46426176:-	ENSOARG00000012093	ENSOARG00000012093		protein_coding	1:46410334-46426176:-
MSTRG.1776	1	50292720	50298205	5486	-	2	1:50292720-50292735, 1:50297216-50298205	16, 990	1006	positions 109-282 (frame +1)	174	17.3	57	-1.22924	0.0207294	-1.89024	no	179825	-	nearest TSS is on same strand	intergenic (> 100kb from nearest gene)	50478029	ENSOART00000013494	protein_coding	1:50386083-50478029:-	ENSOARG00000012407	ERICH3	glutamate rich 3 [Source:HGNC Symbol;Acc:HGNC:25346]	protein_coding	1:50386065-50508978:-
MSTRG.1779	1	50863501	50864451	951	.	1	1:50863501-50864451	951	951	positions 590-808 (frame +2)	219	23.03	72	-1.11837	0.0230127	-2.58083	no	-20841	-	strandedness of lncRNA not determined	intergenic (> 20kb from nearest gene)	50842661	ENSOART00000011140	protein_coding	1:50842413-50842661:-	ENSOARG00000010240	ENSOARG00000010240		protein_coding	1:50842413-50842661:-
MSTRG.178	1	2806863	2807868	1006	.	1	1:2806863-2807868	1006	1006	positions 541-873 (frame +1)	333	33.1	110	-1.07815	0.0801264	-2.16591	no	-15024	-	strandedness of lncRNA not determined	intergenic (> 10kb from nearest gene)	2791840	ENSOART00000020454	protein_coding	1:2736383-2791840:-	ENSOARG00000018779	TRAF3IP1	TRAF3 interacting protein 1 [Source:HGNC Symbol;Acc:HGNC:17861]	protein_coding	1:2697242-2791840:-
MSTRG.1781	1	50865745	50867169	1425	.	1	1:50865745-50867169	1425	1425	positions 240-401 (frame +3)	162	11.37	53	-1.13437	0.00529214	-0.818474	no	-23085	-	strandedness of lncRNA not determined	intergenic (> 20kb from nearest gene)	50842661	ENSOART00000011140	protein_coding	1:50842413-50842661:-	ENSOARG00000010240	ENSOARG00000010240		protein_coding	1:50842413-50842661:-
MSTRG.1786	1	50879505	50880052	548	.	1	1:50879505-50880052	548	548	positions 279-383 (frame +3)	105	19.16	34	-1.10364	0.0619619	-1.23775	no	-36845	-	strandedness of lncRNA not determined	intergenic (> 20kb from nearest gene)	50842661	ENSOART00000011140	protein_coding	1:50842413-50842661:-	ENSOARG00000010240	ENSOARG00000010240		protein_coding	1:50842413-50842661:-
MSTRG.1788	1	50882774	50883413	640	.	1	1:50882774-50883413	640	640	positions 576-636 (frame +3)	61	9.53	20	-1.16014	0.00643207	-2.23741	yes	40014	+	strandedness of lncRNA not determined	intergenic (> 20kb from nearest gene)	50923426	ENSOART00000013688	protein_coding	1:50923426-50952291:+	ENSOARG00000012587	LHX8	LIM homeobox 8 [Source:HGNC Symbol;Acc:HGNC:28838]	protein_coding	1:50923426-50952291:+
MSTRG.1790	1	50364354	50366323	1970	.	1	1:50364354-50366323	1970	1970	positions 1746-1964 (frame +3)	219	11.12	72	-1.02584	0.00400368	-0.743814	no	111707	-	strandedness of lncRNA not determined	intergenic (> 100kb from nearest gene)	50478029	ENSOART00000013494	protein_coding	1:50386083-50478029:-	ENSOARG00000012407	ERICH3	glutamate rich 3 [Source:HGNC Symbol;Acc:HGNC:25346]	protein_coding	1:50386065-50508978:-
MSTRG.1801	1	50691363	50692084	722	.	1	1:50691363-50692084	722	722	positions 419-529 (frame +2)	111	15.37	36	-1.3473	0.0360126	-1.32229	no	-108097	+	strandedness of lncRNA not determined	intergenic (> 100kb from nearest gene)	50583267	ENSOART00000013599	protein_coding	1:50583267-50605757:+	ENSOARG00000012508	TYW3	tRNA-yW synthesizing protein 3 homolog [Source:HGNC Symbol;Acc:HGNC:24757]	protein_coding	1:50583267-50605757:+
MSTRG.1810	1	51238574	51239046	473	+	2	1:51238574-51238788, 1:51238945-51239046	215, 102	317	positions 10-189 (frame +1)	180	56.78	59	-0.980157	0.13748	-2.08601	no	-37002	-	nearest TSS is on opposite strand	intergenic (> 20kb from nearest gene)	51201573	ENSOART00000013715	protein_coding	1:51010869-51201573:-	ENSOARG00000012612	SLC44A5	solute carrier family 44 member 5 [Source:HGNC Symbol;Acc:HGNC:28524]	protein_coding	1:51010869-51201573:-
MSTRG.182	1	2839910	2843993	4084	.	1	1:2839910-2843993	4084	4084	positions 3519-3875 (frame +3)	357	8.74	118	-1.11387	2.89162e-05	-0.987032	no	6163	+	strandedness of lncRNA not determined	intergenic (> 5kb from nearest gene)	2850155	ENSOART00000020494	protein_coding	1:2850155-2855288:+	ENSOARG00000018820	ENSOARG00000018820		protein_coding	1:2850155-2855288:+
MSTRG.1821	1	51378647	51380995	2349	.	1	1:51378647-51380995	2349	2349	positions 1837-1974 (frame -1)	138	5.87	45	-1.25562	0.000456505	-0.646509	no	15712	+	strandedness of lncRNA not determined	intergenic (> 10kb from nearest gene)	51396706	ENSOART00000024086	snoRNA	1:51396706-51396784:+	ENSOARG00000022184	SNORD45	Small nucleolar RNA SNORD45 [Source:RFAM;Acc:RF00279]	snoRNA	1:51396706-51396784:+
MSTRG.1849	1	51608335	51609026	692	.	1	1:51608335-51609026	692	692	positions 406-690 (frame -1)	285	41.18	95	-0.665428	0.00521709	-2.00876	yes	43448	+	strandedness of lncRNA not determined	intergenic (> 20kb from nearest gene)	51652473	ENSOART00000024695	rRNA	1:51652473-51652580:+	ENSOARG00000022793	5S_rRNA	5S ribosomal RNA [Source:RFAM;Acc:RF00001]	rRNA	1:51652473-51652580:+
MSTRG.1924	1	56476757	56477287	531	.	1	1:56476757-56477287	531	531	positions 154-330 (frame +1)	177	33.33	58	-1.04898	0.120317	-1.39806	no	102824	+	strandedness of lncRNA not determined	intergenic (> 100kb from nearest gene)	56580110	ENSOART00000025443	snRNA	1:56580110-56580216:+	ENSOARG00000023541	U6	U6 spliceosomal RNA [Source:RFAM;Acc:RF00026]	snRNA	1:56580110-56580216:+
MSTRG.1925	1	56477682	56478257	576	.	1	1:56477682-56478257	576	576	positions 166-363 (frame +1)	198	34.38	65	-1.21456	0.180683	-1.37474	no	101854	+	strandedness of lncRNA not determined	intergenic (> 100kb from nearest gene)	56580110	ENSOART00000025443	snRNA	1:56580110-56580216:+	ENSOARG00000023541	U6	U6 spliceosomal RNA [Source:RFAM;Acc:RF00026]	snRNA	1:56580110-56580216:+
MSTRG.1933	1	56623917	56624512	596	.	1	1:56623917-56624512	596	596	positions 28-237 (frame +1)	210	35.23	69	-0.914004	0.0862412	-1.83873	no	-43808	+	strandedness of lncRNA not determined	intergenic (> 20kb from nearest gene)	56580110	ENSOART00000025443	snRNA	1:56580110-56580216:+	ENSOARG00000023541	U6	U6 spliceosomal RNA [Source:RFAM;Acc:RF00026]	snRNA	1:56580110-56580216:+
MSTRG.1947	1	56818264	56818945	682	.	1	1:56818264-56818945	682	682	positions 388-594 (frame +1)	207	30.35	68	-1.08242	0.108936	-1.7075	no	-238155	+	strandedness of lncRNA not determined	intergenic (> 100kb from nearest gene)	56580110	ENSOART00000025443	snRNA	1:56580110-56580216:+	ENSOARG00000023541	U6	U6 spliceosomal RNA [Source:RFAM;Acc:RF00026]	snRNA	1:56580110-56580216:+
MSTRG.195	1	3092095	3092565	471	+	2	1:3092095-3092398, 1:3092501-3092565	304, 65	369	positions 71-163 (frame +2)	93	25.2	30	-1.15328	0.0590986	-2.47303	no	-3479	+	nearest TSS is on same strand	sense	3088617	ENSOART00000027420	lincRNA	1:3088617-3108492:+	ENSOARG00000025496	ENSOARG00000025496		lincRNA	1:3088617-3108492:+
MSTRG.1951	1	56761883	56762693	811	.	1	1:56761883-56762693	811	811	positions 562-810 (frame +1)	249	30.7	82	-0.782824	0.104432	-1.04956	no	-181774	+	strandedness of lncRNA not determined	intergenic (> 100kb from nearest gene)	56580110	ENSOART00000025443	snRNA	1:56580110-56580216:+	ENSOARG00000023541	U6	U6 spliceosomal RNA [Source:RFAM;Acc:RF00026]	snRNA	1:56580110-56580216:+
MSTRG.1958	1	56950868	56951525	658	.	1	1:56950868-56951525	658	658	positions 189-296 (frame +3)	108	16.41	35	-1.24392	0.104143	-2.37106	no	-370759	+	strandedness of lncRNA not determined	intergenic (> 100kb from nearest gene)	56580110	ENSOART00000025443	snRNA	1:56580110-56580216:+	ENSOARG00000023541	U6	U6 spliceosomal RNA [Source:RFAM;Acc:RF00026]	snRNA	1:56580110-56580216:+
MSTRG.1961	1	56955664	56956170	507	.	1	1:56955664-56956170	507	507	positions 130-234 (frame +1)	105	20.71	34	-1.25245	0.0556633	-1.47657	no	-375555	+	strandedness of lncRNA not determined	intergenic (> 100kb from nearest gene)	56580110	ENSOART00000025443	snRNA	1:56580110-56580216:+	ENSOARG00000023541	U6	U6 spliceosomal RNA [Source:RFAM;Acc:RF00026]	snRNA	1:56580110-56580216:+
MSTRG.1974	1	56837209	56838059	851	.	1	1:56837209-56838059	851	851	positions 165-332 (frame +3)	168	19.74	55	-1.06244	0.00542265	-1.16387	no	-257100	+	strandedness of lncRNA not determined	intergenic (> 100kb from nearest gene)	56580110	ENSOART00000025443	snRNA	1:56580110-56580216:+	ENSOARG00000023541	U6	U6 spliceosomal RNA [Source:RFAM;Acc:RF00026]	snRNA	1:56580110-56580216:+
MSTRG.1975	1	56841924	56842485	562	.	1	1:56841924-56842485	562	562	positions 82-366 (frame +1)	285	50.71	94	-0.746488	0.166239	-2.36695	no	-261815	+	strandedness of lncRNA not determined	intergenic (> 100kb from nearest gene)	56580110	ENSOART00000025443	snRNA	1:56580110-56580216:+	ENSOARG00000023541	U6	U6 spliceosomal RNA [Source:RFAM;Acc:RF00026]	snRNA	1:56580110-56580216:+
MSTRG.1976	1	56842844	56843627	784	.	1	1:56842844-56843627	784	784	positions 213-467 (frame +3)	255	32.53	84	-0.98212	0.160255	-1.98446	no	-262735	+	strandedness of lncRNA not determined	intergenic (> 100kb from nearest gene)	56580110	ENSOART00000025443	snRNA	1:56580110-56580216:+	ENSOARG00000023541	U6	U6 spliceosomal RNA [Source:RFAM;Acc:RF00026]	snRNA	1:56580110-56580216:+
MSTRG.1978	1	56845584	56846099	516	.	1	1:56845584-56846099	516	516	positions 236-513 (frame +2)	278	53.88	92	-0.999935	0.274465	-2.09575	yes	-265475	+	strandedness of lncRNA not determined	intergenic (> 100kb from nearest gene)	56580110	ENSOART00000025443	snRNA	1:56580110-56580216:+	ENSOARG00000023541	U6	U6 spliceosomal RNA [Source:RFAM;Acc:RF00026]	snRNA	1:56580110-56580216:+
MSTRG.1989	1	56873765	56874483	719	.	1	1:56873765-56874483	719	719	positions 290-454 (frame +2)	165	22.95	54	-1.10263	0.0189046	-1.56172	no	-293656	+	strandedness of lncRNA not determined	intergenic (> 100kb from nearest gene)	56580110	ENSOART00000025443	snRNA	1:56580110-56580216:+	ENSOARG00000023541	U6	U6 spliceosomal RNA [Source:RFAM;Acc:RF00026]	snRNA	1:56580110-56580216:+
MSTRG.1990	1	56876379	56927609	51231	+	4	1:56876379-56876442, 1:56888708-56888779, 1:56919445-56919604, 1:56927415-56927609	64, 72, 160, 195	491	positions 123-254 (frame +3)	132	26.88	43	-1.0814	0.125459	-1.13258	no	-296270	+	nearest TSS is on same strand	intergenic (> 100kb from nearest gene)	56580110	ENSOART00000025443	snRNA	1:56580110-56580216:+	ENSOARG00000023541	U6	U6 spliceosomal RNA [Source:RFAM;Acc:RF00026]	snRNA	1:56580110-56580216:+
MSTRG.1993	1	56971565	56972677	1113	.	1	1:56971565-56972677	1113	1113	positions 387-491 (frame +3)	105	9.43	34	-1.27514	0.00538623	-0.879939	no	-391456	+	strandedness of lncRNA not determined	intergenic (> 100kb from nearest gene)	56580110	ENSOART00000025443	snRNA	1:56580110-56580216:+	ENSOARG00000023541	U6	U6 spliceosomal RNA [Source:RFAM;Acc:RF00026]	snRNA	1:56580110-56580216:+
MSTRG.1996	1	56975054	56975662	609	.	1	1:56975054-56975662	609	609	positions 423-563 (frame +3)	141	23.15	46	-1.1806	0.0664035	-2.77343	no	-394945	+	strandedness of lncRNA not determined	intergenic (> 100kb from nearest gene)	56580110	ENSOART00000025443	snRNA	1:56580110-56580216:+	ENSOARG00000023541	U6	U6 spliceosomal RNA [Source:RFAM;Acc:RF00026]	snRNA	1:56580110-56580216:+
MSTRG.2	1	4087	6145	2059	.	1	1:4087-6145	2059	2059	positions 1516-1842 (frame +1)	327	15.88	108	-0.762565	0.00623351	-1.30588	no	43607	+	strandedness of lncRNA not determined	intergenic (> 20kb from nearest gene)	49751	ENSOART00000022247	protein_coding	1:49751-49903:+	ENSOARG00000020430	ENSOARG00000020430		protein_coding	1:49751-49903:+
MSTRG.2001	1	56984920	56985799	880	.	1	1:56984920-56985799	880	880	positions 40-171 (frame -1)	132	15	43	-0.532957	0.0579436	-2.60437	no	-404811	+	strandedness of lncRNA not determined	intergenic (> 100kb from nearest gene)	56580110	ENSOART00000025443	snRNA	1:56580110-56580216:+	ENSOARG00000023541	U6	U6 spliceosomal RNA [Source:RFAM;Acc:RF00026]	snRNA	1:56580110-56580216:+
MSTRG.202	1	3508373	3509911	1539	.	1	1:3508373-3509911	1539	1539	positions 818-1129 (frame +2)	312	20.27	103	-0.633335	0.027788	-0.770649	no	-52067	-	strandedness of lncRNA not determined	intergenic (> 50kb from nearest gene)	3456307	ENSOART00000020741	protein_coding	1:3411941-3456307:-	ENSOARG00000019048	ENSOARG00000019048		protein_coding	1:3411941-3456307:-
MSTRG.2033	1	53972029	53972712	684	+	1	1:53972029-53972712	684	684	positions 446-580 (frame +2)	135	19.74	44	-1.14205	0.0605474	-1.73922	no	-75869	-	nearest TSS is on opposite strand	intergenic (> 50kb from nearest gene)	53896161	ENSOART00000024370	snRNA	1:53896055-53896161:-	ENSOARG00000022468	U6	U6 spliceosomal RNA [Source:RFAM;Acc:RF00026]	snRNA	1:53896055-53896161:-
MSTRG.2035	1	53975010	53981384	6375	+	2	1:53975010-53975579, 1:53980833-53981384	570, 552	1122	positions 335-478 (frame +2)	144	12.83	47	-1.19168	0.0421049	-2.28597	no	-78850	-	nearest TSS is on opposite strand	intergenic (> 50kb from nearest gene)	53896161	ENSOART00000024370	snRNA	1:53896055-53896161:-	ENSOARG00000022468	U6	U6 spliceosomal RNA [Source:RFAM;Acc:RF00026]	snRNA	1:53896055-53896161:-
MSTRG.2038	1	53983227	53983711	485	-	2	1:53983227-53983578, 1:53983618-53983711	352, 94	446	positions 239-382 (frame +2)	144	32.29	47	-1.14402	0.0810776	-1.67413	no	-87067	-	nearest TSS is on same strand	intergenic (> 50kb from nearest gene)	53896161	ENSOART00000024370	snRNA	1:53896055-53896161:-	ENSOARG00000022468	U6	U6 spliceosomal RNA [Source:RFAM;Acc:RF00026]	snRNA	1:53896055-53896161:-
MSTRG.2039	1	53986979	53988067	1089	.	1	1:53986979-53988067	1089	1089	positions 582-782 (frame +3)	201	18.46	66	-0.940244	0.0161277	-1.29304	no	-90819	-	strandedness of lncRNA not determined	intergenic (> 50kb from nearest gene)	53896161	ENSOART00000024370	snRNA	1:53896055-53896161:-	ENSOARG00000022468	U6	U6 spliceosomal RNA [Source:RFAM;Acc:RF00026]	snRNA	1:53896055-53896161:-
MSTRG.2041	1	53990701	53992077	1377	.	1	1:53990701-53992077	1377	1377	positions 1066-1218 (frame +1)	153	11.11	50	-0.991694	0.00295474	-1.72697	no	-94541	-	strandedness of lncRNA not determined	intergenic (> 50kb from nearest gene)	53896161	ENSOART00000024370	snRNA	1:53896055-53896161:-	ENSOARG00000022468	U6	U6 spliceosomal RNA [Source:RFAM;Acc:RF00026]	snRNA	1:53896055-53896161:-
MSTRG.2048	1	54006603	54007167	565	.	1	1:54006603-54007167	565	565	positions 145-264 (frame +1)	120	21.24	39	-1.19103	0.17071	-2.33745	no	-110443	-	strandedness of lncRNA not determined	intergenic (> 100kb from nearest gene)	53896161	ENSOART00000024370	snRNA	1:53896055-53896161:-	ENSOARG00000022468	U6	U6 spliceosomal RNA [Source:RFAM;Acc:RF00026]	snRNA	1:53896055-53896161:-
MSTRG.2053	1	54013961	54014992	1032	.	1	1:54013961-54014992	1032	1032	positions 958-1032 (frame +1)	75	7.27	25	-1.02317	0.116205	-1.56167	yes	-117801	-	strandedness of lncRNA not determined	intergenic (> 100kb from nearest gene)	53896161	ENSOART00000024370	snRNA	1:53896055-53896161:-	ENSOARG00000022468	U6	U6 spliceosomal RNA [Source:RFAM;Acc:RF00026]	snRNA	1:53896055-53896161:-
MSTRG.2054	1	54016574	54017404	831	.	1	1:54016574-54017404	831	831	positions 556-786 (frame +1)	231	27.8	76	-1.02799	0.0498293	-0.897792	no	-120414	-	strandedness of lncRNA not determined	intergenic (> 100kb from nearest gene)	53896161	ENSOART00000024370	snRNA	1:53896055-53896161:-	ENSOARG00000022468	U6	U6 spliceosomal RNA [Source:RFAM;Acc:RF00026]	snRNA	1:53896055-53896161:-
MSTRG.2056	1	54020520	54021429	910	.	1	1:54020520-54021429	910	910	positions 733-846 (frame -1)	114	12.53	37	-1.22621	0.0154306	-1.13281	no	-124360	-	strandedness of lncRNA not determined	intergenic (> 100kb from nearest gene)	53896161	ENSOART00000024370	snRNA	1:53896055-53896161:-	ENSOARG00000022468	U6	U6 spliceosomal RNA [Source:RFAM;Acc:RF00026]	snRNA	1:53896055-53896161:-
MSTRG.2057	1	54022924	54023472	549	.	1	1:54022924-54023472	549	549	positions 176-319 (frame +2)	144	26.23	47	-1.024	0.133629	-2.71488	no	-126764	-	strandedness of lncRNA not determined	intergenic (> 100kb from nearest gene)	53896161	ENSOART00000024370	snRNA	1:53896055-53896161:-	ENSOARG00000022468	U6	U6 spliceosomal RNA [Source:RFAM;Acc:RF00026]	snRNA	1:53896055-53896161:-
MSTRG.2058	1	54026623	54027189	567	.	1	1:54026623-54027189	567	567	positions 160-333 (frame +1)	174	30.69	57	-0.976691	0.0804762	-1.72043	no	-130463	-	strandedness of lncRNA not determined	intergenic (> 100kb from nearest gene)	53896161	ENSOART00000024370	snRNA	1:53896055-53896161:-	ENSOARG00000022468	U6	U6 spliceosomal RNA [Source:RFAM;Acc:RF00026]	snRNA	1:53896055-53896161:-
MSTRG.2062	1	54032796	54033758	963	.	1	1:54032796-54033758	963	963	positions 162-257 (frame +3)	96	9.97	31	-1.32427	0.0116735	-1.93811	no	-136636	-	strandedness of lncRNA not determined	intergenic (> 100kb from nearest gene)	53896161	ENSOART00000024370	snRNA	1:53896055-53896161:-	ENSOARG00000022468	U6	U6 spliceosomal RNA [Source:RFAM;Acc:RF00026]	snRNA	1:53896055-53896161:-
MSTRG.2065	1	54040805	54041950	1146	.	1	1:54040805-54041950	1146	1146	positions 54-230 (frame +3)	177	15.45	58	-1.24805	0.0340287	-2.64894	no	-144645	-	strandedness of lncRNA not determined	intergenic (> 100kb from nearest gene)	53896161	ENSOART00000024370	snRNA	1:53896055-53896161:-	ENSOARG00000022468	U6	U6 spliceosomal RNA [Source:RFAM;Acc:RF00026]	snRNA	1:53896055-53896161:-
MSTRG.2067	1	54043493	54051589	8097	-	4	1:54043493-54043580, 1:54050842-54050953, 1:54051077-54051241, 1:54051532-54051589	88, 112, 165, 58	423	positions 287-420 (frame +2)	134	31.68	44	-0.955649	0.0716129	-1.55247	yes	-147333	-	nearest TSS is on same strand	intergenic (> 100kb from nearest gene)	53896161	ENSOART00000024370	snRNA	1:53896055-53896161:-	ENSOARG00000022468	U6	U6 spliceosomal RNA [Source:RFAM;Acc:RF00026]	snRNA	1:53896055-53896161:-
MSTRG.2079	1	54095771	54096471	701	.	1	1:54095771-54096471	701	701	positions 221-331 (frame +2)	111	15.83	36	-1.22089	0.0416389	-2.13371	no	-199611	-	strandedness of lncRNA not determined	intergenic (> 100kb from nearest gene)	53896161	ENSOART00000024370	snRNA	1:53896055-53896161:-	ENSOARG00000022468	U6	U6 spliceosomal RNA [Source:RFAM;Acc:RF00026]	snRNA	1:53896055-53896161:-
MSTRG.2080	1	54097456	54099183	1728	.	1	1:54097456-54099183	1728	1728	positions 199-483 (frame -1)	285	16.49	94	-1.25519	0.00136614	-0.351359	no	-201296	-	strandedness of lncRNA not determined	intergenic (> 100kb from nearest gene)	53896161	ENSOART00000024370	snRNA	1:53896055-53896161:-	ENSOARG00000022468	U6	U6 spliceosomal RNA [Source:RFAM;Acc:RF00026]	snRNA	1:53896055-53896161:-
MSTRG.2082	1	54104478	54105162	685	.	1	1:54104478-54105162	685	685	positions 382-585 (frame -1)	204	29.78	67	-1.18347	0.142534	-2.6752	no	-208318	-	strandedness of lncRNA not determined	intergenic (> 100kb from nearest gene)	53896161	ENSOART00000024370	snRNA	1:53896055-53896161:-	ENSOARG00000022468	U6	U6 spliceosomal RNA [Source:RFAM;Acc:RF00026]	snRNA	1:53896055-53896161:-
MSTRG.2089	1	54126994	54127600	607	.	1	1:54126994-54127600	607	607	positions 140-223 (frame +2)	84	13.84	27	-1.36972	0.0359264	-1.47886	no	189926	+	strandedness of lncRNA not determined	intergenic (> 100kb from nearest gene)	54317525	ENSOART00000014575	protein_coding	1:54317525-54375864:+	ENSOARG00000013402	PTGFR	prostaglandin F receptor [Source:HGNC Symbol;Acc:HGNC:9600]	protein_coding	1:54317525-54375864:+
MSTRG.2094	1	54147206	54147806	601	.	1	1:54147206-54147806	601	601	positions 172-315 (frame +1)	144	23.96	47	-1.19678	0.0319466	-2.59717	no	169720	+	strandedness of lncRNA not determined	intergenic (> 100kb from nearest gene)	54317525	ENSOART00000014575	protein_coding	1:54317525-54375864:+	ENSOARG00000013402	PTGFR	prostaglandin F receptor [Source:HGNC Symbol;Acc:HGNC:9600]	protein_coding	1:54317525-54375864:+
MSTRG.211	1	3461384	3464123	2740	+	2	1:3461384-3461513, 1:3463892-3464123	130, 232	362	positions 142-264 (frame -1)	123	33.98	40	-1.07655	0.195989	-1.76033	no	-5078	-	nearest TSS is on opposite strand	intergenic (> 5kb from nearest gene)	3456307	ENSOART00000020741	protein_coding	1:3411941-3456307:-	ENSOARG00000019048	ENSOARG00000019048		protein_coding	1:3411941-3456307:-
MSTRG.2121	1	54278675	54279313	639	.	1	1:54278675-54279313	639	639	positions 116-223 (frame +2)	108	16.9	35	-1.21864	0.116878	-2.3732	no	38213	+	strandedness of lncRNA not determined	intergenic (> 20kb from nearest gene)	54317525	ENSOART00000014575	protein_coding	1:54317525-54375864:+	ENSOARG00000013402	PTGFR	prostaglandin F receptor [Source:HGNC Symbol;Acc:HGNC:9600]	protein_coding	1:54317525-54375864:+
MSTRG.213	1	3471620	3472628	1009	-	1	1:3471620-3472628	1009	1009	positions 776-1008 (frame +2)	233	23.09	77	-0.993574	0.102072	-1.13608	yes	-15314	-	nearest TSS is on same strand	intergenic (> 10kb from nearest gene)	3456307	ENSOART00000020741	protein_coding	1:3411941-3456307:-	ENSOARG00000019048	ENSOARG00000019048		protein_coding	1:3411941-3456307:-
MSTRG.2130	1	58313626	58314390	765	.	1	1:58313626-58314390	765	765	positions 187-597 (frame -1)	411	53.73	136	-0.992662	0.109887	-0.932907	no	-505215	+	strandedness of lncRNA not determined	intergenic (> 500kb from nearest gene)	57808412	ENSOART00000014827	protein_coding	1:57808412-58061674:+	ENSOARG00000013620	ADGRL2	adhesion G protein-coupled receptor L2 [Source:HGNC Symbol;Acc:HGNC:18582]	protein_coding	1:57808412-58061674:+
MSTRG.2136	1	58632366	58656456	24091	-	2	1:58632366-58632531, 1:58656419-58656456	166, 38	204	positions 56-112 (frame +2)	57	27.94	18	-1.20775	0.0331426	-2.35301	no	744374	+	nearest TSS is on opposite strand	intergenic (> 500kb from nearest gene)	59400829	ENSOART00000024056	rRNA	1:59400829-59400944:+	ENSOARG00000022154	5S_rRNA	5S ribosomal RNA [Source:RFAM;Acc:RF00001]	rRNA	1:59400829-59400944:+
MSTRG.2173	1	57849356	57855227	5872	-	2	1:57849356-57853820, 1:57855121-57855227	4465, 107	4572	positions 4203-4569 (frame +3)	367	8.03	122	-1.22845	9.6382e-06	-0.90255	yes	-40945	+	nearest TSS is on opposite strand	antisense	57808412	ENSOART00000014827	protein_coding	1:57808412-58061674:+	ENSOARG00000013620	ADGRL2	adhesion G protein-coupled receptor L2 [Source:HGNC Symbol;Acc:HGNC:18582]	protein_coding	1:57808412-58061674:+
MSTRG.2216	1	61325676	61326336	661	.	1	1:61325676-61326336	661	661	positions 34-264 (frame -1)	231	34.95	76	-1.1172	0.0252769	-2.77129	no	-46489	-	strandedness of lncRNA not determined	intergenic (> 20kb from nearest gene)	61279188	ENSOART00000015306	protein_coding	1:61224453-61279188:-	ENSOARG00000014058	LPAR3	lysophosphatidic acid receptor 3 [Source:HGNC Symbol;Acc:HGNC:14298]	protein_coding	1:61224453-61279188:-
MSTRG.2225	1	61562693	61565784	3092	+	2	1:61562693-61562866, 1:61564715-61565784	174, 1070	1244	positions 322-645 (frame -1)	324	26.05	107	-1.04407	0.0278086	-1.40971	no	45833	-	nearest TSS is on opposite strand	intergenic (> 20kb from nearest gene)	61611616	ENSOART00000015537	protein_coding	1:61570310-61611616:-	ENSOARG00000014263	SYDE2	synapse defective Rho GTPase homolog 2 [Source:HGNC Symbol;Acc:HGNC:25841]	protein_coding	1:61570310-61611616:-
MSTRG.225	1	3698443	3699410	968	+	2	1:3698443-3698475, 1:3698774-3699410	33, 637	670	positions 106-339 (frame -1)	234	34.93	77	-0.939212	0.108172	-1.60488	no	92143	-	nearest TSS is on opposite strand	intergenic (> 50kb from nearest gene)	3791552	ENSOART00000027421	lincRNA	1:3780030-3791552:-	ENSOARG00000025497	ENSOARG00000025497		lincRNA	1:3780030-3791552:-
MSTRG.2265	1	62566018	62566819	802	.	1	1:62566018-62566819	802	802	positions 676-801 (frame -1)	126	15.71	42	-1.14529	0.011859	-1.49264	yes	19091	-	strandedness of lncRNA not determined	lcnRNA overlaps coordinates of a known gene, although its strandedness with respect to that gene is not determined	62585909	ENSOART00000015762	protein_coding	1:62221312-62585909:-	ENSOARG00000014461	COL24A1	collagen type XXIV alpha 1 chain [Source:HGNC Symbol;Acc:HGNC:20821]	protein_coding	1:62221312-62585909:-
MSTRG.228	1	3763029	3764614	1586	.	1	1:3763029-3764614	1586	1586	positions 1021-1320 (frame +1)	300	18.92	99	-0.945549	0.0491184	-0.509272	no	26939	-	strandedness of lncRNA not determined	intergenic (> 20kb from nearest gene)	3791552	ENSOART00000027421	lincRNA	1:3780030-3791552:-	ENSOARG00000025497	ENSOARG00000025497		lincRNA	1:3780030-3791552:-
MSTRG.2287	1	63678007	63681318	3312	-	1	1:63678007-63681318	3312	3312	positions 1976-2239 (frame +2)	264	7.97	87	-0.985795	0.000161721	-0.725006	no	53	-	nearest TSS is on same strand	sense	63681370	ENSOART00000027457	lincRNA	1:63677968-63681370:-	ENSOARG00000025531	ENSOARG00000025531		lincRNA	1:63677968-63681370:-
MSTRG.2307	1	63849669	63850327	659	.	1	1:63849669-63850327	659	659	positions 42-197 (frame +3)	156	23.67	51	-1.05949	0.148027	-2.13306	no	-22620	+	strandedness of lncRNA not determined	intergenic (> 20kb from nearest gene)	63827050	ENSOART00000016259	protein_coding	1:63827050-63842685:+	ENSOARG00000014936	LMO4	LIM domain only 4 [Source:HGNC Symbol;Acc:HGNC:6644]	protein_coding	1:63827050-63842685:+
MSTRG.2321	1	64539960	64540458	499	+	2	1:64539960-64540241, 1:64540332-64540458	282, 127	409	positions 247-408 (frame -1)	162	39.61	54	-0.996974	0.120815	-2.1081	yes	-19619	-	nearest TSS is on opposite strand	intergenic (> 10kb from nearest gene)	64520342	ENSOART00000027459	lincRNA	1:64507789-64520342:-	ENSOARG00000025532	ENSOARG00000025532		lincRNA	1:64507789-64520342:-
MSTRG.2330	1	64674438	64683995	9558	+	2	1:64674438-64674471, 1:64683651-64683995	34, 345	379	positions 181-321 (frame -1)	141	37.2	46	-1.16725	0.0101524	-1.98987	no	128821	-	nearest TSS is on opposite strand	intergenic (> 100kb from nearest gene)	64812815	ENSOART00000026847	snRNA	1:64812709-64812815:-	ENSOARG00000024945	U6	U6 spliceosomal RNA [Source:RFAM;Acc:RF00026]	snRNA	1:64812709-64812815:-
MSTRG.234	1	4008902	4009582	681	.	1	1:4008902-4009582	681	681	positions 280-522 (frame +1)	243	35.68	80	-0.905196	0.12728	-1.21482	no	-53028	+	strandedness of lncRNA not determined	intergenic (> 50kb from nearest gene)	3955875	ENSOART00000027422	lincRNA	1:3955875-3974955:+	ENSOARG00000025498	ENSOARG00000025498		lincRNA	1:3955875-3974955:+
MSTRG.2350	1	64834376	64835191	816	.	1	1:64834376-64835191	816	816	positions 150-341 (frame +3)	192	23.53	63	-1.0366	0.0446391	-1.62723	no	-21562	-	strandedness of lncRNA not determined	intergenic (> 20kb from nearest gene)	64812815	ENSOART00000026847	snRNA	1:64812709-64812815:-	ENSOARG00000024945	U6	U6 spliceosomal RNA [Source:RFAM;Acc:RF00026]	snRNA	1:64812709-64812815:-
MSTRG.2360	1	64865020	64865764	745	.	1	1:64865020-64865764	745	745	positions 150-287 (frame +3)	138	18.52	45	-1.15911	0.0174538	-2.54733	no	-52206	-	strandedness of lncRNA not determined	intergenic (> 50kb from nearest gene)	64812815	ENSOART00000026847	snRNA	1:64812709-64812815:-	ENSOARG00000024945	U6	U6 spliceosomal RNA [Source:RFAM;Acc:RF00026]	snRNA	1:64812709-64812815:-
MSTRG.2363	1	64896264	64973654	77391	-	2	1:64896264-64896428, 1:64973513-64973654	165, 142	307	positions 175-234 (frame -1)	60	19.54	19	-1.04743	0.0461275	-2.29437	no	-83450	-	nearest TSS is on same strand	intergenic (> 50kb from nearest gene)	64812815	ENSOART00000026847	snRNA	1:64812709-64812815:-	ENSOARG00000024945	U6	U6 spliceosomal RNA [Source:RFAM;Acc:RF00026]	snRNA	1:64812709-64812815:-
MSTRG.2370	1	64963332	64964057	726	.	1	1:64963332-64964057	726	726	positions 252-323 (frame +3)	72	9.92	23	-1.35842	0.00906577	-1.69516	no	-150518	-	strandedness of lncRNA not determined	intergenic (> 100kb from nearest gene)	64812815	ENSOART00000026847	snRNA	1:64812709-64812815:-	ENSOARG00000024945	U6	U6 spliceosomal RNA [Source:RFAM;Acc:RF00026]	snRNA	1:64812709-64812815:-
MSTRG.2371	1	64970055	64970745	691	.	1	1:64970055-64970745	691	691	positions 614-690 (frame +2)	77	11.14	25	-1.363	0.0295028	-2.73019	yes	-157241	-	strandedness of lncRNA not determined	intergenic (> 100kb from nearest gene)	64812815	ENSOART00000026847	snRNA	1:64812709-64812815:-	ENSOARG00000024945	U6	U6 spliceosomal RNA [Source:RFAM;Acc:RF00026]	snRNA	1:64812709-64812815:-
MSTRG.238	1	3883649	3885642	1994	+	2	1:3883649-3883720, 1:3885437-3885642	72, 206	278	positions 8-28 (frame +2)	21	7.55	6	-1.45891	0.10423	-2.10154	no	874	-	nearest TSS is on opposite strand	antisense	3884522	ENSOART00000020813	protein_coding	1:3872888-3884522:-	ENSOARG00000019114	COPS8	COP9 signalosome subunit 8 [Source:HGNC Symbol;Acc:HGNC:24335]	protein_coding	1:3872888-3884522:-
MSTRG.2380	1	65019578	65020375	798	.	1	1:65019578-65020375	798	798	positions 246-503 (frame +3)	258	32.33	85	-0.914532	0.146618	-1.08778	no	120238	+	strandedness of lncRNA not determined	intergenic (> 100kb from nearest gene)	65140612	ENSOART00000026559	misc_RNA	1:65140612-65140788:+	ENSOARG00000024657	uc_338	TUC338 [Source:RFAM;Acc:RF02271]	misc_RNA	1:65140612-65140788:+
MSTRG.2385	1	65045631	65046523	893	.	1	1:65045631-65046523	893	893	positions 102-383 (frame +3)	282	31.58	93	-0.934151	0.0279837	-2.4517	no	94090	+	strandedness of lncRNA not determined	intergenic (> 50kb from nearest gene)	65140612	ENSOART00000026559	misc_RNA	1:65140612-65140788:+	ENSOARG00000024657	uc_338	TUC338 [Source:RFAM;Acc:RF02271]	misc_RNA	1:65140612-65140788:+
MSTRG.2387	1	65051426	65052212	787	.	1	1:65051426-65052212	787	787	positions 357-659 (frame +3)	303	38.5	100	-0.672123	0.0451899	-1.43167	no	88401	+	strandedness of lncRNA not determined	intergenic (> 50kb from nearest gene)	65140612	ENSOART00000026559	misc_RNA	1:65140612-65140788:+	ENSOARG00000024657	uc_338	TUC338 [Source:RFAM;Acc:RF02271]	misc_RNA	1:65140612-65140788:+
MSTRG.2391	1	65077246	65078000	755	.	1	1:65077246-65078000	755	755	positions 331-489 (frame +1)	159	21.06	52	-1.19548	0.03701	-1.85821	no	62613	+	strandedness of lncRNA not determined	intergenic (> 50kb from nearest gene)	65140612	ENSOART00000026559	misc_RNA	1:65140612-65140788:+	ENSOARG00000024657	uc_338	TUC338 [Source:RFAM;Acc:RF02271]	misc_RNA	1:65140612-65140788:+
MSTRG.2411	1	65189046	65189592	547	-	1	1:65189046-65189592	547	547	positions 263-358 (frame +2)	96	17.55	31	-1.22808	0.0429904	-1.64594	no	-48435	+	nearest TSS is on opposite strand	intergenic (> 20kb from nearest gene)	65140612	ENSOART00000026559	misc_RNA	1:65140612-65140788:+	ENSOARG00000024657	uc_338	TUC338 [Source:RFAM;Acc:RF02271]	misc_RNA	1:65140612-65140788:+
MSTRG.2437	1	65743797	65744473	677	.	1	1:65743797-65744473	677	677	positions 196-312 (frame +1)	117	17.28	38	-1.20275	0.114542	-2.12102	no	-16007	-	strandedness of lncRNA not determined	intergenic (> 10kb from nearest gene)	65727791	ENSOART00000016566	protein_coding	1:65721233-65727791:-	ENSOARG00000015226	ENSOARG00000015226		protein_coding	1:65721233-65727791:-
MSTRG.2442	1	65859174	65859826	653	.	1	1:65859174-65859826	653	653	positions 209-331 (frame +2)	123	18.84	40	-1.20534	0.0554388	-1.98153	no	18281	-	strandedness of lncRNA not determined	lcnRNA overlaps coordinates of a known gene, although its strandedness with respect to that gene is not determined	65878106	ENSOART00000016752	protein_coding	1:65845754-65878106:-	ENSOARG00000015399	ENSOARG00000015399		protein_coding	1:65845754-65878106:-
MSTRG.2444	1	65892416	65893319	904	.	1	1:65892416-65893319	904	904	positions 460-630 (frame -1)	171	18.92	56	-1.21488	0.0442221	-1.86826	no	-14311	-	strandedness of lncRNA not determined	intergenic (> 10kb from nearest gene)	65878106	ENSOART00000016752	protein_coding	1:65845754-65878106:-	ENSOARG00000015399	ENSOARG00000015399		protein_coding	1:65845754-65878106:-
MSTRG.2452	1	65920805	65922046	1242	.	1	1:65920805-65922046	1242	1242	positions 877-1014 (frame +1)	138	11.11	45	-1.05941	0.0370507	-1.9567	no	-42700	-	strandedness of lncRNA not determined	intergenic (> 20kb from nearest gene)	65878106	ENSOART00000016752	protein_coding	1:65845754-65878106:-	ENSOARG00000015399	ENSOARG00000015399		protein_coding	1:65845754-65878106:-
MSTRG.2455	1	65925998	65927091	1094	.	1	1:65925998-65927091	1094	1094	positions 130-339 (frame -1)	210	19.2	69	-1.33708	0.0254438	-2.84209	no	-47893	-	strandedness of lncRNA not determined	intergenic (> 20kb from nearest gene)	65878106	ENSOART00000016752	protein_coding	1:65845754-65878106:-	ENSOARG00000015399	ENSOARG00000015399		protein_coding	1:65845754-65878106:-
MSTRG.2477	1	66330188	66330850	663	.	1	1:66330188-66330850	663	663	positions 146-244 (frame +2)	99	14.93	32	-1.20394	0.0697621	-1.56549	no	-87922	+	strandedness of lncRNA not determined	intergenic (> 50kb from nearest gene)	66242267	ENSOART00000016949	protein_coding	1:66242267-66324524:+	ENSOARG00000015578	LRRC8C	leucine rich repeat containing 8 family member C [Source:HGNC Symbol;Acc:HGNC:25075]	protein_coding	1:66242267-66324524:+
MSTRG.2482	1	66913191	66915396	2206	+	1	1:66913191-66915396	2206	2206	positions 2019-2202 (frame +3)	184	8.34	61	-1.02899	0.00317502	-1.5763	yes	-296807	+	nearest TSS is on same strand	intergenic (> 100kb from nearest gene)	66616385	ENSOART00000017021	protein_coding	1:66616385-66650096:+	ENSOARG00000015643	ZNF326	zinc finger protein 326 [Source:HGNC Symbol;Acc:HGNC:14104]	protein_coding	1:66616385-66650096:+
MSTRG.2489	1	67374071	67376343	2273	.	1	1:67374071-67376343	2273	2273	positions 196-405 (frame +1)	210	9.24	69	-0.880607	0.0075209	-0.554631	no	-46129	-	strandedness of lncRNA not determined	intergenic (> 20kb from nearest gene)	67327943	ENSOART00000017043	protein_coding	1:67323339-67327943:-	ENSOARG00000015662	BARHL2	BarH like homeobox 2 [Source:HGNC Symbol;Acc:HGNC:954]	protein_coding	1:67323339-67327943:-
MSTRG.2491	1	67382328	67383608	1281	.	1	1:67382328-67383608	1281	1281	positions 895-1152 (frame +1)	258	20.14	85	-1.07212	0.0441549	-0.829806	no	-54386	-	strandedness of lncRNA not determined	intergenic (> 50kb from nearest gene)	67327943	ENSOART00000017043	protein_coding	1:67323339-67327943:-	ENSOARG00000015662	BARHL2	BarH like homeobox 2 [Source:HGNC Symbol;Acc:HGNC:954]	protein_coding	1:67323339-67327943:-
MSTRG.2524	1	68378304	68379132	829	.	1	1:68378304-68379132	829	829	positions 121-201 (frame +1)	81	9.77	26	-1.30765	0.0403441	-2.49755	no	-38243	-	strandedness of lncRNA not determined	intergenic (> 20kb from nearest gene)	68340062	ENSOART00000017481	protein_coding	1:68165229-68340062:-	ENSOARG00000016047	TGFBR3	transforming growth factor beta receptor 3 [Source:HGNC Symbol;Acc:HGNC:11774]	protein_coding	1:68165229-68340062:-
MSTRG.2526	1	68384126	68384940	815	.	1	1:68384126-68384940	815	815	positions 189-425 (frame +3)	237	29.08	78	-1.225	0.0263094	-1.95609	no	-44065	-	strandedness of lncRNA not determined	intergenic (> 20kb from nearest gene)	68340062	ENSOART00000017481	protein_coding	1:68165229-68340062:-	ENSOARG00000016047	TGFBR3	transforming growth factor beta receptor 3 [Source:HGNC Symbol;Acc:HGNC:11774]	protein_coding	1:68165229-68340062:-
MSTRG.2538	1	68661514	68663872	2359	.	1	1:68661514-68663872	2359	2359	positions 2161-2328 (frame +1)	168	7.12	55	-1.1223	0.00111349	-0.811555	no	-4782	-	strandedness of lncRNA not determined	downstream, < 5kb from nearest gene (strandedness not determined)	68656733	ENSOART00000024504	snRNA	1:68656626-68656733:-	ENSOARG00000022602	U6	U6 spliceosomal RNA [Source:RFAM;Acc:RF00026]	snRNA	1:68656626-68656733:-
MSTRG.2540	1	68666293	68667464	1172	.	1	1:68666293-68667464	1172	1172	positions 599-823 (frame +2)	225	19.2	74	-0.994544	0.0413825	-1.09224	no	-9561	-	strandedness of lncRNA not determined	intergenic (> 5kb from nearest gene)	68656733	ENSOART00000024504	snRNA	1:68656626-68656733:-	ENSOARG00000022602	U6	U6 spliceosomal RNA [Source:RFAM;Acc:RF00026]	snRNA	1:68656626-68656733:-
MSTRG.2542	1	68684085	68685052	968	+	1	1:68684085-68685052	968	968	positions 556-759 (frame -1)	204	21.07	67	-1.26415	0.0390173	-1.48981	no	4247	+	nearest TSS is on same strand	upstream, < 5kb from nearest gene (on same strand)	68689298	ENSOART00000017640	protein_coding	1:68689298-68700248:+	ENSOARG00000016198	C1orf146	chromosome 1 open reading frame 146 [Source:HGNC Symbol;Acc:HGNC:24032]	protein_coding	1:68689298-68700248:+
MSTRG.2551	1	68932802	68936495	3694	+	2	1:68932802-68933330, 1:68935959-68936495	529, 537	1066	positions 99-383 (frame +3)	285	26.74	94	-1.15581	0.12199	-1.94062	no	-2448	-	nearest TSS is on opposite strand	downstream, < 5kb from nearest gene (on opposite strand)	68930355	ENSOART00000017779	protein_coding	1:68925973-68930355:-	ENSOARG00000016329	ENSOARG00000016329		protein_coding	1:68925973-68930355:-
MSTRG.2561	1	69225007	69225533	527	.	1	1:69225007-69225533	527	527	positions 273-383 (frame +3)	111	21.06	36	-1.30022	0.0153611	-2.74352	no	2524	+	strandedness of lncRNA not determined	upstream, < 5kb from nearest gene (strandedness not determined)	69228056	ENSOART00000017956	protein_coding	1:69228056-69234901:+	ENSOARG00000016489	ENSOARG00000016489		protein_coding	1:69228056-69234901:+
MSTRG.2580	1	70674720	70676990	2271	+	2	1:70674720-70674911, 1:70676691-70676990	192, 300	492	positions 29-238 (frame +2)	210	42.68	69	-1.051	0.171586	-1.38527	no	-79254	+	nearest TSS is on same strand	intergenic (> 50kb from nearest gene)	70595467	ENSOART00000027462	lincRNA	1:70595467-70621528:+	ENSOARG00000025535	ENSOARG00000025535		lincRNA	1:70595467-70621528:+
MSTRG.2584	1	70222440	70223951	1512	+	2	1:70222440-70222738, 1:70222797-70223951	299, 1155	1454	positions 1-138 (frame +1)	138	9.49	45	-1.03508	0.00614849	-1.26016	no	4151	-	nearest TSS is on opposite strand	antisense	70228101	ENSOART00000018511	protein_coding	1:70216802-70228101:-	ENSOARG00000016999	DNTTIP2	deoxynucleotidyltransferase terminal interacting protein 2 [Source:HGNC Symbol;Acc:HGNC:24013]	protein_coding	1:70216802-70228101:-
MSTRG.259	1	4828690	4829363	674	+	2	1:4828690-4828860, 1:4829143-4829363	171, 221	392	positions 197-349 (frame +2)	153	39.03	50	-1.23129	0.106076	-2.32787	no	-31630	-	nearest TSS is on opposite strand	intergenic (> 20kb from nearest gene)	4797061	ENSOART00000000348	protein_coding	1:4796834-4797061:-	ENSOARG00000000331	ENSOARG00000000331		protein_coding	1:4796834-4797061:-
MSTRG.2590	1	70306464	70355220	48757	+	2	1:70306464-70306764, 1:70354708-70355220	301, 513	814	positions 56-280 (frame +2)	225	27.64	74	-0.829941	0.0446615	-0.053075	no	-3551	+	nearest TSS is on same strand	downstream, < 5kb from nearest gene (on same strand)	70302914	ENSOART00000011488	protein_coding	1:70302914-70303255:+	ENSOARG00000010559	ENSOARG00000010559		protein_coding	1:70302914-70303255:+
MSTRG.2597	1	70855351	70856017	667	.	1	1:70855351-70856017	667	667	positions 106-327 (frame -1)	222	33.28	73	-0.862568	0.249494	-2.13504	no	6457	-	strandedness of lncRNA not determined	intergenic (> 5kb from nearest gene)	70862473	ENSOART00000023806	snRNA	1:70862368-70862473:-	ENSOARG00000021904	U6	U6 spliceosomal RNA [Source:RFAM;Acc:RF00026]	snRNA	1:70862368-70862473:-
MSTRG.26	1	277385	278193	809	.	1	1:277385-278193	809	809	positions 163-354 (frame -1)	192	23.73	63	-0.906373	0.113347	-0.486395	no	-8787	-	strandedness of lncRNA not determined	intergenic (> 5kb from nearest gene)	268599	ENSOART00000019206	protein_coding	1:258429-268599:-	ENSOARG00000017652	BOK	BOK, BCL2 family apoptosis regulator [Source:HGNC Symbol;Acc:HGNC:1087]	protein_coding	1:258429-268599:-
MSTRG.2607	1	70973280	70975817	2538	.	1	1:70973280-70975817	2538	2538	positions 542-940 (frame +2)	399	15.72	132	-1.03061	0.00234785	-1.73508	no	-110808	-	strandedness of lncRNA not determined	intergenic (> 100kb from nearest gene)	70862473	ENSOART00000023806	snRNA	1:70862368-70862473:-	ENSOARG00000021904	U6	U6 spliceosomal RNA [Source:RFAM;Acc:RF00026]	snRNA	1:70862368-70862473:-
MSTRG.2614	1	71226989	71228404	1416	.	1	1:71226989-71228404	1416	1416	positions 1120-1416 (frame -1)	297	20.97	99	-0.929783	0.06384	-1.30997	yes	-23455	-	strandedness of lncRNA not determined	intergenic (> 20kb from nearest gene)	71203535	ENSOART00000018966	protein_coding	1:71197685-71203535:-	ENSOARG00000017424	ENSOARG00000017424		protein_coding	1:71197685-71203535:-
MSTRG.262	1	4610442	4612538	2097	-	2	1:4610442-4610932, 1:4612268-4612538	491, 271	762	positions 120-251 (frame +3)	132	17.32	43	-1.28903	0.0383252	-1.61751	no	89237	+	nearest TSS is on opposite strand	intergenic (> 50kb from nearest gene)	4701774	ENSOART00000020827	protein_coding	1:4701774-4777786:+	ENSOARG00000019126	ASB18	ankyrin repeat and SOCS box containing 18 [Source:HGNC Symbol;Acc:HGNC:19770]	protein_coding	1:4701774-4777786:+
MSTRG.2623	1	71300366	71325129	24764	+	3	1:71300366-71300480, 1:71315596-71315727, 1:71324360-71325129	115, 132, 770	1017	positions 10-165 (frame +1)	156	15.34	51	-1.18231	0.05686	-1.64609	no	61856	-	nearest TSS is on opposite strand	antisense	71386984	ENSOART00000019039	protein_coding	1:71286270-71386984:-	ENSOARG00000017495	ENSOARG00000017495		protein_coding	1:71286270-71386984:-
MSTRG.2624	1	71338080	71369500	31421	+	3	1:71338080-71338206, 1:71351509-71351615, 1:71368819-71369500	127, 107, 682	916	positions 35-139 (frame +2)	105	11.46	34	-1.17987	0.0688677	-0.26343	no	17485	-	nearest TSS is on opposite strand	antisense	71386984	ENSOART00000019039	protein_coding	1:71286270-71386984:-	ENSOARG00000017495	ENSOARG00000017495		protein_coding	1:71286270-71386984:-
MSTRG.2631	1	71900436	71901416	981	.	1	1:71900436-71901416	981	981	positions 781-957 (frame +1)	177	18.04	58	-1.04524	0.0354022	-2.15035	no	127444	-	strandedness of lncRNA not determined	intergenic (> 100kb from nearest gene)	72028859	ENSOART00000023524	misc_RNA	1:72028584-72028859:-	ENSOARG00000021622	7SK	7SK RNA [Source:RFAM;Acc:RF00100]	misc_RNA	1:72028584-72028859:-
MSTRG.2653	1	71816753	71817426	674	.	1	1:71816753-71817426	674	674	positions 9-155 (frame +3)	147	21.81	48	-0.880413	0.192111	-1.48806	no	211434	-	strandedness of lncRNA not determined	intergenic (> 100kb from nearest gene)	72028859	ENSOART00000023524	misc_RNA	1:72028584-72028859:-	ENSOARG00000021622	7SK	7SK RNA [Source:RFAM;Acc:RF00100]	misc_RNA	1:72028584-72028859:-
MSTRG.2662	1	71831202	71831909	708	.	1	1:71831202-71831909	708	708	positions 415-708 (frame -1)	294	41.53	98	-1.16541	0.0422335	-1.44893	yes	196951	-	strandedness of lncRNA not determined	intergenic (> 100kb from nearest gene)	72028859	ENSOART00000023524	misc_RNA	1:72028584-72028859:-	ENSOARG00000021622	7SK	7SK RNA [Source:RFAM;Acc:RF00100]	misc_RNA	1:72028584-72028859:-
MSTRG.2673	1	71868223	71868858	636	.	1	1:71868223-71868858	636	636	positions 301-390 (frame +1)	90	14.15	29	-1.19206	0.00891297	-1.84739	no	160002	-	strandedness of lncRNA not determined	intergenic (> 100kb from nearest gene)	72028859	ENSOART00000023524	misc_RNA	1:72028584-72028859:-	ENSOARG00000021622	7SK	7SK RNA [Source:RFAM;Acc:RF00100]	misc_RNA	1:72028584-72028859:-
MSTRG.2674	1	71875585	71876360	776	.	1	1:71875585-71876360	776	776	positions 531-638 (frame +3)	108	13.92	35	-1.27629	0.0375147	-1.88077	no	152500	-	strandedness of lncRNA not determined	intergenic (> 100kb from nearest gene)	72028859	ENSOART00000023524	misc_RNA	1:72028584-72028859:-	ENSOARG00000021622	7SK	7SK RNA [Source:RFAM;Acc:RF00100]	misc_RNA	1:72028584-72028859:-
MSTRG.2677	1	71888659	71889353	695	.	1	1:71888659-71889353	695	695	positions 298-537 (frame +1)	240	34.53	79	-0.660006	0.147507	-1.33259	no	139507	-	strandedness of lncRNA not determined	intergenic (> 100kb from nearest gene)	72028859	ENSOART00000023524	misc_RNA	1:72028584-72028859:-	ENSOARG00000021622	7SK	7SK RNA [Source:RFAM;Acc:RF00100]	misc_RNA	1:72028584-72028859:-
MSTRG.2681	1	71926314	72039058	112745	+	2	1:71926314-71926532, 1:72038967-72039058	219, 92	311	positions 77-220 (frame +2)	144	46.3	47	-0.968199	0.146901	-1.99667	no	-3787	+	nearest TSS is on same strand	sense	72035272	ENSOART00000027463	lincRNA	1:72035272-72059706:+	ENSOARG00000025536	ENSOARG00000025536		lincRNA	1:72035272-72059706:+
MSTRG.2683	1	71930924	71931909	986	.	1	1:71930924-71931909	986	986	positions 160-378 (frame +1)	219	22.21	72	-0.858352	0.0377234	-1.25323	no	96951	-	strandedness of lncRNA not determined	intergenic (> 50kb from nearest gene)	72028859	ENSOART00000023524	misc_RNA	1:72028584-72028859:-	ENSOARG00000021622	7SK	7SK RNA [Source:RFAM;Acc:RF00100]	misc_RNA	1:72028584-72028859:-
MSTRG.2684	1	71932433	71934661	2229	.	1	1:71932433-71934661	2229	2229	positions 811-1146 (frame -1)	336	15.07	111	-1.30372	0.000656253	-0.911765	no	94199	-	strandedness of lncRNA not determined	intergenic (> 50kb from nearest gene)	72028859	ENSOART00000023524	misc_RNA	1:72028584-72028859:-	ENSOARG00000021622	7SK	7SK RNA [Source:RFAM;Acc:RF00100]	misc_RNA	1:72028584-72028859:-
MSTRG.2687	1	71936527	71937038	512	.	1	1:71936527-71937038	512	512	positions 179-481 (frame +2)	303	59.18	100	-1.01831	0.174601	-1.03739	no	91822	-	strandedness of lncRNA not determined	intergenic (> 50kb from nearest gene)	72028859	ENSOART00000023524	misc_RNA	1:72028584-72028859:-	ENSOARG00000021622	7SK	7SK RNA [Source:RFAM;Acc:RF00100]	misc_RNA	1:72028584-72028859:-
MSTRG.2688	1	71937827	71939072	1246	.	1	1:71937827-71939072	1246	1246	positions 171-476 (frame +3)	306	24.56	101	-1.00313	0.0751299	-1.52863	no	89788	-	strandedness of lncRNA not determined	intergenic (> 50kb from nearest gene)	72028859	ENSOART00000023524	misc_RNA	1:72028584-72028859:-	ENSOARG00000021622	7SK	7SK RNA [Source:RFAM;Acc:RF00100]	misc_RNA	1:72028584-72028859:-
MSTRG.269	1	4835001	4843622	8622	.	1	1:4835001-4843622	8622	8622	positions 2354-2878 (frame +2)	525	6.09	174	-0.637351	2.68173e-10	-0.370492	no	-37941	-	strandedness of lncRNA not determined	intergenic (> 20kb from nearest gene)	4797061	ENSOART00000000348	protein_coding	1:4796834-4797061:-	ENSOARG00000000331	ENSOARG00000000331		protein_coding	1:4796834-4797061:-
MSTRG.2691	1	71942844	71943701	858	.	1	1:71942844-71943701	858	858	positions 310-435 (frame -1)	126	14.69	41	-1.16867	0.0752102	-1.94179	no	85159	-	strandedness of lncRNA not determined	intergenic (> 50kb from nearest gene)	72028859	ENSOART00000023524	misc_RNA	1:72028584-72028859:-	ENSOARG00000021622	7SK	7SK RNA [Source:RFAM;Acc:RF00100]	misc_RNA	1:72028584-72028859:-
MSTRG.2692	1	71944986	71945547	562	.	1	1:71944986-71945547	562	562	positions 307-402 (frame -1)	96	17.08	31	-1.30483	0.0106581	-1.83916	no	83313	-	strandedness of lncRNA not determined	intergenic (> 50kb from nearest gene)	72028859	ENSOART00000023524	misc_RNA	1:72028584-72028859:-	ENSOARG00000021622	7SK	7SK RNA [Source:RFAM;Acc:RF00100]	misc_RNA	1:72028584-72028859:-
MSTRG.2693	1	71945858	71946652	795	.	1	1:71945858-71946652	795	795	positions 106-285 (frame -1)	180	22.64	59	-1.20076	0.079798	-2.8552	no	82208	-	strandedness of lncRNA not determined	intergenic (> 50kb from nearest gene)	72028859	ENSOART00000023524	misc_RNA	1:72028584-72028859:-	ENSOARG00000021622	7SK	7SK RNA [Source:RFAM;Acc:RF00100]	misc_RNA	1:72028584-72028859:-
MSTRG.2696	1	71950430	71951129	700	.	1	1:71950430-71951129	700	700	positions 420-623 (frame +3)	204	29.14	67	-1.06579	0.099081	-1.6789	no	77731	-	strandedness of lncRNA not determined	intergenic (> 50kb from nearest gene)	72028859	ENSOART00000023524	misc_RNA	1:72028584-72028859:-	ENSOARG00000021622	7SK	7SK RNA [Source:RFAM;Acc:RF00100]	misc_RNA	1:72028584-72028859:-
MSTRG.2697	1	71951734	71953231	1498	.	1	1:71951734-71953231	1498	1498	positions 209-445 (frame +2)	237	15.82	78	-0.961828	0.0154679	-1.78673	no	75629	-	strandedness of lncRNA not determined	intergenic (> 50kb from nearest gene)	72028859	ENSOART00000023524	misc_RNA	1:72028584-72028859:-	ENSOARG00000021622	7SK	7SK RNA [Source:RFAM;Acc:RF00100]	misc_RNA	1:72028584-72028859:-
MSTRG.2700	1	71956325	71957558	1234	.	1	1:71956325-71957558	1234	1234	positions 311-559 (frame +2)	249	20.18	82	-1.07263	0.0128429	-1.84436	no	71302	-	strandedness of lncRNA not determined	intergenic (> 50kb from nearest gene)	72028859	ENSOART00000023524	misc_RNA	1:72028584-72028859:-	ENSOARG00000021622	7SK	7SK RNA [Source:RFAM;Acc:RF00100]	misc_RNA	1:72028584-72028859:-
MSTRG.2701	1	71958998	71960240	1243	.	1	1:71958998-71960240	1243	1243	positions 711-956 (frame +3)	246	19.79	81	-1.05688	0.0369253	-0.542897	no	68620	-	strandedness of lncRNA not determined	intergenic (> 50kb from nearest gene)	72028859	ENSOART00000023524	misc_RNA	1:72028584-72028859:-	ENSOARG00000021622	7SK	7SK RNA [Source:RFAM;Acc:RF00100]	misc_RNA	1:72028584-72028859:-
MSTRG.2702	1	71960877	71961787	911	.	1	1:71960877-71961787	911	911	positions 568-708 (frame +1)	141	15.48	46	-1.14854	0.223325	-2.40844	no	67073	-	strandedness of lncRNA not determined	intergenic (> 50kb from nearest gene)	72028859	ENSOART00000023524	misc_RNA	1:72028584-72028859:-	ENSOARG00000021622	7SK	7SK RNA [Source:RFAM;Acc:RF00100]	misc_RNA	1:72028584-72028859:-
MSTRG.2705	1	71967708	71968492	785	.	1	1:71967708-71968492	785	785	positions 242-385 (frame +2)	144	18.34	47	-1.03905	0.0539236	-2.54617	no	60368	-	strandedness of lncRNA not determined	intergenic (> 50kb from nearest gene)	72028859	ENSOART00000023524	misc_RNA	1:72028584-72028859:-	ENSOARG00000021622	7SK	7SK RNA [Source:RFAM;Acc:RF00100]	misc_RNA	1:72028584-72028859:-
MSTRG.2706	1	71969175	71970024	850	.	1	1:71969175-71970024	850	850	positions 275-427 (frame +2)	153	18	50	-1.21105	0.0221939	-1.67728	no	58836	-	strandedness of lncRNA not determined	intergenic (> 50kb from nearest gene)	72028859	ENSOART00000023524	misc_RNA	1:72028584-72028859:-	ENSOARG00000021622	7SK	7SK RNA [Source:RFAM;Acc:RF00100]	misc_RNA	1:72028584-72028859:-
MSTRG.2709	1	71973525	71974162	638	.	1	1:71973525-71974162	638	638	positions 398-574 (frame +2)	177	27.74	58	-0.96326	0.153941	-2.01991	no	54698	-	strandedness of lncRNA not determined	intergenic (> 50kb from nearest gene)	72028859	ENSOART00000023524	misc_RNA	1:72028584-72028859:-	ENSOARG00000021622	7SK	7SK RNA [Source:RFAM;Acc:RF00100]	misc_RNA	1:72028584-72028859:-
MSTRG.2711	1	71982306	71983604	1299	.	1	1:71982306-71983604	1299	1299	positions 997-1239 (frame -1)	243	18.71	80	-1.12329	0.022113	-1.2588	no	45256	-	strandedness of lncRNA not determined	intergenic (> 20kb from nearest gene)	72028859	ENSOART00000023524	misc_RNA	1:72028584-72028859:-	ENSOARG00000021622	7SK	7SK RNA [Source:RFAM;Acc:RF00100]	misc_RNA	1:72028584-72028859:-
MSTRG.2723	1	72011729	72012601	873	.	1	1:72011729-72012601	873	873	positions 391-507 (frame -1)	117	13.4	38	-1.27457	0.0289357	-2.29005	no	16259	-	strandedness of lncRNA not determined	intergenic (> 10kb from nearest gene)	72028859	ENSOART00000023524	misc_RNA	1:72028584-72028859:-	ENSOARG00000021622	7SK	7SK RNA [Source:RFAM;Acc:RF00100]	misc_RNA	1:72028584-72028859:-
MSTRG.2726	1	72022168	72023493	1326	.	1	1:72022168-72023493	1326	1326	positions 1051-1176 (frame +1)	126	9.5	41	-1.25027	0.00245951	-1.67503	no	5367	-	strandedness of lncRNA not determined	intergenic (> 5kb from nearest gene)	72028859	ENSOART00000023524	misc_RNA	1:72028584-72028859:-	ENSOARG00000021622	7SK	7SK RNA [Source:RFAM;Acc:RF00100]	misc_RNA	1:72028584-72028859:-
MSTRG.2727	1	72024814	72025816	1003	.	1	1:72024814-72025816	1003	1003	positions 100-273 (frame -1)	174	17.35	57	-1.26402	0.011422	-3.19477	no	3044	-	strandedness of lncRNA not determined	upstream, < 5kb from nearest gene (strandedness not determined)	72028859	ENSOART00000023524	misc_RNA	1:72028584-72028859:-	ENSOARG00000021622	7SK	7SK RNA [Source:RFAM;Acc:RF00100]	misc_RNA	1:72028584-72028859:-
MSTRG.2731	1	72030392	72031136	745	.	1	1:72030392-72031136	745	745	positions 157-336 (frame +1)	180	24.16	59	-1.0037	0.107158	-1.77111	no	-1534	-	strandedness of lncRNA not determined	downstream, < 5kb from nearest gene (strandedness not determined)	72028859	ENSOART00000023524	misc_RNA	1:72028584-72028859:-	ENSOARG00000021622	7SK	7SK RNA [Source:RFAM;Acc:RF00100]	misc_RNA	1:72028584-72028859:-
MSTRG.2733	1	72038156	72038670	515	.	1	1:72038156-72038670	515	515	positions 162-254 (frame +3)	93	18.06	30	-1.20355	0.094376	-2.32272	no	-2885	+	strandedness of lncRNA not determined	lcnRNA overlaps coordinates of a known gene, although its strandedness with respect to that gene is not determined	72035272	ENSOART00000027463	lincRNA	1:72035272-72059706:+	ENSOARG00000025536	ENSOARG00000025536		lincRNA	1:72035272-72059706:+
MSTRG.274	1	5535970	5537058	1089	.	1	1:5535970-5537058	1089	1089	positions 244-474 (frame +1)	231	21.21	76	-1.12058	0.0820314	-1.23287	no	9339	+	strandedness of lncRNA not determined	intergenic (> 5kb from nearest gene)	5546396	ENSOART00000027427	lincRNA	1:5546396-5582498:+	ENSOARG00000025503	ENSOARG00000025503		lincRNA	1:5546396-5582498:+
MSTRG.2769	1	73124574	73125781	1208	.	1	1:73124574-73125781	1208	1208	positions 1030-1206 (frame -1)	177	14.65	59	-1.17619	0.025699	-0.979312	yes	-43898	-	strandedness of lncRNA not determined	intergenic (> 20kb from nearest gene)	73080677	ENSOART00000025572	snRNA	1:73080577-73080677:-	ENSOARG00000023670	U6	U6 spliceosomal RNA [Source:RFAM;Acc:RF00026]	snRNA	1:73080577-73080677:-
MSTRG.2770	1	73126483	73127527	1045	.	1	1:73126483-73127527	1045	1045	positions 284-388 (frame +2)	105	10.05	34	-1.20766	0.00718447	-0.662448	no	-45807	-	strandedness of lncRNA not determined	intergenic (> 20kb from nearest gene)	73080677	ENSOART00000025572	snRNA	1:73080577-73080677:-	ENSOARG00000023670	U6	U6 spliceosomal RNA [Source:RFAM;Acc:RF00026]	snRNA	1:73080577-73080677:-
MSTRG.2797	1	74365313	74366094	782	+	2	1:74365313-74365420, 1:74365512-74366094	108, 583	691	positions 541-663 (frame -1)	123	17.8	40	-0.872098	0.0354749	-1.2357	no	-347	-	nearest TSS is on opposite strand	downstream, < 5kb from nearest gene (on opposite strand)	74364967	ENSOART00000019097	protein_coding	1:73433343-74364967:-	ENSOARG00000017549	DPYD	dihydropyrimidine dehydrogenase [Source:HGNC Symbol;Acc:HGNC:3012]	protein_coding	1:73433343-74364967:-
MSTRG.28	1	280478	281451	974	.	1	1:280478-281451	974	974	positions 323-394 (frame +2)	72	7.39	23	-0.964603	0.0165271	-1.77309	no	-11880	-	strandedness of lncRNA not determined	intergenic (> 10kb from nearest gene)	268599	ENSOART00000019206	protein_coding	1:258429-268599:-	ENSOARG00000017652	BOK	BOK, BCL2 family apoptosis regulator [Source:HGNC Symbol;Acc:HGNC:1087]	protein_coding	1:258429-268599:-
MSTRG.280	1	5748066	5780770	32705	-	2	1:5748066-5748300, 1:5780664-5780770	235, 107	342	positions 175-306 (frame -1)	132	38.6	43	-1.05741	0.036865	-2.86898	no	-30465	+	nearest TSS is on opposite strand	intergenic (> 20kb from nearest gene)	5717602	ENSOART00000020856	protein_coding	1:5717602-5718501:+	ENSOARG00000019151	ENSOARG00000019151		protein_coding	1:5717602-5718501:+
MSTRG.2808	1	74888449	74893607	5159	-	2	1:74888449-74888987, 1:74893314-74893607	539, 294	833	positions 322-432 (frame -1)	111	13.33	36	-1.19322	0.0308912	-1.75527	no	305473	+	nearest TSS is on opposite strand	intergenic (> 100kb from nearest gene)	75199079	ENSOART00000019129	protein_coding	1:75199079-75284607:+	ENSOARG00000017578	ENSOARG00000017578		protein_coding	1:75199079-75284607:+
MSTRG.2811	1	74941990	74942648	659	.	1	1:74941990-74942648	659	659	positions 33-299 (frame +3)	267	40.52	88	-1.20132	0.167644	-1.99703	no	256432	+	strandedness of lncRNA not determined	intergenic (> 100kb from nearest gene)	75199079	ENSOART00000019129	protein_coding	1:75199079-75284607:+	ENSOARG00000017578	ENSOARG00000017578		protein_coding	1:75199079-75284607:+
MSTRG.2814	1	75001364	75003299	1936	+	2	1:75001364-75001483, 1:75002007-75003299	120, 1293	1413	positions 610-780 (frame +1)	171	12.1	56	-1.05448	0.0141712	-0.630203	no	195781	+	nearest TSS is on same strand	intergenic (> 100kb from nearest gene)	75199079	ENSOART00000019129	protein_coding	1:75199079-75284607:+	ENSOARG00000017578	ENSOARG00000017578		protein_coding	1:75199079-75284607:+
MSTRG.2818	1	75110457	75153395	42939	-	2	1:75110457-75110497, 1:75152994-75153395	41, 402	443	positions 64-186 (frame -1)	123	27.77	40	-1.32768	0.0112497	-2.14364	no	45685	+	nearest TSS is on opposite strand	intergenic (> 20kb from nearest gene)	75199079	ENSOART00000019129	protein_coding	1:75199079-75284607:+	ENSOARG00000017578	ENSOARG00000017578		protein_coding	1:75199079-75284607:+
MSTRG.282	1	5724861	5730444	5584	+	3	1:5724861-5725063, 1:5726019-5726144, 1:5729779-5730444	203, 126, 666	995	positions 684-833 (frame +3)	150	15.08	49	-0.685881	0.0606019	-2.25328	no	-7260	+	nearest TSS is on same strand	intergenic (> 5kb from nearest gene)	5717602	ENSOART00000020856	protein_coding	1:5717602-5718501:+	ENSOARG00000019151	ENSOARG00000019151		protein_coding	1:5717602-5718501:+
MSTRG.2834	1	75443993	75447415	3423	+	2	1:75443993-75445853, 1:75447045-75447415	1861, 371	2232	positions 1416-1649 (frame +3)	234	10.48	77	-0.981615	0.00110888	-0.145786	no	-21652	+	nearest TSS is on same strand	intergenic (> 20kb from nearest gene)	75422342	ENSOART00000025524	rRNA	1:75422342-75422451:+	ENSOARG00000023622	5S_rRNA	5S ribosomal RNA [Source:RFAM;Acc:RF00001]	rRNA	1:75422342-75422451:+
MSTRG.284	1	4844545	4845618	1074	.	1	1:4844545-4845618	1074	1074	positions 517-717 (frame +1)	201	18.72	66	-1.18878	0.0492956	-1.62631	no	-47485	-	strandedness of lncRNA not determined	intergenic (> 20kb from nearest gene)	4797061	ENSOART00000000348	protein_coding	1:4796834-4797061:-	ENSOARG00000000331	ENSOARG00000000331		protein_coding	1:4796834-4797061:-
MSTRG.2848	1	75876244	75877928	1685	.	1	1:75876244-75877928	1685	1685	positions 1021-1164 (frame -1)	144	8.55	47	-1.20107	0.00125188	-0.543969	no	-51793	+	strandedness of lncRNA not determined	intergenic (> 50kb from nearest gene)	75824452	ENSOART00000019225	protein_coding	1:75824452-75876192:+	ENSOARG00000017670	PLPPR4	phospholipid phosphatase related 4 [Source:HGNC Symbol;Acc:HGNC:23496]	protein_coding	1:75824452-75876192:+
MSTRG.2853	1	77325129	77326597	1469	+	2	1:77325129-77325320, 1:77326569-77326597	192, 29	221	positions 11-219 (frame +2)	209	94.57	69	-0.851792	0.46876	-2.06255	yes	56465	-	nearest TSS is on opposite strand	intergenic (> 50kb from nearest gene)	77383061	ENSOART00000019968	protein_coding	1:77367035-77383061:-	ENSOARG00000018348	EXTL2	exostosin like glycosyltransferase 2 [Source:HGNC Symbol;Acc:HGNC:3516]	protein_coding	1:77367035-77383061:-
MSTRG.2866	1	77604819	77609094	4276	-	2	1:77604819-77608147, 1:77608193-77609094	3329, 902	4231	positions 3-215 (frame +3)	213	5.03	70	-1.0526	4.32866e-06	-0.645395	no	-70671	-	nearest TSS is on same strand	intergenic (> 50kb from nearest gene)	77534149	ENSOART00000020029	protein_coding	1:77495595-77534149:-	ENSOARG00000018406	DPH5	diphthamide biosynthesis 5 [Source:HGNC Symbol;Acc:HGNC:24270]	protein_coding	1:77495595-77534149:-
MSTRG.2876	1	76096639	76097638	1000	.	1	1:76096639-76097638	1000	1000	positions 178-294 (frame +1)	117	11.7	38	-1.16933	0.0245717	-0.162266	no	149065	+	strandedness of lncRNA not determined	intergenic (> 100kb from nearest gene)	76246702	ENSOART00000019243	protein_coding	1:76246702-76279708:+	ENSOARG00000017683	PALMD	palmdelphin [Source:HGNC Symbol;Acc:HGNC:15846]	protein_coding	1:76246702-76279708:+
MSTRG.2889	1	76520254	76521035	782	+	1	1:76520254-76521035	782	782	positions 478-657 (frame -1)	180	23.02	59	-1.12857	0.0815619	-1.90841	no	371	+	nearest TSS is on same strand	upstream, < 5kb from nearest gene (on same strand)	76521405	ENSOART00000019419	protein_coding	1:76521405-76559806:+	ENSOARG00000017849	SLC35A3	solute carrier family 35 member A3 [Source:HGNC Symbol;Acc:HGNC:11023]	protein_coding	1:76521405-76559806:+
MSTRG.29	1	888272	888919	648	.	1	1:888272-888919	648	648	positions 79-597 (frame -1)	519	80.09	172	-0.873342	0.295522	-1.87197	no	2818	+	strandedness of lncRNA not determined	upstream, < 5kb from nearest gene (strandedness not determined)	891736	ENSOART00000027413	lincRNA	1:891736-948267:+	ENSOARG00000025489	ENSOARG00000025489		lincRNA	1:891736-948267:+
MSTRG.2909	1	76838193	76838753	561	.	1	1:76838193-76838753	561	561	positions 206-355 (frame +2)	150	26.74	49	-1.05038	0.0920797	-3.06374	no	9590	+	strandedness of lncRNA not determined	intergenic (> 5kb from nearest gene)	76848342	ENSOART00000019795	protein_coding	1:76848342-77011138:+	ENSOARG00000018190	CDC14A	cell division cycle 14A [Source:HGNC Symbol;Acc:HGNC:1718]	protein_coding	1:76848342-77011138:+
MSTRG.2921	1	77256415	77258188	1774	-	2	1:77256415-77256572, 1:77257976-77258188	158, 213	371	positions 21-74 (frame +3)	54	14.56	17	-0.947149	0.0764768	-2.61898	no	-24346	+	nearest TSS is on opposite strand	intergenic (> 20kb from nearest gene)	77232070	ENSOART00000019919	protein_coding	1:77232070-77255046:+	ENSOARG00000018303	ENSOARG00000018303		protein_coding	1:77232070-77255046:+
MSTRG.2936	1	78155439	78156037	599	.	1	1:78155439-78156037	599	599	positions 21-200 (frame +3)	180	30.05	59	-1.14519	0.0610023	-1.59548	no	194373	-	strandedness of lncRNA not determined	intergenic (> 100kb from nearest gene)	78350409	ENSOART00000020086	protein_coding	1:78302722-78350409:-	ENSOARG00000018455	OLFM3	olfactomedin 3 [Source:HGNC Symbol;Acc:HGNC:17990]	protein_coding	1:78302722-78350409:-
MSTRG.2942	1	78300059	78302723	2665	+	2	1:78300059-78301392, 1:78301446-78302723	1334, 1278	2612	positions 1335-1550 (frame +3)	216	8.27	71	-1.15509	0.000326011	-0.8167	no	47687	-	nearest TSS is on opposite strand	antisense	78350409	ENSOART00000020086	protein_coding	1:78302722-78350409:-	ENSOARG00000018455	OLFM3	olfactomedin 3 [Source:HGNC Symbol;Acc:HGNC:17990]	protein_coding	1:78302722-78350409:-
MSTRG.2962	1	79050212	79050826	615	.	1	1:79050212-79050826	615	615	positions 474-533 (frame +3)	60	9.76	19	-0.757285	0.00783808	-2.05591	no	-17372	+	strandedness of lncRNA not determined	intergenic (> 10kb from nearest gene)	79032841	ENSOART00000011661	protein_coding	1:79032841-79033329:+	ENSOARG00000010720	CHMP1B	charged multivesicular body protein 1B [Source:HGNC Symbol;Acc:HGNC:24287]	protein_coding	1:79032841-79033329:+
MSTRG.2985	1	80481765	80482699	935	.	1	1:80481765-80482699	935	935	positions 664-801 (frame +1)	138	14.76	45	-1.19161	0.0704842	-0.586356	no	-39121	-	strandedness of lncRNA not determined	intergenic (> 20kb from nearest gene)	80442645	ENSOART00000011936	protein_coding	1:80442394-80442645:-	ENSOARG00000010977	ENSOARG00000010977		protein_coding	1:80442394-80442645:-
MSTRG.2996	1	80713040	80715053	2014	-	2	1:80713040-80713305, 1:80714857-80715053	266, 197	463	positions 342-428 (frame +3)	87	18.79	28	-0.977281	0.0715654	-1.23873	no	207403	+	nearest TSS is on opposite strand	intergenic (> 100kb from nearest gene)	80922455	ENSOART00000027468	lincRNA	1:80922455-80924360:+	ENSOARG00000025540	ENSOARG00000025540		lincRNA	1:80922455-80924360:+
MSTRG.3	1	6645	8524	1880	+	2	1:6645-6971, 1:7811-8524	327, 714	1041	positions 529-810 (frame -1)	282	27.09	93	-0.948401	0.0562591	-1.30085	no	41228	+	nearest TSS is on same strand	intergenic (> 20kb from nearest gene)	49751	ENSOART00000022247	protein_coding	1:49751-49903:+	ENSOARG00000020430	ENSOARG00000020430		protein_coding	1:49751-49903:+
MSTRG.3053	1	80226600	80227185	586	.	1	1:80226600-80227185	586	586	positions 460-585 (frame +1)	126	21.5	42	-0.953873	0.116663	-2.70944	yes	-26145	+	strandedness of lncRNA not determined	intergenic (> 20kb from nearest gene)	80200456	ENSOART00000011814	protein_coding	1:80200456-80201562:+	ENSOARG00000010862	ENSOARG00000010862		protein_coding	1:80200456-80201562:+
MSTRG.307	1	5843679	5848461	4783	+	2	1:5843679-5845656, 1:5845707-5848461	1978, 2755	4733	positions 4316-4731 (frame +2)	416	8.79	138	-1.15308	3.16445e-06	-1.47088	yes	49555	-	nearest TSS is on opposite strand	antisense	5898015	ENSOART00000020862	protein_coding	1:5841958-5898015:-	ENSOARG00000019157	SH3BP4	SH3 domain binding protein 4 [Source:HGNC Symbol;Acc:HGNC:10826]	protein_coding	1:5841958-5898015:-
MSTRG.3070	1	82192557	82193114	558	.	1	1:82192557-82193114	558	558	positions 273-371 (frame +3)	99	17.74	32	-1.28527	0.026227	-1.02082	no	-304235	-	strandedness of lncRNA not determined	intergenic (> 100kb from nearest gene)	81888323	ENSOART00000020460	protein_coding	1:81887323-81888323:-	ENSOARG00000018785	ENSOARG00000018785		protein_coding	1:81887323-81888323:-
MSTRG.3083	1	82266763	82267605	843	.	1	1:82266763-82267605	843	843	positions 463-576 (frame -1)	114	13.52	37	-1.3692	0.00529238	-1.9082	no	-378441	-	strandedness of lncRNA not determined	intergenic (> 100kb from nearest gene)	81888323	ENSOART00000020460	protein_coding	1:81887323-81888323:-	ENSOARG00000018785	ENSOARG00000018785		protein_coding	1:81887323-81888323:-
MSTRG.3087	1	82296946	82297695	750	.	1	1:82296946-82297695	750	750	positions 489-596 (frame +3)	108	14.4	35	-1.04608	0.0190186	-0.954369	no	-408624	-	strandedness of lncRNA not determined	intergenic (> 100kb from nearest gene)	81888323	ENSOART00000020460	protein_coding	1:81887323-81888323:-	ENSOARG00000018785	ENSOARG00000018785		protein_coding	1:81887323-81888323:-
MSTRG.309	1	6417273	6417826	554	.	1	1:6417273-6417826	554	554	positions 46-384 (frame +1)	339	61.19	112	-0.607714	0.532829	-0.886601	no	-45438	+	strandedness of lncRNA not determined	intergenic (> 20kb from nearest gene)	6371836	ENSOART00000027096	protein_coding	1:6371836-6372401:+	ENSOARG00000025194	ARL4C	ADP-ribosylation factor-like protein 4C [Source:RefSeq peptide;Acc:NP_001156026]	protein_coding	1:6371836-6372401:+
MSTRG.3096	1	82401188	82430127	28940	-	2	1:82401188-82401230, 1:82429865-82430127	43, 263	306	positions 46-177 (frame -1)	132	43.14	43	-0.770778	0.0487691	-2.62069	no	303268	-	nearest TSS is on same strand	intergenic (> 100kb from nearest gene)	82733394	ENSOART00000027469	lincRNA	1:82668577-82733394:-	ENSOARG00000025541	ENSOARG00000025541		lincRNA	1:82668577-82733394:-
MSTRG.310	1	6418526	6419076	551	.	1	1:6418526-6419076	551	551	positions 437-549 (frame +2)	113	20.51	37	-1.21082	0.111914	-2.23132	yes	-46691	+	strandedness of lncRNA not determined	intergenic (> 20kb from nearest gene)	6371836	ENSOART00000027096	protein_coding	1:6371836-6372401:+	ENSOARG00000025194	ARL4C	ADP-ribosylation factor-like protein 4C [Source:RefSeq peptide;Acc:NP_001156026]	protein_coding	1:6371836-6372401:+
MSTRG.311	1	6423871	6425633	1763	.	1	1:6423871-6425633	1763	1763	positions 904-1572 (frame -1)	669	37.95	222	-0.869272	0.0177439	-1.35834	no	-52036	+	strandedness of lncRNA not determined	intergenic (> 50kb from nearest gene)	6371836	ENSOART00000027096	protein_coding	1:6371836-6372401:+	ENSOARG00000025194	ARL4C	ADP-ribosylation factor-like protein 4C [Source:RefSeq peptide;Acc:NP_001156026]	protein_coding	1:6371836-6372401:+
MSTRG.3138	1	83546961	83547469	509	.	1	1:83546961-83547469	509	509	positions 2-76 (frame +2)	75	14.73	24	-1.32041	0.0372662	-1.59098	no	24861	+	strandedness of lncRNA not determined	intergenic (> 20kb from nearest gene)	83572329	ENSOART00000012275	protein_coding	1:83572329-83573456:+	ENSOARG00000011289	PRMT6	protein arginine methyltransferase 6 [Source:HGNC Symbol;Acc:HGNC:18241]	protein_coding	1:83572329-83573456:+
MSTRG.3144	1	83575742	83576996	1255	.	1	1:83575742-83576996	1255	1255	positions 313-561 (frame -1)	249	19.84	82	-1.05464	0.0153996	-2.04481	no	-3414	+	strandedness of lncRNA not determined	downstream, < 5kb from nearest gene (strandedness not determined)	83572329	ENSOART00000012275	protein_coding	1:83572329-83573456:+	ENSOARG00000011289	PRMT6	protein arginine methyltransferase 6 [Source:HGNC Symbol;Acc:HGNC:18241]	protein_coding	1:83572329-83573456:+
MSTRG.315	1	6318928	6320441	1514	-	2	1:6318928-6319703, 1:6320357-6320441	776, 85	861	positions 211-516 (frame +1)	306	35.54	101	-1.01827	0.0892905	-1.14495	no	51396	+	nearest TSS is on opposite strand	intergenic (> 50kb from nearest gene)	6371836	ENSOART00000027096	protein_coding	1:6371836-6372401:+	ENSOARG00000025194	ARL4C	ADP-ribosylation factor-like protein 4C [Source:RefSeq peptide;Acc:NP_001156026]	protein_coding	1:6371836-6372401:+
MSTRG.3160	1	84110171	84110843	673	.	1	1:84110171-84110843	673	673	positions 469-672 (frame +1)	204	30.31	68	-1.24854	0.0720604	-1.31638	yes	-251031	+	strandedness of lncRNA not determined	intergenic (> 100kb from nearest gene)	83859141	ENSOART00000020470	protein_coding	1:83859141-84020431:+	ENSOARG00000018795	NTNG1	netrin G1 [Source:HGNC Symbol;Acc:HGNC:23319]	protein_coding	1:83661629-84020431:+
MSTRG.3166	1	84562970	84564333	1364	.	1	1:84562970-84564333	1364	1364	positions 580-780 (frame +1)	201	14.74	66	-1.33984	0.0177778	-1.82542	no	-412	-	strandedness of lncRNA not determined	downstream, < 5kb from nearest gene (strandedness not determined)	84562559	ENSOART00000020491	protein_coding	1:84133539-84562559:-	ENSOARG00000018811	VAV3	vav guanine nucleotide exchange factor 3 [Source:HGNC Symbol;Acc:HGNC:12659]	protein_coding	1:84133539-84562559:-
MSTRG.321	1	6386712	6387880	1169	.	1	1:6386712-6387880	1169	1169	positions 812-973 (frame +2)	162	13.86	53	-1.10897	0.0208039	-1.22206	no	-14877	+	strandedness of lncRNA not determined	intergenic (> 10kb from nearest gene)	6371836	ENSOART00000027096	protein_coding	1:6371836-6372401:+	ENSOARG00000025194	ARL4C	ADP-ribosylation factor-like protein 4C [Source:RefSeq peptide;Acc:NP_001156026]	protein_coding	1:6371836-6372401:+
MSTRG.3212	1	85556690	85557009	320	+	2	1:85556690-85556813, 1:85556886-85557009	124, 124	248	positions 166-210 (frame +1)	45	18.15	14	-1.34104	0.0741793	-2.42075	no	7946	-	nearest TSS is on opposite strand	antisense	85564954	ENSOART00000020728	protein_coding	1:85555461-85564954:-	ENSOARG00000019038	TAF13	TATA-box binding protein associated factor 13 [Source:HGNC Symbol;Acc:HGNC:11546]	protein_coding	1:85555461-85564954:-
MSTRG.3234	1	86235994	86236723	730	+	2	1:86235994-86236230, 1:86236275-86236723	237, 449	686	positions 246-326 (frame +3)	81	11.81	26	-1.19548	0.0131747	-3.19371	no	1149	-	nearest TSS is on opposite strand	antisense	86237871	ENSOART00000021038	protein_coding	1:86230621-86237871:-	ENSOARG00000019319	GSTM3	glutathione S-transferase mu 3 [Source:HGNC Symbol;Acc:HGNC:4635]	protein_coding	1:86230621-86237871:-
MSTRG.3237	1	86264190	86266142	1953	-	2	1:86264190-86264639, 1:86265774-86266142	450, 369	819	positions 395-631 (frame +2)	237	28.94	78	-1.12918	0.102421	-1.40797	no	-12906	-	nearest TSS is on same strand	intergenic (> 10kb from nearest gene)	86251285	ENSOART00000021055	protein_coding	1:86240973-86251285:-	ENSOARG00000019334	EPS8L3	EPS8 like 3 [Source:HGNC Symbol;Acc:HGNC:21297]	protein_coding	1:86240973-86251285:-
MSTRG.324	1	6472843	6473515	673	.	1	1:6472843-6473515	673	673	positions 118-330 (frame +1)	213	31.65	70	-1.07232	0.110071	-2.25601	no	26359	+	strandedness of lncRNA not determined	intergenic (> 20kb from nearest gene)	6499873	ENSOART00000025251	snoRNA	1:6499873-6499952:+	ENSOARG00000023349	snoU2_19	Small nucleolar RNA U2-19 [Source:RFAM;Acc:RF00494]	snoRNA	1:6499873-6499952:+
MSTRG.3244	1	86374394	86379789	5396	-	2	1:86374394-86374467, 1:86379252-86379789	74, 538	612	positions 65-349 (frame +2)	285	46.57	94	-1.07891	0.322938	-0.716166	no	3061	+	nearest TSS is on opposite strand	upstream, < 5kb from nearest gene (on opposite strand)	86382849	ENSOART00000021071	protein_coding	1:86382849-86393572:+	ENSOARG00000019349	CSF1	colony stimulating factor 1 [Source:HGNC Symbol;Acc:HGNC:2432]	protein_coding	1:86382849-86393572:+
MSTRG.325	1	6486324	6518625	32302	-	4	1:6486324-6486573, 1:6491582-6491719, 1:6518249-6518348, 1:6518560-6518625	250, 138, 100, 66	554	positions 22-315 (frame -1)	294	53.07	97	-0.583222	0.0467261	-2.38024	no	57	-	nearest TSS is on same strand	sense	6518681	ENSOART00000027428	lincRNA	1:6475016-6518681:-	ENSOARG00000025504	ENSOARG00000025504		lincRNA	1:6475016-6518681:-
MSTRG.3252	1	86748458	86751872	3415	-	2	1:86748458-86748731, 1:86751773-86751872	274, 100	374	positions 266-372 (frame +2)	107	28.61	35	-1.09554	0.118473	-2.99299	yes	36189	+	nearest TSS is on opposite strand	intergenic (> 20kb from nearest gene)	86788060	ENSOART00000021159	protein_coding	1:86788060-86794262:+	ENSOARG00000019430	RBM15	RNA binding motif protein 15 [Source:HGNC Symbol;Acc:HGNC:14959]	protein_coding	1:86788060-86794262:+
MSTRG.3253	1	86757861	86766993	9133	-	3	1:86757861-86758254, 1:86758610-86758750, 1:86766702-86766993	394, 141, 292	827	positions 158-316 (frame +2)	159	19.23	52	-0.973626	0.100802	-1.04645	no	21068	+	nearest TSS is on opposite strand	intergenic (> 20kb from nearest gene)	86788060	ENSOART00000021159	protein_coding	1:86788060-86794262:+	ENSOARG00000019430	RBM15	RNA binding motif protein 15 [Source:HGNC Symbol;Acc:HGNC:14959]	protein_coding	1:86788060-86794262:+
MSTRG.3264	1	86949344	86950494	1151	.	1	1:86949344-86950494	1151	1151	positions 213-416 (frame +3)	204	17.72	67	-0.845087	0.0316267	-0.7381	no	12119	+	strandedness of lncRNA not determined	intergenic (> 10kb from nearest gene)	86962612	ENSOART00000027472	lincRNA	1:86962612-87060305:+	ENSOARG00000025544	ENSOARG00000025544		lincRNA	1:86962612-87060305:+
MSTRG.3276	1	87557789	87558313	525	.	1	1:87557789-87558313	525	525	positions 186-302 (frame +3)	117	22.29	38	-0.869071	0.0555863	-1.07631	no	51051	-	strandedness of lncRNA not determined	intergenic (> 50kb from nearest gene)	87609363	ENSOART00000021200	protein_coding	1:87591071-87609363:-	ENSOARG00000019467	DRAM2	DNA damage regulated autophagy modulator 2 [Source:HGNC Symbol;Acc:HGNC:28769]	protein_coding	1:87591071-87609363:-
MSTRG.3281	1	87036840	87038729	1890	-	2	1:87036840-87037113, 1:87038224-87038729	274, 506	780	positions 587-718 (frame +2)	132	16.92	43	-1.0211	0.02871	-1.43211	no	19277	-	nearest TSS is on same strand	intergenic (> 10kb from nearest gene)	87058005	ENSOART00000012758	protein_coding	1:87056506-87058005:-	ENSOARG00000011730	KCNA2	potassium voltage-gated channel subfamily A member 2 [Source:HGNC Symbol;Acc:HGNC:6220]	protein_coding	1:87056506-87058005:-
MSTRG.3284	1	87079715	87093652	13938	-	2	1:87079715-87080209, 1:87093471-87093652	495, 182	677	positions 61-291 (frame -1)	231	34.12	76	-1.02665	0.195745	-2.85403	no	-21711	-	nearest TSS is on same strand	intergenic (> 20kb from nearest gene)	87058005	ENSOART00000012758	protein_coding	1:87056506-87058005:-	ENSOARG00000011730	KCNA2	potassium voltage-gated channel subfamily A member 2 [Source:HGNC Symbol;Acc:HGNC:6220]	protein_coding	1:87056506-87058005:-
MSTRG.3299	1	87370745	87374677	3933	-	2	1:87370745-87374060, 1:87374500-87374677	3316, 178	3494	positions 897-1145 (frame +3)	249	7.13	82	-0.969242	9.74715e-06	-0.846636	no	-21382	+	nearest TSS is on opposite strand	antisense	87349364	ENSOART00000021196	protein_coding	1:87349364-87392438:+	ENSOARG00000019463	CD53	leukocyte surface antigen CD53 [Source:RefSeq peptide;Acc:NP_001269176]	protein_coding	1:87349364-87392438:+
MSTRG.33	1	889362	890272	911	-	1	1:889362-890272	911	911	positions 149-499 (frame +2)	351	38.53	116	-1.05198	0.181215	-2.29578	no	1465	+	nearest TSS is on opposite strand	upstream, < 5kb from nearest gene (on opposite strand)	891736	ENSOART00000027413	lincRNA	1:891736-948267:+	ENSOARG00000025489	ENSOARG00000025489		lincRNA	1:891736-948267:+
MSTRG.3306	1	87441897	87442506	610	.	1	1:87441897-87442506	610	610	positions 68-262 (frame +2)	195	31.97	64	-0.961596	0.0928263	-1.46181	no	32011	-	strandedness of lncRNA not determined	intergenic (> 20kb from nearest gene)	87474516	ENSOART00000021199	protein_coding	1:87456674-87474516:-	ENSOARG00000019466	LRIF1	ligand dependent nuclear receptor interacting factor 1 [Source:HGNC Symbol;Acc:HGNC:30299]	protein_coding	1:87456674-87474516:-
MSTRG.3347	1	88794225	88794907	683	.	1	1:88794225-88794907	683	683	positions 357-554 (frame +3)	198	28.99	65	-1.09031	0.118788	-3.14186	no	193352	+	strandedness of lncRNA not determined	intergenic (> 100kb from nearest gene)	88988258	ENSOART00000021420	protein_coding	1:88988258-89021148:+	ENSOARG00000019670	CTTNBP2NL	CTTNBP2 N-terminal like [Source:HGNC Symbol;Acc:HGNC:25330]	protein_coding	1:88988258-89021148:+
MSTRG.3357	1	89702176	89710316	8141	-	2	1:89702176-89703085, 1:89710015-89710316	910, 302	1212	positions 307-588 (frame +1)	282	23.27	93	-0.854848	0.01555	-1.25903	no	-112075	+	nearest TSS is on opposite strand	intergenic (> 100kb from nearest gene)	89590102	ENSOART00000021551	protein_coding	1:89590102-89648267:+	ENSOARG00000019791	LRIG2	leucine rich repeats and immunoglobulin like domains 2 [Source:HGNC Symbol;Acc:HGNC:20889]	protein_coding	1:89590102-89648267:+
MSTRG.3360	1	89788603	89801580	12978	-	2	1:89788603-89789018, 1:89801504-89801580	416, 77	493	positions 16-162 (frame -1)	147	29.82	48	-1.15035	0.249031	-2.28881	no	83170	+	nearest TSS is on opposite strand	intergenic (> 50kb from nearest gene)	89884749	ENSOART00000021578	protein_coding	1:89884749-90130086:+	ENSOARG00000019818	MAGI3	membrane associated guanylate kinase, WW and PDZ domain containing 3 [Source:HGNC Symbol;Acc:HGNC:29647]	protein_coding	1:89884749-90130086:+
MSTRG.3364	1	88810840	88812779	1940	-	1	1:88810840-88812779	1940	1940	positions 573-782 (frame +3)	210	10.82	69	-1.20868	0.00116563	-1.2168	no	175480	+	nearest TSS is on opposite strand	intergenic (> 100kb from nearest gene)	88988258	ENSOART00000021420	protein_coding	1:88988258-89021148:+	ENSOARG00000019670	CTTNBP2NL	CTTNBP2 N-terminal like [Source:HGNC Symbol;Acc:HGNC:25330]	protein_coding	1:88988258-89021148:+
MSTRG.3366	1	88817741	88929588	111848	-	2	1:88817741-88818345, 1:88929431-88929588	605, 158	763	positions 594-759 (frame +3)	166	21.76	55	-0.90864	0.186605	-2.12993	yes	58671	+	nearest TSS is on opposite strand	intergenic (> 50kb from nearest gene)	88988258	ENSOART00000021420	protein_coding	1:88988258-89021148:+	ENSOARG00000019670	CTTNBP2NL	CTTNBP2 N-terminal like [Source:HGNC Symbol;Acc:HGNC:25330]	protein_coding	1:88988258-89021148:+
MSTRG.3369	1	88885146	88888021	2876	+	2	1:88885146-88885462, 1:88887763-88888021	317, 259	576	positions 181-408 (frame -1)	228	39.58	75	-1.15504	0.0876223	-1.33271	no	100238	+	nearest TSS is on same strand	intergenic (> 100kb from nearest gene)	88988258	ENSOART00000021420	protein_coding	1:88988258-89021148:+	ENSOARG00000019670	CTTNBP2NL	CTTNBP2 N-terminal like [Source:HGNC Symbol;Acc:HGNC:25330]	protein_coding	1:88988258-89021148:+
MSTRG.338	1	6818174	6819182	1009	+	2	1:6818174-6818869, 1:6818992-6819182	696, 191	887	positions 367-558 (frame -1)	192	21.65	63	-1.15473	0.0109641	-1.88216	no	-30291	-	nearest TSS is on opposite strand	intergenic (> 20kb from nearest gene)	6787884	ENSOART00000020868	protein_coding	1:6767995-6787884:-	ENSOARG00000019162	SPP2	secreted phosphoprotein 2 [Source:HGNC Symbol;Acc:HGNC:11256]	protein_coding	1:6767995-6787884:-
MSTRG.3381	1	89304979	89309539	4561	+	3	1:89304979-89305074, 1:89305435-89305672, 1:89308633-89309539	96, 238, 907	1241	positions 280-393 (frame +1)	114	9.19	37	-1.08232	0.0164056	-1.12818	no	30321	-	nearest TSS is on opposite strand	intergenic (> 20kb from nearest gene)	89339859	ENSOART00000021524	protein_coding	1:89330380-89339859:-	ENSOARG00000019767	ENSOARG00000019767		protein_coding	1:89330380-89339859:-
MSTRG.3392	1	89495323	89496150	828	.	1	1:89495323-89496150	828	828	positions 227-448 (frame +2)	222	26.81	73	-0.812437	0.210287	-3.24685	no	-35303	-	strandedness of lncRNA not determined	intergenic (> 20kb from nearest gene)	89460021	ENSOART00000021529	protein_coding	1:89448850-89460021:-	ENSOARG00000019772	SLC16A1	solute carrier family 16 member 1 [Source:HGNC Symbol;Acc:HGNC:10922]	protein_coding	1:89448850-89460021:-
MSTRG.3394	1	89519728	89521109	1382	-	2	1:89519728-89519902, 1:89521020-89521109	175, 90	265	positions 41-166 (frame +2)	126	47.55	41	-1.08084	0.10718	-2.03838	no	-59708	-	nearest TSS is on same strand	intergenic (> 50kb from nearest gene)	89460021	ENSOART00000021529	protein_coding	1:89448850-89460021:-	ENSOARG00000019772	SLC16A1	solute carrier family 16 member 1 [Source:HGNC Symbol;Acc:HGNC:10922]	protein_coding	1:89448850-89460021:-
MSTRG.3427	1	90861883	90862516	634	.	1	1:90861883-90862516	634	634	positions 308-436 (frame +2)	129	20.35	42	-1.33055	0.00674618	-2.44212	no	156719	-	strandedness of lncRNA not determined	intergenic (> 100kb from nearest gene)	91019234	ENSOART00000021730	protein_coding	1:90876510-91019234:-	ENSOARG00000019960	TRIM33	tripartite motif containing 33 [Source:HGNC Symbol;Acc:HGNC:16290]	protein_coding	1:90876510-91019234:-
MSTRG.3431	1	91058816	91059519	704	.	1	1:91058816-91059519	704	704	positions 117-263 (frame +3)	147	20.88	48	-1.15751	0.0321338	-1.93287	no	-39583	-	strandedness of lncRNA not determined	intergenic (> 20kb from nearest gene)	91019234	ENSOART00000021730	protein_coding	1:90876510-91019234:-	ENSOARG00000019960	TRIM33	tripartite motif containing 33 [Source:HGNC Symbol;Acc:HGNC:16290]	protein_coding	1:90876510-91019234:-
MSTRG.3450	1	90514518	90515074	557	.	1	1:90514518-90515074	557	557	positions 297-524 (frame +3)	228	40.93	75	-0.820647	0.20142	-1.82412	no	-71251	+	strandedness of lncRNA not determined	intergenic (> 50kb from nearest gene)	90443268	ENSOART00000021710	protein_coding	1:90443268-90446083:+	ENSOARG00000019942	OLFML3	olfactomedin like 3 [Source:HGNC Symbol;Acc:HGNC:24956]	protein_coding	1:90443268-90446083:+
MSTRG.3453	1	91327064	91327994	931	.	1	1:91327064-91327994	931	931	positions 745-930 (frame -1)	186	19.98	62	-0.948597	0.0466702	-1.00627	yes	-28820	-	strandedness of lncRNA not determined	intergenic (> 20kb from nearest gene)	91298245	ENSOART00000021836	protein_coding	1:91293414-91298245:-	ENSOARG00000020056	SIKE1	suppressor of IKBKE 1 [Source:HGNC Symbol;Acc:HGNC:26119]	protein_coding	1:91293414-91298245:-
MSTRG.3470	1	91598588	91606470	7883	+	2	1:91598588-91598705, 1:91606379-91606470	118, 92	210		0	0	0	-0.932523	0.0360681	-1.98409	yes	-33148	-	nearest TSS is on opposite strand	intergenic (> 20kb from nearest gene)	91565441	ENSOART00000021920	protein_coding	1:91544095-91565441:-	ENSOARG00000020131	TSPAN2	tetraspanin 2 [Source:HGNC Symbol;Acc:HGNC:20659]	protein_coding	1:91544095-91565441:-
MSTRG.3472	1	91615008	91618837	3830	+	2	1:91615008-91615050, 1:91618642-91618837	43, 196	239	positions 138-209 (frame +3)	72	30.13	23	-1.19585	0.0915706	-2.15766	no	-49568	-	nearest TSS is on opposite strand	intergenic (> 20kb from nearest gene)	91565441	ENSOART00000021920	protein_coding	1:91544095-91565441:-	ENSOARG00000020131	TSPAN2	tetraspanin 2 [Source:HGNC Symbol;Acc:HGNC:20659]	protein_coding	1:91544095-91565441:-
MSTRG.3476	1	91629211	91629711	501	.	1	1:91629211-91629711	501	501	positions 380-493 (frame +2)	114	22.75	37	-1.07706	0.0448355	-2.18438	no	-63771	-	strandedness of lncRNA not determined	intergenic (> 50kb from nearest gene)	91565441	ENSOART00000021920	protein_coding	1:91544095-91565441:-	ENSOARG00000020131	TSPAN2	tetraspanin 2 [Source:HGNC Symbol;Acc:HGNC:20659]	protein_coding	1:91544095-91565441:-
MSTRG.3486	1	91689318	91690172	855	.	1	1:91689318-91690172	855	855	positions 162-332 (frame +3)	171	20	56	-0.948924	0.0685426	-1.84838	no	-123878	-	strandedness of lncRNA not determined	intergenic (> 100kb from nearest gene)	91565441	ENSOART00000021920	protein_coding	1:91544095-91565441:-	ENSOARG00000020131	TSPAN2	tetraspanin 2 [Source:HGNC Symbol;Acc:HGNC:20659]	protein_coding	1:91544095-91565441:-
MSTRG.349	1	6994529	6995573	1045	+	2	1:6994529-6995364, 1:6995489-6995573	836, 85	921	positions 613-783 (frame +1)	171	18.57	56	-1.11581	0.208477	-1.52325	no	31971	-	nearest TSS is on opposite strand	antisense	7027543	ENSOART00000020912	protein_coding	1:6977241-7027543:-	ENSOARG00000019204	ENSOARG00000019204		protein_coding	1:6977241-7027543:-
MSTRG.3500	1	91853512	91856641	3130	+	2	1:91853512-91854479, 1:91856181-91856641	968, 461	1429	positions 871-1053 (frame -1)	183	12.81	60	-1.21998	0.00943826	-0.128556	no	-10379	-	nearest TSS is on opposite strand	intergenic (> 10kb from nearest gene)	91843134	ENSOART00000021926	protein_coding	1:91785986-91843134:-	ENSOARG00000020138	ENSOARG00000020138		protein_coding	1:91785986-91843134:-
MSTRG.3504	1	92026824	92027867	1044	+	2	1:92026824-92026839, 1:92027605-92027867	16, 263	279	positions 97-261 (frame +1)	165	59.14	54	-1.16033	0.356159	-2.48988	no	88509	+	nearest TSS is on same strand	intergenic (> 50kb from nearest gene)	92116375	ENSOART00000021932	protein_coding	1:92116375-92157580:+	ENSOARG00000020144	VANGL1	VANGL planar cell polarity protein 1 [Source:HGNC Symbol;Acc:HGNC:15512]	protein_coding	1:92116375-92157580:+
MSTRG.3508	1	92304718	92306548	1831	.	1	1:92304718-92306548	1831	1831	positions 781-984 (frame -1)	204	11.14	67	-1.17602	0.00196645	-0.968532	no	-61611	-	strandedness of lncRNA not determined	intergenic (> 50kb from nearest gene)	92243108	ENSOART00000021954	protein_coding	1:92171986-92243108:-	ENSOARG00000020163	CASQ2	calsequestrin 2 [Source:HGNC Symbol;Acc:HGNC:1513]	protein_coding	1:92171986-92243108:-
MSTRG.3512	1	92307542	92310573	3032	-	2	1:92307542-92309113, 1:92309518-92310573	1572, 1056	2628	positions 163-786 (frame +1)	624	23.74	207	-1.1781	0.0269399	-0.585166	no	63055	-	nearest TSS is on same strand	intergenic (> 50kb from nearest gene)	92373627	ENSOART00000027042	misc_RNA	1:92373536-92373627:-	ENSOARG00000025140	ZNFX1-AS1_2	ZNFX1 antisense RNA 1 conserved region 2 [Source:RFAM;Acc:RF02216]	misc_RNA	1:92373536-92373627:-
MSTRG.3516	1	91059904	91061261	1358	.	1	1:91059904-91061261	1358	1358	positions 191-424 (frame +2)	234	17.23	77	-1.10205	0.0143249	-2.04509	no	-40671	-	strandedness of lncRNA not determined	intergenic (> 20kb from nearest gene)	91019234	ENSOART00000021730	protein_coding	1:90876510-91019234:-	ENSOARG00000019960	TRIM33	tripartite motif containing 33 [Source:HGNC Symbol;Acc:HGNC:16290]	protein_coding	1:90876510-91019234:-
MSTRG.3517	1	91061601	91062181	581	.	1	1:91061601-91062181	581	581	positions 340-453 (frame -1)	114	19.62	37	-1.24287	0.0109158	-1.4061	no	-42368	-	strandedness of lncRNA not determined	intergenic (> 20kb from nearest gene)	91019234	ENSOART00000021730	protein_coding	1:90876510-91019234:-	ENSOARG00000019960	TRIM33	tripartite motif containing 33 [Source:HGNC Symbol;Acc:HGNC:16290]	protein_coding	1:90876510-91019234:-
MSTRG.3520	1	91066058	91066734	677	.	1	1:91066058-91066734	677	677	positions 205-318 (frame -1)	114	16.84	37	-1.29364	0.153166	-1.94818	no	-46825	-	strandedness of lncRNA not determined	intergenic (> 20kb from nearest gene)	91019234	ENSOART00000021730	protein_coding	1:90876510-91019234:-	ENSOARG00000019960	TRIM33	tripartite motif containing 33 [Source:HGNC Symbol;Acc:HGNC:16290]	protein_coding	1:90876510-91019234:-
MSTRG.3525	1	91073043	91073768	726	.	1	1:91073043-91073768	726	726	positions 246-314 (frame +3)	69	9.5	22	-1.27324	0.0496393	-1.46449	no	-53810	-	strandedness of lncRNA not determined	intergenic (> 50kb from nearest gene)	91019234	ENSOART00000021730	protein_coding	1:90876510-91019234:-	ENSOARG00000019960	TRIM33	tripartite motif containing 33 [Source:HGNC Symbol;Acc:HGNC:16290]	protein_coding	1:90876510-91019234:-
MSTRG.3533	1	92840688	92844381	3694	-	4	1:92840688-92840971, 1:92841784-92842044, 1:92843659-92843734, 1:92844348-92844381	284, 261, 76, 34	655	positions 436-654 (frame -1)	219	33.44	73	-0.780745	0.262128	-1.12259	yes	7699	+	nearest TSS is on opposite strand	intergenic (> 5kb from nearest gene)	92852079	ENSOART00000022009	protein_coding	1:92852079-92888538:+	ENSOARG00000020213	ATP1A1	ATPase Na+/K+ transporting subunit alpha 1 [Source:HGNC Symbol;Acc:HGNC:799]	protein_coding	1:92852079-92888538:+
MSTRG.3534	1	92411733	92420067	8335	-	3	1:92411733-92412170, 1:92417203-92417303, 1:92419959-92420067	438, 101, 109	648	positions 65-226 (frame +2)	162	25	53	-1.04864	0.0345787	-1.71717	no	157	+	nearest TSS is on opposite strand	upstream, < 5kb from nearest gene (on opposite strand)	92420223	ENSOART00000021962	protein_coding	1:92420223-92515984:+	ENSOARG00000020171	SLC22A15	solute carrier family 22 member 15 [Source:HGNC Symbol;Acc:HGNC:20301]	protein_coding	1:92420223-92515984:+
MSTRG.3541	1	92603998	92604513	516	.	1	1:92603998-92604513	516	516	positions 280-375 (frame -1)	96	18.6	31	-0.990113	0.0332369	-2.17291	no	-37214	+	strandedness of lncRNA not determined	intergenic (> 20kb from nearest gene)	92566785	ENSOART00000021987	protein_coding	1:92566785-92597203:+	ENSOARG00000020194	MAB21L3	mab-21 like 3 [Source:HGNC Symbol;Acc:HGNC:26787]	protein_coding	1:92566785-92597203:+
MSTRG.3554	1	92862352	92862757	406	-	2	1:92862352-92862532, 1:92862558-92862757	181, 200	381	positions 210-296 (frame +3)	87	22.83	28	-1.35677	0.0327611	-2.52009	no	-10274	+	nearest TSS is on opposite strand	antisense	92852079	ENSOART00000022009	protein_coding	1:92852079-92888538:+	ENSOARG00000020213	ATP1A1	ATPase Na+/K+ transporting subunit alpha 1 [Source:HGNC Symbol;Acc:HGNC:799]	protein_coding	1:92852079-92888538:+
MSTRG.3555	1	92864096	92864510	415	-	2	1:92864096-92864242, 1:92864299-92864510	147, 212	359	positions 161-352 (frame +2)	192	53.48	63	-0.819125	0.372866	-2.44158	no	-12018	+	nearest TSS is on opposite strand	antisense	92852079	ENSOART00000022009	protein_coding	1:92852079-92888538:+	ENSOARG00000020213	ATP1A1	ATPase Na+/K+ transporting subunit alpha 1 [Source:HGNC Symbol;Acc:HGNC:799]	protein_coding	1:92852079-92888538:+
MSTRG.3577	1	94341116	94342631	1516	.	1	1:94341116-94342631	1516	1516	positions 192-344 (frame +3)	153	10.09	50	-1.23944	0.0108876	-2.0233	no	150886	-	strandedness of lncRNA not determined	intergenic (> 100kb from nearest gene)	94493516	ENSOART00000022125	protein_coding	1:94437741-94493516:-	ENSOARG00000020319	GDAP2	ganglioside induced differentiation associated protein 2 [Source:HGNC Symbol;Acc:HGNC:18010]	protein_coding	1:94437741-94493516:-
MSTRG.3612	1	95448165	95448917	753	.	1	1:95448165-95448917	753	753	positions 106-753 (frame -1)	648	86.06	216	-0.787255	0.0833367	-1.90626	yes	-19528	-	strandedness of lncRNA not determined	intergenic (> 10kb from nearest gene)	95428638	ENSOART00000027477	lincRNA	1:95301870-95428638:-	ENSOARG00000025548	ENSOARG00000025548		lincRNA	1:95301870-95428638:-
MSTRG.3618	1	94408368	94411548	3181	+	2	1:94408368-94408745, 1:94411453-94411548	378, 96	474	positions 250-456 (frame -1)	207	43.67	68	-1.24483	0.0579829	-2.69271	no	81969	-	nearest TSS is on opposite strand	intergenic (> 50kb from nearest gene)	94493516	ENSOART00000022125	protein_coding	1:94437741-94493516:-	ENSOARG00000020319	GDAP2	ganglioside induced differentiation associated protein 2 [Source:HGNC Symbol;Acc:HGNC:18010]	protein_coding	1:94437741-94493516:-
MSTRG.3623	1	94522249	94548619	26371	-	3	1:94522249-94522334, 1:94536306-94536554, 1:94548449-94548619	86, 249, 171	506	positions 46-195 (frame -1)	150	29.64	49	-1.12552	0.053235	-0.685234	no	-13807	+	nearest TSS is on opposite strand	antisense	94508443	ENSOART00000022132	protein_coding	1:94508443-94541906:+	ENSOARG00000020325	WDR3	WD repeat domain 3 [Source:HGNC Symbol;Acc:HGNC:12755]	protein_coding	1:94508443-94541906:+
MSTRG.3625	1	94802385	94803158	774	.	1	1:94802385-94803158	774	774	positions 179-292 (frame +2)	114	14.73	37	-1.21812	0.142211	-1.61109	no	-6574	-	strandedness of lncRNA not determined	intergenic (> 5kb from nearest gene)	94795812	ENSOART00000022167	protein_coding	1:94551617-94795812:-	ENSOARG00000020356	SPAG17	sperm associated antigen 17 [Source:HGNC Symbol;Acc:HGNC:26620]	protein_coding	1:94551617-94795812:-
MSTRG.363	1	7513615	7515294	1680	.	1	1:7513615-7515294	1680	1680	positions 82-264 (frame -1)	183	10.89	60	-1.18095	0.00665689	-1.53896	no	-14264	-	strandedness of lncRNA not determined	intergenic (> 10kb from nearest gene)	7499352	ENSOART00000021041	protein_coding	1:7461707-7499352:-	ENSOARG00000019320	ATG16L1	autophagy related 16 like 1 [Source:HGNC Symbol;Acc:HGNC:21498]	protein_coding	1:7455336-7499352:-
MSTRG.3631	1	95719497	95721129	1633	+	2	1:95719497-95720954, 1:95721013-95721129	1458, 117	1575	positions 413-580 (frame +2)	168	10.67	55	-1.33815	0.00343932	-0.95484	no	-35653	-	nearest TSS is on opposite strand	intergenic (> 20kb from nearest gene)	95683845	ENSOART00000022187	protein_coding	1:95560945-95683845:-	ENSOARG00000020376	TBX15	T-box 15 [Source:HGNC Symbol;Acc:HGNC:11594]	protein_coding	1:95560945-95683845:-
MSTRG.3641	1	96043247	96051790	8544	-	3	1:96043247-96043840, 1:96047483-96047582, 1:96051496-96051790	594, 100, 295	989	positions 403-660 (frame -1)	258	26.09	85	-1.25436	0.0185123	-1.85657	no	5129	+	nearest TSS is on opposite strand	intergenic (> 5kb from nearest gene)	96056918	ENSOART00000022213	protein_coding	1:96056918-96072122:+	ENSOARG00000020398	HAO2	hydroxyacid oxidase 2 [Source:HGNC Symbol;Acc:HGNC:4810]	protein_coding	1:96056918-96072122:+
MSTRG.3654	1	96412035	96412594	560	.	1	1:96412035-96412594	560	560	positions 457-537 (frame +1)	81	14.46	26	-1.28332	0.0342629	-2.58183	no	-7193	-	strandedness of lncRNA not determined	intergenic (> 5kb from nearest gene)	96404843	ENSOART00000013054	protein_coding	1:96402711-96404843:-	ENSOARG00000012004	ENSOARG00000012004		protein_coding	1:96402711-96404843:-
MSTRG.3656	1	96414743	96415264	522	.	1	1:96414743-96415264	522	522	positions 46-210 (frame -1)	165	31.61	54	-0.924192	0.138966	-2.20346	no	-9901	-	strandedness of lncRNA not determined	intergenic (> 5kb from nearest gene)	96404843	ENSOART00000013054	protein_coding	1:96402711-96404843:-	ENSOARG00000012004	ENSOARG00000012004		protein_coding	1:96402711-96404843:-
MSTRG.3668	1	97022796	97029892	7097	-	2	1:97022796-97022977, 1:97029747-97029892	182, 146	328	positions 110-196 (frame +2)	87	26.52	28	-1.287	0.0813006	-2.59558	no	3455	-	nearest TSS is on same strand	upstream, < 5kb from nearest gene (on same strand)	97033346	ENSOART00000025282	snRNA	1:97033190-97033346:-	ENSOARG00000023380	U1	U1 spliceosomal RNA [Source:RFAM;Acc:RF00003]	snRNA	1:97033190-97033346:-
MSTRG.3691	1	97354297	97355014	718	.	1	1:97354297-97355014	718	718	positions 167-292 (frame +2)	126	17.55	41	-0.609806	0.0456098	-2.72082	no	-12590	-	strandedness of lncRNA not determined	intergenic (> 10kb from nearest gene)	97341708	ENSOART00000024133	miRNA	1:97341622-97341708:-	ENSOARG00000022231	ENSOARG00000022231		miRNA	1:97341622-97341708:-
MSTRG.3696	1	97387327	97573939	186613	-	3	1:97387327-97387353, 1:97465500-97465652, 1:97573653-97573939	27, 153, 287	467	positions 192-281 (frame +3)	90	19.27	29	-1.06039	0.0630572	-3.40351	no	35858	-	nearest TSS is on same strand	intergenic (> 20kb from nearest gene)	97609796	ENSOART00000022387	protein_coding	1:97609352-97609796:-	ENSOARG00000020550	ENSOARG00000020550		protein_coding	1:97609352-97609796:-
MSTRG.3716	1	98460114	98485874	25761	+	3	1:98460114-98460150, 1:98460719-98461303, 1:98485754-98485874	37, 585, 121	743	positions 263-421 (frame +2)	159	21.4	52	-1.07433	0.0507847	-2.02678	no	-41	-	nearest TSS is on opposite strand	downstream, < 5kb from nearest gene (on opposite strand)	98485834	ENSOART00000022509	protein_coding	1:98479121-98485834:-	ENSOARG00000020661	ENSOARG00000020661		protein_coding	1:98479121-98485834:-
MSTRG.372	1	8110650	8120556	9907	-	3	1:8110650-8111168, 1:8119420-8119514, 1:8120437-8120556	519, 95, 120	734	positions 26-349 (frame +2)	324	44.14	107	-1.00193	0.283759	-2.4439	no	18016	+	nearest TSS is on opposite strand	intergenic (> 10kb from nearest gene)	8138571	ENSOART00000021089	protein_coding	1:8138571-8155294:+	ENSOARG00000019365	ZSCAN20	zinc finger and SCAN domain containing 20 [Source:HGNC Symbol;Acc:HGNC:13093]	protein_coding	1:8138571-8155294:+
MSTRG.3722	1	98569075	98570695	1621	.	1	1:98569075-98570695	1621	1621	positions 1388-1620 (frame +2)	233	14.37	77	-1.1565	0.0238323	-0.627984	yes	5464	+	strandedness of lncRNA not determined	intergenic (> 5kb from nearest gene)	98576158	ENSOART00000025838	snRNA	1:98576158-98576304:+	ENSOARG00000023936	U1	U1 spliceosomal RNA [Source:RFAM;Acc:RF00003]	snRNA	1:98576158-98576304:+
MSTRG.3730	1	98685834	98686442	609	+	2	1:98685834-98686304, 1:98686348-98686442	471, 95	566	positions 75-218 (frame +3)	144	25.44	47	-1.3143	0.123065	-2.65143	no	7527	+	nearest TSS is on same strand	intergenic (> 5kb from nearest gene)	98693968	ENSOART00000022511	protein_coding	1:98693968-98711310:+	ENSOARG00000020663	ENSOARG00000020663		protein_coding	1:98693968-98711310:+
MSTRG.375	1	8973308	8974366	1059	.	1	1:8973308-8974366	1059	1059	positions 673-1059 (frame -1)	387	36.54	129	-0.775517	0.0458652	-1.64796	yes	-89332	+	strandedness of lncRNA not determined	intergenic (> 50kb from nearest gene)	8883977	ENSOART00000021136	protein_coding	1:8883977-8931282:+	ENSOARG00000019408	C1orf94	chromosome 1 open reading frame 94 [Source:HGNC Symbol;Acc:HGNC:28250]	protein_coding	1:8883977-8931282:+
MSTRG.3754	1	98762117	98762670	554	.	1	1:98762117-98762670	554	554	positions 478-552 (frame -1)	75	13.54	25	-1.42128	0.00151618	-1.27912	yes	21545	-	strandedness of lncRNA not determined	intergenic (> 20kb from nearest gene)	98784214	ENSOART00000022514	protein_coding	1:98768572-98784214:-	ENSOARG00000020666	ENSOARG00000020666		protein_coding	1:98768572-98784214:-
MSTRG.3769	1	98932001	98932757	757	+	2	1:98932001-98932056, 1:98932506-98932757	56, 252	308	positions 129-306 (frame +3)	178	57.79	59	-0.723184	0.511189	-1.16516	yes	-2540	-	nearest TSS is on opposite strand	downstream, < 5kb from nearest gene (on opposite strand)	98929462	ENSOART00000022559	protein_coding	1:98921016-98929462:-	ENSOARG00000020706	SV2A	synaptic vesicle glycoprotein 2A [Source:HGNC Symbol;Acc:HGNC:20566]	protein_coding	1:98921016-98929462:-
MSTRG.3771	1	98935311	98935988	678	.	1	1:98935311-98935988	678	678	positions 501-653 (frame +3)	153	22.57	50	-1.16784	0.0657445	-1.8612	no	-5850	-	strandedness of lncRNA not determined	intergenic (> 5kb from nearest gene)	98929462	ENSOART00000022559	protein_coding	1:98921016-98929462:-	ENSOARG00000020706	SV2A	synaptic vesicle glycoprotein 2A [Source:HGNC Symbol;Acc:HGNC:20566]	protein_coding	1:98921016-98929462:-
MSTRG.3795	1	100928251	100942352	14102	+	3	1:100928251-100928418, 1:100933408-100933513, 1:100942217-100942352	168, 106, 136	410	positions 248-355 (frame +2)	108	26.34	35	-1.16609	0.174376	-0.937986	no	1552	-	nearest TSS is on opposite strand	upstream, < 5kb from nearest gene (on opposite strand)	100929802	ENSOART00000026125	misc_RNA	1:100929595-100929802:-	ENSOARG00000024223	7SK	7SK RNA [Source:RFAM;Acc:RF00100]	misc_RNA	1:100929595-100929802:-
MSTRG.3815	1	101107340	101108191	852	.	1	1:101107340-101108191	852	852	positions 625-765 (frame -1)	141	16.55	46	-1.1304	0.077793	-2.18321	no	18948	-	strandedness of lncRNA not determined	intergenic (> 10kb from nearest gene)	101127138	ENSOART00000022974	protein_coding	1:101125801-101127138:-	ENSOARG00000021087	ENSOARG00000021087		protein_coding	1:101125801-101127138:-
MSTRG.3823	1	101239783	101241267	1485	+	1	1:101239783-101241267	1485	1485	positions 148-573 (frame -1)	426	28.69	141	-1.3277	0.0067379	-0.934898	no	39607	-	nearest TSS is on opposite strand	antisense	101280873	ENSOART00000022981	protein_coding	1:101181173-101280873:-	ENSOARG00000021093	ENSOARG00000021093		protein_coding	1:101181173-101280873:-
MSTRG.3842	1	100001632	100002919	1288	+	1	1:100001632-100002919	1288	1288	positions 496-855 (frame +1)	360	27.95	119	-0.841869	0.0365831	-1.99374	no	-5218	-	nearest TSS is on opposite strand	intergenic (> 5kb from nearest gene)	99996415	ENSOART00000022828	protein_coding	1:99984883-99996415:-	ENSOARG00000020953	VPS72	vacuolar protein sorting 72 homolog [Source:HGNC Symbol;Acc:HGNC:11644]	protein_coding	1:99984883-99996415:-
MSTRG.3857	1	101437014	101437741	728	.	1	1:101437014-101437741	728	728	positions 316-492 (frame -1)	177	24.31	58	-0.86276	0.00831332	-1.87422	no	-8843	+	strandedness of lncRNA not determined	intergenic (> 5kb from nearest gene)	101428172	ENSOART00000000257	protein_coding	1:101428172-101432992:+	ENSOARG00000000245	ENSOARG00000000245		protein_coding	1:101428172-101432992:+
MSTRG.3865	1	101558072	101558730	659	.	1	1:101558072-101558730	659	659	positions 500-574 (frame +2)	75	11.38	24	-1.1469	0.0134483	-2.0814	no	-4514	+	strandedness of lncRNA not determined	downstream, < 5kb from nearest gene (strandedness not determined)	101553559	ENSOART00000000274	protein_coding	1:101553559-101556549:+	ENSOARG00000000259	C1orf68	chromosome 1 open reading frame 68 [Source:HGNC Symbol;Acc:HGNC:29468]	protein_coding	1:101553559-101556549:+
MSTRG.3867	1	101563008	101563715	708	.	1	1:101563008-101563715	708	708	positions 623-682 (frame +2)	60	8.47	19	-1.00695	0.203132	-1.48042	no	-9450	+	strandedness of lncRNA not determined	intergenic (> 5kb from nearest gene)	101553559	ENSOART00000000274	protein_coding	1:101553559-101556549:+	ENSOARG00000000259	C1orf68	chromosome 1 open reading frame 68 [Source:HGNC Symbol;Acc:HGNC:29468]	protein_coding	1:101553559-101556549:+
MSTRG.3875	1	101634307	101691294	56988	-	2	1:101634307-101634426, 1:101691024-101691294	120, 271	391	positions 134-274 (frame +2)	141	36.06	46	-0.7755	0.219357	-1.34768	no	-890	+	nearest TSS is on opposite strand	antisense	101633418	ENSOART00000000314	protein_coding	1:101633418-101685524:+	ENSOARG00000000297	ENSOARG00000000297		protein_coding	1:101633418-101685524:+
MSTRG.3877	1	101689250	101691294	2045	+	2	1:101689250-101689294, 1:101690882-101691294	45, 413	458	positions 138-341 (frame +3)	204	44.54	67	-0.794385	0.361166	-1.46565	no	-37569	-	nearest TSS is on opposite strand	intergenic (> 20kb from nearest gene)	101651682	ENSOART00000000332	protein_coding	1:101645643-101651682:-	ENSOARG00000000314	ENSOARG00000000314		protein_coding	1:101645643-101651682:-
MSTRG.3909	1	102156020	102158002	1983	-	2	1:102156020-102156279, 1:102157513-102158002	260, 490	750	positions 631-708 (frame -1)	78	10.4	25	-1.36054	0.0203028	-1.93923	no	13	+	nearest TSS is on opposite strand	upstream, < 5kb from nearest gene (on opposite strand)	102158014	ENSOART00000000384	protein_coding	1:102158014-102162522:+	ENSOARG00000000368	ENSOARG00000000368		protein_coding	1:102158014-102162522:+
MSTRG.3919	1	102173463	102174068	606	.	1	1:102173463-102174068	606	606	positions 16-186 (frame +1)	171	28.22	56	-0.986685	0.182843	-1.30572	no	-516	+	strandedness of lncRNA not determined	downstream, < 5kb from nearest gene (strandedness not determined)	102172948	ENSOART00000007149	protein_coding	1:102172948-102173295:+	ENSOARG00000006578	PRR9	proline rich 9 [Source:HGNC Symbol;Acc:HGNC:32057]	protein_coding	1:102172948-102173295:+
MSTRG.3937	1	102387932	102389195	1264	-	1	1:102387932-102389195	1264	1264	positions 287-490 (frame +2)	204	16.14	67	-1.18455	0.0150645	-0.513689	no	-15746	+	nearest TSS is on opposite strand	intergenic (> 10kb from nearest gene)	102372187	ENSOART00000000510	protein_coding	1:102372187-102373377:+	ENSOARG00000000477	ENSOARG00000000477		protein_coding	1:102372187-102373377:+
MSTRG.3964	1	100162852	100163504	653	.	1	1:100162852-100163504	653	653	positions 341-529 (frame +2)	189	28.94	62	-1.21103	0.0646643	-1.28689	no	-4977	-	strandedness of lncRNA not determined	downstream, < 5kb from nearest gene (strandedness not determined)	100157876	ENSOART00000022865	protein_coding	1:100153900-100157876:-	ENSOARG00000020987	RFX5	regulatory factor X5 [Source:HGNC Symbol;Acc:HGNC:9986]	protein_coding	1:100153900-100157876:-
MSTRG.398	1	9309892	9310479	588	.	1	1:9309892-9310479	588	588	positions 87-218 (frame +3)	132	22.45	43	-1.04286	0.184087	-1.79261	no	182214	-	strandedness of lncRNA not determined	intergenic (> 100kb from nearest gene)	9492692	ENSOART00000027430	lincRNA	1:9484343-9492692:-	ENSOARG00000025505	ENSOARG00000025505		lincRNA	1:9484343-9492692:-
MSTRG.3980	1	100426139	100427280	1142	.	1	1:100426139-100427280	1142	1142	positions 547-804 (frame -1)	258	22.59	85	-1.08252	0.0223067	-1.27952	no	-25641	+	strandedness of lncRNA not determined	intergenic (> 20kb from nearest gene)	100400499	ENSOART00000022898	protein_coding	1:100400499-100422117:+	ENSOARG00000021017	TUFT1	tuftelin 1 [Source:HGNC Symbol;Acc:HGNC:12422]	protein_coding	1:100400499-100422117:+
MSTRG.3993	1	102616787	102617396	610	.	1	1:102616787-102617396	610	610	positions 236-367 (frame +2)	132	21.64	43	-1.08455	0.0417337	-1.58368	no	5718	-	strandedness of lncRNA not determined	intergenic (> 5kb from nearest gene)	102623113	ENSOART00000000743	protein_coding	1:102622513-102623113:-	ENSOARG00000000691	S100A16	S100 calcium binding protein A16 [Source:HGNC Symbol;Acc:HGNC:20441]	protein_coding	1:102622513-102623113:-
MSTRG.3994	1	102617737	102618295	559	.	1	1:102617737-102618295	559	559	positions 85-216 (frame +1)	132	23.61	43	-1.21761	0.05133	-2.32238	no	4819	-	strandedness of lncRNA not determined	upstream, < 5kb from nearest gene (strandedness not determined)	102623113	ENSOART00000000743	protein_coding	1:102622513-102623113:-	ENSOARG00000000691	S100A16	S100 calcium binding protein A16 [Source:HGNC Symbol;Acc:HGNC:20441]	protein_coding	1:102622513-102623113:-
MSTRG.3999	1	102657389	102658290	902	.	1	1:102657389-102658290	902	902	positions 85-300 (frame -1)	216	23.95	71	-1.26486	0.0285539	-1.25301	no	13088	+	strandedness of lncRNA not determined	intergenic (> 10kb from nearest gene)	102671377	ENSOART00000000814	protein_coding	1:102671377-102672596:+	ENSOARG00000000758	SNAPIN	SNAP associated protein [Source:HGNC Symbol;Acc:HGNC:17145]	protein_coding	1:102671377-102672596:+
MSTRG.4022	1	103201731	103203187	1457	+	2	1:103201731-103201790, 1:103201887-103203187	60, 1301	1361	positions 824-1042 (frame +2)	219	16.09	72	-1.15574	0.00367447	-2.09768	no	16734	+	nearest TSS is on same strand	intergenic (> 10kb from nearest gene)	103219920	ENSOART00000002776	protein_coding	1:103219920-103271163:+	ENSOARG00000002562	IL6R	interleukin 6 receptor [Source:HGNC Symbol;Acc:HGNC:6019]	protein_coding	1:103219920-103271163:+
MSTRG.4031	1	103381669	103382111	443	-	2	1:103381669-103381804, 1:103382041-103382111	136, 71	207	positions 58-150 (frame +1)	93	44.93	30	-0.857655	0.335127	-2.14438	no	86	+	nearest TSS is on opposite strand	upstream, < 5kb from nearest gene (on opposite strand)	103382196	ENSOART00000003162	protein_coding	1:103382196-103390463:+	ENSOARG00000002921	CHRNB2	cholinergic receptor nicotinic beta 2 subunit [Source:HGNC Symbol;Acc:HGNC:1962]	protein_coding	1:103382196-103390463:+
MSTRG.4046	1	103883434	103886831	3398	-	2	1:103883434-103883666, 1:103886694-103886831	233, 138	371	positions 8-253 (frame +2)	246	66.31	81	-1.06832	0.287226	-2.06453	no	-18439	+	nearest TSS is on opposite strand	intergenic (> 10kb from nearest gene)	103864996	ENSOART00000003887	protein_coding	1:103864996-103873039:+	ENSOARG00000003579	ENSOARG00000003579		protein_coding	1:103864996-103873039:+
MSTRG.4064	1	103800602	103803788	3187	-	2	1:103800602-103801883, 1:103802115-103803788	1282, 1674	2956	positions 2392-2742 (frame -1)	351	11.87	116	-0.827084	0.000574015	-0.165516	no	467	+	nearest TSS is on opposite strand	antisense	103801068	ENSOART00000003618	protein_coding	1:103801068-103806607:+	ENSOARG00000003333	ZBTB7B	zinc finger and BTB domain containing 7B [Source:HGNC Symbol;Acc:HGNC:18668]	protein_coding	1:103799046-103807280:+
MSTRG.4112	1	105129978	105130854	877	.	1	1:105129978-105130854	877	877	positions 566-829 (frame +2)	264	30.1	87	-1.23627	0.070746	-1.79646	no	1595	+	strandedness of lncRNA not determined	upstream, < 5kb from nearest gene (strandedness not determined)	105132448	ENSOART00000006673	protein_coding	1:105132448-105135521:+	ENSOARG00000006137	NAXE	NAD(P)HX epimerase [Source:HGNC Symbol;Acc:HGNC:18453]	protein_coding	1:105132448-105135521:+
MSTRG.4125	1	104885986	104886614	629	+	2	1:104885986-104886153, 1:104886200-104886614	168, 415	583	positions 14-190 (frame +2)	177	30.36	58	-1.16217	0.0457162	-1.79348	no	6465	-	nearest TSS is on opposite strand	antisense	104893078	ENSOART00000006364	protein_coding	1:104877279-104893078:-	ENSOARG00000005845	CCT3	chaperonin containing TCP1 subunit 3 [Source:HGNC Symbol;Acc:HGNC:1616]	protein_coding	1:104877279-104893078:-
MSTRG.4128	1	104902116	104902764	649	.	1	1:104902116-104902764	649	649	positions 170-331 (frame +2)	162	24.96	53	-1.15621	0.0874179	-2.56113	no	-8678	+	strandedness of lncRNA not determined	intergenic (> 5kb from nearest gene)	104893439	ENSOART00000006457	protein_coding	1:104893439-104898261:+	ENSOARG00000005936	TSACC	TSSK6 activating cochaperone [Source:HGNC Symbol;Acc:HGNC:30636]	protein_coding	1:104893439-104898261:+
MSTRG.4190	1	106405257	106406550	1294	.	1	1:106405257-106406550	1294	1294	positions 1026-1151 (frame +3)	126	9.74	41	-1.21899	0.0232293	-0.973493	no	55557	-	strandedness of lncRNA not determined	intergenic (> 50kb from nearest gene)	106462106	ENSOART00000007419	protein_coding	1:106420982-106462106:-	ENSOARG00000006828	FCRL5	Fc receptor like 5 [Source:HGNC Symbol;Acc:HGNC:18508]	protein_coding	1:106420982-106462106:-
MSTRG.4193	1	106425610	106428127	2518	+	2	1:106425610-106425782, 1:106427277-106428127	173, 851	1024	positions 580-837 (frame -1)	258	25.2	85	-1.03866	0.0443373	-2.10249	no	33980	-	nearest TSS is on opposite strand	antisense	106462106	ENSOART00000007419	protein_coding	1:106420982-106462106:-	ENSOARG00000006828	FCRL5	Fc receptor like 5 [Source:HGNC Symbol;Acc:HGNC:18508]	protein_coding	1:106420982-106462106:-
MSTRG.4198	1	106548013	106548630	618	.	1	1:106548013-106548630	618	618	positions 57-137 (frame +3)	81	13.11	26	-1.15306	0.0151445	-3.37468	no	-10723	-	strandedness of lncRNA not determined	intergenic (> 10kb from nearest gene)	106537291	ENSOART00000007441	protein_coding	1:106504646-106537291:-	ENSOARG00000006845	FCRL4	Fc receptor like 4 [Source:HGNC Symbol;Acc:HGNC:18507]	protein_coding	1:106504646-106537291:-
MSTRG.42	1	955165	960497	5333	+	3	1:955165-957107, 1:958651-958814, 1:959423-960497	1943, 164, 1075	3182	positions 2487-2891 (frame +3)	405	12.73	134	-0.98272	0.000541902	-0.012493	no	-2234	-	nearest TSS is on opposite strand	downstream, < 5kb from nearest gene (on opposite strand)	952932	ENSOART00000020071	protein_coding	1:946340-952932:-	ENSOARG00000018439	CAPN10	calpain 10 [Source:HGNC Symbol;Acc:HGNC:1477]	protein_coding	1:946340-952932:-
MSTRG.4200	1	106589331	106589991	661	.	1	1:106589331-106589991	661	661	positions 241-537 (frame +1)	297	44.93	98	-0.82319	0.364118	-1.49968	no	-1516	+	strandedness of lncRNA not determined	downstream, < 5kb from nearest gene (strandedness not determined)	106587816	ENSOART00000008683	processed_pseudogene	1:106587816-106589153:+	ENSOARG00000007976	ENSOARG00000007976		processed_pseudogene	1:106587816-106589153:+
MSTRG.4201	1	106590305	106590923	619	.	1	1:106590305-106590923	619	619	positions 235-435 (frame +1)	201	32.47	66	-1.00903	0.176379	-2.28873	no	-2490	+	strandedness of lncRNA not determined	downstream, < 5kb from nearest gene (strandedness not determined)	106587816	ENSOART00000008683	processed_pseudogene	1:106587816-106589153:+	ENSOARG00000007976	ENSOARG00000007976		processed_pseudogene	1:106587816-106589153:+
MSTRG.4206	1	106702329	106747688	45360	+	2	1:106702329-106702589, 1:106746950-106747688	261, 739	1000	positions 316-495 (frame +1)	180	18	59	-1.13312	0.0170909	-2.0541	no	-6966	+	nearest TSS is on same strand	intergenic (> 5kb from nearest gene)	106740723	ENSOART00000007611	protein_coding	1:106740723-106742165:+	ENSOARG00000006999	ENSOARG00000006999		protein_coding	1:106740723-106742165:+
MSTRG.4222	1	107066446	107067686	1241	-	2	1:107066446-107066679, 1:107067369-107067686	234, 318	552	positions 67-552 (frame -1)	486	88.04	162	-0.953469	0.187361	-1.3429	yes	40326	+	nearest TSS is on opposite strand	intergenic (> 20kb from nearest gene)	107108011	ENSOART00000007887	protein_coding	1:107108011-107111215:+	ENSOARG00000007252	CD1D	CD1d molecule [Source:HGNC Symbol;Acc:HGNC:1637]	protein_coding	1:107108011-107111215:+
MSTRG.4227	1	107152955	107153693	739	.	1	1:107152955-107153693	739	739	positions 198-437 (frame +3)	240	32.48	79	-0.86328	0.0839325	-2.43276	no	2139	-	strandedness of lncRNA not determined	upstream, < 5kb from nearest gene (strandedness not determined)	107155831	ENSOART00000007447	protein_coding	1:107154065-107155831:-	ENSOARG00000006853	ENSOARG00000006853		protein_coding	1:107154065-107155831:-
MSTRG.4231	1	107175364	107179952	4589	-	2	1:107175364-107176609, 1:107179888-107179952	1246, 65	1311	positions 256-420 (frame -1)	165	12.59	54	-1.31088	0.00361135	-2.08002	no	1834	+	nearest TSS is on opposite strand	antisense	107177197	ENSOART00000007904	protein_coding	1:107177197-107184760:+	ENSOARG00000007267	ENSOARG00000007267		protein_coding	1:107177197-107184760:+
MSTRG.4239	1	107230444	107231103	660	.	1	1:107230444-107231103	660	660	positions 157-267 (frame +1)	111	16.82	36	-1.24586	0.028152	-2.12071	no	38919	+	strandedness of lncRNA not determined	intergenic (> 20kb from nearest gene)	107270021	ENSOART00000007916	protein_coding	1:107270021-107273118:+	ENSOARG00000007282	ENSOARG00000007282		protein_coding	1:107270021-107273118:+
MSTRG.4240	1	107238465	107239352	888	.	1	1:107238465-107239352	888	888	positions 26-214 (frame +2)	189	21.28	62	-1.16621	0.0632917	-1.90239	no	30670	+	strandedness of lncRNA not determined	intergenic (> 20kb from nearest gene)	107270021	ENSOART00000007916	protein_coding	1:107270021-107273118:+	ENSOARG00000007282	ENSOARG00000007282		protein_coding	1:107270021-107273118:+
MSTRG.4248	1	105783223	105784044	822	.	1	1:105783223-105784044	822	822	positions 529-678 (frame -1)	150	18.25	49	-1.19294	0.0374229	-0.659855	no	-35996	+	strandedness of lncRNA not determined	intergenic (> 20kb from nearest gene)	105747228	ENSOART00000007318	protein_coding	1:105747228-105750344:+	ENSOARG00000006734	ENSOARG00000006734		protein_coding	1:105747228-105750344:+
MSTRG.4255	1	105859500	105870286	10787	+	2	1:105859500-105859820, 1:105868591-105870286	321, 1696	2017	positions 308-496 (frame +2)	189	9.37	62	-0.973074	0.00281924	-2.12331	no	43323	+	nearest TSS is on same strand	intergenic (> 20kb from nearest gene)	105913608	ENSOART00000007338	protein_coding	1:105913608-105927484:+	ENSOARG00000006750	ENSOARG00000006750		protein_coding	1:105913608-105927484:+
MSTRG.4259	1	106058518	106087148	28631	+	2	1:106058518-106058885, 1:106086676-106087148	368, 473	841	positions 641-754 (frame +2)	114	13.56	37	-1.05332	0.0238921	-2.08372	no	-21223	-	nearest TSS is on opposite strand	intergenic (> 20kb from nearest gene)	106037296	ENSOART00000007355	protein_coding	1:106014179-106037296:-	ENSOARG00000006768	ENSOARG00000006768		protein_coding	1:106014179-106037296:-
MSTRG.4260	1	106142928	106144985	2058	-	2	1:106142928-106143025, 1:106144610-106144985	98, 376	474	positions 227-313 (frame +2)	87	18.35	28	-1.15329	0.276427	-1.9004	no	13584	+	nearest TSS is on opposite strand	intergenic (> 10kb from nearest gene)	106158568	ENSOART00000007373	protein_coding	1:106158568-106159269:+	ENSOARG00000006782	ENSOARG00000006782		protein_coding	1:106158568-106159269:+
MSTRG.4280	1	107408352	107409955	1604	.	1	1:107408352-107409955	1604	1604	positions 1130-1402 (frame +2)	273	17.02	90	-0.991144	0.0174547	-0.685763	no	12453	+	strandedness of lncRNA not determined	intergenic (> 10kb from nearest gene)	107422407	ENSOART00000007594	protein_coding	1:107422407-107423357:+	ENSOARG00000006986	ENSOARG00000006986		protein_coding	1:107422407-107423357:+
MSTRG.4292	1	107706093	107706634	542	+	2	1:107706093-107706163, 1:107706207-107706634	71, 428	499	positions 311-412 (frame +2)	102	20.44	33	-1.30121	0.032826	-2.24723	no	5323	-	nearest TSS is on opposite strand	intergenic (> 5kb from nearest gene)	107711956	ENSOART00000007664	protein_coding	1:107710982-107711956:-	ENSOARG00000007046	OR6Y1	olfactory receptor family 6 subfamily Y member 1 [Source:HGNC Symbol;Acc:HGNC:14823]	protein_coding	1:107710982-107711956:-
MSTRG.4294	1	107715874	107716655	782	.	1	1:107715874-107716655	782	782	positions 76-177 (frame +1)	102	13.04	33	-1.16076	0.0277754	-0.301252	no	-3919	-	strandedness of lncRNA not determined	downstream, < 5kb from nearest gene (strandedness not determined)	107711956	ENSOART00000007664	protein_coding	1:107710982-107711956:-	ENSOARG00000007046	OR6Y1	olfactory receptor family 6 subfamily Y member 1 [Source:HGNC Symbol;Acc:HGNC:14823]	protein_coding	1:107710982-107711956:-
MSTRG.4308	1	107828415	107828979	565	.	1	1:107828415-107828979	565	565	positions 175-282 (frame +1)	108	19.12	35	-1.11298	0.100323	-2.50037	no	10825	-	strandedness of lncRNA not determined	intergenic (> 10kb from nearest gene)	107839803	ENSOART00000007992	protein_coding	1:107838717-107839803:-	ENSOARG00000007349	OR10X1	olfactory receptor family 10 subfamily X member 1 (gene/pseudogene) [Source:HGNC Symbol;Acc:HGNC:14995]	protein_coding	1:107838717-107839803:-
MSTRG.4318	1	107479568	107480192	625	.	1	1:107479568-107480192	625	625	positions 244-321 (frame -1)	78	12.48	25	-1.00333	0.0240807	-2.23772	no	5153	+	strandedness of lncRNA not determined	intergenic (> 5kb from nearest gene)	107485344	ENSOART00000007966	protein_coding	1:107485344-107488515:+	ENSOARG00000007322	ENSOARG00000007322		protein_coding	1:107485344-107488515:+
MSTRG.4329	1	107555283	107569426	14144	+	2	1:107555283-107555365, 1:107569306-107569426	83, 121	204	positions 36-167 (frame +3)	132	64.71	43	-0.945492	0.113952	-2.07997	no	12746	+	nearest TSS is on same strand	intergenic (> 10kb from nearest gene)	107582171	ENSOART00000007980	protein_coding	1:107582171-107649490:+	ENSOARG00000007336	ENSOARG00000007336		protein_coding	1:107582171-107649490:+
MSTRG.433	1	9516574	9518540	1967	.	1	1:9516574-9518540	1967	1967	positions 1191-1487 (frame +3)	297	15.1	98	-0.780109	0.0127538	-0.494159	no	-23883	-	strandedness of lncRNA not determined	intergenic (> 20kb from nearest gene)	9492692	ENSOART00000027430	lincRNA	1:9484343-9492692:-	ENSOARG00000025505	ENSOARG00000025505		lincRNA	1:9484343-9492692:-
MSTRG.4337	1	107700259	107700899	641	.	1	1:107700259-107700899	641	641	positions 76-390 (frame -1)	315	49.14	104	-0.944148	0.136442	-2.42529	no	11058	-	strandedness of lncRNA not determined	intergenic (> 10kb from nearest gene)	107711956	ENSOART00000007664	protein_coding	1:107710982-107711956:-	ENSOARG00000007046	OR6Y1	olfactory receptor family 6 subfamily Y member 1 [Source:HGNC Symbol;Acc:HGNC:14823]	protein_coding	1:107710982-107711956:-
MSTRG.434	1	9518893	9519689	797	.	1	1:9518893-9519689	797	797	positions 80-271 (frame +2)	192	24.09	63	-1.01506	0.081254	-2.25244	no	-26202	-	strandedness of lncRNA not determined	intergenic (> 20kb from nearest gene)	9492692	ENSOART00000027430	lincRNA	1:9484343-9492692:-	ENSOARG00000025505	ENSOARG00000025505		lincRNA	1:9484343-9492692:-
MSTRG.4356	1	108094996	108095790	795	.	1	1:108094996-108095790	795	795	positions 399-479 (frame +3)	81	10.19	26	-1.10633	0.0102883	-2.01854	no	7899	-	strandedness of lncRNA not determined	intergenic (> 5kb from nearest gene)	108103688	ENSOART00000007876	protein_coding	1:108102750-108103688:-	ENSOARG00000007243	ENSOARG00000007243		protein_coding	1:108102750-108103688:-
MSTRG.4357	1	108096369	108096991	623	.	1	1:108096369-108096991	623	623	positions 493-609 (frame +1)	117	18.78	38	-1.33612	0.0104057	-2.08649	no	6698	-	strandedness of lncRNA not determined	intergenic (> 5kb from nearest gene)	108103688	ENSOART00000007876	protein_coding	1:108102750-108103688:-	ENSOARG00000007243	ENSOARG00000007243		protein_coding	1:108102750-108103688:-
MSTRG.4364	1	108583207	108584596	1390	+	2	1:108583207-108583326, 1:108584079-108584596	120, 518	638	positions 187-408 (frame +1)	222	34.8	73	-0.91549	0.167418	-0.939106	no	440	-	nearest TSS is on opposite strand	antisense	108583646	ENSOART00000007906	protein_coding	1:108582708-108583646:-	ENSOARG00000007269	OR10J3	olfactory receptor family 10 subfamily J member 3 [Source:HGNC Symbol;Acc:HGNC:14992]	protein_coding	1:108582708-108583646:-
MSTRG.4369	1	108183230	108183947	718	.	1	1:108183230-108183947	718	718	positions 439-576 (frame +1)	138	19.22	45	-1.32496	0.0246546	-1.56442	no	-18717	+	strandedness of lncRNA not determined	lcnRNA overlaps coordinates of a known gene, although its strandedness with respect to that gene is not determined	108164514	ENSOART00000008258	protein_coding	1:108164514-108192298:+	ENSOARG00000007584	ENSOARG00000007584		protein_coding	1:108164514-108192298:+
MSTRG.4375	1	108364521	108365671	1151	.	1	1:108364521-108365671	1151	1151	positions 748-1020 (frame -1)	273	23.72	90	-1.26207	0.0224411	-2.27987	no	-86945	-	strandedness of lncRNA not determined	intergenic (> 50kb from nearest gene)	108277577	ENSOART00000008276	protein_coding	1:108252115-108277577:-	ENSOARG00000007603	ENSOARG00000007603		protein_coding	1:108252115-108277577:-
MSTRG.4409	1	109177070	109180018	2949	.	1	1:109177070-109180018	2949	2949	positions 1548-1946 (frame +3)	399	13.53	132	-0.854462	0.000563234	-1.16719	no	-12511	+	strandedness of lncRNA not determined	intergenic (> 10kb from nearest gene)	109164560	ENSOART00000008647	protein_coding	1:109164560-109172798:+	ENSOARG00000007944	SLAMF8	SLAM family member 8 [Source:HGNC Symbol;Acc:HGNC:21391]	protein_coding	1:109164560-109172798:+
MSTRG.4421	1	109251911	109274557	22647	+	6	1:109251911-109252169, 1:109252614-109252708, 1:109265481-109265776, 1:109269476-109269602, 1:109270074-109270248, 1:109273989-109274557	259, 95, 296, 127, 175, 569	1521	positions 185-745 (frame +2)	561	36.88	186	-0.984388	0.411228	-0.417035	no	-3316	-	nearest TSS is on opposite strand	downstream, < 5kb from nearest gene (on opposite strand)	109271242	ENSOART00000008810	protein_coding	1:109267606-109271242:-	ENSOARG00000008097	ENSOARG00000008097		protein_coding	1:109267606-109271242:-
MSTRG.4425	1	109358692	109372962	14271	+	3	1:109358692-109358838, 1:109362029-109362134, 1:109366264-109372962	147, 106, 6699	6952	positions 142-375 (frame -1)	234	3.37	77	-0.576327	1.70836e-09	-1.33013	no	9072	-	nearest TSS is on opposite strand	intergenic (> 5kb from nearest gene)	109382033	ENSOART00000008005	protein_coding	1:109380762-109382033:-	ENSOARG00000007357	PIGM	phosphatidylinositol glycan anchor biosynthesis class M [Source:HGNC Symbol;Acc:HGNC:18858]	protein_coding	1:109380762-109382033:-
MSTRG.4426	1	109376136	109380266	4131	.	1	1:109376136-109380266	4131	4131	positions 1468-1707 (frame +1)	240	5.81	79	-1.11358	5.31367e-06	-1.25133	no	1768	-	strandedness of lncRNA not determined	upstream, < 5kb from nearest gene (strandedness not determined)	109382033	ENSOART00000008005	protein_coding	1:109380762-109382033:-	ENSOARG00000007357	PIGM	phosphatidylinositol glycan anchor biosynthesis class M [Source:HGNC Symbol;Acc:HGNC:18858]	protein_coding	1:109380762-109382033:-
MSTRG.4437	1	109521223	109526398	5176	-	3	1:109521223-109522514, 1:109523512-109523632, 1:109525728-109526398	1292, 121, 671	2084	positions 839-1216 (frame +2)	378	18.14	125	-0.797684	0.0126216	-1.39525	no	-1517	+	nearest TSS is on opposite strand	downstream, < 5kb from nearest gene (on opposite strand)	109519707	ENSOART00000025565	snRNA	1:109519707-109519801:+	ENSOARG00000023663	U6	U6 spliceosomal RNA [Source:RFAM;Acc:RF00026]	snRNA	1:109519707-109519801:+
MSTRG.4438	1	109526846	109556880	30035	-	4	1:109526846-109528663, 1:109555838-109555935, 1:109556107-109556229, 1:109556789-109556880	1818, 98, 123, 92	2131	positions 940-1143 (frame +1)	204	9.57	67	-0.692241	0.0013875	-1.57886	no	6634	+	nearest TSS is on opposite strand	intergenic (> 5kb from nearest gene)	109563513	ENSOART00000009232	protein_coding	1:109563513-109565533:+	ENSOARG00000008483	PEA15	phosphoprotein enriched in astrocytes 15 [Source:HGNC Symbol;Acc:HGNC:8822]	protein_coding	1:109563513-109565533:+
MSTRG.4449	1	109743254	109745184	1931	-	3	1:109743254-109743275, 1:109743579-109743939, 1:109745031-109745184	22, 361, 154	537	positions 316-489 (frame -1)	174	32.4	57	-0.997801	0.0485355	-2.63114	no	7188	+	nearest TSS is on opposite strand	intergenic (> 5kb from nearest gene)	109752371	ENSOART00000009631	protein_coding	1:109752371-109763805:+	ENSOARG00000008847	VANGL2	VANGL planar cell polarity protein 2 [Source:HGNC Symbol;Acc:HGNC:15511]	protein_coding	1:109752371-109763805:+
MSTRG.445	1	9595947	9596583	637	.	1	1:9595947-9596583	637	637	positions 132-335 (frame +3)	204	32.03	67	-0.921324	0.149017	-1.1344	no	4441	+	strandedness of lncRNA not determined	upstream, < 5kb from nearest gene (strandedness not determined)	9601023	ENSOART00000000502	protein_coding	1:9601023-9601907:+	ENSOARG00000000474	GJA4	gap junction protein alpha 4 [Source:HGNC Symbol;Acc:HGNC:4278]	protein_coding	1:9601023-9601907:+
MSTRG.4450	1	109775736	109842240	66505	-	2	1:109775736-109775791, 1:109839980-109842240	56, 2261	2317	positions 432-644 (frame +3)	213	9.19	70	-0.801557	0.0033896	-1.61803	no	-23366	+	nearest TSS is on opposite strand	intergenic (> 20kb from nearest gene)	109752371	ENSOART00000009631	protein_coding	1:109752371-109763805:+	ENSOARG00000008847	VANGL2	VANGL planar cell polarity protein 2 [Source:HGNC Symbol;Acc:HGNC:15511]	protein_coding	1:109752371-109763805:+
MSTRG.4454	1	109858175	109863678	5504	+	2	1:109858175-109861851, 1:109861888-109863678	3677, 1791	5468	positions 1352-1642 (frame +2)	291	5.32	96	-1.21865	2.41396e-07	-0.358239	no	20008	-	nearest TSS is on opposite strand	antisense	109883685	ENSOART00000009651	protein_coding	1:109863404-109883685:-	ENSOARG00000008861	SLAMF6	SLAM family member 6 [Source:HGNC Symbol;Acc:HGNC:21392]	protein_coding	1:109863404-109883685:-
MSTRG.4455	1	109863982	109867991	4010	+	2	1:109863982-109867584, 1:109867643-109867991	3603, 349	3952	positions 2494-2871 (frame +1)	378	9.56	125	-0.811524	3.71791e-05	-1.43177	no	15695	-	nearest TSS is on opposite strand	antisense	109883685	ENSOART00000009651	protein_coding	1:109863404-109883685:-	ENSOARG00000008861	SLAMF6	SLAM family member 6 [Source:HGNC Symbol;Acc:HGNC:21392]	protein_coding	1:109863404-109883685:-
MSTRG.4458	1	110116724	110117570	847	.	1	1:110116724-110117570	847	847	positions 230-421 (frame +2)	192	22.67	63	-1.16755	0.0952531	-1.47673	no	-40938	+	strandedness of lncRNA not determined	intergenic (> 20kb from nearest gene)	110075787	ENSOART00000024653	snRNA	1:110075787-110075879:+	ENSOARG00000022751	U6	U6 spliceosomal RNA [Source:RFAM;Acc:RF00026]	snRNA	1:110075787-110075879:+
MSTRG.4459	1	110122778	110123349	572	.	1	1:110122778-110123349	572	572	positions 190-318 (frame +1)	129	22.55	42	-1.17258	0.00887075	-1.14016	no	37333	+	strandedness of lncRNA not determined	intergenic (> 20kb from nearest gene)	110160681	ENSOART00000009768	protein_coding	1:110160681-110178362:+	ENSOARG00000008967	SLAMF7	SLAM family member 7 [Source:HGNC Symbol;Acc:HGNC:21394]	protein_coding	1:110160681-110178362:+
MSTRG.446	1	9596951	9598204	1254	.	1	1:9596951-9598204	1254	1254	positions 817-1080 (frame +1)	264	21.05	87	-1.0303	0.0407721	-1.88578	no	2820	+	strandedness of lncRNA not determined	upstream, < 5kb from nearest gene (strandedness not determined)	9601023	ENSOART00000000502	protein_coding	1:9601023-9601907:+	ENSOARG00000000474	GJA4	gap junction protein alpha 4 [Source:HGNC Symbol;Acc:HGNC:4278]	protein_coding	1:9601023-9601907:+
MSTRG.4480	1	111232514	111236491	3978	-	2	1:111232514-111235172, 1:111235258-111236491	2659, 1234	3893	positions 35-253 (frame +2)	219	5.63	72	-1.03428	1.34371e-05	-0.004391	no	3662	+	nearest TSS is on opposite strand	upstream, < 5kb from nearest gene (on opposite strand)	111240152	ENSOART00000011338	protein_coding	1:111240152-111462621:+	ENSOARG00000010418	ATF6	activating transcription factor 6 [Source:HGNC Symbol;Acc:HGNC:791]	protein_coding	1:111240152-111462621:+
MSTRG.4486	1	111490052	111491158	1107	.	1	1:111490052-111491158	1107	1107	positions 237-467 (frame +3)	231	20.87	76	-0.962293	0.0208216	-0.658812	no	35661	-	strandedness of lncRNA not determined	lcnRNA overlaps coordinates of a known gene, although its strandedness with respect to that gene is not determined	111526818	ENSOART00000027491	lincRNA	1:111381716-111526818:-	ENSOARG00000025560	ENSOARG00000025560		lincRNA	1:111381716-111526818:-
MSTRG.4491	1	111970302	111971008	707	.	1	1:111970302-111971008	707	707	positions 258-497 (frame +3)	240	33.95	79	-0.779084	0.12961	-1.04814	no	-10772	+	strandedness of lncRNA not determined	intergenic (> 10kb from nearest gene)	111959531	ENSOART00000011528	protein_coding	1:111959531-111961128:+	ENSOARG00000010597	ENSOARG00000010597		protein_coding	1:111899592-111961128:+
MSTRG.4505	1	112112008	112114155	2148	.	1	1:112112008-112114155	2148	2148	positions 341-586 (frame +2)	246	11.45	81	-1.16619	0.00242783	-0.769694	no	-23995	+	strandedness of lncRNA not determined	intergenic (> 20kb from nearest gene)	112088014	ENSOART00000025064	misc_RNA	1:112088014-112088320:+	ENSOARG00000023162	7SK	7SK RNA [Source:RFAM;Acc:RF00100]	misc_RNA	1:112088014-112088320:+
MSTRG.4516	1	112862446	112863361	916	.	1	1:112862446-112863361	916	916	positions 724-915 (frame +1)	192	20.96	64	-1.09517	0.184589	-1.1074	yes	-1258	-	strandedness of lncRNA not determined	downstream, < 5kb from nearest gene (strandedness not determined)	112861189	ENSOART00000012066	protein_coding	1:112857783-112861189:-	ENSOARG00000011096	ENSOARG00000011096		protein_coding	1:112857783-112861189:-
MSTRG.4527	1	112452339	112452918	580	.	1	1:112452339-112452918	580	580	positions 8-277 (frame +2)	270	46.55	89	-0.556909	0.207496	-1.7924	no	-36554	+	strandedness of lncRNA not determined	intergenic (> 20kb from nearest gene)	112415786	ENSOART00000011897	protein_coding	1:112415786-112445451:+	ENSOARG00000010935	HSD17B7	hydroxysteroid 17-beta dehydrogenase 7 [Source:HGNC Symbol;Acc:HGNC:5215]	protein_coding	1:112415786-112445451:+
MSTRG.4529	1	112457294	112458055	762	.	1	1:112457294-112458055	762	762	positions 263-397 (frame +2)	135	17.72	44	-0.981767	0.0701409	-1.84166	no	-41509	+	strandedness of lncRNA not determined	intergenic (> 20kb from nearest gene)	112415786	ENSOART00000011897	protein_coding	1:112415786-112445451:+	ENSOARG00000010935	HSD17B7	hydroxysteroid 17-beta dehydrogenase 7 [Source:HGNC Symbol;Acc:HGNC:5215]	protein_coding	1:112415786-112445451:+
MSTRG.4537	1	112467209	112468501	1293	.	1	1:112467209-112468501	1293	1293	positions 706-861 (frame +1)	156	12.06	51	-1.27136	0.0104876	-0.91657	no	36923	-	strandedness of lncRNA not determined	intergenic (> 20kb from nearest gene)	112505423	ENSOART00000011909	protein_coding	1:112499543-112505423:-	ENSOARG00000010949	CCDC190	coiled-coil domain containing 190 [Source:HGNC Symbol;Acc:HGNC:28736]	protein_coding	1:112499543-112505423:-
MSTRG.455	1	9635879	9636534	656	.	1	1:9635879-9636534	656	656	positions 484-630 (frame +1)	147	22.41	48	-1.1127	0.0869978	-1.84951	no	15684	-	strandedness of lncRNA not determined	intergenic (> 10kb from nearest gene)	9652217	ENSOART00000000535	protein_coding	1:9651942-9652217:-	ENSOARG00000000503	SMIM12	small integral membrane protein 12 [Source:HGNC Symbol;Acc:HGNC:25154]	protein_coding	1:9651942-9652217:-
MSTRG.457	1	9645403	9645962	560	.	1	1:9645403-9645962	560	560	positions 162-248 (frame +3)	87	15.54	28	-1.10362	0.0353407	-1.7578	no	6256	-	strandedness of lncRNA not determined	intergenic (> 5kb from nearest gene)	9652217	ENSOART00000000535	protein_coding	1:9651942-9652217:-	ENSOARG00000000503	SMIM12	small integral membrane protein 12 [Source:HGNC Symbol;Acc:HGNC:25154]	protein_coding	1:9651942-9652217:-
MSTRG.4591	1	114957418	114983682	26265	+	2	1:114957418-114957450, 1:114983442-114983682	33, 241	274	positions 119-145 (frame +2)	27	9.85	8	-0.683108	0.0690332	-2.49456	no	-12107	-	nearest TSS is on opposite strand	intergenic (> 10kb from nearest gene)	114945312	ENSOART00000012280	protein_coding	1:114773009-114945312:-	ENSOARG00000011294	ENSOARG00000011294		protein_coding	1:114773009-114945312:-
MSTRG.4605	1	115633235	115637154	3920	+	2	1:115633235-115633422, 1:115636845-115637154	188, 310	498	positions 218-391 (frame +2)	174	34.94	57	-0.886871	0.164185	-2.05681	no	3924	+	nearest TSS is on same strand	upstream, < 5kb from nearest gene (on same strand)	115641077	ENSOART00000012404	protein_coding	1:115641077-115662779:+	ENSOARG00000011413	LRRC52	leucine rich repeat containing 52 [Source:HGNC Symbol;Acc:HGNC:32156]	protein_coding	1:115641077-115662779:+
MSTRG.4615	1	116124309	116125065	757	.	1	1:116124309-116125065	757	757	positions 99-227 (frame +3)	129	17.04	42	-1.03268	0.0205185	-1.09558	no	-78916	+	strandedness of lncRNA not determined	intergenic (> 50kb from nearest gene)	116045394	ENSOART00000012617	protein_coding	1:116045394-116062117:+	ENSOARG00000011602	UCK2	uridine-cytidine kinase 2 [Source:HGNC Symbol;Acc:HGNC:12562]	protein_coding	1:116045394-116062117:+
MSTRG.4619	1	115817664	115818425	762	.	1	1:115817664-115818425	762	762	positions 595-732 (frame -1)	138	18.11	45	-1.23705	0.0698144	-0.878264	no	31639	-	strandedness of lncRNA not determined	intergenic (> 20kb from nearest gene)	115850063	ENSOART00000012518	protein_coding	1:115821368-115850063:-	ENSOARG00000011512	ALDH9A1	aldehyde dehydrogenase 9 family member A1 [Source:HGNC Symbol;Acc:HGNC:412]	protein_coding	1:115821368-115850063:-
MSTRG.4633	1	116451957	116452563	607	.	1	1:116451957-116452563	607	607	positions 98-271 (frame +2)	174	28.67	57	-1.02283	0.0597752	-2.90219	no	-113073	-	strandedness of lncRNA not determined	intergenic (> 100kb from nearest gene)	116338885	ENSOART00000012642	protein_coding	1:116245819-116338885:-	ENSOARG00000011624	FAM78B	family with sequence similarity 78 member B [Source:HGNC Symbol;Acc:HGNC:13495]	protein_coding	1:116245674-116338885:-
MSTRG.4644	1	116498868	116499620	753	.	1	1:116498868-116499620	753	753	positions 10-183 (frame +1)	174	23.11	57	-1.04685	0.0295741	-2.20727	no	-159984	-	strandedness of lncRNA not determined	intergenic (> 100kb from nearest gene)	116338885	ENSOART00000012642	protein_coding	1:116245819-116338885:-	ENSOARG00000011624	FAM78B	family with sequence similarity 78 member B [Source:HGNC Symbol;Acc:HGNC:13495]	protein_coding	1:116245674-116338885:-
MSTRG.4652	1	116338568	116379656	41089	+	2	1:116338568-116338643, 1:116378750-116379656	76, 907	983	positions 494-697 (frame +2)	204	20.75	67	-0.972309	0.0944421	-0.997278	no	318	-	nearest TSS is on opposite strand	antisense	116338885	ENSOART00000012642	protein_coding	1:116245819-116338885:-	ENSOARG00000011624	FAM78B	family with sequence similarity 78 member B [Source:HGNC Symbol;Acc:HGNC:13495]	protein_coding	1:116245674-116338885:-
MSTRG.4659	1	116524169	116525157	989	.	1	1:116524169-116525157	989	989	positions 264-389 (frame +3)	126	12.74	41	-1.06586	0.012194	-2.00679	no	-185285	-	strandedness of lncRNA not determined	intergenic (> 100kb from nearest gene)	116338885	ENSOART00000012642	protein_coding	1:116245819-116338885:-	ENSOARG00000011624	FAM78B	family with sequence similarity 78 member B [Source:HGNC Symbol;Acc:HGNC:13495]	protein_coding	1:116245674-116338885:-
MSTRG.4693	1	116954400	116956809	2410	.	1	1:116954400-116956809	2410	2410	positions 1540-1860 (frame -1)	321	13.32	106	-0.999112	0.000532186	-0.885621	no	-20385	-	strandedness of lncRNA not determined	intergenic (> 20kb from nearest gene)	116934016	ENSOART00000012901	protein_coding	1:116919706-116934016:-	ENSOARG00000011859	TADA1	transcriptional adaptor 1 [Source:HGNC Symbol;Acc:HGNC:30631]	protein_coding	1:116919706-116934016:-
MSTRG.4707	1	110513966	110514859	894	.	1	1:110513966-110514859	894	894	positions 372-698 (frame +3)	327	36.58	108	-0.815163	0.123713	-1.57447	no	-18760	-	strandedness of lncRNA not determined	intergenic (> 10kb from nearest gene)	110495207	ENSOART00000010002	protein_coding	1:110493138-110495207:-	ENSOARG00000009191	ENSOARG00000009191		protein_coding	1:110493138-110495207:-
MSTRG.4727	1	110712618	110716496	3879	-	3	1:110712618-110713076, 1:110715748-110716094, 1:110716240-110716496	459, 347, 257	1063	positions 712-1062 (frame +1)	351	33.02	117	-1.2185	0.444831	-0.13034	yes	-4	+	nearest TSS is on opposite strand	antisense	110716493	ENSOART00000010509	protein_coding	1:110716493-110719899:+	ENSOARG00000009648	ENSOARG00000009648		protein_coding	1:110716493-110719899:+
MSTRG.4750	1	117208586	117213989	5404	-	2	1:117208586-117208809, 1:117213804-117213989	224, 186	410	positions 45-236 (frame +3)	192	46.83	63	-0.974024	0.220787	-1.8687	no	48881	-	nearest TSS is on same strand	intergenic (> 20kb from nearest gene)	117262869	ENSOART00000013019	protein_coding	1:117229851-117262869:-	ENSOARG00000011969	GPA33	glycoprotein A33 [Source:HGNC Symbol;Acc:HGNC:4445]	protein_coding	1:117229851-117262869:-
MSTRG.4761	1	117789377	117790765	1389	.	1	1:117789377-117790765	1389	1389	positions 776-1030 (frame +2)	255	18.36	84	-0.964205	0.0151869	-1.87215	no	-88701	-	strandedness of lncRNA not determined	intergenic (> 50kb from nearest gene)	117700677	ENSOART00000013145	protein_coding	1:117694946-117700677:-	ENSOARG00000012086	CD247	CD247 molecule [Source:HGNC Symbol;Acc:HGNC:1677]	protein_coding	1:117694946-117700677:-
MSTRG.4763	1	117796795	117798002	1208	.	1	1:117796795-117798002	1208	1208	positions 941-1206 (frame +2)	266	22.02	88	-1.00551	0.047411	-0.651847	yes	84121	+	strandedness of lncRNA not determined	intergenic (> 50kb from nearest gene)	117882122	ENSOART00000013250	protein_coding	1:117882122-117949952:+	ENSOARG00000012185	RCSD1	RCSD domain containing 1 [Source:HGNC Symbol;Acc:HGNC:28310]	protein_coding	1:117882122-117949952:+
MSTRG.4765	1	117799301	117809341	10041	+	3	1:117799301-117799810, 1:117799903-117801405, 1:117806878-117809341	510, 1503, 2464	4477	positions 2719-2919 (frame -1)	201	4.49	66	-1.14143	1.21261e-06	-0.254064	no	72782	+	nearest TSS is on same strand	intergenic (> 50kb from nearest gene)	117882122	ENSOART00000013250	protein_coding	1:117882122-117949952:+	ENSOARG00000012185	RCSD1	RCSD domain containing 1 [Source:HGNC Symbol;Acc:HGNC:28310]	protein_coding	1:117882122-117949952:+
MSTRG.4784	1	118619904	118620529	626	.	1	1:118619904-118620529	626	626	positions 181-312 (frame -1)	132	21.09	43	-1.22455	0.0946138	-1.73938	no	8478	+	strandedness of lncRNA not determined	intergenic (> 5kb from nearest gene)	118629006	ENSOART00000013621	protein_coding	1:118629006-118644303:+	ENSOARG00000012527	SFT2D2	SFT2 domain containing 2 [Source:HGNC Symbol;Acc:HGNC:25140]	protein_coding	1:118629006-118644303:+
MSTRG.4785	1	118621549	118622387	839	.	1	1:118621549-118622387	839	839	positions 322-561 (frame -1)	240	28.61	79	-1.02586	0.0133498	-1.19222	no	6620	+	strandedness of lncRNA not determined	intergenic (> 5kb from nearest gene)	118629006	ENSOART00000013621	protein_coding	1:118629006-118644303:+	ENSOARG00000012527	SFT2D2	SFT2 domain containing 2 [Source:HGNC Symbol;Acc:HGNC:25140]	protein_coding	1:118629006-118644303:+
MSTRG.4796	1	118840477	118848135	7659	.	1	1:118840477-118848135	7659	7659	positions 1618-2085 (frame -1)	468	6.11	155	-1.3721	3.43792e-10	-1.2305	no	47159	+	strandedness of lncRNA not determined	intergenic (> 20kb from nearest gene)	118895293	ENSOART00000013754	protein_coding	1:118895293-118900735:+	ENSOARG00000012650	ENSOARG00000012650		protein_coding	1:118895293-118900735:+
MSTRG.4808	1	119353002	119354349	1348	+	2	1:119353002-119353122, 1:119354224-119354349	121, 126	247	positions 34-246 (frame +1)	213	86.23	71	-0.877212	0.530979	-2.07913	yes	-9905	-	nearest TSS is on opposite strand	intergenic (> 5kb from nearest gene)	119343098	ENSOART00000008356	protein_coding	1:119342727-119343098:-	ENSOARG00000007677	KCNE2	potassium voltage-gated channel subfamily E regulatory subunit 2 [Source:HGNC Symbol;Acc:HGNC:6242]	protein_coding	1:119342727-119343098:-
MSTRG.4827	1	119800371	119801997	1627	+	2	1:119800371-119800517, 1:119800721-119801997	147, 1277	1424	positions 423-983 (frame +3)	561	39.4	186	-0.552294	0.249125	-0.589112	no	65570	+	nearest TSS is on same strand	intergenic (> 50kb from nearest gene)	119867566	ENSOART00000013884	protein_coding	1:119867566-119874405:+	ENSOARG00000012773	ENSOARG00000012773		protein_coding	1:119867566-119874405:+
MSTRG.484	1	10005014	10005660	647	.	1	1:10005014-10005660	647	647	positions 117-191 (frame +3)	75	11.59	24	-1.11591	0.0161915	-1.60769	no	434	+	strandedness of lncRNA not determined	upstream, < 5kb from nearest gene (strandedness not determined)	10006093	ENSOART00000021207	protein_coding	1:10006093-10173385:+	ENSOARG00000019470	ZMYM4	zinc finger MYM-type containing 4 [Source:HGNC Symbol;Acc:HGNC:13055]	protein_coding	1:10006093-10173385:+
MSTRG.4848	1	120782954	120788517	5564	.	1	1:120782954-120788517	5564	5564	positions 1591-2187 (frame +1)	597	10.73	198	-0.524162	1.87842e-06	-0.014619	no	-41485	-	strandedness of lncRNA not determined	intergenic (> 20kb from nearest gene)	120741470	ENSOART00000008457	protein_coding	1:120741342-120741470:-	ENSOARG00000007773	ENSOARG00000007773		protein_coding	1:120741342-120741470:-
MSTRG.4849	1	120882556	120883508	953	.	1	1:120882556-120883508	953	953	positions 336-542 (frame +3)	207	21.72	68	-1.0673	0.0444158	-2.09368	no	17296	-	strandedness of lncRNA not determined	intergenic (> 10kb from nearest gene)	120900803	ENSOART00000023717	snRNA	1:120900697-120900803:-	ENSOARG00000021815	U6	U6 spliceosomal RNA [Source:RFAM;Acc:RF00026]	snRNA	1:120900697-120900803:-
MSTRG.4851	1	120858358	120863479	5122	-	3	1:120858358-120858619, 1:120859931-120860284, 1:120863354-120863479	262, 354, 126	742	positions 178-393 (frame -1)	216	29.11	71	-0.622071	0.0921381	-2.34844	no	37325	-	nearest TSS is on same strand	intergenic (> 20kb from nearest gene)	120900803	ENSOART00000023717	snRNA	1:120900697-120900803:-	ENSOARG00000021815	U6	U6 spliceosomal RNA [Source:RFAM;Acc:RF00026]	snRNA	1:120900697-120900803:-
MSTRG.4853	1	120925022	120928265	3244	-	2	1:120925022-120925968, 1:120927964-120928265	947, 302	1249	positions 817-1248 (frame -1)	432	34.59	144	-0.714925	0.0562308	-0.816267	yes	-24220	-	nearest TSS is on same strand	intergenic (> 20kb from nearest gene)	120900803	ENSOART00000023717	snRNA	1:120900697-120900803:-	ENSOARG00000021815	U6	U6 spliceosomal RNA [Source:RFAM;Acc:RF00026]	snRNA	1:120900697-120900803:-
MSTRG.4854	1	120925830	120928265	2436	+	2	1:120925830-120925929, 1:120927969-120928265	100, 297	397	positions 23-202 (frame +2)	180	45.34	59	-1.11149	0.205446	-2.21089	no	-25028	-	nearest TSS is on opposite strand	intergenic (> 20kb from nearest gene)	120900803	ENSOART00000023717	snRNA	1:120900697-120900803:-	ENSOARG00000021815	U6	U6 spliceosomal RNA [Source:RFAM;Acc:RF00026]	snRNA	1:120900697-120900803:-
MSTRG.4872	1	120399759	120401571	1813	.	1	1:120399759-120401571	1813	1813	positions 1165-1353 (frame +1)	189	10.42	62	-1.15547	0.0108248	-2.20876	no	47381	-	strandedness of lncRNA not determined	intergenic (> 20kb from nearest gene)	120448951	ENSOART00000014339	protein_coding	1:120422988-120448951:-	ENSOARG00000013188	IFNAR1	interferon alpha and beta receptor subunit 1 [Source:HGNC Symbol;Acc:HGNC:5432]	protein_coding	1:120422988-120448951:-
MSTRG.4878	1	120412612	120460011	47400	+	2	1:120412612-120412732, 1:120459928-120460011	121, 84	205	positions 39-201 (frame +3)	163	79.51	54	-0.533942	0.294751	-2.48102	yes	5036	-	nearest TSS is on opposite strand	intergenic (> 5kb from nearest gene)	120465046	ENSOART00000025584	snoRNA	1:120464959-120465046:-	ENSOARG00000023682	SNORA2	Small nucleolar RNA SNORA2/SNORA34 family [Source:RFAM;Acc:RF00410]	snoRNA	1:120464959-120465046:-
MSTRG.4883	1	120490395	120490663	269	+	2	1:120490395-120490586, 1:120490634-120490663	192, 30	222	positions 42-113 (frame +3)	72	32.43	23	-0.979276	0.0329268	-2.19506	no	-25350	-	nearest TSS is on opposite strand	intergenic (> 20kb from nearest gene)	120465046	ENSOART00000025584	snoRNA	1:120464959-120465046:-	ENSOARG00000023682	SNORA2	Small nucleolar RNA SNORA2/SNORA34 family [Source:RFAM;Acc:RF00410]	snoRNA	1:120464959-120465046:-
MSTRG.4891	1	120649915	120651485	1571	+	1	1:120649915-120651485	1571	1571	positions 1087-1569 (frame -1)	483	30.74	161	-0.999363	0.0233071	-1.44838	yes	-78093	-	nearest TSS is on opposite strand	intergenic (> 50kb from nearest gene)	120571823	ENSOART00000014475	protein_coding	1:120551218-120571823:-	ENSOARG00000013309	IFNAR2	interferon alpha/beta receptor 2 precursor [Source:RefSeq peptide;Acc:NP_001009342]	protein_coding	1:120551218-120571823:-
MSTRG.4895	1	121488848	121489713	866	.	1	1:121488848-121489713	866	866	positions 699-839 (frame +3)	141	16.28	46	-0.894775	0.0201067	-1.15213	no	-18684	+	strandedness of lncRNA not determined	intergenic (> 10kb from nearest gene)	121470165	ENSOART00000015020	protein_coding	1:121470165-121480470:+	ENSOARG00000013803	MIS18A	MIS18 kinetochore protein A [Source:HGNC Symbol;Acc:HGNC:1286]	protein_coding	1:121470165-121480470:+
MSTRG.4896	1	121497655	121520573	22919	-	2	1:121497655-121497811, 1:121520519-121520573	157, 55	212	positions 13-135 (frame +1)	123	58.02	40	-0.92267	0.353439	-2.14672	no	-27491	+	nearest TSS is on opposite strand	intergenic (> 20kb from nearest gene)	121470165	ENSOART00000015020	protein_coding	1:121470165-121480470:+	ENSOARG00000013803	MIS18A	MIS18 kinetochore protein A [Source:HGNC Symbol;Acc:HGNC:1286]	protein_coding	1:121470165-121480470:+
MSTRG.4917	1	122023574	122024372	799	-	2	1:122023574-122024182, 1:122024302-122024372	609, 71	680	positions 199-360 (frame +1)	162	23.82	53	-0.962862	0.0794686	-2.0592	no	21674	+	nearest TSS is on opposite strand	intergenic (> 20kb from nearest gene)	122046045	ENSOART00000015132	protein_coding	1:122046045-122083303:+	ENSOARG00000013894	SCAF4	SR-related CTD associated factor 4 [Source:HGNC Symbol;Acc:HGNC:19304]	protein_coding	1:122046045-122083303:+
MSTRG.492	1	10585890	10587450	1561	-	2	1:10585890-10586993, 1:10587312-10587450	1104, 139	1243	positions 327-527 (frame +3)	201	16.17	66	-1.03265	0.0244824	-0.811279	no	270	+	nearest TSS is on opposite strand	upstream, < 5kb from nearest gene (on opposite strand)	10587719	ENSOART00000021337	protein_coding	1:10587719-10618390:+	ENSOARG00000019591	AGO1	argonaute 1, RISC catalytic component [Source:HGNC Symbol;Acc:HGNC:3262]	protein_coding	1:10587719-10618390:+
MSTRG.4930	1	121203536	121204294	759	.	1	1:121203536-121204294	759	759	positions 24-197 (frame +3)	174	22.92	57	-1.17697	0.0959955	-1.67071	no	-26661	+	strandedness of lncRNA not determined	intergenic (> 20kb from nearest gene)	121176876	ENSOART00000014739	protein_coding	1:121176876-121188850:+	ENSOARG00000013554	ENSOARG00000013554		protein_coding	1:121176876-121188850:+
MSTRG.4940	1	121337687	121346929	9243	+	2	1:121337687-121337732, 1:121346439-121346929	46, 491	537	positions 89-412 (frame +2)	324	60.34	107	-0.818693	0.538047	-1.1351	no	1926	-	nearest TSS is on opposite strand	upstream, < 5kb from nearest gene (on opposite strand)	121348854	ENSOART00000014855	protein_coding	1:121347713-121348854:-	ENSOARG00000013651	ENSOARG00000013651		protein_coding	1:121347713-121348854:-
MSTRG.4951	1	122874484	123248316	373833	+	2	1:122874484-122874689, 1:123248197-123248316	206, 120	326	positions 229-273 (frame +1)	45	13.8	14	-1.45924	0.0637775	-2.52381	no	-11455	-	nearest TSS is on opposite strand	intergenic (> 10kb from nearest gene)	123236862	ENSOART00000027498	lincRNA	1:123135539-123236862:-	ENSOARG00000025567	ENSOARG00000025567		lincRNA	1:123135539-123236862:-
MSTRG.4979	1	123527848	123529994	2147	+	2	1:123527848-123529587, 1:123529673-123529994	1740, 322	2062	positions 420-644 (frame +3)	225	10.91	74	-1.10045	0.00188406	-1.22436	no	15870	+	nearest TSS is on same strand	intergenic (> 10kb from nearest gene)	123545863	ENSOART00000015496	protein_coding	1:123545863-123571389:+	ENSOARG00000014233	ENSOARG00000014233		protein_coding	1:123545863-123578504:+
MSTRG.4997	1	123973720	123974842	1123	.	1	1:123973720-123974842	1123	1123	positions 165-269 (frame +3)	105	9.35	34	-1.30026	0.00384459	-2.31812	no	-1118	+	strandedness of lncRNA not determined	downstream, < 5kb from nearest gene (strandedness not determined)	123972603	ENSOART00000001135	protein_coding	1:123972603-123973280:+	ENSOARG00000001063	CLDN17	claudin 17 [Source:HGNC Symbol;Acc:HGNC:2038]	protein_coding	1:123972603-123973280:+
MSTRG.500	1	10802147	10803018	872	.	1	1:10802147-10803018	872	872	positions 600-773 (frame +3)	174	19.95	57	-1.21724	0.0891213	-2.56237	no	15745	-	strandedness of lncRNA not determined	intergenic (> 10kb from nearest gene)	10818762	ENSOART00000021387	protein_coding	1:10808597-10818762:-	ENSOARG00000019638	TRAPPC3	trafficking protein particle complex 3 [Source:HGNC Symbol;Acc:HGNC:19942]	protein_coding	1:10808597-10818762:-
MSTRG.5021	1	122757728	122759014	1287	.	1	1:122757728-122759014	1287	1287	positions 863-1039 (frame +2)	177	13.75	58	-0.844429	0.0142469	-0.871155	no	-5274	-	strandedness of lncRNA not determined	intergenic (> 5kb from nearest gene)	122752455	ENSOART00000015368	pseudogene	1:122751686-122752455:-	ENSOARG00000014112	ENSOARG00000014112		pseudogene	1:122751686-122752455:-
MSTRG.5028	1	124312576	124345440	32865	-	2	1:124312576-124312631, 1:124345081-124345440	56, 360	416	positions 207-272 (frame +3)	66	15.87	21	-1.33993	0.110877	-1.96269	no	-86332	-	nearest TSS is on same strand	intergenic (> 50kb from nearest gene)	124226245	ENSOART00000027502	lincRNA	1:124220286-124226245:-	ENSOARG00000025571	ENSOARG00000025571		lincRNA	1:124220286-124226245:-
MSTRG.505	1	11052972	11053510	539	.	1	1:11052972-11053510	539	539	positions 147-332 (frame +3)	186	34.51	61	-1.23226	0.0513819	-2.50758	no	-4656	-	strandedness of lncRNA not determined	downstream, < 5kb from nearest gene (strandedness not determined)	11048317	ENSOART00000021457	protein_coding	1:11020467-11048317:-	ENSOARG00000019703	OSCP1	organic solute carrier partner 1 [Source:HGNC Symbol;Acc:HGNC:29971]	protein_coding	1:11020467-11048317:-
MSTRG.5062	1	125949955	125950741	787	+	2	1:125949955-125950171, 1:125950348-125950741	217, 394	611	positions 75-218 (frame +3)	144	23.57	47	-1.14887	0.0653625	-1.44898	no	-109255	+	nearest TSS is on same strand	intergenic (> 100kb from nearest gene)	125840701	ENSOART00000027503	lincRNA	1:125840701-125841901:+	ENSOARG00000025572	ENSOARG00000025572		lincRNA	1:125840701-125841901:+
MSTRG.5085	1	127392662	127423700	31039	-	2	1:127392662-127392888, 1:127423630-127423700	227, 71	298	positions 13-141 (frame -1)	129	43.29	42	-1.16747	0.0377197	-2.42876	no	2117	+	nearest TSS is on opposite strand	upstream, < 5kb from nearest gene (on opposite strand)	127425816	ENSOART00000024964	snoRNA	1:127425816-127425938:+	ENSOARG00000023062	SNORA51	Small nucleolar RNA SNORA51 [Source:RFAM;Acc:RF00432]	snoRNA	1:127425816-127425938:+
MSTRG.5096	1	127745791	127746607	817	.	1	1:127745791-127746607	817	817	positions 376-567 (frame -1)	192	23.5	63	-1.00192	0.0556164	-0.682843	no	2036	+	strandedness of lncRNA not determined	upstream, < 5kb from nearest gene (strandedness not determined)	127748642	ENSOART00000016215	protein_coding	1:127748642-127756508:+	ENSOARG00000014898	ADAMTS1	ADAM metallopeptidase with thrombospondin type 1 motif 1 [Source:HGNC Symbol;Acc:HGNC:217]	protein_coding	1:127748642-127756508:+
MSTRG.5097	1	127747551	127748377	827	.	1	1:127747551-127748377	827	827	positions 128-511 (frame +2)	384	46.43	127	-0.949034	0.225961	-1.8415	no	266	+	strandedness of lncRNA not determined	upstream, < 5kb from nearest gene (strandedness not determined)	127748642	ENSOART00000016215	protein_coding	1:127748642-127756508:+	ENSOARG00000014898	ADAMTS1	ADAM metallopeptidase with thrombospondin type 1 motif 1 [Source:HGNC Symbol;Acc:HGNC:217]	protein_coding	1:127748642-127756508:+
MSTRG.51	1	1047594	1048873	1280	+	2	1:1047594-1047774, 1:1048833-1048873	181, 41	222	positions 58-222 (frame -1)	165	74.32	55	-0.971163	0.136616	-1.86004	yes	219	-	nearest TSS is on opposite strand	antisense	1047812	ENSOART00000020131	protein_coding	1:1040830-1047812:-	ENSOARG00000018493	GPC1	glypican 1 [Source:HGNC Symbol;Acc:HGNC:4449]	protein_coding	1:1040830-1047812:-
MSTRG.510	1	11152485	11154567	2083	-	2	1:11152485-11153085, 1:11154084-11154567	601, 484	1085	positions 409-663 (frame -1)	255	23.5	84	-1.03065	0.0225148	-1.56596	no	62498	-	nearest TSS is on same strand	intergenic (> 50kb from nearest gene)	11217064	ENSOART00000027434	lincRNA	1:11208701-11217064:-	ENSOARG00000025509	ENSOARG00000025509		lincRNA	1:11208701-11217064:-
MSTRG.5102	1	125043189	125083290	40102	+	2	1:125043189-125043224, 1:125083028-125083290	36, 263	299	positions 76-195 (frame +1)	120	40.13	39	-0.86362	0.143195	-2.2239	no	-59843	-	nearest TSS is on opposite strand	intergenic (> 50kb from nearest gene)	124983347	ENSOART00000015671	protein_coding	1:124965757-124983347:-	ENSOARG00000014393	BACH1	BTB domain and CNC homolog 1 [Source:HGNC Symbol;Acc:HGNC:935]	protein_coding	1:124965757-124983347:-
MSTRG.511	1	11154932	11155521	590	.	1	1:11154932-11155521	590	590	positions 400-543 (frame +1)	144	24.41	47	-1.15148	0.0497057	-2.20207	no	61544	-	strandedness of lncRNA not determined	intergenic (> 50kb from nearest gene)	11217064	ENSOART00000027434	lincRNA	1:11208701-11217064:-	ENSOARG00000025509	ENSOARG00000025509		lincRNA	1:11208701-11217064:-
MSTRG.5113	1	125423894	125425621	1728	.	1	1:125423894-125425621	1728	1728	positions 397-561 (frame -1)	165	9.55	54	-1.16632	0.00297178	-0.095094	no	20469	-	strandedness of lncRNA not determined	intergenic (> 20kb from nearest gene)	125446089	ENSOART00000016033	protein_coding	1:125429130-125446089:-	ENSOARG00000014732	N6AMT1	N-6 adenine-specific DNA methyltransferase 1 (putative) [Source:HGNC Symbol;Acc:HGNC:16021]	protein_coding	1:125429130-125446089:-
MSTRG.5127	1	128217862	128221564	3703	+	3	1:128217862-128217954, 1:128220537-128220609, 1:128221107-128221564	93, 73, 458	624	positions 174-269 (frame +3)	96	15.38	31	-1.26383	0.0571874	-1.49694	no	-110354	-	nearest TSS is on opposite strand	intergenic (> 100kb from nearest gene)	128107509	ENSOART00000027505	lincRNA	1:128107018-128107509:-	ENSOARG00000025574	ENSOARG00000025574		lincRNA	1:128107018-128107509:-
MSTRG.5149	1	129876667	129877486	820	+	2	1:129876667-129876788, 1:129876911-129877486	122, 576	698	positions 181-294 (frame +1)	114	16.33	37	-0.998147	0.0944439	-1.74431	no	-48396	+	nearest TSS is on same strand	intergenic (> 20kb from nearest gene)	129828272	ENSOART00000016735	protein_coding	1:129828272-129829596:+	ENSOARG00000015383	ENSOARG00000015383		protein_coding	1:129828272-129829596:+
MSTRG.5158	1	130509353	130509877	525	.	1	1:130509353-130509877	525	525	positions 257-454 (frame +2)	198	37.71	65	-1.12916	0.171056	-2.33932	no	405533	+	strandedness of lncRNA not determined	intergenic (> 100kb from nearest gene)	130915409	ENSOART00000016806	protein_coding	1:130915409-130917705:+	ENSOARG00000015449	ENSOARG00000015449		protein_coding	1:130915409-130917705:+
MSTRG.5161	1	130561873	130577531	15659	+	3	1:130561873-130566445, 1:130571223-130571485, 1:130577196-130577531	4573, 263, 336	5172	positions 3828-4052 (frame +3)	225	4.35	74	-1.17395	4.19789e-07	-0.303289	no	337879	+	nearest TSS is on same strand	intergenic (> 100kb from nearest gene)	130915409	ENSOART00000016806	protein_coding	1:130915409-130917705:+	ENSOARG00000015449	ENSOARG00000015449		protein_coding	1:130915409-130917705:+
MSTRG.5173	1	130720890	130721634	745	.	1	1:130720890-130721634	745	745	positions 477-590 (frame +3)	114	15.3	37	-1.07639	0.0105646	-2.45503	no	193776	+	strandedness of lncRNA not determined	intergenic (> 100kb from nearest gene)	130915409	ENSOART00000016806	protein_coding	1:130915409-130917705:+	ENSOARG00000015449	ENSOARG00000015449		protein_coding	1:130915409-130917705:+
MSTRG.5176	1	130822183	130822866	684	.	1	1:130822183-130822866	684	684	positions 472-576 (frame -1)	105	15.35	34	-0.98911	0.20188	-1.69139	no	92544	+	strandedness of lncRNA not determined	intergenic (> 50kb from nearest gene)	130915409	ENSOART00000016806	protein_coding	1:130915409-130917705:+	ENSOARG00000015449	ENSOARG00000015449		protein_coding	1:130915409-130917705:+
MSTRG.5177	1	130868994	130869596	603	.	1	1:130868994-130869596	603	603	positions 535-585 (frame +1)	51	8.46	16	-1.04807	0.00993579	-1.62925	no	45814	+	strandedness of lncRNA not determined	intergenic (> 20kb from nearest gene)	130915409	ENSOART00000016806	protein_coding	1:130915409-130917705:+	ENSOARG00000015449	ENSOARG00000015449		protein_coding	1:130915409-130917705:+
MSTRG.5187	1	131024682	131025292	611	.	1	1:131024682-131025292	611	611	positions 288-464 (frame +3)	177	28.97	58	-1.07176	0.0972548	-1.6799	no	86069	-	strandedness of lncRNA not determined	intergenic (> 50kb from nearest gene)	131111360	ENSOART00000016820	protein_coding	1:131107096-131111360:-	ENSOARG00000015463	ENSOARG00000015463		protein_coding	1:131107096-131111360:-
MSTRG.5206	1	128761000	128766242	5243	+	2	1:128761000-128761104, 1:128765941-128766242	105, 302	407	positions 24-224 (frame +3)	201	49.39	66	-1.04607	0.251073	-2.43221	no	-756	+	nearest TSS is on same strand	sense	128760245	ENSOART00000027506	lincRNA	1:128760245-128768317:+	ENSOARG00000025575	ENSOARG00000025575		lincRNA	1:128760245-128768317:+
MSTRG.5212	1	128803672	128805571	1900	+	2	1:128803672-128803722, 1:128805420-128805571	51, 152	203	positions 29-201 (frame +2)	173	85.22	57	-0.98579	0.319145	-2.3749	yes	-43428	+	nearest TSS is on same strand	intergenic (> 20kb from nearest gene)	128760245	ENSOART00000027506	lincRNA	1:128760245-128768317:+	ENSOARG00000025575	ENSOARG00000025575		lincRNA	1:128760245-128768317:+
MSTRG.5232	1	129150448	129151023	576	.	1	1:129150448-129151023	576	576	positions 310-432 (frame +1)	123	21.35	40	-1.01514	0.0967714	-2.71845	no	-71867	-	strandedness of lncRNA not determined	intergenic (> 50kb from nearest gene)	129078582	ENSOART00000023412	snRNA	1:129078476-129078582:-	ENSOARG00000021510	U6	U6 spliceosomal RNA [Source:RFAM;Acc:RF00026]	snRNA	1:129078476-129078582:-
MSTRG.5265	1	132461463	132462229	767	.	1	1:132461463-132462229	767	767	positions 185-328 (frame +2)	144	18.77	47	-1.08451	0.0447551	-1.22535	no	-780217	+	strandedness of lncRNA not determined	intergenic (> 500kb from nearest gene)	131681247	ENSOART00000023692	miRNA	1:131681247-131681332:+	ENSOARG00000021790	ENSOARG00000021790		miRNA	1:131681247-131681332:+
MSTRG.5283	1	132945844	132946507	664	.	1	1:132945844-132946507	664	664	positions 390-449 (frame +3)	60	9.04	19	-1.31755	0.174675	-1.45655	no	471009	-	strandedness of lncRNA not determined	intergenic (> 100kb from nearest gene)	133417515	ENSOART00000026839	misc_RNA	1:133417152-133417515:-	ENSOARG00000024937	7SK	7SK RNA [Source:RFAM;Acc:RF00100]	misc_RNA	1:133417152-133417515:-
MSTRG.53	1	1190126	1190818	693	.	1	1:1190126-1190818	693	693	positions 442-663 (frame -1)	222	32.03	73	-0.98855	0.0961242	-2.11043	no	-319	-	strandedness of lncRNA not determined	downstream, < 5kb from nearest gene (strandedness not determined)	1189808	ENSOART00000020055	protein_coding	1:913685-1189808:-	ENSOARG00000018428	ENSOARG00000018428		protein_coding	1:913685-1189808:-
MSTRG.5327	1	133663659	133670969	7311	+	2	1:133663659-133669214, 1:133669304-133670969	5556, 1666	7222	positions 2608-2850 (frame -1)	243	3.36	80	-1.22673	5.01312e-10	-1.04711	no	-106508	-	nearest TSS is on opposite strand	intergenic (> 100kb from nearest gene)	133557152	ENSOART00000016899	protein_coding	1:133554212-133557152:-	ENSOARG00000015539	ENSOARG00000015539		protein_coding	1:133554212-133557152:-
MSTRG.533	1	12066982	12075259	8278	-	2	1:12066982-12068352, 1:12075115-12075259	1371, 145	1516	positions 935-1183 (frame +2)	249	16.42	82	-1.04209	0.00791706	-0.912111	no	1013	+	nearest TSS is on opposite strand	upstream, < 5kb from nearest gene (on opposite strand)	12076271	ENSOART00000021517	protein_coding	1:12076271-12084196:+	ENSOARG00000019760	ZC3H12A	zinc finger CCCH-type containing 12A [Source:HGNC Symbol;Acc:HGNC:26259]	protein_coding	1:12076271-12084196:+
MSTRG.5360	1	135231483	135232052	570	.	1	1:135231483-135232052	570	570	positions 464-556 (frame +2)	93	16.32	30	-1.35923	0.0310708	-1.23989	no	-297314	-	strandedness of lncRNA not determined	intergenic (> 100kb from nearest gene)	134934170	ENSOART00000027508	lincRNA	1:134928382-134934170:-	ENSOARG00000025577	ENSOARG00000025577		lincRNA	1:134928382-134934170:-
MSTRG.5374	1	135802907	135803608	702	.	1	1:135802907-135803608	702	702	positions 48-263 (frame +3)	216	30.77	71	-1.038	0.119707	-0.916647	no	511602	+	strandedness of lncRNA not determined	intergenic (> 500kb from nearest gene)	136315209	ENSOART00000025894	snRNA	1:136315209-136315315:+	ENSOARG00000023992	U6	U6 spliceosomal RNA [Source:RFAM;Acc:RF00026]	snRNA	1:136315209-136315315:+
MSTRG.5397	1	136646019	136646692	674	.	1	1:136646019-136646692	674	674	positions 10-216 (frame +1)	207	30.71	68	-0.753062	0.0783513	-2.05078	no	-38239	+	strandedness of lncRNA not determined	intergenic (> 20kb from nearest gene)	136607781	ENSOART00000027509	lincRNA	1:136607781-136608895:+	ENSOARG00000025578	ENSOARG00000025578		lincRNA	1:136607781-136608895:+
MSTRG.542	1	12555742	12558362	2621	-	1	1:12555742-12558362	2621	2621	positions 1456-1938 (frame +1)	483	18.43	160	-1.28961	0.0028934	-0.5873	no	-27864	+	nearest TSS is on opposite strand	intergenic (> 20kb from nearest gene)	12527879	ENSOART00000021723	protein_coding	1:12527879-12538703:+	ENSOARG00000019954	UTP11	UTP11, small subunit processome component [Source:HGNC Symbol;Acc:HGNC:24329]	protein_coding	1:12527879-12538703:+
MSTRG.5422	1	138375348	138375791	444	-	2	1:138375348-138375425, 1:138375616-138375791	78, 176	254	positions 1-192 (frame -1)	192	75.59	63	-1.21158	0.41317	-2.14142	no	400073	-	nearest TSS is on same strand	intergenic (> 100kb from nearest gene)	138775863	ENSOART00000024207	miRNA	1:138775803-138775863:-	ENSOARG00000022305	ENSOARG00000022305		miRNA	1:138775803-138775863:-
MSTRG.5447	1	138919972	138970185	50214	+	2	1:138919972-138919995, 1:138970001-138970185	24, 185	209	positions 66-104 (frame +3)	39	18.66	12	-0.652564	0.010777	-2.42865	no	-90857	-	nearest TSS is on opposite strand	intergenic (> 50kb from nearest gene)	138829116	ENSOART00000024109	miRNA	1:138829036-138829116:-	ENSOARG00000022207	oar-mir-99a	oar-mir-99a [Source:miRBase;Acc:MI0025285]	miRNA	1:138829036-138829116:-
MSTRG.5455	1	139288778	139292672	3895	.	1	1:139288778-139292672	3895	3895	positions 3382-3696 (frame -1)	315	8.09	104	-1.09853	4.41021e-06	-0.570036	no	-58009	-	strandedness of lncRNA not determined	intergenic (> 50kb from nearest gene)	139230770	ENSOART00000017341	protein_coding	1:139229847-139230770:-	ENSOARG00000015924	ENSOARG00000015924		protein_coding	1:139229847-139230770:-
MSTRG.5459	1	139332411	139338296	5886	+	2	1:139332411-139337461, 1:139337542-139338296	5051, 755	5806	positions 2566-2835 (frame -1)	270	4.65	89	-1.169	1.58445e-08	-0.085068	no	38347	-	nearest TSS is on opposite strand	intergenic (> 20kb from nearest gene)	139376642	ENSOART00000017354	protein_coding	1:139375893-139376642:-	ENSOARG00000015938	ENSOARG00000015938		protein_coding	1:139375893-139376642:-
MSTRG.546	1	12831647	12832267	621	.	1	1:12831647-12832267	621	621	positions 354-467 (frame +3)	114	18.36	37	-1.18812	0.0380109	-2.53023	no	64860	-	strandedness of lncRNA not determined	intergenic (> 50kb from nearest gene)	12897126	ENSOART00000027435	lincRNA	1:12896094-12897126:-	ENSOARG00000025510	ENSOARG00000025510		lincRNA	1:12896094-12897126:-
MSTRG.5462	1	139354650	139356137	1488	-	2	1:139354650-139355514, 1:139355571-139356137	865, 567	1432	positions 760-1032 (frame +1)	273	19.06	90	-0.962002	0.0213381	-1.84881	no	20506	-	nearest TSS is on same strand	intergenic (> 20kb from nearest gene)	139376642	ENSOART00000017354	protein_coding	1:139375893-139376642:-	ENSOARG00000015938	ENSOARG00000015938		protein_coding	1:139375893-139376642:-
MSTRG.5475	1	140119543	140120277	735	.	1	1:140119543-140120277	735	735	positions 232-456 (frame +1)	225	30.61	74	-0.810365	0.235773	-1.61535	no	-419943	-	strandedness of lncRNA not determined	intergenic (> 100kb from nearest gene)	139699601	ENSOART00000017464	protein_coding	1:139564863-139699601:-	ENSOARG00000016027	USP25	ubiquitin specific peptidase 25 [Source:HGNC Symbol;Acc:HGNC:12624]	protein_coding	1:139564863-139699601:-
MSTRG.5482	1	140328094	140339854	11761	-	3	1:140328094-140328514, 1:140329756-140329915, 1:140339774-140339854	421, 160, 81	662	positions 388-660 (frame -1)	273	41.24	91	-1.16159	0.0790089	-2.57075	yes	257339	+	nearest TSS is on opposite strand	intergenic (> 100kb from nearest gene)	140597192	ENSOART00000001241	protein_coding	1:140597192-140600662:+	ENSOARG00000001166	NRIP1	nuclear receptor interacting protein 1 [Source:HGNC Symbol;Acc:HGNC:8001]	protein_coding	1:140597192-140600662:+
MSTRG.5498	1	140691968	140697102	5135	-	3	1:140691968-140692162, 1:140696137-140696177, 1:140696930-140697102	195, 41, 173	409	positions 232-291 (frame +1)	60	14.67	19	-1.29537	0.0389746	-2.55521	no	-94777	+	nearest TSS is on opposite strand	intergenic (> 50kb from nearest gene)	140597192	ENSOART00000001241	protein_coding	1:140597192-140600662:+	ENSOARG00000001166	NRIP1	nuclear receptor interacting protein 1 [Source:HGNC Symbol;Acc:HGNC:8001]	protein_coding	1:140597192-140600662:+
MSTRG.5511	1	141095809	141096523	715	.	1	1:141095809-141096523	715	715	positions 307-423 (frame +1)	117	16.36	38	-1.08417	0.0215468	-1.73125	no	-70025	+	strandedness of lncRNA not determined	intergenic (> 50kb from nearest gene)	141025785	ENSOART00000017622	protein_coding	1:141025785-141084949:+	ENSOARG00000016184	SAMSN1	SAM domain, SH3 domain and nuclear localization signals 1 [Source:HGNC Symbol;Acc:HGNC:10528]	protein_coding	1:141025785-141084949:+
MSTRG.5513	1	141138580	141139618	1039	.	1	1:141138580-141139618	1039	1039	positions 729-854 (frame +3)	126	12.13	41	-1.27835	0.0140024	-2.80588	no	58055	+	strandedness of lncRNA not determined	intergenic (> 50kb from nearest gene)	141197672	ENSOART00000017697	protein_coding	1:141197672-141208257:+	ENSOARG00000016250	HSPA13	heat shock protein family A (Hsp70) member 13 [Source:HGNC Symbol;Acc:HGNC:11375]	protein_coding	1:141197672-141208257:+
MSTRG.5523	1	141307078	141333819	26742	+	2	1:141307078-141309093, 1:141333752-141333819	2016, 68	2084	positions 1921-2082 (frame -1)	162	7.77	54	-1.05404	0.00147332	-1.09822	yes	-13316	-	nearest TSS is on opposite strand	antisense	141320504	ENSOART00000017816	protein_coding	1:141219050-141320504:-	ENSOARG00000016359	ENSOARG00000016359		protein_coding	1:141219050-141320504:-
MSTRG.554	1	13174641	13176730	2090	-	2	1:13174641-13174879, 1:13176677-13176730	239, 54	293	positions 183-291 (frame +3)	109	37.2	36	-0.886676	0.334735	-1.98498	yes	190850	-	nearest TSS is on same strand	intergenic (> 100kb from nearest gene)	13367579	ENSOART00000021728	protein_coding	1:13354578-13367579:-	ENSOARG00000019959	ENSOARG00000019959		protein_coding	1:13354578-13367579:-
MSTRG.5573	1	142127038	142127741	704	+	1	1:142127038-142127741	704	704	positions 325-450 (frame +1)	126	17.9	41	-1.01224	0.0842578	-0.387403	no	568645	+	nearest TSS is on same strand	intergenic (> 500kb from nearest gene)	142696385	ENSOART00000026689	rRNA	1:142696385-142696503:+	ENSOARG00000024787	5S_rRNA	5S ribosomal RNA [Source:RFAM;Acc:RF00001]	rRNA	1:142696385-142696503:+
MSTRG.558	1	12482143	12484719	2577	-	2	1:12482143-12482286, 1:12484635-12484719	144, 85	229	positions 19-198 (frame -1)	180	78.6	59	-0.989113	0.0341483	-2.33194	no	-7208	-	nearest TSS is on same strand	intergenic (> 5kb from nearest gene)	12474936	ENSOART00000021693	protein_coding	1:12424173-12474936:-	ENSOARG00000019926	INPP5B	inositol polyphosphate-5-phosphatase B [Source:HGNC Symbol;Acc:HGNC:6077]	protein_coding	1:12424173-12474936:-
MSTRG.560	1	12515733	12516218	486	+	2	1:12515733-12515869, 1:12516056-12516218	137, 163	300	positions 103-198 (frame -1)	96	32	31	-1.24713	0.248729	-2.40108	no	-42	-	nearest TSS is on opposite strand	antisense	12516177	ENSOART00000021720	protein_coding	1:12513522-12516177:-	ENSOARG00000019952	FHL3	four and a half LIM domains 3 [Source:HGNC Symbol;Acc:HGNC:3704]	protein_coding	1:12513522-12516901:-
MSTRG.5613	1	144483729	144485030	1302	.	1	1:144483729-144485030	1302	1302	positions 782-898 (frame +2)	117	8.99	38	-1.29501	0.014111	-2.7578	no	-205114	+	strandedness of lncRNA not determined	intergenic (> 100kb from nearest gene)	144278616	ENSOART00000018133	protein_coding	1:144278616-144386305:+	ENSOARG00000016651	ENSOARG00000016651		protein_coding	1:144278616-144386305:+
MSTRG.568	1	13500505	13505065	4561	-	2	1:13500505-13501211, 1:13504737-13505065	707, 329	1036	positions 676-1035 (frame +1)	360	34.75	120	-0.993473	0.273913	-2.05389	yes	2044	+	nearest TSS is on opposite strand	upstream, < 5kb from nearest gene (on opposite strand)	13507108	ENSOART00000021757	protein_coding	1:13507108-13510324:+	ENSOARG00000019983	NDUFS5	NADH:ubiquinone oxidoreductase subunit S5 [Source:HGNC Symbol;Acc:HGNC:7712]	protein_coding	1:13507108-13510324:+
MSTRG.5680	1	146046467	146048743	2277	.	1	1:146046467-146048743	2277	2277	positions 1025-1285 (frame +2)	261	11.46	86	-1.03199	0.00263022	-1.34551	no	-141364	-	strandedness of lncRNA not determined	intergenic (> 100kb from nearest gene)	145905104	ENSOART00000027510	lincRNA	1:145740519-145905104:-	ENSOARG00000025579	ENSOARG00000025579		lincRNA	1:145740519-145905104:-
MSTRG.5730	1	146461813	146462409	597	-	2	1:146461813-146461853, 1:146462223-146462409	41, 187	228	positions 1-102 (frame -1)	102	44.74	33	-1.10163	0.419166	-2.42747	no	61291	+	nearest TSS is on opposite strand	intergenic (> 50kb from nearest gene)	146523699	ENSOART00000023526	miRNA	1:146523699-146523812:+	ENSOARG00000021624	ENSOARG00000021624		miRNA	1:146523699-146523812:+
MSTRG.5752	1	146898948	146900011	1064	.	1	1:146898948-146900011	1064	1064	positions 84-290 (frame +3)	207	19.45	68	-0.871471	0.0275187	-2.05156	no	-375250	+	strandedness of lncRNA not determined	intergenic (> 100kb from nearest gene)	146523699	ENSOART00000023526	miRNA	1:146523699-146523812:+	ENSOARG00000021624	ENSOARG00000021624		miRNA	1:146523699-146523812:+
MSTRG.5783	1	148263107	148266638	3532	+	2	1:148263107-148263320, 1:148266294-148266638	214, 345	559	positions 10-195 (frame +1)	186	33.27	61	-1.09782	0.154208	-2.06066	no	-287682	-	nearest TSS is on opposite strand	intergenic (> 100kb from nearest gene)	147975426	ENSOART00000018346	protein_coding	1:147671283-147975426:-	ENSOARG00000016844	GBE1	1,4-alpha-glucan branching enzyme 1 [Source:HGNC Symbol;Acc:HGNC:4180]	protein_coding	1:147671283-147975426:-
MSTRG.580	1	14084253	14085850	1598	.	1	1:14084253-14085850	1598	1598	positions 1273-1476 (frame +1)	204	12.77	67	-1.0865	0.00833395	-1.92722	no	-1575	-	strandedness of lncRNA not determined	downstream, < 5kb from nearest gene (strandedness not determined)	14082679	ENSOART00000021874	protein_coding	1:14067780-14082679:-	ENSOARG00000020090	NT5C1A	5'-nucleotidase, cytosolic IA [Source:HGNC Symbol;Acc:HGNC:17819]	protein_coding	1:14067780-14082679:-
MSTRG.583	1	13964815	13971383	6569	+	2	1:13964815-13964857, 1:13971224-13971383	43, 160	203	positions 39-201 (frame +3)	163	80.3	54	-1.21014	0.292846	-2.21913	yes	11347	-	nearest TSS is on opposite strand	intergenic (> 10kb from nearest gene)	13982729	ENSOART00000023474	snoRNA	1:13982595-13982729:-	ENSOARG00000021572	SNORA55	Small nucleolar RNA SNORA55 [Source:RFAM;Acc:RF00431]	snoRNA	1:13982595-13982729:-
MSTRG.5838	1	150236213	150246578	10366	+	2	1:150236213-150244804, 1:150244859-150246578	8592, 1720	10312	positions 8419-8676 (frame +1)	258	2.5	85	-1.07679	2.22045e-16	-0.698342	no	-79721	+	nearest TSS is on same strand	intergenic (> 50kb from nearest gene)	150156493	ENSOART00000018460	protein_coding	1:150156493-150159721:+	ENSOARG00000016950	ENSOARG00000016950		protein_coding	1:150156493-150159721:+
MSTRG.5849	1	150786440	150787178	739	.	1	1:150786440-150787178	739	739	positions 137-376 (frame +2)	240	32.48	79	-1.26959	0.299115	-1.48009	no	63926	+	strandedness of lncRNA not determined	intergenic (> 50kb from nearest gene)	150851103	ENSOART00000024866	snRNA	1:150851103-150851209:+	ENSOARG00000022964	U6	U6 spliceosomal RNA [Source:RFAM;Acc:RF00026]	snRNA	1:150851103-150851209:+
MSTRG.585	1	13999152	13999667	516	.	1	1:13999152-13999667	516	516	positions 158-307 (frame +2)	150	29.07	49	-0.846376	0.0403653	-1.47623	no	-8278	-	strandedness of lncRNA not determined	intergenic (> 5kb from nearest gene)	13990875	ENSOART00000021841	protein_coding	1:13972375-13990875:-	ENSOARG00000020060	PABPC4	poly(A) binding protein cytoplasmic 4 [Source:HGNC Symbol;Acc:HGNC:8557]	protein_coding	1:13972375-13990875:-
MSTRG.5887	1	153172151	153172946	796	.	1	1:153172151-153172946	796	796	positions 429-509 (frame +3)	81	10.18	26	-1.26729	0.00617969	-2.69041	no	546598	-	strandedness of lncRNA not determined	intergenic (> 500kb from nearest gene)	153719543	ENSOART00000018486	protein_coding	1:153695792-153719543:-	ENSOARG00000016976	VGLL3	vestigial like family member 3 [Source:HGNC Symbol;Acc:HGNC:24327]	protein_coding	1:153695792-153719543:-
MSTRG.5888	1	153174502	153175645	1144	.	1	1:153174502-153175645	1144	1144	positions 218-367 (frame +2)	150	13.11	49	-0.740843	0.0208838	-1.50559	no	543899	-	strandedness of lncRNA not determined	intergenic (> 500kb from nearest gene)	153719543	ENSOART00000018486	protein_coding	1:153695792-153719543:-	ENSOARG00000016976	VGLL3	vestigial like family member 3 [Source:HGNC Symbol;Acc:HGNC:24327]	protein_coding	1:153695792-153719543:-
MSTRG.5914	1	153242558	153243071	514	.	1	1:153242558-153243071	514	514	positions 353-439 (frame +2)	87	16.93	28	-1.35263	0.0721682	-1.71557	no	476473	-	strandedness of lncRNA not determined	intergenic (> 100kb from nearest gene)	153719543	ENSOART00000018486	protein_coding	1:153695792-153719543:-	ENSOARG00000016976	VGLL3	vestigial like family member 3 [Source:HGNC Symbol;Acc:HGNC:24327]	protein_coding	1:153695792-153719543:-
MSTRG.5915	1	153245547	153246059	513	.	1	1:153245547-153246059	513	513	positions 257-391 (frame +2)	135	26.32	44	-0.8426	0.177753	-1.97407	no	473485	-	strandedness of lncRNA not determined	intergenic (> 100kb from nearest gene)	153719543	ENSOART00000018486	protein_coding	1:153695792-153719543:-	ENSOARG00000016976	VGLL3	vestigial like family member 3 [Source:HGNC Symbol;Acc:HGNC:24327]	protein_coding	1:153695792-153719543:-
MSTRG.5917	1	153262622	153263196	575	.	1	1:153262622-153263196	575	575	positions 427-504 (frame +1)	78	13.57	25	-1.27548	0.0788383	-1.6506	no	456348	-	strandedness of lncRNA not determined	intergenic (> 100kb from nearest gene)	153719543	ENSOART00000018486	protein_coding	1:153695792-153719543:-	ENSOARG00000016976	VGLL3	vestigial like family member 3 [Source:HGNC Symbol;Acc:HGNC:24327]	protein_coding	1:153695792-153719543:-
MSTRG.5922	1	153289194	153289773	580	.	1	1:153289194-153289773	580	580	positions 374-481 (frame +2)	108	18.62	35	-1.21828	0.0319119	-2.01725	no	429771	-	strandedness of lncRNA not determined	intergenic (> 100kb from nearest gene)	153719543	ENSOART00000018486	protein_coding	1:153695792-153719543:-	ENSOARG00000016976	VGLL3	vestigial like family member 3 [Source:HGNC Symbol;Acc:HGNC:24327]	protein_coding	1:153695792-153719543:-
MSTRG.5927	1	151248276	151307409	59134	+	2	1:151248276-151248375, 1:151307286-151307409	100, 124	224	positions 46-222 (frame +1)	177	79.02	59	-1.16481	0.349698	-2.34552	yes	-397174	+	nearest TSS is on same strand	intergenic (> 100kb from nearest gene)	150851103	ENSOART00000024866	snRNA	1:150851103-150851209:+	ENSOARG00000022964	U6	U6 spliceosomal RNA [Source:RFAM;Acc:RF00026]	snRNA	1:150851103-150851209:+
MSTRG.5929	1	151334225	151376693	42469	+	2	1:151334225-151334331, 1:151376544-151376693	107, 150	257	positions 10-117 (frame +1)	108	42.02	35	-1.18161	0.110568	-2.29006	no	-483123	+	nearest TSS is on same strand	intergenic (> 100kb from nearest gene)	150851103	ENSOART00000024866	snRNA	1:150851103-150851209:+	ENSOARG00000022964	U6	U6 spliceosomal RNA [Source:RFAM;Acc:RF00026]	snRNA	1:150851103-150851209:+
MSTRG.595	1	14221388	14223841	2454	.	1	1:14221388-14223841	2454	2454	positions 327-719 (frame +3)	393	16.01	130	-1.01018	0.009168	-0.906422	no	-41235	-	strandedness of lncRNA not determined	intergenic (> 20kb from nearest gene)	14180154	ENSOART00000021915	protein_coding	1:14165902-14180154:-	ENSOARG00000020129	ENSOARG00000020129		protein_coding	1:14165902-14180154:-
MSTRG.5952	1	151877322	151881814	4493	+	2	1:151877322-151878540, 1:151878616-151881814	1219, 3199	4418	positions 736-984 (frame +1)	249	5.64	82	-1.15565	1.21215e-06	-0.650829	no	465648	+	nearest TSS is on same strand	intergenic (> 100kb from nearest gene)	152347461	ENSOART00000018472	protein_coding	1:152347461-152734522:+	ENSOARG00000016962	CADM2	cell adhesion molecule 2 [Source:HGNC Symbol;Acc:HGNC:29849]	protein_coding	1:152347461-152734522:+
MSTRG.5953	1	151884566	151886200	1635	+	2	1:151884566-151885297, 1:151885385-151886200	732, 816	1548	positions 1204-1416 (frame -1)	213	13.76	70	-1.26709	0.00284487	-0.425068	no	461262	+	nearest TSS is on same strand	intergenic (> 100kb from nearest gene)	152347461	ENSOART00000018472	protein_coding	1:152347461-152734522:+	ENSOARG00000016962	CADM2	cell adhesion molecule 2 [Source:HGNC Symbol;Acc:HGNC:29849]	protein_coding	1:152347461-152734522:+
MSTRG.5982	1	152756591	152757180	590	.	1	1:152756591-152757180	590	590	positions 364-588 (frame +1)	225	38.14	75	-0.855209	0.25662	-1.55552	yes	-409131	+	strandedness of lncRNA not determined	intergenic (> 100kb from nearest gene)	152347461	ENSOART00000018472	protein_coding	1:152347461-152734522:+	ENSOARG00000016962	CADM2	cell adhesion molecule 2 [Source:HGNC Symbol;Acc:HGNC:29849]	protein_coding	1:152347461-152734522:+
MSTRG.6	1	19532	20556	1025	-	2	1:19532-19570, 1:20377-20556	39, 180	219	positions 171-188 (frame +3)	18	8.22	5	-1.14348	0.00177916	-2.23023	no	29196	+	nearest TSS is on opposite strand	intergenic (> 20kb from nearest gene)	49751	ENSOART00000022247	protein_coding	1:49751-49903:+	ENSOARG00000020430	ENSOARG00000020430		protein_coding	1:49751-49903:+
MSTRG.6005	1	153973915	153979035	5121	-	3	1:153973915-153974704, 1:153977903-153977997, 1:153978976-153979035	790, 95, 60	945	positions 136-249 (frame +1)	114	12.06	37	-1.27361	0.00777489	-1.10105	no	29540	+	nearest TSS is on opposite strand	intergenic (> 20kb from nearest gene)	154008574	ENSOART00000018506	protein_coding	1:154008574-154021573:+	ENSOARG00000016995	CHMP2B	charged multivesicular body protein 2B [Source:HGNC Symbol;Acc:HGNC:24537]	protein_coding	1:154008574-154021573:+
MSTRG.6064	1	155751723	155769174	17452	-	2	1:155751723-155752072, 1:155769020-155769174	350, 155	505	positions 223-354 (frame -1)	132	26.14	43	-1.03137	0.0367796	-2.7369	no	-94558	+	nearest TSS is on opposite strand	antisense	155657166	ENSOART00000018668	protein_coding	1:155657166-156061625:+	ENSOARG00000017153	EPHA3	EPH receptor A3 [Source:HGNC Symbol;Acc:HGNC:3387]	protein_coding	1:155657166-156061625:+
MSTRG.6069	1	156574493	156575555	1063	.	1	1:156574493-156575555	1063	1063	positions 187-411 (frame -1)	225	21.17	74	-1.05045	0.0425464	-1.60649	no	34276	+	strandedness of lncRNA not determined	intergenic (> 20kb from nearest gene)	156609830	ENSOART00000027514	lincRNA	1:156609830-156611643:+	ENSOARG00000025583	ENSOARG00000025583		lincRNA	1:156609830-156611643:+
MSTRG.6073	1	156583654	156584255	602	.	1	1:156583654-156584255	602	602	positions 241-411 (frame +1)	171	28.41	56	-1.13921	0.060452	-1.43089	no	25576	+	strandedness of lncRNA not determined	intergenic (> 20kb from nearest gene)	156609830	ENSOART00000027514	lincRNA	1:156609830-156611643:+	ENSOARG00000025583	ENSOARG00000025583		lincRNA	1:156609830-156611643:+
MSTRG.6075	1	156585567	156586137	571	.	1	1:156585567-156586137	571	571	positions 434-520 (frame +2)	87	15.24	28	-1.09393	0.0814336	-1.83909	no	23694	+	strandedness of lncRNA not determined	intergenic (> 20kb from nearest gene)	156609830	ENSOART00000027514	lincRNA	1:156609830-156611643:+	ENSOARG00000025583	ENSOARG00000025583		lincRNA	1:156609830-156611643:+
MSTRG.6078	1	156589392	156589930	539	-	2	1:156589392-156589680, 1:156589858-156589930	289, 73	362	positions 85-204 (frame +1)	120	33.15	39	-1.23509	0.036437	-2.33985	no	19901	+	nearest TSS is on opposite strand	intergenic (> 10kb from nearest gene)	156609830	ENSOART00000027514	lincRNA	1:156609830-156611643:+	ENSOARG00000025583	ENSOARG00000025583		lincRNA	1:156609830-156611643:+
MSTRG.6081	1	156593501	156594725	1225	.	1	1:156593501-156594725	1225	1225	positions 181-369 (frame -1)	189	15.43	62	-1.0098	0.036986	-1.99775	no	15106	+	strandedness of lncRNA not determined	intergenic (> 10kb from nearest gene)	156609830	ENSOART00000027514	lincRNA	1:156609830-156611643:+	ENSOARG00000025583	ENSOARG00000025583		lincRNA	1:156609830-156611643:+
MSTRG.6083	1	156597179	156598022	844	.	1	1:156597179-156598022	844	844	positions 253-378 (frame -1)	126	14.93	41	-1.09701	0.0278041	-2.30077	no	11809	+	strandedness of lncRNA not determined	intergenic (> 10kb from nearest gene)	156609830	ENSOART00000027514	lincRNA	1:156609830-156611643:+	ENSOARG00000025583	ENSOARG00000025583		lincRNA	1:156609830-156611643:+
MSTRG.6087	1	156609891	156610438	548	+	1	1:156609891-156610438	548	548	positions 299-454 (frame +2)	156	28.47	51	-1.13624	0.254072	-1.56787	no	-62	+	nearest TSS is on same strand	sense	156609830	ENSOART00000027514	lincRNA	1:156609830-156611643:+	ENSOARG00000025583	ENSOARG00000025583		lincRNA	1:156609830-156611643:+
MSTRG.6088	1	156659643	156672495	12853	-	2	1:156659643-156659944, 1:156672414-156672495	302, 82	384	positions 9-131 (frame +3)	123	32.03	40	-0.800735	0.083325	-2.44798	no	-49814	+	nearest TSS is on opposite strand	intergenic (> 20kb from nearest gene)	156609830	ENSOART00000027514	lincRNA	1:156609830-156611643:+	ENSOARG00000025583	ENSOARG00000025583		lincRNA	1:156609830-156611643:+
MSTRG.609	1	11004158	11005138	981	.	1	1:11004158-11005138	981	981	positions 485-652 (frame +2)	168	17.13	55	-1.1922	0.0430166	-1.11284	no	3124	-	strandedness of lncRNA not determined	upstream, < 5kb from nearest gene (strandedness not determined)	11008261	ENSOART00000010444	protein_coding	1:11007893-11008261:-	ENSOARG00000009596	LSM10	LSM10, U7 small nuclear RNA associated [Source:HGNC Symbol;Acc:HGNC:17562]	protein_coding	1:11007893-11008261:-
MSTRG.6101	1	156409458	156409969	512	.	1	1:156409458-156409969	512	512	positions 112-219 (frame +1)	108	21.09	35	-1.1604	0.206363	-1.68766	no	7561	-	strandedness of lncRNA not determined	intergenic (> 5kb from nearest gene)	156417529	ENSOART00000018717	protein_coding	1:156416633-156417529:-	ENSOARG00000017202	ENSOARG00000017202		protein_coding	1:156416633-156417529:-
MSTRG.6113	1	156515430	156516038	609	.	1	1:156515430-156516038	609	609	positions 63-161 (frame +3)	99	16.26	32	-1.17177	0.0777522	-2.09067	no	93793	+	strandedness of lncRNA not determined	intergenic (> 50kb from nearest gene)	156609830	ENSOART00000027514	lincRNA	1:156609830-156611643:+	ENSOARG00000025583	ENSOARG00000025583		lincRNA	1:156609830-156611643:+
MSTRG.6122	1	156786672	156787492	821	.	1	1:156786672-156787492	821	821	positions 650-819 (frame +2)	170	20.71	56	-1.10948	0.0593536	-0.283697	yes	-411	-	strandedness of lncRNA not determined	downstream, < 5kb from nearest gene (strandedness not determined)	156786262	ENSOART00000018803	protein_coding	1:156720183-156786262:-	ENSOARG00000017273	PROS1	protein S (alpha) [Source:HGNC Symbol;Acc:HGNC:9456]	protein_coding	1:156720183-156786262:-
MSTRG.6128	1	156884163	156887066	2904	-	2	1:156884163-156884403, 1:156886897-156887066	241, 170	411	positions 270-408 (frame +3)	139	33.82	46	-0.918147	0.156495	-2.47801	yes	-77	+	nearest TSS is on opposite strand	antisense	156884087	ENSOART00000018886	protein_coding	1:156884087-156944173:+	ENSOARG00000017347	NSUN3	NOP2/Sun RNA methyltransferase family member 3 [Source:HGNC Symbol;Acc:HGNC:26208]	protein_coding	1:156884087-156944173:+
MSTRG.6145	1	158261777	158362058	100282	+	2	1:158261777-158261959, 1:158361974-158362058	183, 85	268	positions 16-117 (frame -1)	102	38.06	33	-1.25741	0.12764	-2.46308	no	-210567	+	nearest TSS is on same strand	intergenic (> 100kb from nearest gene)	158051211	ENSOART00000024241	miRNA	1:158051211-158051292:+	ENSOARG00000022339	ENSOARG00000022339		miRNA	1:158051211-158051292:+
MSTRG.6157	1	158763732	158773955	10224	-	2	1:158763732-158763764, 1:158773754-158773955	33, 202	235	positions 70-234 (frame -1)	165	70.21	55	-1.2756	0.277399	-2.57662	yes	-712522	+	nearest TSS is on opposite strand	intergenic (> 500kb from nearest gene)	158051211	ENSOART00000024241	miRNA	1:158051211-158051292:+	ENSOARG00000022339	ENSOARG00000022339		miRNA	1:158051211-158051292:+
MSTRG.6175	1	159206469	159207372	904	.	1	1:159206469-159207372	904	904	positions 206-316 (frame +2)	111	12.28	36	-1.22826	0.00971601	-1.49648	no	324653	+	strandedness of lncRNA not determined	intergenic (> 100kb from nearest gene)	159532024	ENSOART00000018896	protein_coding	1:159532024-159726730:+	ENSOARG00000017360	ENSOARG00000017360		protein_coding	1:159532024-159726730:+
MSTRG.6180	1	159323361	159323717	357	-	2	1:159323361-159323578, 1:159323622-159323717	218, 96	314	positions 166-312 (frame -1)	147	46.82	49	-0.993003	0.1036	-2.3555	yes	208308	+	nearest TSS is on opposite strand	intergenic (> 100kb from nearest gene)	159532024	ENSOART00000018896	protein_coding	1:159532024-159726730:+	ENSOARG00000017360	ENSOARG00000017360		protein_coding	1:159532024-159726730:+
MSTRG.62	1	492755	496765	4011	+	3	1:492755-493289, 1:493563-496289, 1:496522-496765	535, 2727, 244	3506	positions 1966-2373 (frame -1)	408	11.64	135	-1.12805	0.000103657	-0.5086	no	16886	-	nearest TSS is on opposite strand	intergenic (> 10kb from nearest gene)	513650	ENSOART00000019522	protein_coding	1:496775-513650:-	ENSOARG00000017936	ENSOARG00000017936		protein_coding	1:496775-513650:-
MSTRG.6221	1	161096214	161097034	821	.	1	1:161096214-161097034	821	821	positions 32-208 (frame +2)	177	21.56	58	-1.02462	0.0815821	-2.33915	no	-7574	+	strandedness of lncRNA not determined	lcnRNA overlaps coordinates of a known gene, although its strandedness with respect to that gene is not determined	161088641	ENSOART00000019228	protein_coding	1:161088641-161110187:+	ENSOARG00000017672	ENSOARG00000017672		protein_coding	1:161088641-161110187:+
MSTRG.6234	1	159530958	159531628	671	.	1	1:159530958-159531628	671	671	positions 333-467 (frame +3)	135	20.12	44	-1.31143	0.145861	-1.03097	no	397	+	strandedness of lncRNA not determined	upstream, < 5kb from nearest gene (strandedness not determined)	159532024	ENSOART00000018896	protein_coding	1:159532024-159726730:+	ENSOARG00000017360	ENSOARG00000017360		protein_coding	1:159532024-159726730:+
MSTRG.6236	1	159897445	159903650	6206	-	2	1:159897445-159898843, 1:159903547-159903650	1399, 104	1503	positions 1207-1422 (frame +1)	216	14.37	71	-1.24013	0.00611163	-1.20415	no	24720	+	nearest TSS is on opposite strand	intergenic (> 20kb from nearest gene)	159928369	ENSOART00000018909	protein_coding	1:159928369-159929251:+	ENSOARG00000017372	ENSOARG00000017372		protein_coding	1:159928369-159929251:+
MSTRG.6240	1	160236079	160237368	1290	.	1	1:160236079-160237368	1290	1290	positions 215-439 (frame +2)	225	17.44	74	-1.17957	0.022723	-1.65691	no	14137	+	strandedness of lncRNA not determined	intergenic (> 10kb from nearest gene)	160251504	ENSOART00000018939	protein_coding	1:160251504-160252442:+	ENSOARG00000017399	ENSOARG00000017399		protein_coding	1:160251504-160252442:+
MSTRG.6270	1	161489653	161490478	826	-	2	1:161489653-161490041, 1:161490447-161490478	389, 32	421	positions 406-420 (frame -1)	15	3.56	4	-0.858478	0.0195483	-1.82317	no	22401	+	nearest TSS is on opposite strand	intergenic (> 20kb from nearest gene)	161512878	ENSOART00000019329	protein_coding	1:161512878-161575097:+	ENSOARG00000017765	ST3GAL6	ST3 beta-galactoside alpha-2,3-sialyltransferase 6 [Source:HGNC Symbol;Acc:HGNC:18080]	protein_coding	1:161512878-161575097:+
MSTRG.628	1	14790892	14791399	508	-	2	1:14790892-14790996, 1:14791164-14791399	105, 236	341	positions 227-268 (frame +2)	42	12.32	13	-1.08328	0.0614618	-2.24039	no	9181	-	nearest TSS is on same strand	intergenic (> 5kb from nearest gene)	14800579	ENSOART00000010517	protein_coding	1:14800322-14800579:-	ENSOARG00000009660	ENSOARG00000009660		protein_coding	1:14800322-14800579:-
MSTRG.6315	1	163294912	163297139	2228	.	1	1:163294912-163297139	2228	2228	positions 1284-1487 (frame +3)	204	9.16	67	-1.15177	0.000605582	-1.58259	no	-69329	+	strandedness of lncRNA not determined	intergenic (> 50kb from nearest gene)	163225584	ENSOART00000019625	protein_coding	1:163225584-163294479:+	ENSOARG00000018030	ENSOARG00000018030		protein_coding	1:163225584-163294479:+
MSTRG.6323	1	163854858	163855408	551	.	1	1:163854858-163855408	551	551	positions 262-357 (frame +1)	96	17.42	31	-1.13691	0.0506035	-2.02407	no	54342	-	strandedness of lncRNA not determined	lcnRNA overlaps coordinates of a known gene, although its strandedness with respect to that gene is not determined	163909749	ENSOART00000019807	protein_coding	1:163616161-163909749:-	ENSOARG00000018194	ENSOARG00000018194		protein_coding	1:163616161-163909749:-
MSTRG.634	1	14865763	14875304	9542	-	3	1:14865763-14866105, 1:14866388-14866567, 1:14874933-14875304	343, 180, 372	895	positions 249-503 (frame +3)	255	28.49	84	-0.802807	0.0906055	-1.16224	no	160	+	nearest TSS is on opposite strand	upstream, < 5kb from nearest gene (on opposite strand)	14875463	ENSOART00000022067	protein_coding	1:14875463-14883985:+	ENSOARG00000020268	ZNF684	zinc finger protein 684 [Source:HGNC Symbol;Acc:HGNC:28418]	protein_coding	1:14875463-14883985:+
MSTRG.6344	1	164812081	164880457	68377	-	2	1:164812081-164812104, 1:164880241-164880457	24, 217	241	positions 93-237 (frame +3)	145	60.17	48	-1.0085	0.274322	-2.11111	yes	178113	+	nearest TSS is on opposite strand	intergenic (> 100kb from nearest gene)	165058569	ENSOART00000020340	protein_coding	1:165058569-165059245:+	ENSOARG00000018688	ENSOARG00000018688		protein_coding	1:165058569-165059245:+
MSTRG.6346	1	164932337	164932894	558	-	2	1:164932337-164932478, 1:164932827-164932894	142, 68	210	positions 163-180 (frame +1)	18	8.57	5	-1.16856	0.00550176	-2.53537	no	125676	+	nearest TSS is on opposite strand	intergenic (> 100kb from nearest gene)	165058569	ENSOART00000020340	protein_coding	1:165058569-165059245:+	ENSOARG00000018688	ENSOARG00000018688		protein_coding	1:165058569-165059245:+
MSTRG.6347	1	164978122	164995738	17617	+	2	1:164978122-164978159, 1:164995434-164995738	38, 305	343	positions 287-342 (frame +2)	56	16.33	18	-0.756522	0.0620022	-2.03126	yes	62832	+	nearest TSS is on same strand	intergenic (> 50kb from nearest gene)	165058569	ENSOART00000020340	protein_coding	1:165058569-165059245:+	ENSOARG00000018688	ENSOARG00000018688		protein_coding	1:165058569-165059245:+
MSTRG.6357	1	165259153	165259723	571	.	1	1:165259153-165259723	571	571	positions 286-384 (frame +1)	99	17.34	32	-1.27588	0.0397273	-1.81757	no	58776	+	strandedness of lncRNA not determined	intergenic (> 50kb from nearest gene)	165318498	ENSOART00000020349	protein_coding	1:165318498-165368595:+	ENSOARG00000018697	ZPLD1	zona pellucida like domain containing 1 [Source:HGNC Symbol;Acc:HGNC:27022]	protein_coding	1:165318498-165368595:+
MSTRG.6363	1	165409442	165410026	585	-	1	1:165409442-165410026	585	585	positions 15-221 (frame +3)	207	35.38	68	-0.733973	0.0906863	-2.3361	no	-90945	+	nearest TSS is on opposite strand	intergenic (> 50kb from nearest gene)	165318498	ENSOART00000020349	protein_coding	1:165318498-165368595:+	ENSOARG00000018697	ZPLD1	zona pellucida like domain containing 1 [Source:HGNC Symbol;Acc:HGNC:27022]	protein_coding	1:165318498-165368595:+
MSTRG.6377	1	165984389	166227822	243434	+	2	1:165984389-165984561, 1:166227664-166227822	173, 159	332	positions 127-186 (frame +1)	60	18.07	19	-0.924218	0.0189853	-2.46135	no	-665892	+	nearest TSS is on same strand	intergenic (> 500kb from nearest gene)	165318498	ENSOART00000020349	protein_coding	1:165318498-165368595:+	ENSOARG00000018697	ZPLD1	zona pellucida like domain containing 1 [Source:HGNC Symbol;Acc:HGNC:27022]	protein_coding	1:165318498-165368595:+
MSTRG.6399	1	167018564	167019538	975	.	1	1:167018564-167019538	975	975	positions 388-522 (frame +1)	135	13.85	44	-1.30471	0.00962646	-1.23738	no	6591	-	strandedness of lncRNA not determined	intergenic (> 5kb from nearest gene)	167026128	ENSOART00000023191	snRNA	1:167026067-167026128:-	ENSOARG00000021289	U7	U7 small nuclear RNA [Source:RFAM;Acc:RF00066]	snRNA	1:167026067-167026128:-
MSTRG.6426	1	170950947	170953407	2461	+	2	1:170950947-170951368, 1:170953027-170953407	422, 381	803	positions 367-510 (frame +1)	144	17.93	47	-1.3294	0.0304896	-0.243468	no	-6507	+	nearest TSS is on same strand	sense	170944441	ENSOART00000027522	lincRNA	1:170944441-170953651:+	ENSOARG00000025589	ENSOARG00000025589		lincRNA	1:170942793-170953651:+
MSTRG.6441	1	169251142	169251802	661	.	1	1:169251142-169251802	661	661	positions 508-660 (frame -1)	153	23.15	51	-1.2954	0.0229228	-2.04595	yes	-13788	-	strandedness of lncRNA not determined	intergenic (> 10kb from nearest gene)	169237355	ENSOART00000027520	lincRNA	1:169229774-169237355:-	ENSOARG00000025588	ENSOARG00000025588		lincRNA	1:169229774-169237355:-
MSTRG.6443	1	169252638	169253036	399	+	2	1:169252638-169252814, 1:169252878-169253036	177, 159	336	positions 151-210 (frame +1)	60	17.86	19	-1.22257	0.142031	-1.70531	no	-15284	-	nearest TSS is on opposite strand	intergenic (> 10kb from nearest gene)	169237355	ENSOART00000027520	lincRNA	1:169229774-169237355:-	ENSOARG00000025588	ENSOARG00000025588		lincRNA	1:169229774-169237355:-
MSTRG.6445	1	169303419	169303758	340	+	2	1:169303419-169303480, 1:169303541-169303758	62, 218	280	positions 65-136 (frame +2)	72	25.71	23	-1.2205	0.0687486	-2.25614	no	-66065	-	nearest TSS is on opposite strand	intergenic (> 50kb from nearest gene)	169237355	ENSOART00000027520	lincRNA	1:169229774-169237355:-	ENSOARG00000025588	ENSOARG00000025588		lincRNA	1:169229774-169237355:-
MSTRG.6458	1	169393348	169394070	723	.	1	1:169393348-169394070	723	723	positions 500-720 (frame +2)	221	30.57	73	-0.885141	0.0346949	-1.73706	yes	-155994	-	strandedness of lncRNA not determined	intergenic (> 100kb from nearest gene)	169237355	ENSOART00000027520	lincRNA	1:169229774-169237355:-	ENSOARG00000025588	ENSOARG00000025588		lincRNA	1:169229774-169237355:-
MSTRG.6461	1	169403938	169405455	1518	.	1	1:169403938-169405455	1518	1518	positions 713-1000 (frame +2)	288	18.97	95	-0.864196	0.00930292	-1.33456	no	-166584	-	strandedness of lncRNA not determined	intergenic (> 100kb from nearest gene)	169237355	ENSOART00000027520	lincRNA	1:169229774-169237355:-	ENSOARG00000025588	ENSOARG00000025588		lincRNA	1:169229774-169237355:-
MSTRG.6462	1	169411276	169411887	612	.	1	1:169411276-169411887	612	612	positions 380-609 (frame +2)	230	37.58	76	-1.20907	0.154444	-1.97239	yes	-173922	-	strandedness of lncRNA not determined	intergenic (> 100kb from nearest gene)	169237355	ENSOART00000027520	lincRNA	1:169229774-169237355:-	ENSOARG00000025588	ENSOARG00000025588		lincRNA	1:169229774-169237355:-
MSTRG.6473	1	169457280	169458141	862	.	1	1:169457280-169458141	862	862	positions 672-749 (frame +3)	78	9.05	25	-1.17436	0.0101023	-1.68543	no	-219926	-	strandedness of lncRNA not determined	intergenic (> 100kb from nearest gene)	169237355	ENSOART00000027520	lincRNA	1:169229774-169237355:-	ENSOARG00000025588	ENSOARG00000025588		lincRNA	1:169229774-169237355:-
MSTRG.6474	1	169477490	169478004	515	.	1	1:169477490-169478004	515	515	positions 180-233 (frame +3)	54	10.49	17	-1.30829	0.0137131	-2.10874	no	-240136	-	strandedness of lncRNA not determined	intergenic (> 100kb from nearest gene)	169237355	ENSOART00000027520	lincRNA	1:169229774-169237355:-	ENSOARG00000025588	ENSOARG00000025588		lincRNA	1:169229774-169237355:-
MSTRG.6476	1	169525298	169526026	729	+	2	1:169525298-169525335, 1:169525805-169526026	38, 222	260	positions 67-258 (frame +1)	192	73.85	64	-0.960917	0.491748	-2.25383	yes	-287944	-	nearest TSS is on opposite strand	intergenic (> 100kb from nearest gene)	169237355	ENSOART00000027520	lincRNA	1:169229774-169237355:-	ENSOARG00000025588	ENSOARG00000025588		lincRNA	1:169229774-169237355:-
MSTRG.648	1	15092049	15101279	9231	-	5	1:15092049-15092603, 1:15093257-15093402, 1:15093685-15093841, 1:15096422-15096509, 1:15101127-15101279	555, 146, 157, 88, 153	1099	positions 68-289 (frame +2)	222	20.2	73	-0.698781	0.0382438	-0.756541	no	2078	+	nearest TSS is on opposite strand	upstream, < 5kb from nearest gene (on opposite strand)	15103356	ENSOART00000022104	protein_coding	1:15103356-15128965:+	ENSOARG00000020299	KCNQ4	potassium voltage-gated channel subfamily Q member 4 [Source:HGNC Symbol;Acc:HGNC:6298]	protein_coding	1:15103356-15128965:+
MSTRG.6486	1	170041598	170045035	3438	-	1	1:170041598-170045035	3438	3438	positions 1460-1696 (frame +2)	237	6.89	78	-0.970901	4.99729e-05	-1.27677	no	236548	-	nearest TSS is on same strand	intergenic (> 100kb from nearest gene)	170281582	ENSOART00000026228	miRNA	1:170281509-170281582:-	ENSOARG00000024326	ENSOARG00000024326		miRNA	1:170281509-170281582:-
MSTRG.65	1	516716	517443	728	.	1	1:516716-517443	728	728	positions 535-630 (frame +1)	96	13.19	31	-1.11782	0.0719494	-1.26792	no	-3067	-	strandedness of lncRNA not determined	downstream, < 5kb from nearest gene (strandedness not determined)	513650	ENSOART00000019522	protein_coding	1:496775-513650:-	ENSOARG00000017936	ENSOARG00000017936		protein_coding	1:496775-513650:-
MSTRG.6506	1	170338766	170339694	929	.	1	1:170338766-170339694	929	929	positions 292-477 (frame +1)	186	20.02	61	-1.00328	0.0186844	-2.93916	no	-57185	-	strandedness of lncRNA not determined	intergenic (> 50kb from nearest gene)	170281582	ENSOART00000026228	miRNA	1:170281509-170281582:-	ENSOARG00000024326	ENSOARG00000024326		miRNA	1:170281509-170281582:-
MSTRG.6510	1	170351650	170352401	752	.	1	1:170351650-170352401	752	752	positions 322-426 (frame +1)	105	13.96	34	-1.09747	0.0586182	-0.210366	no	-70069	-	strandedness of lncRNA not determined	intergenic (> 50kb from nearest gene)	170281582	ENSOART00000026228	miRNA	1:170281509-170281582:-	ENSOARG00000024326	ENSOARG00000024326		miRNA	1:170281509-170281582:-
MSTRG.6517	1	170366805	170367528	724	.	1	1:170366805-170367528	724	724	positions 100-297 (frame +1)	198	27.35	65	-1.14321	0.128501	-1.84453	no	70686	+	strandedness of lncRNA not determined	intergenic (> 50kb from nearest gene)	170438213	ENSOART00000001873	protein_coding	1:170438213-170439199:+	ENSOARG00000001746	CCDC54	coiled-coil domain containing 54 [Source:HGNC Symbol;Acc:HGNC:30703]	protein_coding	1:170438213-170439199:+
MSTRG.652	1	15688176	15695538	7363	.	1	1:15688176-15695538	7363	7363	positions 844-1545 (frame +1)	702	9.53	233	-0.872027	2.57934e-08	-1.16621	no	-21590	+	strandedness of lncRNA not determined	intergenic (> 20kb from nearest gene)	15666587	ENSOART00000022166	protein_coding	1:15666587-15686970:+	ENSOARG00000020357	FOXO6	forkhead box O6 [Source:HGNC Symbol;Acc:HGNC:24814]	protein_coding	1:15666587-15686970:+
MSTRG.6522	1	170388276	170388865	590	.	1	1:170388276-170388865	590	590	positions 459-566 (frame +3)	108	18.31	35	-1.27922	0.111326	-0.789991	no	49349	+	strandedness of lncRNA not determined	intergenic (> 20kb from nearest gene)	170438213	ENSOART00000001873	protein_coding	1:170438213-170439199:+	ENSOARG00000001746	CCDC54	coiled-coil domain containing 54 [Source:HGNC Symbol;Acc:HGNC:30703]	protein_coding	1:170438213-170439199:+
MSTRG.6523	1	170389855	170390674	820	.	1	1:170389855-170390674	820	820	positions 224-649 (frame +2)	426	51.95	141	-0.818031	0.235286	-2.66026	no	47540	+	strandedness of lncRNA not determined	intergenic (> 20kb from nearest gene)	170438213	ENSOART00000001873	protein_coding	1:170438213-170439199:+	ENSOARG00000001746	CCDC54	coiled-coil domain containing 54 [Source:HGNC Symbol;Acc:HGNC:30703]	protein_coding	1:170438213-170439199:+
MSTRG.6525	1	170404536	170405297	762	-	3	1:170404536-170404969, 1:170405006-170405039, 1:170405113-170405297	434, 34, 185	653	positions 249-380 (frame +3)	132	20.21	43	-1.21614	0.0286827	-1.58698	no	32917	+	nearest TSS is on opposite strand	intergenic (> 20kb from nearest gene)	170438213	ENSOART00000001873	protein_coding	1:170438213-170439199:+	ENSOARG00000001746	CCDC54	coiled-coil domain containing 54 [Source:HGNC Symbol;Acc:HGNC:30703]	protein_coding	1:170438213-170439199:+
MSTRG.6542	1	171038490	171039513	1024	+	2	1:171038490-171038537, 1:171038650-171039513	48, 864	912	positions 99-422 (frame +3)	324	35.53	107	-1.07685	0.28771	-0.744106	no	68506	+	nearest TSS is on same strand	intergenic (> 50kb from nearest gene)	171108018	ENSOART00000027523	lincRNA	1:171108018-171136794:+	ENSOARG00000025590	ENSOARG00000025590		lincRNA	1:171108018-171136794:+
MSTRG.6553	1	164484867	164485424	558	.	1	1:164484867-164485424	558	558	positions 71-229 (frame +2)	159	28.49	52	-1.19875	0.085773	-1.39304	no	-5384	-	strandedness of lncRNA not determined	intergenic (> 5kb from nearest gene)	164479484	ENSOART00000020157	protein_coding	1:164474247-164479484:-	ENSOARG00000018519	ENSOARG00000018519		protein_coding	1:164474247-164479484:-
MSTRG.6589	1	172495540	172496098	559	.	1	1:172495540-172496098	559	559	positions 353-558 (frame +2)	206	36.85	68	-0.832601	0.182625	-1.4996	yes	9813	+	strandedness of lncRNA not determined	intergenic (> 5kb from nearest gene)	172505910	ENSOART00000020787	protein_coding	1:172505910-172508120:+	ENSOARG00000019092	ENSOARG00000019092		protein_coding	1:172505910-172508120:+
MSTRG.6592	1	172501178	172501835	658	.	1	1:172501178-172501835	658	658	positions 284-382 (frame +2)	99	15.05	32	-1.30683	0.0460158	-2.2439	no	4076	+	strandedness of lncRNA not determined	upstream, < 5kb from nearest gene (strandedness not determined)	172505910	ENSOART00000020787	protein_coding	1:172505910-172508120:+	ENSOARG00000019092	ENSOARG00000019092		protein_coding	1:172505910-172508120:+
MSTRG.6596	1	172508269	172509182	914	.	1	1:172508269-172509182	914	914	positions 46-207 (frame -1)	162	17.72	53	-1.24781	0.0480221	-2.49796	no	-2242	+	strandedness of lncRNA not determined	downstream, < 5kb from nearest gene (strandedness not determined)	172506028	ENSOART00000023986	snoRNA	1:172506028-172506162:+	ENSOARG00000022084	SNORA70	Small nucleolar RNA SNORA70 [Source:RFAM;Acc:RF00156]	snoRNA	1:172506028-172506162:+
MSTRG.6602	1	172520436	172521416	981	.	1	1:172520436-172521416	981	981	positions 117-401 (frame +3)	285	29.05	94	-0.79657	0.261529	-0.869739	no	-14409	+	strandedness of lncRNA not determined	intergenic (> 10kb from nearest gene)	172506028	ENSOART00000023986	snoRNA	1:172506028-172506162:+	ENSOARG00000022084	SNORA70	Small nucleolar RNA SNORA70 [Source:RFAM;Acc:RF00156]	snoRNA	1:172506028-172506162:+
MSTRG.6603	1	172522463	172523247	785	-	2	1:172522463-172522735, 1:172522781-172523247	273, 467	740	positions 255-377 (frame +3)	123	16.62	40	-1.13578	0.0472098	-3.09306	no	12938	-	nearest TSS is on same strand	intergenic (> 10kb from nearest gene)	172536184	ENSOART00000020812	protein_coding	1:172525876-172536184:-	ENSOARG00000019113	DPPA2	developmental pluripotency associated 2 [Source:HGNC Symbol;Acc:HGNC:19197]	protein_coding	1:172525876-172536184:-
MSTRG.6608	1	172610786	172618460	7675	+	2	1:172610786-172610893, 1:172618237-172618460	108, 224	332	positions 123-239 (frame +3)	117	35.24	38	-1.04271	0.130799	-2.67973	no	-48044	-	nearest TSS is on opposite strand	intergenic (> 20kb from nearest gene)	172562743	ENSOART00000020836	protein_coding	1:172554499-172562743:-	ENSOARG00000019134	ENSOARG00000019134		protein_coding	1:172554499-172562743:-
MSTRG.6610	1	172644403	172644963	561	.	1	1:172644403-172644963	561	561	positions 438-554 (frame +3)	117	20.86	38	-1.24188	0.0262286	-2.30139	no	-81661	-	strandedness of lncRNA not determined	intergenic (> 50kb from nearest gene)	172562743	ENSOART00000020836	protein_coding	1:172554499-172562743:-	ENSOARG00000019134	ENSOARG00000019134		protein_coding	1:172554499-172562743:-
MSTRG.6635	1	172774562	172775386	825	.	1	1:172774562-172775386	825	825	positions 151-273 (frame +1)	123	14.91	40	-0.651288	0.0159104	-1.41034	no	-33945	-	strandedness of lncRNA not determined	intergenic (> 20kb from nearest gene)	172740618	ENSOART00000020852	protein_coding	1:172740001-172740618:-	ENSOARG00000019147	ENSOARG00000019147		protein_coding	1:172740001-172740618:-
MSTRG.6640	1	172792044	172792547	504	.	1	1:172792044-172792547	504	504	positions 203-355 (frame +2)	153	30.36	50	-1.0812	0.0862857	-2.2316	no	-51427	-	strandedness of lncRNA not determined	intergenic (> 50kb from nearest gene)	172740618	ENSOART00000020852	protein_coding	1:172740001-172740618:-	ENSOARG00000019147	ENSOARG00000019147		protein_coding	1:172740001-172740618:-
MSTRG.6641	1	172793825	172794816	992	.	1	1:172793825-172794816	992	992	positions 674-808 (frame +2)	135	13.61	44	-1.15929	0.026499	-1.17781	no	-53208	-	strandedness of lncRNA not determined	intergenic (> 50kb from nearest gene)	172740618	ENSOART00000020852	protein_coding	1:172740001-172740618:-	ENSOARG00000019147	ENSOARG00000019147		protein_coding	1:172740001-172740618:-
MSTRG.6645	1	172803529	172805116	1588	.	1	1:172803529-172805116	1588	1588	positions 1072-1356 (frame -1)	285	17.95	94	-1.06567	0.00178551	-1.00032	no	-62912	-	strandedness of lncRNA not determined	intergenic (> 50kb from nearest gene)	172740618	ENSOART00000020852	protein_coding	1:172740001-172740618:-	ENSOARG00000019147	ENSOARG00000019147		protein_coding	1:172740001-172740618:-
MSTRG.6646	1	172806063	172806643	581	.	1	1:172806063-172806643	581	581	positions 472-501 (frame +1)	30	5.16	9	-1.12841	0.0525715	-3.47611	no	-65446	-	strandedness of lncRNA not determined	intergenic (> 50kb from nearest gene)	172740618	ENSOART00000020852	protein_coding	1:172740001-172740618:-	ENSOARG00000019147	ENSOARG00000019147		protein_coding	1:172740001-172740618:-
MSTRG.6651	1	172819724	172825036	5313	-	2	1:172819724-172819849, 1:172824779-172825036	126, 258	384	positions 319-384 (frame -1)	66	17.19	22	-1.26966	0.432698	-2.7231	yes	-79107	-	nearest TSS is on same strand	intergenic (> 50kb from nearest gene)	172740618	ENSOART00000020852	protein_coding	1:172740001-172740618:-	ENSOARG00000019147	ENSOARG00000019147		protein_coding	1:172740001-172740618:-
MSTRG.6652	1	172820985	172821712	728	.	1	1:172820985-172821712	728	728	positions 404-517 (frame +2)	114	15.66	37	-1.27689	0.0474468	-2.36526	no	-80368	-	strandedness of lncRNA not determined	intergenic (> 50kb from nearest gene)	172740618	ENSOART00000020852	protein_coding	1:172740001-172740618:-	ENSOARG00000019147	ENSOARG00000019147		protein_coding	1:172740001-172740618:-
MSTRG.6653	1	172825623	172826521	899	.	1	1:172825623-172826521	899	899	positions 100-294 (frame +1)	195	21.69	64	-1.03709	0.0172474	-0.015282	no	-85006	-	strandedness of lncRNA not determined	intergenic (> 50kb from nearest gene)	172740618	ENSOART00000020852	protein_coding	1:172740001-172740618:-	ENSOARG00000019147	ENSOARG00000019147		protein_coding	1:172740001-172740618:-
MSTRG.6659	1	172838860	172839609	750	.	1	1:172838860-172839609	750	750	positions 202-336 (frame -1)	135	18	44	-1.2611	0.0210183	-1.70678	no	-98243	-	strandedness of lncRNA not determined	intergenic (> 50kb from nearest gene)	172740618	ENSOART00000020852	protein_coding	1:172740001-172740618:-	ENSOARG00000019147	ENSOARG00000019147		protein_coding	1:172740001-172740618:-
MSTRG.6661	1	172845351	172845901	551	.	1	1:172845351-172845901	551	551	positions 311-406 (frame +2)	96	17.42	31	-1.37133	0.0546655	-2.61582	no	-104734	-	strandedness of lncRNA not determined	intergenic (> 100kb from nearest gene)	172740618	ENSOART00000020852	protein_coding	1:172740001-172740618:-	ENSOARG00000019147	ENSOARG00000019147		protein_coding	1:172740001-172740618:-
MSTRG.6695	1	173492977	173494368	1392	-	2	1:173492977-173493138, 1:173494256-173494368	162, 113	275	positions 189-273 (frame +3)	85	30.91	28	-0.889207	0.111113	-2.42212	yes	-95640	-	nearest TSS is on same strand	intergenic (> 50kb from nearest gene)	173397338	ENSOART00000027525	lincRNA	1:173286372-173397338:-	ENSOARG00000025591	ENSOARG00000025591		lincRNA	1:173286372-173397338:-
MSTRG.6736	1	174593294	174593896	603	.	1	1:174593294-174593896	603	603	positions 371-600 (frame +2)	230	38.14	76	-1.25045	0.289351	-1.46318	yes	96814	+	strandedness of lncRNA not determined	intergenic (> 50kb from nearest gene)	174690709	ENSOART00000020885	protein_coding	1:174690709-174790572:+	ENSOARG00000019179	CD96	CD96 molecule [Source:RefSeq peptide;Acc:NP_001293037]	protein_coding	1:174690709-174790572:+
MSTRG.6742	1	174608080	174608651	572	.	1	1:174608080-174608651	572	572	positions 285-368 (frame +3)	84	14.69	27	-1.31449	0.0564835	-3.13587	no	82059	+	strandedness of lncRNA not determined	intergenic (> 50kb from nearest gene)	174690709	ENSOART00000020885	protein_coding	1:174690709-174790572:+	ENSOARG00000019179	CD96	CD96 molecule [Source:RefSeq peptide;Acc:NP_001293037]	protein_coding	1:174690709-174790572:+
MSTRG.6745	1	174632048	174637195	5148	-	2	1:174632048-174634827, 1:174637002-174637195	2780, 194	2974	positions 734-1051 (frame +2)	318	10.69	105	-0.959688	0.000786752	-0.903281	no	53515	+	nearest TSS is on opposite strand	intergenic (> 50kb from nearest gene)	174690709	ENSOART00000020885	protein_coding	1:174690709-174790572:+	ENSOARG00000019179	CD96	CD96 molecule [Source:RefSeq peptide;Acc:NP_001293037]	protein_coding	1:174690709-174790572:+
MSTRG.6759	1	174827872	174828626	755	-	2	1:174827872-174828241, 1:174828342-174828626	370, 285	655	positions 325-501 (frame -1)	177	27.02	58	-1.24549	0.011056	-1.7217	no	-16903	+	nearest TSS is on opposite strand	antisense	174810970	ENSOART00000020898	protein_coding	1:174810970-174862432:+	ENSOARG00000019192	PLCXD2	phosphatidylinositol specific phospholipase C X domain containing 2 [Source:HGNC Symbol;Acc:HGNC:26462]	protein_coding	1:174810970-174862432:+
MSTRG.6760	1	174828754	174829049	296	-	2	1:174828754-174828829, 1:174828864-174829049	76, 186	262	positions 10-123 (frame +1)	114	43.51	37	-1.06483	0.227336	-2.53486	no	-17785	+	nearest TSS is on opposite strand	antisense	174810970	ENSOART00000020898	protein_coding	1:174810970-174862432:+	ENSOARG00000019192	PLCXD2	phosphatidylinositol specific phospholipase C X domain containing 2 [Source:HGNC Symbol;Acc:HGNC:26462]	protein_coding	1:174810970-174862432:+
MSTRG.6761	1	174862430	174869059	6630	-	2	1:174862430-174864298, 1:174864349-174869059	1869, 4711	6580	positions 1627-1899 (frame +1)	273	4.15	90	-0.956041	7.56358e-09	-0.412817	no	-51461	+	nearest TSS is on opposite strand	antisense	174810970	ENSOART00000020898	protein_coding	1:174810970-174862432:+	ENSOARG00000019192	PLCXD2	phosphatidylinositol specific phospholipase C X domain containing 2 [Source:HGNC Symbol;Acc:HGNC:26462]	protein_coding	1:174810970-174862432:+
MSTRG.6773	1	175401944	175402472	529	.	1	1:175401944-175402472	529	529	positions 163-435 (frame -1)	273	51.61	90	-1.17918	0.160793	-2.70109	no	25904	-	strandedness of lncRNA not determined	lcnRNA overlaps coordinates of a known gene, although its strandedness with respect to that gene is not determined	175428375	ENSOART00000020992	protein_coding	1:175311001-175428375:-	ENSOARG00000019276	SLC9C1	solute carrier family 9 member C1 [Source:HGNC Symbol;Acc:HGNC:31401]	protein_coding	1:175311001-175428375:-
MSTRG.6790	1	175852192	175855324	3133	+	2	1:175852192-175852467, 1:175855280-175855324	276, 45	321	positions 90-311 (frame +3)	222	69.16	73	-1.05953	0.406079	-2.06453	no	80518	-	nearest TSS is on opposite strand	intergenic (> 50kb from nearest gene)	175935841	ENSOART00000021066	protein_coding	1:175935175-175935841:-	ENSOARG00000019343	ENSOARG00000019343		protein_coding	1:175935175-175935841:-
MSTRG.6791	1	175855349	175870933	15585	+	3	1:175855349-175855376, 1:175860238-175860311, 1:175870806-175870933	28, 74, 128	230	positions 19-123 (frame +1)	105	45.65	34	-1.06698	0.0886092	-2.15184	no	64909	-	nearest TSS is on opposite strand	intergenic (> 50kb from nearest gene)	175935841	ENSOART00000021066	protein_coding	1:175935175-175935841:-	ENSOARG00000019343	ENSOARG00000019343		protein_coding	1:175935175-175935841:-
MSTRG.6839	1	177286841	177287590	750	.	1	1:177286841-177287590	750	750	positions 198-410 (frame +3)	213	28.4	70	-1.19522	0.0111791	-2.22794	no	7128	+	strandedness of lncRNA not determined	intergenic (> 5kb from nearest gene)	177294717	ENSOART00000021362	protein_coding	1:177294717-177311763:+	ENSOARG00000019616	TIGIT	T-cell immunoreceptor with Ig and ITIM domains [Source:HGNC Symbol;Acc:HGNC:26838]	protein_coding	1:177294717-177311769:+
MSTRG.6843	1	177536067	177562271	26205	+	2	1:177536067-177544280, 1:177555407-177562271	8214, 6865	15079	positions 7273-7686 (frame -1)	414	2.75	137	-0.669986	2.22045e-16	-0.584542	no	-149175	-	nearest TSS is on opposite strand	intergenic (> 100kb from nearest gene)	177386893	ENSOART00000021366	protein_coding	1:177344052-177386893:-	ENSOARG00000019619	ZBTB20	zinc finger and BTB domain containing 20 [Source:HGNC Symbol;Acc:HGNC:13503]	protein_coding	1:177344052-177386893:-
MSTRG.6845	1	177713358	177743594	30237	+	2	1:177713358-177730224, 1:177730287-177743594	16867, 13308	30175	positions 23371-23946 (frame +1)	576	1.91	191	-1.1359	2.22045e-16	-0.296452	no	-326466	-	nearest TSS is on opposite strand	intergenic (> 100kb from nearest gene)	177386893	ENSOART00000021366	protein_coding	1:177344052-177386893:-	ENSOARG00000019619	ZBTB20	zinc finger and BTB domain containing 20 [Source:HGNC Symbol;Acc:HGNC:13503]	protein_coding	1:177344052-177386893:-
MSTRG.6846	1	177917309	177959016	41708	+	3	1:177917309-177933132, 1:177933181-177935295, 1:177953065-177959016	15824, 2115, 5952	23891	positions 17193-17492 (frame +3)	300	1.26	99	-0.807555	2.22045e-16	-0.29316	no	-530417	-	nearest TSS is on opposite strand	intergenic (> 500kb from nearest gene)	177386893	ENSOART00000021366	protein_coding	1:177344052-177386893:-	ENSOARG00000019619	ZBTB20	zinc finger and BTB domain containing 20 [Source:HGNC Symbol;Acc:HGNC:13503]	protein_coding	1:177344052-177386893:-
MSTRG.6855	1	181306776	181321284	14509	+	2	1:181306776-181306968, 1:181321171-181321284	193, 114	307	positions 27-143 (frame +3)	117	38.11	38	-1.21339	0.271764	-2.03302	no	77491	+	nearest TSS is on same strand	intergenic (> 50kb from nearest gene)	181398774	ENSOART00000027526	lincRNA	1:181398774-181400786:+	ENSOARG00000025592	ENSOARG00000025592		lincRNA	1:181398774-181400786:+
MSTRG.6882	1	178980821	179003117	22297	+	2	1:178980821-178998815, 1:178998854-179003117	17995, 4264	22259	positions 5651-6157 (frame +2)	507	2.28	168	-1.01748	2.22045e-16	-0.263324	no	137795	-	nearest TSS is on opposite strand	antisense	179140911	ENSOART00000021389	protein_coding	1:178824354-179140911:-	ENSOARG00000019641	LSAMP	limbic system-associated membrane protein [Source:HGNC Symbol;Acc:HGNC:6705]	protein_coding	1:178824354-179140911:-
MSTRG.6885	1	179208178	179239484	31307	+	2	1:179208178-179225301, 1:179225343-179239484	17124, 14142	31266	positions 22048-22404 (frame -1)	357	1.14	118	-1.03552	2.22045e-16	-0.06965	no	-67268	-	nearest TSS is on opposite strand	intergenic (> 50kb from nearest gene)	179140911	ENSOART00000021389	protein_coding	1:178824354-179140911:-	ENSOARG00000019641	LSAMP	limbic system-associated membrane protein [Source:HGNC Symbol;Acc:HGNC:6705]	protein_coding	1:178824354-179140911:-
MSTRG.6891	1	179373658	179567531	193874	+	2	1:179373658-179384921, 1:179567399-179567531	11264, 133	11397	positions 3832-4176 (frame +1)	345	3.03	114	-1.06753	2.22045e-16	-0.307651	no	229459	+	nearest TSS is on same strand	intergenic (> 100kb from nearest gene)	179796989	ENSOART00000025765	misc_RNA	1:179796989-179797151:+	ENSOARG00000023863	TUSC7	Non-coding RNA LOC285194 [Source:RFAM;Acc:RF01879]	misc_RNA	1:179796989-179797151:+
MSTRG.6893	1	179385432	179442377	56946	-	2	1:179385432-179403549, 1:179439933-179442377	18118, 2445	20563	positions 12517-12822 (frame -1)	306	1.49	101	-1.08025	2.22045e-16	-0.239213	no	-244522	-	nearest TSS is on same strand	intergenic (> 100kb from nearest gene)	179140911	ENSOART00000021389	protein_coding	1:178824354-179140911:-	ENSOARG00000019641	LSAMP	limbic system-associated membrane protein [Source:HGNC Symbol;Acc:HGNC:6705]	protein_coding	1:178824354-179140911:-
MSTRG.6895	1	179409219	179422121	12903	+	2	1:179409219-179411476, 1:179417368-179422121	2258, 4754	7012	positions 2140-2715 (frame +1)	576	8.21	191	-1.32894	1.92092e-08	-0.595005	no	-268309	-	nearest TSS is on opposite strand	intergenic (> 100kb from nearest gene)	179140911	ENSOART00000021389	protein_coding	1:178824354-179140911:-	ENSOARG00000019641	LSAMP	limbic system-associated membrane protein [Source:HGNC Symbol;Acc:HGNC:6705]	protein_coding	1:178824354-179140911:-
MSTRG.6897	1	179445143	179456438	11296	-	2	1:179445143-179450283, 1:179450356-179456438	5141, 6083	11224	positions 9631-9876 (frame -1)	246	2.19	81	-1.00589	2.22045e-16	-0.823568	no	-304233	-	nearest TSS is on same strand	intergenic (> 100kb from nearest gene)	179140911	ENSOART00000021389	protein_coding	1:178824354-179140911:-	ENSOARG00000019641	LSAMP	limbic system-associated membrane protein [Source:HGNC Symbol;Acc:HGNC:6705]	protein_coding	1:178824354-179140911:-
MSTRG.6898	1	179456498	179466235	9738	-	2	1:179456498-179457953, 1:179458057-179466235	1456, 8179	9635	positions 647-892 (frame +2)	246	2.55	81	-0.721203	7.9974e-13	-0.19479	no	-315588	-	nearest TSS is on same strand	intergenic (> 100kb from nearest gene)	179140911	ENSOART00000021389	protein_coding	1:178824354-179140911:-	ENSOARG00000019641	LSAMP	limbic system-associated membrane protein [Source:HGNC Symbol;Acc:HGNC:6705]	protein_coding	1:178824354-179140911:-
MSTRG.6899	1	179466687	179495023	28337	+	2	1:179466687-179479134, 1:179479184-179495023	12448, 15840	28288	positions 8173-8979 (frame -1)	807	2.85	268	-1.13047	2.22045e-16	-0.632315	no	301967	+	nearest TSS is on same strand	intergenic (> 100kb from nearest gene)	179796989	ENSOART00000025765	misc_RNA	1:179796989-179797151:+	ENSOARG00000023863	TUSC7	Non-coding RNA LOC285194 [Source:RFAM;Acc:RF01879]	misc_RNA	1:179796989-179797151:+
MSTRG.6912	1	179743641	179781630	37990	+	2	1:179743641-179766855, 1:179766910-179781630	23215, 14721	37936	positions 10409-10744 (frame +2)	336	0.89	111	-1.07935	2.22045e-16	-0.101244	no	15360	+	nearest TSS is on same strand	intergenic (> 10kb from nearest gene)	179796989	ENSOART00000025765	misc_RNA	1:179796989-179797151:+	ENSOARG00000023863	TUSC7	Non-coding RNA LOC285194 [Source:RFAM;Acc:RF01879]	misc_RNA	1:179796989-179797151:+
MSTRG.6915	1	179803006	179804243	1238	-	2	1:179803006-179803319, 1:179803354-179804243	314, 890	1204	positions 505-711 (frame +1)	207	17.19	68	-0.745247	0.00978779	-0.057399	no	-6018	+	nearest TSS is on opposite strand	intergenic (> 5kb from nearest gene)	179796989	ENSOART00000025765	misc_RNA	1:179796989-179797151:+	ENSOARG00000023863	TUSC7	Non-coding RNA LOC285194 [Source:RFAM;Acc:RF01879]	misc_RNA	1:179796989-179797151:+
MSTRG.6917	1	179807220	179814118	6899	+	2	1:179807220-179808548, 1:179808613-179814118	1329, 5506	6835	positions 1061-1399 (frame +2)	339	4.96	112	-1.09787	6.14549e-09	-0.366995	no	-10232	+	nearest TSS is on same strand	intergenic (> 10kb from nearest gene)	179796989	ENSOART00000025765	misc_RNA	1:179796989-179797151:+	ENSOARG00000023863	TUSC7	Non-coding RNA LOC285194 [Source:RFAM;Acc:RF01879]	misc_RNA	1:179796989-179797151:+
MSTRG.6918	1	179815366	179850385	35020	-	2	1:179815366-179839013, 1:179839116-179850385	23648, 11270	34918	positions 25360-25827 (frame +1)	468	1.34	155	-0.745449	2.22045e-16	-0.059282	no	-18378	+	nearest TSS is on opposite strand	intergenic (> 10kb from nearest gene)	179796989	ENSOART00000025765	misc_RNA	1:179796989-179797151:+	ENSOARG00000023863	TUSC7	Non-coding RNA LOC285194 [Source:RFAM;Acc:RF01879]	misc_RNA	1:179796989-179797151:+
MSTRG.6938	1	180195012	180260025	65014	-	2	1:180195012-180195975, 1:180253958-180260025	964, 6068	7032	positions 3412-3693 (frame +1)	282	4.01	93	-0.996981	4.47328e-10	-1.30919	no	-101635	-	nearest TSS is on same strand	intergenic (> 100kb from nearest gene)	180093378	ENSOART00000002014	protein_coding	1:180092455-180093378:-	ENSOARG00000001876	ENSOARG00000001876		protein_coding	1:180092455-180093378:-
MSTRG.6939	1	180218513	180221361	2849	-	2	1:180218513-180220722, 1:180220780-180221361	2210, 582	2792	positions 72-413 (frame +3)	342	12.25	113	-1.14653	0.000608048	-1.24592	no	-125136	-	nearest TSS is on same strand	intergenic (> 100kb from nearest gene)	180093378	ENSOART00000002014	protein_coding	1:180092455-180093378:-	ENSOARG00000001876	ENSOARG00000001876		protein_coding	1:180092455-180093378:-
MSTRG.6954	1	180389925	180390433	509	.	1	1:180389925-180390433	509	509	positions 18-188 (frame +3)	171	33.6	56	-1.07069	0.127282	-2.35928	no	-296548	-	strandedness of lncRNA not determined	intergenic (> 100kb from nearest gene)	180093378	ENSOART00000002014	protein_coding	1:180092455-180093378:-	ENSOARG00000001876	ENSOARG00000001876		protein_coding	1:180092455-180093378:-
MSTRG.6995	1	182396831	182398050	1220	-	2	1:182396831-182397379, 1:182397419-182398050	549, 632	1181	positions 734-859 (frame +2)	126	10.67	41	-1.085	0.00943267	-1.51245	no	-4040	+	nearest TSS is on opposite strand	antisense	182392792	ENSOART00000021462	protein_coding	1:182392792-182510763:+	ENSOARG00000019707	ARHGAP31	Rho GTPase activating protein 31 [Source:HGNC Symbol;Acc:HGNC:29216]	protein_coding	1:182392792-182510763:+
MSTRG.7010	1	182784668	182784915	248	-	2	1:182784668-182784766, 1:182784809-182784915	99, 107	206	positions 59-166 (frame +2)	108	52.43	35	-0.964636	0.259508	-2.37096	no	-22039	+	nearest TSS is on opposite strand	antisense	182762630	ENSOART00000021549	protein_coding	1:182762630-182863391:+	ENSOARG00000019790	MAATS1	MYCBP associated and testis expressed 1 [Source:HGNC Symbol;Acc:HGNC:24010]	protein_coding	1:182762630-182863391:+
MSTRG.7017	1	182897872	182898597	726	.	1	1:182897872-182898597	726	726	positions 328-531 (frame +1)	204	28.1	67	-1.18754	0.055809	-1.80089	no	18105	+	strandedness of lncRNA not determined	intergenic (> 10kb from nearest gene)	182916701	ENSOART00000021577	protein_coding	1:182916701-182934803:+	ENSOARG00000019817	NR1I2	nuclear receptor subfamily 1 group I member 2 [Source:HGNC Symbol;Acc:HGNC:7968]	protein_coding	1:182916701-182934803:+
MSTRG.7025	1	183203229	183204417	1189	.	1	1:183203229-183204417	1189	1189	positions 541-897 (frame +1)	357	30.03	118	-0.772514	0.126348	-2.31111	no	9750	+	strandedness of lncRNA not determined	intergenic (> 5kb from nearest gene)	183214166	ENSOART00000023440	miRNA	1:183214166-183214258:+	ENSOARG00000021538	ENSOARG00000021538		miRNA	1:183214166-183214258:+
MSTRG.7030	1	183356629	183357257	629	.	1	1:183356629-183357257	629	629	positions 249-350 (frame +3)	102	16.22	33	-0.811538	0.0218649	-2.2275	no	-12805	-	strandedness of lncRNA not determined	intergenic (> 10kb from nearest gene)	183343825	ENSOART00000025813	rRNA	1:183343776-183343825:-	ENSOARG00000023911	5S_rRNA	5S ribosomal RNA [Source:RFAM;Acc:RF00001]	rRNA	1:183343776-183343825:-
MSTRG.7040	1	183583000	183585023	2024	+	3	1:183583000-183583099, 1:183583560-183583842, 1:183584191-183585023	100, 283, 833	1216	positions 697-909 (frame +1)	213	17.52	70	-0.976922	0.0349236	-1.55304	no	23003	+	nearest TSS is on same strand	intergenic (> 20kb from nearest gene)	183608025	ENSOART00000021671	protein_coding	1:183608025-183613911:+	ENSOARG00000019904	NDUFB4	NADH:ubiquinone oxidoreductase subunit B4 [Source:HGNC Symbol;Acc:HGNC:7699]	protein_coding	1:183608025-183613911:+
MSTRG.7048	1	185010711	185011334	624	.	1	1:185010711-185011334	624	624	positions 191-406 (frame +2)	216	34.62	71	-0.811895	0.207035	-1.92122	no	18304	-	strandedness of lncRNA not determined	intergenic (> 10kb from nearest gene)	185029637	ENSOART00000026269	misc_RNA	1:185029498-185029637:-	ENSOARG00000024367	7SK	7SK RNA [Source:RFAM;Acc:RF00100]	misc_RNA	1:185029498-185029637:-
MSTRG.7055	1	183627439	183631307	3869	+	2	1:183627439-183627463, 1:183630754-183631307	25, 554	579	positions 405-509 (frame +3)	105	18.13	34	-1.02225	0.0521591	-1.78972	no	-19415	+	nearest TSS is on same strand	intergenic (> 10kb from nearest gene)	183608025	ENSOART00000021671	protein_coding	1:183608025-183613911:+	ENSOARG00000019904	NDUFB4	NADH:ubiquinone oxidoreductase subunit B4 [Source:HGNC Symbol;Acc:HGNC:7699]	protein_coding	1:183608025-183613911:+
MSTRG.7061	1	183764174	183764730	557	.	1	1:183764174-183764730	557	557	positions 187-318 (frame +1)	132	23.7	43	-1.17444	0.0735204	-2.08298	no	-35031	-	strandedness of lncRNA not determined	intergenic (> 20kb from nearest gene)	183729144	ENSOART00000023413	snoRNA	1:183729008-183729144:-	ENSOARG00000021511	SNORA70	Small nucleolar RNA SNORA70 [Source:RFAM;Acc:RF00156]	snoRNA	1:183729008-183729144:-
MSTRG.7116	1	186634520	186636105	1586	+	2	1:186634520-186634819, 1:186635991-186636105	300, 115	415	positions 251-414 (frame +2)	164	39.52	54	-1.15025	0.175173	-2.39431	yes	5886	-	nearest TSS is on opposite strand	antisense	186641990	ENSOART00000022002	protein_coding	1:186631047-186641990:-	ENSOARG00000020208	ENSOARG00000020208		protein_coding	1:186631047-186641990:-
MSTRG.7137	1	188856349	188859135	2787	+	2	1:188856349-188857196, 1:188857408-188859135	848, 1728	2576	positions 1943-2419 (frame +2)	477	18.52	158	-0.799609	0.00767625	-1.65757	no	25525	-	nearest TSS is on opposite strand	intergenic (> 20kb from nearest gene)	188884659	ENSOART00000022106	protein_coding	1:188864140-188884659:-	ENSOARG00000020301	ENSOARG00000020301		protein_coding	1:188864140-188884659:-
MSTRG.7142	1	188224068	188225133	1066	+	2	1:188224068-188224746, 1:188224823-188225133	679, 311	990	positions 777-968 (frame +3)	192	19.39	63	-1.14588	0.0470451	-1.89461	no	-19310	-	nearest TSS is on opposite strand	intergenic (> 10kb from nearest gene)	188204759	ENSOART00000022039	protein_coding	1:188163564-188204759:-	ENSOARG00000020240	SNX4	sorting nexin 4 [Source:HGNC Symbol;Acc:HGNC:11175]	protein_coding	1:188163564-188204759:-
MSTRG.7143	1	188281356	188282518	1163	+	2	1:188281356-188281541, 1:188281628-188282518	186, 891	1077	positions 724-831 (frame +1)	108	10.03	35	-1.20608	0.00458095	-2.42895	no	50561	-	nearest TSS is on opposite strand	antisense	188333078	ENSOART00000022044	protein_coding	1:188235526-188333078:-	ENSOARG00000020246	OSBPL11	oxysterol binding protein like 11 [Source:HGNC Symbol;Acc:HGNC:16397]	protein_coding	1:188235526-188333078:-
MSTRG.7163	1	188790950	188796693	5744	+	3	1:188790950-188791058, 1:188791270-188791376, 1:188796638-188796693	109, 107, 56	272	positions 73-171 (frame +1)	99	36.4	32	-1.00182	0.142761	-2.12291	no	3585	-	nearest TSS is on opposite strand	antisense	188800277	ENSOART00000022101	protein_coding	1:188775401-188800277:-	ENSOARG00000020296	ENSOARG00000020296		protein_coding	1:188775401-188800277:-
MSTRG.7173	1	189061036	189063977	2942	+	2	1:189061036-189061184, 1:189063738-189063977	149, 240	389	positions 200-370 (frame +2)	171	43.96	56	-0.72987	0.290471	-1.64662	no	86	-	nearest TSS is on opposite strand	antisense	189061121	ENSOART00000022116	protein_coding	1:189047758-189061121:-	ENSOARG00000020311	ZDHHC19	zinc finger DHHC-type containing 19 [Source:HGNC Symbol;Acc:HGNC:20713]	protein_coding	1:189047758-189061121:-
MSTRG.7177	1	189236286	189257214	20929	+	2	1:189236286-189236350, 1:189256797-189257214	65, 418	483	positions 223-303 (frame -1)	81	16.77	26	-1.18845	0.0699282	-2.13076	no	-236	-	nearest TSS is on opposite strand	downstream, < 5kb from nearest gene (on opposite strand)	189236051	ENSOART00000022136	protein_coding	1:189187607-189236051:-	ENSOARG00000020328	UBXN7	UBX domain protein 7 [Source:HGNC Symbol;Acc:HGNC:29119]	protein_coding	1:189187607-189236051:-
MSTRG.7178	1	189260190	189262346	2157	-	2	1:189260190-189260673, 1:189262272-189262346	484, 75	559	positions 214-366 (frame -1)	153	27.37	50	-1.18139	0.112918	-1.6839	no	23834	-	nearest TSS is on same strand	intergenic (> 20kb from nearest gene)	189286179	ENSOART00000022143	protein_coding	1:189266047-189286179:-	ENSOARG00000020335	ENSOARG00000020335		protein_coding	1:189266047-189286179:-
MSTRG.7201	1	190255339	190257924	2586	+	3	1:190255339-190255591, 1:190256894-190256935, 1:190257504-190257924	253, 42, 421	716	positions 292-582 (frame -1)	291	40.64	96	-1.06675	0.140319	-0.85898	no	-6163	-	nearest TSS is on opposite strand	intergenic (> 5kb from nearest gene)	190249177	ENSOART00000022195	protein_coding	1:190217503-190249177:-	ENSOARG00000020383	BDH1	3-hydroxybutyrate dehydrogenase 1 [Source:HGNC Symbol;Acc:HGNC:1027]	protein_coding	1:190217503-190249177:-
MSTRG.7209	1	189743925	189746795	2871	+	2	1:189743925-189744094, 1:189745435-189746795	170, 1361	1531	positions 1061-1309 (frame +2)	249	16.26	82	-1.01535	0.011755	-1.12949	no	3304	-	nearest TSS is on opposite strand	antisense	189750098	ENSOART00000022183	protein_coding	1:189724320-189750098:-	ENSOARG00000020373	MELTF	melanotransferrin [Source:HGNC Symbol;Acc:HGNC:7037]	protein_coding	1:189724320-189750098:-
MSTRG.7224	1	190336561	190338687	2127	.	1	1:190336561-190338687	2127	2127	positions 1285-1479 (frame -1)	195	9.17	64	-1.11785	0.00320933	-1.35547	no	-14475	+	strandedness of lncRNA not determined	intergenic (> 10kb from nearest gene)	190322087	ENSOART00000022198	protein_coding	1:190322087-190334583:+	ENSOARG00000020386	APOD	apolipoprotein D [Source:HGNC Symbol;Acc:HGNC:612]	protein_coding	1:190322087-190334583:+
MSTRG.7225	1	190338963	190339512	550	.	1	1:190338963-190339512	550	550	positions 11-229 (frame +2)	219	39.82	72	-0.878626	0.203982	-2.45713	no	-16877	+	strandedness of lncRNA not determined	intergenic (> 10kb from nearest gene)	190322087	ENSOART00000022198	protein_coding	1:190322087-190334583:+	ENSOARG00000020386	APOD	apolipoprotein D [Source:HGNC Symbol;Acc:HGNC:612]	protein_coding	1:190322087-190334583:+
MSTRG.7226	1	190343975	190351129	7155	+	3	1:190343975-190344205, 1:190346601-190346769, 1:190350482-190351129	231, 169, 648	1048	positions 244-498 (frame +1)	255	24.33	84	-1.04527	0.14831	-1.67572	no	9192	+	nearest TSS is on same strand	intergenic (> 5kb from nearest gene)	190360320	ENSOART00000022201	protein_coding	1:190360320-190378724:+	ENSOARG00000020389	ENSOARG00000020389		protein_coding	1:190360320-190378724:+
MSTRG.7232	1	190932339	190942938	10600	+	2	1:190932339-190932663, 1:190942742-190942938	325, 197	522	positions 475-522 (frame +1)	48	9.2	15	-1.0754	0.0826784	-0.819779	no	76985	-	nearest TSS is on opposite strand	intergenic (> 50kb from nearest gene)	191019922	ENSOART00000027532	lincRNA	1:191007692-191019922:-	ENSOARG00000025598	ENSOARG00000025598		lincRNA	1:191007692-191019922:-
MSTRG.7233	1	190946881	190947629	749	.	1	1:190946881-190947629	749	749	positions 342-566 (frame +3)	225	30.04	74	-1.10836	0.0435308	-0.763785	no	72294	-	strandedness of lncRNA not determined	intergenic (> 50kb from nearest gene)	191019922	ENSOART00000027532	lincRNA	1:191007692-191019922:-	ENSOARG00000025598	ENSOARG00000025598		lincRNA	1:191007692-191019922:-
MSTRG.7239	1	191230651	191234123	3473	.	1	1:191230651-191234123	3473	3473	positions 2525-2710 (frame +2)	186	5.36	61	-0.511755	7.52065e-05	-1.50656	no	-2564	-	strandedness of lncRNA not determined	downstream, < 5kb from nearest gene (strandedness not determined)	191228088	ENSOART00000024595	miRNA	1:191228015-191228088:-	ENSOARG00000022693	ENSOARG00000022693		miRNA	1:191228015-191228088:-
MSTRG.7242	1	191453743	191454653	911	.	1	1:191453743-191454653	911	911	positions 149-379 (frame +2)	231	25.36	76	-1.19837	0.187374	-2.05458	no	12618	-	strandedness of lncRNA not determined	intergenic (> 10kb from nearest gene)	191467270	ENSOART00000026614	miRNA	1:191467191-191467270:-	ENSOARG00000024712	ENSOARG00000024712		miRNA	1:191467191-191467270:-
MSTRG.7244	1	191475229	191480749	5521	-	2	1:191475229-191475967, 1:191480443-191480749	739, 307	1046	positions 292-516 (frame +1)	225	21.51	74	-0.643122	0.127895	-1.2814	no	-7960	-	nearest TSS is on same strand	intergenic (> 5kb from nearest gene)	191467270	ENSOART00000026614	miRNA	1:191467191-191467270:-	ENSOARG00000024712	ENSOARG00000024712		miRNA	1:191467191-191467270:-
MSTRG.7264	1	191661821	191662350	530	.	1	1:191661821-191662350	530	530	positions 23-340 (frame +2)	318	60	105	-0.786037	0.497916	-1.47363	no	-34613	-	strandedness of lncRNA not determined	intergenic (> 20kb from nearest gene)	191627209	ENSOART00000022239	protein_coding	1:191624405-191627209:-	ENSOARG00000020422	HES1	hes family bHLH transcription factor 1 [Source:HGNC Symbol;Acc:HGNC:5192]	protein_coding	1:191624405-191627209:-
MSTRG.7280	1	192356008	192357835	1828	-	3	1:192356008-192357497, 1:192357537-192357562, 1:192357685-192357835	1490, 26, 151	1667	positions 787-1035 (frame +1)	249	14.94	82	-1.19526	0.0154234	-0.800904	no	-36296	+	nearest TSS is on opposite strand	antisense	192319713	ENSOART00000022257	protein_coding	1:192319713-192419367:+	ENSOARG00000020438	ATP13A5	ATPase 13A5 [Source:HGNC Symbol;Acc:HGNC:31789]	protein_coding	1:192319713-192419367:+
MSTRG.7281	1	192358135	192360876	2742	-	3	1:192358135-192359515, 1:192359610-192359762, 1:192360302-192360876	1381, 153, 575	2109	positions 1824-2106 (frame +3)	283	13.42	94	-0.931176	0.00489302	-0.888908	yes	-38423	+	nearest TSS is on opposite strand	antisense	192319713	ENSOART00000022257	protein_coding	1:192319713-192419367:+	ENSOARG00000020438	ATP13A5	ATPase 13A5 [Source:HGNC Symbol;Acc:HGNC:31789]	protein_coding	1:192319713-192419367:+
MSTRG.7283	1	191779800	191784070	4271	.	1	1:191779800-191784070	4271	4271	positions 985-1587 (frame +1)	603	14.12	200	-0.858943	7.29392e-05	-0.852854	no	-152592	-	strandedness of lncRNA not determined	intergenic (> 100kb from nearest gene)	191627209	ENSOART00000022239	protein_coding	1:191624405-191627209:-	ENSOARG00000020422	HES1	hes family bHLH transcription factor 1 [Source:HGNC Symbol;Acc:HGNC:5192]	protein_coding	1:191624405-191627209:-
MSTRG.7285	1	191862617	191863356	740	.	1	1:191862617-191863356	740	740	positions 580-738 (frame +1)	159	21.49	53	-1.07464	0.171258	-1.66442	yes	165318	+	strandedness of lncRNA not determined	intergenic (> 100kb from nearest gene)	192028673	ENSOART00000023294	misc_RNA	1:192028673-192028955:+	ENSOARG00000021392	Metazoa_SRP	Metazoan signal recognition particle RNA [Source:RFAM;Acc:RF00017]	misc_RNA	1:192028673-192028955:+
MSTRG.729	1	17947969	17948622	654	.	1	1:17947969-17948622	654	654	positions 118-303 (frame -1)	186	28.44	61	-0.820783	0.101516	-1.59647	no	36469	+	strandedness of lncRNA not determined	intergenic (> 20kb from nearest gene)	17985090	ENSOART00000000501	protein_coding	1:17985090-18054141:+	ENSOARG00000000454	PTPRF	protein tyrosine phosphatase, receptor type F [Source:HGNC Symbol;Acc:HGNC:9670]	protein_coding	1:17985090-18054141:+
MSTRG.7298	1	192236713	192237840	1128	-	2	1:192236713-192237096, 1:192237230-192237840	384, 611	995	positions 572-712 (frame +2)	141	14.17	46	-1.06927	0.0317044	-0.671587	no	-47032	+	nearest TSS is on opposite strand	antisense	192189682	ENSOART00000022255	protein_coding	1:192189682-192276258:+	ENSOARG00000020433	ATP13A4	ATPase 13A4 [Source:HGNC Symbol;Acc:HGNC:25422]	protein_coding	1:192150191-192276258:+
MSTRG.7307	1	192753086	192753910	825	.	1	1:192753086-192753910	825	825	positions 634-744 (frame +1)	111	13.45	36	-1.22129	0.0166353	-2.78614	no	1443	+	strandedness of lncRNA not determined	upstream, < 5kb from nearest gene (strandedness not determined)	192755352	ENSOART00000022261	protein_coding	1:192755352-192885380:+	ENSOARG00000020441	MB21D2	Mab-21 domain containing 2 [Source:HGNC Symbol;Acc:HGNC:30438]	protein_coding	1:192755352-192885380:+
MSTRG.7312	1	193140681	193142601	1921	-	2	1:193140681-193140926, 1:193142452-193142601	246, 150	396	positions 85-177 (frame +1)	93	23.48	30	-0.970361	0.397094	-2.18102	no	236	+	nearest TSS is on opposite strand	upstream, < 5kb from nearest gene (on opposite strand)	193142836	ENSOART00000022262	protein_coding	1:193142836-193556001:+	ENSOARG00000020443	FGF12	fibroblast growth factor 12 [Source:HGNC Symbol;Acc:HGNC:3668]	protein_coding	1:193142836-193556001:+
MSTRG.7333	1	194591134	194595379	4246	-	2	1:194591134-194591233, 1:194595226-194595379	100, 154	254	positions 115-252 (frame +1)	138	54.33	46	-1.11229	0.274623	-2.25137	yes	73454	+	nearest TSS is on opposite strand	intergenic (> 50kb from nearest gene)	194668832	ENSOART00000022282	protein_coding	1:194668832-194675427:+	ENSOARG00000020459	GMNC	geminin coiled-coil domain containing [Source:HGNC Symbol;Acc:HGNC:40049]	protein_coding	1:194668832-194675427:+
MSTRG.7336	1	194597894	194598478	585	.	1	1:194597894-194598478	585	585	positions 292-369 (frame -1)	78	13.33	25	-1.40129	0.0179118	-2.29629	no	70355	+	strandedness of lncRNA not determined	intergenic (> 50kb from nearest gene)	194668832	ENSOART00000022282	protein_coding	1:194668832-194675427:+	ENSOARG00000020459	GMNC	geminin coiled-coil domain containing [Source:HGNC Symbol;Acc:HGNC:40049]	protein_coding	1:194668832-194675427:+
MSTRG.7348	1	194634433	194635001	569	.	1	1:194634433-194635001	569	569	positions 347-484 (frame +2)	138	24.25	45	-1.1454	0.0702848	-1.88344	no	33832	+	strandedness of lncRNA not determined	intergenic (> 20kb from nearest gene)	194668832	ENSOART00000022282	protein_coding	1:194668832-194675427:+	ENSOARG00000020459	GMNC	geminin coiled-coil domain containing [Source:HGNC Symbol;Acc:HGNC:40049]	protein_coding	1:194668832-194675427:+
MSTRG.7357	1	194675435	194678920	3486	-	2	1:194675435-194676179, 1:194677245-194678920	745, 1676	2421	positions 177-431 (frame +3)	255	10.53	84	-0.909063	0.000734532	-1.40455	no	-6604	+	nearest TSS is on opposite strand	intergenic (> 5kb from nearest gene)	194668832	ENSOART00000022282	protein_coding	1:194668832-194675427:+	ENSOARG00000020459	GMNC	geminin coiled-coil domain containing [Source:HGNC Symbol;Acc:HGNC:40049]	protein_coding	1:194668832-194675427:+
MSTRG.7364	1	194179354	194179894	541	.	1	1:194179354-194179894	541	541	positions 384-482 (frame +3)	99	18.3	32	-0.994994	0.0289319	-1.75686	no	89248	-	strandedness of lncRNA not determined	intergenic (> 50kb from nearest gene)	194269141	ENSOART00000022270	protein_coding	1:194226618-194269141:-	ENSOARG00000020450	CCDC50	coiled-coil domain containing 50 [Source:HGNC Symbol;Acc:HGNC:18111]	protein_coding	1:194226618-194269141:-
MSTRG.7378	1	195136179	195136728	550	.	1	1:195136179-195136728	550	550	positions 246-546 (frame +3)	301	54.73	100	-0.67011	0.430531	-1.97674	yes	-40681	+	strandedness of lncRNA not determined	intergenic (> 20kb from nearest gene)	195095499	ENSOART00000022289	protein_coding	1:195095499-195118314:+	ENSOARG00000020467	TMEM207	transmembrane protein 207 [Source:HGNC Symbol;Acc:HGNC:33705]	protein_coding	1:195095499-195118314:+
MSTRG.7386	1	195150292	195151315	1024	+	2	1:195150292-195150436, 1:195150487-195151315	145, 829	974	positions 478-636 (frame -1)	159	16.32	52	-1.28478	0.0171425	-1.4219	no	26845	-	nearest TSS is on opposite strand	intergenic (> 20kb from nearest gene)	195178159	ENSOART00000022292	protein_coding	1:195151317-195178159:-	ENSOARG00000020469	CLDN16	claudin 16 [Source:HGNC Symbol;Acc:HGNC:2037]	protein_coding	1:195151317-195178159:-
MSTRG.7404	1	196183717	196219119	35403	+	3	1:196183717-196183825, 1:196188887-196188962, 1:196218692-196219119	109, 76, 428	613	positions 160-279 (frame +1)	120	19.58	39	-1.0807	0.157667	-1.65858	no	-100440	+	nearest TSS is on same strand	intergenic (> 100kb from nearest gene)	196083278	ENSOART00000027534	lincRNA	1:196083278-196089412:+	ENSOARG00000025600	ENSOARG00000025600		lincRNA	1:196083278-196089412:+
MSTRG.7415	1	197651086	197656870	5785	-	3	1:197651086-197651705, 1:197655196-197655300, 1:197656802-197656870	620, 105, 69	794	positions 566-792 (frame +2)	227	28.59	75	-1.17789	0.174843	-2.26611	yes	170652	+	nearest TSS is on opposite strand	intergenic (> 100kb from nearest gene)	197827521	ENSOART00000022314	protein_coding	1:197827521-197840094:+	ENSOARG00000020487	BCL6	B-cell CLL/lymphoma 6 [Source:HGNC Symbol;Acc:HGNC:1001]	protein_coding	1:197827521-197840094:+
MSTRG.7416	1	197681273	197681773	501	.	1	1:197681273-197681773	501	501	positions 154-291 (frame -1)	138	27.54	45	-1.20069	0.102419	-2.24255	no	145749	+	strandedness of lncRNA not determined	intergenic (> 100kb from nearest gene)	197827521	ENSOART00000022314	protein_coding	1:197827521-197840094:+	ENSOARG00000020487	BCL6	B-cell CLL/lymphoma 6 [Source:HGNC Symbol;Acc:HGNC:1001]	protein_coding	1:197827521-197840094:+
MSTRG.743	1	17889833	17890501	669	-	2	1:17889833-17890247, 1:17890436-17890501	415, 66	481	positions 251-448 (frame +2)	198	41.16	65	-1.04275	0.193423	-1.90492	no	9512	-	nearest TSS is on same strand	intergenic (> 5kb from nearest gene)	17900012	ENSOART00000000443	protein_coding	1:17897426-17900012:-	ENSOARG00000000414	HYI	hydroxypyruvate isomerase (putative) [Source:HGNC Symbol;Acc:HGNC:26948]	protein_coding	1:17897426-17900012:-
MSTRG.7465	1	198950307	198966204	15898	-	2	1:198950307-198950511, 1:198966103-198966204	205, 102	307	positions 97-156 (frame -1)	60	19.54	19	-0.581617	0.115235	-2.41867	no	-69984	+	nearest TSS is on opposite strand	intergenic (> 50kb from nearest gene)	198880324	ENSOART00000022372	protein_coding	1:198880324-198885820:+	ENSOARG00000020537	CRYGS	crystallin gamma S [Source:HGNC Symbol;Acc:HGNC:2417]	protein_coding	1:198880324-198885820:+
MSTRG.7472	1	198833528	198833944	417	+	2	1:198833528-198833778, 1:198833891-198833944	251, 54	305	positions 67-204 (frame +1)	138	45.25	45	-1.06522	0.232263	-2.33533	no	18345	-	nearest TSS is on opposite strand	intergenic (> 10kb from nearest gene)	198852288	ENSOART00000022363	protein_coding	1:198836685-198852288:-	ENSOARG00000020530	ENSOARG00000020530		protein_coding	1:198836685-198852288:-
MSTRG.7475	1	198859955	198890225	30271	-	2	1:198859955-198860550, 1:198890112-198890225	596, 114	710	positions 334-429 (frame -1)	96	13.52	31	-0.650996	0.0167162	-1.69415	no	-4849	+	nearest TSS is on opposite strand	antisense	198855107	ENSOART00000022367	protein_coding	1:198855107-198874754:+	ENSOARG00000020534	TBCCD1	TBCC domain containing 1 [Source:HGNC Symbol;Acc:HGNC:25546]	protein_coding	1:198855107-198874754:+
MSTRG.7488	1	199066267	199082740	16474	-	3	1:199066267-199066348, 1:199068403-199068754, 1:199082690-199082740	82, 352, 51	485	positions 195-347 (frame +3)	153	31.55	50	-0.985213	0.0905459	-1.98305	no	53642	+	nearest TSS is on opposite strand	intergenic (> 50kb from nearest gene)	199136381	ENSOART00000022379	protein_coding	1:199136381-199306850:+	ENSOARG00000020543	DGKG	diacylglycerol kinase gamma [Source:HGNC Symbol;Acc:HGNC:2853]	protein_coding	1:199136381-199306850:+
MSTRG.7489	1	199081801	199082531	731	.	1	1:199081801-199082531	731	731	positions 370-636 (frame +1)	267	36.53	88	-1.06043	0.104169	-2.86223	no	53851	+	strandedness of lncRNA not determined	intergenic (> 50kb from nearest gene)	199136381	ENSOART00000022379	protein_coding	1:199136381-199306850:+	ENSOARG00000020543	DGKG	diacylglycerol kinase gamma [Source:HGNC Symbol;Acc:HGNC:2853]	protein_coding	1:199136381-199306850:+
MSTRG.751	1	18342315	18344901	2587	-	2	1:18342315-18343316, 1:18343362-18344901	1002, 1540	2542	positions 716-1177 (frame +2)	462	18.17	153	-0.610155	0.00371353	-0.369297	no	19940	+	nearest TSS is on opposite strand	intergenic (> 10kb from nearest gene)	18364840	ENSOART00000000673	protein_coding	1:18364840-18383718:+	ENSOARG00000000624	IPO13	importin 13 [Source:HGNC Symbol;Acc:HGNC:16853]	protein_coding	1:18364840-18383718:+
MSTRG.7516	1	200198303	200202827	4525	-	2	1:200198303-200198459, 1:200202346-200202827	157, 482	639	positions 110-292 (frame +2)	183	28.64	60	-0.995226	0.209808	-1.69203	no	-16976	-	nearest TSS is on same strand	intergenic (> 10kb from nearest gene)	200181328	ENSOART00000002389	protein_coding	1:200181011-200181328:-	ENSOARG00000002214	ENSOARG00000002214		protein_coding	1:200181011-200181328:-
MSTRG.7518	1	200323520	200324334	815	.	1	1:200323520-200324334	815	815	positions 334-645 (frame -1)	312	38.28	103	-0.940651	0.117326	-2.14862	no	-6250	+	strandedness of lncRNA not determined	intergenic (> 5kb from nearest gene)	200317271	ENSOART00000002428	protein_coding	1:200317271-200317807:+	ENSOARG00000002245	C3orf70	chromosome 3 open reading frame 70 [Source:HGNC Symbol;Acc:HGNC:33731]	protein_coding	1:200317271-200317807:+
MSTRG.7519	1	200325038	200327347	2310	.	1	1:200325038-200327347	2310	2310	positions 1298-2020 (frame +2)	723	31.3	240	-1.00472	0.0936491	-0.605284	no	-7768	+	strandedness of lncRNA not determined	intergenic (> 5kb from nearest gene)	200317271	ENSOART00000002428	protein_coding	1:200317271-200317807:+	ENSOARG00000002245	C3orf70	chromosome 3 open reading frame 70 [Source:HGNC Symbol;Acc:HGNC:33731]	protein_coding	1:200317271-200317807:+
MSTRG.7530	1	200776460	200776766	307	-	2	1:200776460-200776558, 1:200776625-200776766	99, 142	241	positions 49-240 (frame -1)	192	79.67	64	-1.52663	0.0135727	-2.32645	yes	-49582	-	nearest TSS is on same strand	intergenic (> 20kb from nearest gene)	200726879	ENSOART00000026976	miRNA	1:200726805-200726879:-	ENSOARG00000025074	ENSOARG00000025074		miRNA	1:200726805-200726879:-
MSTRG.7551	1	202794173	202796298	2126	+	1	1:202794173-202796298	2126	2126	positions 1226-1582 (frame +2)	357	16.79	118	-0.941233	0.00481929	-1.63571	no	104030	-	nearest TSS is on opposite strand	intergenic (> 100kb from nearest gene)	202900327	ENSOART00000027536	lincRNA	1:202893090-202900327:-	ENSOARG00000025602	ENSOARG00000025602		lincRNA	1:202893090-202900327:-
MSTRG.7617	1	205361240	205382506	21267	-	3	1:205361240-205361258, 1:205380072-205380170, 1:205382390-205382506	19, 99, 117	235	positions 85-234 (frame -1)	150	63.83	50	-1.32347	0.015373	-2.21679	yes	-128183	+	nearest TSS is on opposite strand	antisense	205233058	ENSOART00000022537	protein_coding	1:205233058-205512666:+	ENSOARG00000020685	PEX5L	peroxisomal biogenesis factor 5 like [Source:HGNC Symbol;Acc:HGNC:30024]	protein_coding	1:205233058-205512666:+
MSTRG.7621	1	203455949	203456536	588	.	1	1:203455949-203456536	588	588	positions 400-543 (frame +1)	144	24.49	47	-1.05471	0.0732836	-2.48891	no	73901	-	strandedness of lncRNA not determined	intergenic (> 50kb from nearest gene)	203530436	ENSOART00000026889	misc_RNA	1:203530328-203530436:-	ENSOARG00000024987	SOX2OT_exon4	SOX2 overlapping transcript exon 4 [Source:RFAM;Acc:RF01954]	misc_RNA	1:203530328-203530436:-
MSTRG.7631	1	203670186	203724063	53878	+	2	1:203670186-203670301, 1:203723977-203724063	116, 87	203	positions 67-138 (frame -1)	72	35.47	23	-1.30902	0.144565	-2.34242	no	-35199	-	nearest TSS is on opposite strand	intergenic (> 20kb from nearest gene)	203634988	ENSOART00000026986	misc_RNA	1:203634760-203634988:-	ENSOARG00000025084	SOX2OT_exon1	SOX2 overlapping transcript exon 1 [Source:RFAM;Acc:RF01951]	misc_RNA	1:203634760-203634988:-
MSTRG.7633	1	203906560	203907106	547	.	1	1:203906560-203907106	547	547	positions 175-348 (frame +1)	174	31.81	57	-1.04091	0.0743602	-2.11645	no	-271573	-	strandedness of lncRNA not determined	intergenic (> 100kb from nearest gene)	203634988	ENSOART00000026986	misc_RNA	1:203634760-203634988:-	ENSOARG00000025084	SOX2OT_exon1	SOX2 overlapping transcript exon 1 [Source:RFAM;Acc:RF01951]	misc_RNA	1:203634760-203634988:-
MSTRG.7660	1	204815705	204817348	1644	.	1	1:204815705-204817348	1644	1644	positions 273-617 (frame +3)	345	20.99	114	-0.831574	0.0197833	-0.692414	no	176979	-	strandedness of lncRNA not determined	intergenic (> 100kb from nearest gene)	204994326	ENSOART00000023189	miRNA	1:204994243-204994326:-	ENSOARG00000021287	ENSOARG00000021287		miRNA	1:204994243-204994326:-
MSTRG.7664	1	204874043	204875318	1276	.	1	1:204874043-204875318	1276	1276	positions 973-1083 (frame +1)	111	8.7	36	-1.35	0.00491121	-0.904679	no	119009	-	strandedness of lncRNA not determined	intergenic (> 100kb from nearest gene)	204994326	ENSOART00000023189	miRNA	1:204994243-204994326:-	ENSOARG00000021287	ENSOARG00000021287		miRNA	1:204994243-204994326:-
MSTRG.7665	1	204920213	204921210	998	.	1	1:204920213-204921210	998	998	positions 497-649 (frame +2)	153	15.33	50	-1.33608	0.012144	-3.21859	no	73117	-	strandedness of lncRNA not determined	intergenic (> 50kb from nearest gene)	204994326	ENSOART00000023189	miRNA	1:204994243-204994326:-	ENSOARG00000021287	ENSOARG00000021287		miRNA	1:204994243-204994326:-
MSTRG.7673	1	204992148	204993675	1528	.	1	1:204992148-204993675	1528	1528	positions 111-317 (frame +3)	207	13.55	68	-0.921009	0.00577848	-0.457454	no	652	-	strandedness of lncRNA not determined	upstream, < 5kb from nearest gene (strandedness not determined)	204994326	ENSOART00000023189	miRNA	1:204994243-204994326:-	ENSOARG00000021287	ENSOARG00000021287		miRNA	1:204994243-204994326:-
MSTRG.7701	1	206233756	206234758	1003	.	1	1:206233756-206234758	1003	1003	positions 301-387 (frame -1)	87	8.67	28	-0.929078	0.00305374	-3.22895	no	-47353	+	strandedness of lncRNA not determined	intergenic (> 20kb from nearest gene)	206186404	ENSOART00000022566	protein_coding	1:206186404-206213878:+	ENSOARG00000020713	ZMAT3	zinc finger matrin-type 3 [Source:HGNC Symbol;Acc:HGNC:29983]	protein_coding	1:206186404-206213878:+
MSTRG.7706	1	206250903	206251684	782	.	1	1:206250903-206251684	782	782	positions 418-528 (frame +1)	111	14.19	36	-1.33041	0.0540728	-2.67304	no	-64500	+	strandedness of lncRNA not determined	intergenic (> 50kb from nearest gene)	206186404	ENSOART00000022566	protein_coding	1:206186404-206213878:+	ENSOARG00000020713	ZMAT3	zinc finger matrin-type 3 [Source:HGNC Symbol;Acc:HGNC:29983]	protein_coding	1:206186404-206213878:+
MSTRG.7719	1	206328051	206329451	1401	+	1	1:206328051-206329451	1401	1401	positions 1233-1398 (frame +3)	166	11.85	55	-1.17492	0.0445499	-1.50266	yes	50987	-	nearest TSS is on opposite strand	intergenic (> 50kb from nearest gene)	206380437	ENSOART00000022569	protein_coding	1:206335541-206380437:-	ENSOARG00000020716	ENSOARG00000020716		protein_coding	1:206335541-206380437:-
MSTRG.7724	1	206382833	206400814	17982	-	2	1:206382833-206382976, 1:206400749-206400814	144, 66	210	positions 19-150 (frame -1)	132	62.86	43	-1.28953	0.0587848	-2.50222	no	-2397	-	nearest TSS is on same strand	downstream, < 5kb from nearest gene (on same strand)	206380437	ENSOART00000022569	protein_coding	1:206335541-206380437:-	ENSOARG00000020716	ENSOARG00000020716		protein_coding	1:206335541-206380437:-
MSTRG.7726	1	206637189	206637940	752	-	2	1:206637189-206637549, 1:206637603-206637940	361, 338	699	positions 148-390 (frame -1)	243	34.76	80	-1.00908	0.108874	-0.970729	no	163693	+	nearest TSS is on opposite strand	intergenic (> 100kb from nearest gene)	206801632	ENSOART00000027540	lincRNA	1:206801632-206804422:+	ENSOARG00000025606	ENSOARG00000025606		lincRNA	1:206801632-206804422:+
MSTRG.774	1	18867066	18868564	1499	-	2	1:18867066-18867179, 1:18868259-18868564	114, 306	420	positions 273-335 (frame +3)	63	15	20	-1.26453	0.144044	-2.1302	no	-765	+	nearest TSS is on opposite strand	antisense	18866302	ENSOART00000000987	protein_coding	1:18866302-18867779:+	ENSOARG00000000921	ENSOARG00000000921		protein_coding	1:18866302-18867779:+
MSTRG.7750	1	207214076	207214743	668	.	1	1:207214076-207214743	668	668	positions 437-577 (frame +2)	141	21.11	46	-1.16547	0.0917344	-2.55118	no	-39378	+	strandedness of lncRNA not determined	intergenic (> 20kb from nearest gene)	207174699	ENSOART00000024198	snRNA	1:207174699-207174801:+	ENSOARG00000022296	U6	U6 spliceosomal RNA [Source:RFAM;Acc:RF00026]	snRNA	1:207174699-207174801:+
MSTRG.7754	1	207222043	207222678	636	.	1	1:207222043-207222678	636	636	positions 407-487 (frame +2)	81	12.74	26	-1.27762	0.0115155	-2.65299	no	-47345	+	strandedness of lncRNA not determined	intergenic (> 20kb from nearest gene)	207174699	ENSOART00000024198	snRNA	1:207174699-207174801:+	ENSOARG00000022296	U6	U6 spliceosomal RNA [Source:RFAM;Acc:RF00026]	snRNA	1:207174699-207174801:+
MSTRG.7763	1	207245600	207246638	1039	.	1	1:207245600-207246638	1039	1039	positions 324-461 (frame +3)	138	13.28	45	-1.22236	0.0227663	-1.87966	no	-70902	+	strandedness of lncRNA not determined	intergenic (> 50kb from nearest gene)	207174699	ENSOART00000024198	snRNA	1:207174699-207174801:+	ENSOARG00000022296	U6	U6 spliceosomal RNA [Source:RFAM;Acc:RF00026]	snRNA	1:207174699-207174801:+
MSTRG.7810	1	207364019	207364868	850	.	1	1:207364019-207364868	850	850	positions 33-197 (frame +3)	165	19.41	54	-1.23026	0.0285631	-2.21024	no	-189321	+	strandedness of lncRNA not determined	intergenic (> 100kb from nearest gene)	207174699	ENSOART00000024198	snRNA	1:207174699-207174801:+	ENSOARG00000022296	U6	U6 spliceosomal RNA [Source:RFAM;Acc:RF00026]	snRNA	1:207174699-207174801:+
MSTRG.7813	1	207369340	207369998	659	.	1	1:207369340-207369998	659	659	positions 220-582 (frame +1)	363	55.08	120	-0.969731	0.346371	-1.35391	no	-194642	+	strandedness of lncRNA not determined	intergenic (> 100kb from nearest gene)	207174699	ENSOART00000024198	snRNA	1:207174699-207174801:+	ENSOARG00000022296	U6	U6 spliceosomal RNA [Source:RFAM;Acc:RF00026]	snRNA	1:207174699-207174801:+
MSTRG.782	1	19178280	19178930	651	-	1	1:19178280-19178930	651	651	positions 470-648 (frame +2)	179	27.5	59	-1.36186	0.205946	-1.91802	yes	-247	-	nearest TSS is on same strand	downstream, < 5kb from nearest gene (on same strand)	19178684	ENSOART00000023447	snRNA	1:19178569-19178684:-	ENSOARG00000021545	U5	U5 spliceosomal RNA [Source:RFAM;Acc:RF00020]	snRNA	1:19178569-19178684:-
MSTRG.7838	1	207499879	207500792	914	+	2	1:207499879-207499975, 1:207500038-207500792	97, 755	852	positions 292-414 (frame +1)	123	14.44	40	-0.522501	0.0343247	-1.46729	no	-325181	+	nearest TSS is on same strand	intergenic (> 100kb from nearest gene)	207174699	ENSOART00000024198	snRNA	1:207174699-207174801:+	ENSOARG00000022296	U6	U6 spliceosomal RNA [Source:RFAM;Acc:RF00026]	snRNA	1:207174699-207174801:+
MSTRG.7859	1	208542566	208569514	26949	+	2	1:208542566-208542858, 1:208569208-208569514	293, 307	600	positions 357-494 (frame +3)	138	23	45	-0.960732	0.0591289	-1.05547	no	-284008	+	nearest TSS is on same strand	intergenic (> 100kb from nearest gene)	208258559	ENSOART00000024669	miRNA	1:208258559-208258636:+	ENSOARG00000022767	ENSOARG00000022767		miRNA	1:208258559-208258636:+
MSTRG.7887	1	209778543	209779034	492	+	2	1:209778543-209778617, 1:209778736-209779034	75, 299	374	positions 76-159 (frame +1)	84	22.46	27	-1.37031	0.0290352	-1.41321	no	-432718	+	nearest TSS is on same strand	intergenic (> 100kb from nearest gene)	209345826	ENSOART00000025078	snRNA	1:209345826-209345932:+	ENSOARG00000023176	U6	U6 spliceosomal RNA [Source:RFAM;Acc:RF00026]	snRNA	1:209345826-209345932:+
MSTRG.7902	1	210411862	210412447	586	-	2	1:210411862-210412353, 1:210412409-210412447	492, 39	531	positions 298-387 (frame +1)	90	16.95	29	-1.29186	0.0757241	-1.89196	no	-123771	-	nearest TSS is on same strand	intergenic (> 100kb from nearest gene)	210288092	ENSOART00000022574	protein_coding	1:209396858-210288092:-	ENSOARG00000020722	NAALADL2	N-acetylated alpha-linked acidic dipeptidase like 2 [Source:HGNC Symbol;Acc:HGNC:23219]	protein_coding	1:209396858-210288092:-
MSTRG.7978	1	212764037	212764745	709	-	1	1:212764037-212764745	709	709	positions 346-459 (frame +1)	114	16.08	37	-1.18751	0.0770365	-1.46166	no	1066	-	nearest TSS is on same strand	upstream, < 5kb from nearest gene (on same strand)	212765810	ENSOART00000015926	protein_coding	1:212764752-212765810:-	ENSOARG00000014633	ENSOARG00000014633		protein_coding	1:212764752-212765810:-
MSTRG.7988	1	213572177	213574837	2661	-	2	1:213572177-213572599, 1:213574796-213574837	423, 42	465	positions 280-339 (frame -1)	60	12.9	19	-1.1447	0.008907	-2.83232	no	93427	+	nearest TSS is on opposite strand	intergenic (> 50kb from nearest gene)	213668263	ENSOART00000027544	lincRNA	1:213668263-213714898:+	ENSOARG00000025610	ENSOARG00000025610		lincRNA	1:213668263-213714898:+
MSTRG.7993	1	213589692	213590744	1053	.	1	1:213589692-213590744	1053	1053	positions 435-632 (frame +3)	198	18.8	65	-0.609203	0.0514588	-0.849133	no	77520	+	strandedness of lncRNA not determined	intergenic (> 50kb from nearest gene)	213668263	ENSOART00000027544	lincRNA	1:213668263-213714898:+	ENSOARG00000025610	ENSOARG00000025610		lincRNA	1:213668263-213714898:+
MSTRG.7994	1	213591601	213592423	823	.	1	1:213591601-213592423	823	823	positions 39-185 (frame +3)	147	17.86	48	-1.11072	0.0602541	-2.38656	no	75841	+	strandedness of lncRNA not determined	intergenic (> 50kb from nearest gene)	213668263	ENSOART00000027544	lincRNA	1:213668263-213714898:+	ENSOARG00000025610	ENSOARG00000025610		lincRNA	1:213668263-213714898:+
MSTRG.7995	1	213598173	213599672	1500	.	1	1:213598173-213599672	1500	1500	positions 946-1149 (frame +1)	204	13.6	67	-1.16246	0.00633872	-0.855184	no	68592	+	strandedness of lncRNA not determined	intergenic (> 50kb from nearest gene)	213668263	ENSOART00000027544	lincRNA	1:213668263-213714898:+	ENSOARG00000025610	ENSOARG00000025610		lincRNA	1:213668263-213714898:+
MSTRG.7996	1	213599994	213601734	1741	.	1	1:213599994-213601734	1741	1741	positions 30-224 (frame +3)	195	11.2	64	-1.19982	0.00188356	-0.838013	no	66530	+	strandedness of lncRNA not determined	intergenic (> 50kb from nearest gene)	213668263	ENSOART00000027544	lincRNA	1:213668263-213714898:+	ENSOARG00000025610	ENSOARG00000025610		lincRNA	1:213668263-213714898:+
MSTRG.7997	1	213605632	213606429	798	.	1	1:213605632-213606429	798	798	positions 199-327 (frame -1)	129	16.17	42	-1.24575	0.0248603	-1.79797	no	61835	+	strandedness of lncRNA not determined	intergenic (> 50kb from nearest gene)	213668263	ENSOART00000027544	lincRNA	1:213668263-213714898:+	ENSOARG00000025610	ENSOARG00000025610		lincRNA	1:213668263-213714898:+
MSTRG.7999	1	213611982	213612774	793	.	1	1:213611982-213612774	793	793	positions 31-270 (frame -1)	240	30.26	79	-0.993522	0.10746	-1.05648	no	55490	+	strandedness of lncRNA not determined	intergenic (> 50kb from nearest gene)	213668263	ENSOART00000027544	lincRNA	1:213668263-213714898:+	ENSOARG00000025610	ENSOARG00000025610		lincRNA	1:213668263-213714898:+
MSTRG.8000	1	213616848	213617914	1067	.	1	1:213616848-213617914	1067	1067	positions 818-1065 (frame +2)	248	23.24	82	-0.949259	0.0397385	-1.75621	yes	50350	+	strandedness of lncRNA not determined	intergenic (> 50kb from nearest gene)	213668263	ENSOART00000027544	lincRNA	1:213668263-213714898:+	ENSOARG00000025610	ENSOARG00000025610		lincRNA	1:213668263-213714898:+
MSTRG.8002	1	213624780	213641158	16379	+	2	1:213624780-213624911, 1:213640041-213641158	132, 1118	1250	positions 427-564 (frame +1)	138	11.04	45	-1.29562	0.0385319	-1.57614	no	27106	+	nearest TSS is on same strand	intergenic (> 20kb from nearest gene)	213668263	ENSOART00000027544	lincRNA	1:213668263-213714898:+	ENSOARG00000025610	ENSOARG00000025610		lincRNA	1:213668263-213714898:+
MSTRG.8009	1	213650742	213651463	722	.	1	1:213650742-213651463	722	722	positions 529-720 (frame +1)	192	26.59	64	-1.12037	0.0349003	-1.32945	yes	16801	+	strandedness of lncRNA not determined	intergenic (> 10kb from nearest gene)	213668263	ENSOART00000027544	lincRNA	1:213668263-213714898:+	ENSOARG00000025610	ENSOARG00000025610		lincRNA	1:213668263-213714898:+
MSTRG.8011	1	213683879	213684422	544	.	1	1:213683879-213684422	544	544	positions 121-312 (frame -1)	192	35.29	63	-1.37943	0.0457891	-2.39875	no	-15617	+	strandedness of lncRNA not determined	lcnRNA overlaps coordinates of a known gene, although its strandedness with respect to that gene is not determined	213668263	ENSOART00000027544	lincRNA	1:213668263-213714898:+	ENSOARG00000025610	ENSOARG00000025610		lincRNA	1:213668263-213714898:+
MSTRG.8030	1	214654370	214673093	18724	+	4	1:214654370-214654408, 1:214667781-214668025, 1:214670118-214670253, 1:214672426-214673093	39, 245, 136, 668	1088	positions 282-461 (frame +3)	180	16.54	59	-1.07079	0.0217416	-0.715626	no	-18066	+	nearest TSS is on same strand	intergenic (> 10kb from nearest gene)	214636305	ENSOART00000022627	protein_coding	1:214636305-214639891:+	ENSOARG00000020768	ENSOARG00000020768		protein_coding	1:214636305-214639891:+
MSTRG.8047	1	215031441	215032691	1251	.	1	1:215031441-215032691	1251	1251	positions 187-375 (frame +1)	189	15.11	62	-1.08313	0.0318061	-0.619182	no	25921	-	strandedness of lncRNA not determined	intergenic (> 20kb from nearest gene)	215058611	ENSOART00000000215	protein_coding	1:215044926-215058611:-	ENSOARG00000000208	CLDN11	claudin 11 [Source:HGNC Symbol;Acc:HGNC:8514]	protein_coding	1:215044926-215058611:-
MSTRG.8059	1	215414599	215415108	510	.	1	1:215414599-215415108	510	510	positions 55-171 (frame +1)	117	22.94	38	-1.26505	0.197827	-1.88811	no	34954	-	strandedness of lncRNA not determined	intergenic (> 20kb from nearest gene)	215450061	ENSOART00000000503	protein_coding	1:215419030-215450061:-	ENSOARG00000000472	SEC62	SEC62 homolog, preprotein translocation factor [Source:HGNC Symbol;Acc:HGNC:11846]	protein_coding	1:215419030-215450061:-
MSTRG.8063	1	215238823	215240941	2119	-	2	1:215238823-215239141, 1:215239990-215240941	319, 952	1271	positions 285-485 (frame +3)	201	15.81	66	-1.00765	0.0419555	-0.649909	no	962	+	nearest TSS is on opposite strand	antisense	215239784	ENSOART00000000457	protein_coding	1:215239784-215311459:+	ENSOARG00000000418	PHC3	polyhomeotic homolog 3 [Source:HGNC Symbol;Acc:HGNC:15682]	protein_coding	1:215239784-215311459:+
MSTRG.8073	1	215584739	215585078	340	+	2	1:215584739-215584862, 1:215584955-215585078	124, 124	248	positions 162-246 (frame +3)	85	34.27	28	-0.998772	0.245957	-2.20108	yes	270	-	nearest TSS is on opposite strand	antisense	215585347	ENSOART00000000678	protein_coding	1:215569551-215585347:-	ENSOARG00000000635	LRRIQ4	leucine rich repeats and IQ motif containing 4 [Source:HGNC Symbol;Acc:HGNC:34298]	protein_coding	1:215569551-215585347:-
MSTRG.8079	1	216386717	216408821	22105	-	3	1:216386717-216386941, 1:216387054-216387163, 1:216408567-216408821	225, 110, 255	590	positions 55-255 (frame +1)	201	34.07	66	-0.853723	0.340501	-1.60053	no	-54834	-	nearest TSS is on same strand	intergenic (> 50kb from nearest gene)	216331884	ENSOART00000026032	miRNA	1:216331805-216331884:-	ENSOARG00000024130	ENSOARG00000024130		miRNA	1:216331805-216331884:-
MSTRG.81	1	689769	691223	1455	+	2	1:689769-690291, 1:690897-691223	523, 327	850	positions 340-768 (frame -1)	429	50.47	142	-1.32256	0.362982	-1.33906	no	-5476	-	nearest TSS is on opposite strand	intergenic (> 5kb from nearest gene)	684294	ENSOART00000027410	lincRNA	1:485106-684294:-	ENSOARG00000025486	ENSOARG00000025486		lincRNA	1:485106-684294:-
MSTRG.8108	1	217286419	217286919	501	.	1	1:217286419-217286919	501	501	positions 416-498 (frame +2)	83	16.57	27	-1.26394	0.0691196	-2.30036	yes	71330	+	strandedness of lncRNA not determined	intergenic (> 50kb from nearest gene)	217358248	ENSOART00000001162	protein_coding	1:217358248-217440402:+	ENSOARG00000001069	GOLIM4	golgi integral membrane protein 4 [Source:HGNC Symbol;Acc:HGNC:15448]	protein_coding	1:217358248-217440402:+
MSTRG.8109	1	217287216	217290022	2807	.	1	1:217287216-217290022	2807	2807	positions 745-984 (frame -1)	240	8.55	79	-1.07446	7.95253e-05	-0.707953	no	68227	+	strandedness of lncRNA not determined	intergenic (> 50kb from nearest gene)	217358248	ENSOART00000001162	protein_coding	1:217358248-217440402:+	ENSOARG00000001069	GOLIM4	golgi integral membrane protein 4 [Source:HGNC Symbol;Acc:HGNC:15448]	protein_coding	1:217358248-217440402:+
MSTRG.8114	1	218414232	218414802	571	.	1	1:218414232-218414802	571	571	positions 517-570 (frame +1)	54	9.46	17	-1.35154	0.0659304	-2.50923	no	-324184	+	strandedness of lncRNA not determined	intergenic (> 100kb from nearest gene)	218090049	ENSOART00000001602	protein_coding	1:218090049-218209693:+	ENSOARG00000001491	ZBBX	zinc finger B-box domain containing [Source:HGNC Symbol;Acc:HGNC:26245]	protein_coding	1:218090049-218209693:+
MSTRG.8142	1	218954356	218954856	501	.	1	1:218954356-218954856	501	501	positions 108-212 (frame +3)	105	20.96	34	-1.20531	0.104217	-2.32352	no	592927	+	strandedness of lncRNA not determined	intergenic (> 500kb from nearest gene)	219547782	ENSOART00000001664	protein_coding	1:219547782-219622646:+	ENSOARG00000001551	BCHE	butyrylcholinesterase [Source:HGNC Symbol;Acc:HGNC:983]	protein_coding	1:219547782-219622646:+
MSTRG.8165	1	219130545	219131133	589	.	1	1:219130545-219131133	589	589	positions 361-441 (frame +1)	81	13.75	26	-1.39486	0.0236701	-2.05528	no	416650	+	strandedness of lncRNA not determined	intergenic (> 100kb from nearest gene)	219547782	ENSOART00000001664	protein_coding	1:219547782-219622646:+	ENSOARG00000001551	BCHE	butyrylcholinesterase [Source:HGNC Symbol;Acc:HGNC:983]	protein_coding	1:219547782-219622646:+
MSTRG.8169	1	217887248	217910822	23575	-	2	1:217887248-217887711, 1:217910738-217910822	464, 85	549	positions 46-234 (frame +1)	189	34.43	62	-0.541892	0.34703	-0.496653	no	-63490	+	nearest TSS is on opposite strand	antisense	217823759	ENSOART00000001468	protein_coding	1:217823759-217987985:+	ENSOARG00000001367	ENSOARG00000001367		protein_coding	1:217823759-217987985:+
MSTRG.817	1	19828450	19854288	25839	+	2	1:19828450-19828633, 1:19843662-19854288	184, 10627	10811	positions 7418-7780 (frame +2)	363	3.36	120	-1.05968	2.22045e-16	-0.501364	no	-4781	-	nearest TSS is on opposite strand	downstream, < 5kb from nearest gene (on opposite strand)	19823670	ENSOART00000001770	protein_coding	1:19754473-19823670:-	ENSOARG00000001642	TESK2	testis-specific kinase 2 [Source:HGNC Symbol;Acc:HGNC:11732]	protein_coding	1:19754473-19823670:-
MSTRG.8178	1	219187710	219192945	5236	+	2	1:219187710-219187967, 1:219192901-219192945	258, 45	303	positions 73-258 (frame -1)	186	61.39	61	-1.10539	0.191509	-2.61172	no	354838	+	nearest TSS is on same strand	intergenic (> 100kb from nearest gene)	219547782	ENSOART00000001664	protein_coding	1:219547782-219622646:+	ENSOARG00000001551	BCHE	butyrylcholinesterase [Source:HGNC Symbol;Acc:HGNC:983]	protein_coding	1:219547782-219622646:+
MSTRG.8184	1	219418679	219419716	1038	.	1	1:219418679-219419716	1038	1038	positions 585-743 (frame +3)	159	15.32	52	-1.32225	0.00749687	-1.73898	no	128067	+	strandedness of lncRNA not determined	intergenic (> 100kb from nearest gene)	219547782	ENSOART00000001664	protein_coding	1:219547782-219622646:+	ENSOARG00000001551	BCHE	butyrylcholinesterase [Source:HGNC Symbol;Acc:HGNC:983]	protein_coding	1:219547782-219622646:+
MSTRG.8200	1	219761226	219761854	629	.	1	1:219761226-219761854	629	629	positions 117-278 (frame +3)	162	25.76	53	-0.762488	0.0304545	-1.185	no	-178547	+	strandedness of lncRNA not determined	intergenic (> 100kb from nearest gene)	219582680	ENSOART00000025281	miRNA	1:219582680-219582789:+	ENSOARG00000023379	ENSOARG00000023379		miRNA	1:219582680-219582789:+
MSTRG.8203	1	219774479	219775221	743	.	1	1:219774479-219775221	743	743	positions 181-282 (frame -1)	102	13.73	33	-1.33918	0.0166967	-2.36974	no	-191800	+	strandedness of lncRNA not determined	intergenic (> 100kb from nearest gene)	219582680	ENSOART00000025281	miRNA	1:219582680-219582789:+	ENSOARG00000023379	ENSOARG00000023379		miRNA	1:219582680-219582789:+
MSTRG.8213	1	219952780	220017280	64501	-	2	1:219952780-219952908, 1:220013968-220017280	129, 3313	3442	positions 2236-2412 (frame +1)	177	5.14	58	-0.891673	9.38906e-06	-1.30296	no	2233	-	nearest TSS is on same strand	sense	220019512	ENSOART00000027548	lincRNA	1:219880971-220019512:-	ENSOARG00000025613	ENSOARG00000025613		lincRNA	1:219880971-220206244:-
MSTRG.8222	1	220460671	220461351	681	.	1	1:220460671-220461351	681	681	positions 262-546 (frame +1)	285	41.85	94	-0.99245	0.196559	-2.91102	no	23338	+	strandedness of lncRNA not determined	intergenic (> 20kb from nearest gene)	220484688	ENSOART00000026459	snRNA	1:220484688-220484786:+	ENSOARG00000024557	U6	U6 spliceosomal RNA [Source:RFAM;Acc:RF00026]	snRNA	1:220484688-220484786:+
MSTRG.8226	1	220552351	220556961	4611	+	2	1:220552351-220552450, 1:220556777-220556961	100, 185	285	positions 193-249 (frame -1)	57	20	18	-1.16618	0.122098	-2.37333	no	-67664	+	nearest TSS is on same strand	intergenic (> 50kb from nearest gene)	220484688	ENSOART00000026459	snRNA	1:220484688-220484786:+	ENSOARG00000024557	U6	U6 spliceosomal RNA [Source:RFAM;Acc:RF00026]	snRNA	1:220484688-220484786:+
MSTRG.8234	1	220432838	220434321	1484	+	2	1:220432838-220433289, 1:220434060-220434321	452, 262	714	positions 280-414 (frame +1)	135	18.91	44	-1.33456	0.150786	-2.20038	no	50368	+	nearest TSS is on same strand	intergenic (> 50kb from nearest gene)	220484688	ENSOART00000026459	snRNA	1:220484688-220484786:+	ENSOARG00000024557	U6	U6 spliceosomal RNA [Source:RFAM;Acc:RF00026]	snRNA	1:220484688-220484786:+
MSTRG.8252	1	221924982	221925818	837	.	1	1:221924982-221925818	837	837	positions 355-666 (frame -1)	312	37.28	103	-1.21107	0.0306779	-2.03462	no	-47583	+	strandedness of lncRNA not determined	intergenic (> 20kb from nearest gene)	221877400	ENSOART00000016173	protein_coding	1:221877400-221878572:+	ENSOARG00000014864	ENSOARG00000014864		protein_coding	1:221877400-221878572:+
MSTRG.8254	1	221936333	221937030	698	.	1	1:221936333-221937030	698	698	positions 472-624 (frame +1)	153	21.92	50	-1.2486	0.142714	-2.13735	no	-58934	+	strandedness of lncRNA not determined	intergenic (> 50kb from nearest gene)	221877400	ENSOART00000016173	protein_coding	1:221877400-221878572:+	ENSOARG00000014864	ENSOARG00000014864		protein_coding	1:221877400-221878572:+
MSTRG.8282	1	222639150	222640066	917	.	1	1:222639150-222640066	917	917	positions 73-258 (frame -1)	186	20.28	61	-1.04656	0.0173913	-2.1353	no	-262831	+	strandedness of lncRNA not determined	intergenic (> 100kb from nearest gene)	222376320	ENSOART00000001930	protein_coding	1:222376320-222376867:+	ENSOARG00000001795	ENSOARG00000001795		protein_coding	1:222376320-222376867:+
MSTRG.8308	1	223119003	223119720	718	.	1	1:223119003-223119720	718	718	positions 303-428 (frame +3)	126	17.55	41	-1.1892	0.0569166	-2.06328	no	71724	+	strandedness of lncRNA not determined	intergenic (> 50kb from nearest gene)	223191443	ENSOART00000025430	miRNA	1:223191443-223191522:+	ENSOARG00000023528	ENSOARG00000023528		miRNA	1:223191443-223191522:+
MSTRG.8315	1	223234306	223235135	830	.	1	1:223234306-223235135	830	830	positions 1-330 (frame -1)	330	39.76	109	-0.877067	0.0219109	-2.1974	no	-42864	+	strandedness of lncRNA not determined	intergenic (> 20kb from nearest gene)	223191443	ENSOART00000025430	miRNA	1:223191443-223191522:+	ENSOARG00000023528	ENSOARG00000023528		miRNA	1:223191443-223191522:+
MSTRG.8323	1	223387111	223474577	87467	-	2	1:223387111-223387156, 1:223474326-223474577	46, 252	298	positions 149-247 (frame +2)	99	33.22	32	-1.11886	0.0868717	-2.11226	no	-26523	-	nearest TSS is on same strand	intergenic (> 20kb from nearest gene)	223448055	ENSOART00000027549	lincRNA	1:223446876-223448055:-	ENSOARG00000025614	ENSOARG00000025614		lincRNA	1:223446876-223448055:-
MSTRG.8328	1	223579791	223684527	104737	-	3	1:223579791-223580003, 1:223683282-223684174, 1:223684289-223684527	213, 893, 239	1345	positions 320-538 (frame +2)	219	16.28	72	-1.18582	0.0177685	-2.43457	no	26929	+	nearest TSS is on opposite strand	intergenic (> 20kb from nearest gene)	223606719	ENSOART00000023645	snRNA	1:223606719-223606816:+	ENSOARG00000021743	U6	U6 spliceosomal RNA [Source:RFAM;Acc:RF00026]	snRNA	1:223606719-223606816:+
MSTRG.833	1	20185844	20186813	970	.	1	1:20185844-20186813	970	970	positions 739-927 (frame +1)	189	19.48	62	-1.10281	0.0887014	-1.01403	no	-59176	-	strandedness of lncRNA not determined	intergenic (> 50kb from nearest gene)	20126669	ENSOART00000002208	protein_coding	1:20094534-20126669:-	ENSOARG00000002052	IPP	intracisternal A particle-promoted polypeptide [Source:HGNC Symbol;Acc:HGNC:6108]	protein_coding	1:20094534-20126669:-
MSTRG.8330	1	223624167	223626219	2053	+	2	1:223624167-223625111, 1:223625933-223626219	945, 287	1232	positions 329-703 (frame +2)	375	30.44	124	-0.758758	0.0984523	-1.32027	no	-17449	+	nearest TSS is on same strand	intergenic (> 10kb from nearest gene)	223606719	ENSOART00000023645	snRNA	1:223606719-223606816:+	ENSOARG00000021743	U6	U6 spliceosomal RNA [Source:RFAM;Acc:RF00026]	snRNA	1:223606719-223606816:+
MSTRG.834	1	20189579	20190334	756	.	1	1:20189579-20190334	756	756	positions 604-699 (frame +1)	96	12.7	31	-1.26901	0.0919569	-2.01766	no	-62911	-	strandedness of lncRNA not determined	intergenic (> 50kb from nearest gene)	20126669	ENSOART00000002208	protein_coding	1:20094534-20126669:-	ENSOARG00000002052	IPP	intracisternal A particle-promoted polypeptide [Source:HGNC Symbol;Acc:HGNC:6108]	protein_coding	1:20094534-20126669:-
MSTRG.836	1	20193751	20194388	638	.	1	1:20193751-20194388	638	638	positions 454-636 (frame -1)	183	28.68	61	-1.18991	0.10476	-2.41507	yes	-67083	-	strandedness of lncRNA not determined	intergenic (> 50kb from nearest gene)	20126669	ENSOART00000002208	protein_coding	1:20094534-20126669:-	ENSOARG00000002052	IPP	intracisternal A particle-promoted polypeptide [Source:HGNC Symbol;Acc:HGNC:6108]	protein_coding	1:20094534-20126669:-
MSTRG.8360	1	224141924	224170960	29037	+	3	1:224141924-224142027, 1:224168446-224168526, 1:224170165-224170960	104, 81, 796	981	positions 71-286 (frame +2)	216	22.02	71	-0.608454	0.435395	-0.761274	no	-31019	+	nearest TSS is on same strand	intergenic (> 20kb from nearest gene)	224110906	ENSOART00000016204	protein_coding	1:224110906-224111133:+	ENSOARG00000014890	SPTSSB	serine palmitoyltransferase small subunit B [Source:HGNC Symbol;Acc:HGNC:24045]	protein_coding	1:224110906-224111133:+
MSTRG.8371	1	224358301	224358952	652	.	1	1:224358301-224358952	652	652	positions 130-246 (frame +1)	117	17.94	38	-1.20699	0.0412354	-0.938155	no	64963	+	strandedness of lncRNA not determined	intergenic (> 50kb from nearest gene)	224423914	ENSOART00000016245	protein_coding	1:224423914-224424909:+	ENSOARG00000014923	B3GALNT1	beta-1,3-N-acetylgalactosaminyltransferase 1 (globoside blood group) [Source:HGNC Symbol;Acc:HGNC:918]	protein_coding	1:224423914-224424909:+
MSTRG.8442	1	226606582	226607090	509	.	1	1:226606582-226607090	509	509	positions 244-348 (frame -1)	105	20.63	34	-0.994682	0.00887709	-2.00747	no	173810	+	strandedness of lncRNA not determined	intergenic (> 100kb from nearest gene)	226780899	ENSOART00000016432	protein_coding	1:226780899-226781873:+	ENSOARG00000015103	ENSOARG00000015103		protein_coding	1:226780899-226781873:+
MSTRG.8466	1	228582741	228583756	1016	.	1	1:228582741-228583756	1016	1016	positions 523-684 (frame -1)	162	15.94	53	-1.16409	0.128384	-1.83838	no	-53849	+	strandedness of lncRNA not determined	intergenic (> 50kb from nearest gene)	228528893	ENSOART00000003056	protein_coding	1:228528893-228540824:+	ENSOARG00000002811	CCNL1	cyclin L1 [Source:HGNC Symbol;Acc:HGNC:20569]	protein_coding	1:228528893-228540824:+
MSTRG.8488	1	228460924	228466120	5197	-	1	1:228460924-228466120	5197	5197	positions 641-883 (frame +2)	243	4.68	80	-1.06585	6.77299e-07	-0.738167	no	42048	-	nearest TSS is on same strand	intergenic (> 20kb from nearest gene)	228508167	ENSOART00000024754	snRNA	1:228508061-228508167:-	ENSOARG00000022852	U6	U6 spliceosomal RNA [Source:RFAM;Acc:RF00026]	snRNA	1:228508061-228508167:-
MSTRG.8496	1	228571440	228573894	2455	+	2	1:228571440-228571528, 1:228573650-228573894	89, 245	334	positions 14-214 (frame +2)	201	60.18	66	-0.807108	0.507827	-2.15468	no	-42548	+	nearest TSS is on same strand	intergenic (> 20kb from nearest gene)	228528893	ENSOART00000003056	protein_coding	1:228528893-228540824:+	ENSOARG00000002811	CCNL1	cyclin L1 [Source:HGNC Symbol;Acc:HGNC:20569]	protein_coding	1:228528893-228540824:+
MSTRG.85	1	783215	794790	11576	+	2	1:783215-783238, 1:792638-794790	24, 2153	2177	positions 1387-1620 (frame -1)	234	10.75	77	-1.17346	0.0032769	-1.12768	no	3752	+	nearest TSS is on same strand	upstream, < 5kb from nearest gene (on same strand)	798541	ENSOART00000027412	lincRNA	1:798541-803635:+	ENSOARG00000025488	ENSOARG00000025488		lincRNA	1:798541-803635:+
MSTRG.8512	1	228994044	229026367	32324	+	3	1:228994044-228994525, 1:229024851-229025051, 1:229026260-229026367	482, 201, 108	791	positions 41-169 (frame +2)	129	16.31	42	-1.03577	0.0344575	-1.15904	no	24592	-	nearest TSS is on opposite strand	antisense	229050958	ENSOART00000003165	protein_coding	1:229025389-229050958:-	ENSOARG00000002923	TIPARP	TCDD inducible poly(ADP-ribose) polymerase [Source:HGNC Symbol;Acc:HGNC:23696]	protein_coding	1:229025389-229050958:-
MSTRG.8566	1	230022896	230023880	985	.	1	1:230022896-230023880	985	985	positions 661-738 (frame -1)	78	7.92	25	-1.12776	0.111346	-1.83421	no	-39955	+	strandedness of lncRNA not determined	intergenic (> 20kb from nearest gene)	229982942	ENSOART00000003503	protein_coding	1:229982942-230010692:+	ENSOARG00000003230	C3orf33	chromosome 3 open reading frame 33 [Source:HGNC Symbol;Acc:HGNC:26434]	protein_coding	1:229982942-230010692:+
MSTRG.8575	1	230580102	230581007	906	.	1	1:230580102-230581007	906	906	positions 716-903 (frame +2)	188	20.75	62	-1.23369	0.0357388	-2.2032	yes	-38841	+	strandedness of lncRNA not determined	intergenic (> 20kb from nearest gene)	230541262	ENSOART00000023481	snoRNA	1:230541262-230541396:+	ENSOARG00000021579	SNORA70	Small nucleolar RNA SNORA70 [Source:RFAM;Acc:RF00156]	snoRNA	1:230541262-230541396:+
MSTRG.86	1	788640	798577	9938	-	2	1:788640-789331, 1:798386-798577	692, 192	884	positions 684-851 (frame +3)	168	19	55	-0.738821	0.249614	-1.24721	no	-37	+	nearest TSS is on opposite strand	antisense	798541	ENSOART00000027412	lincRNA	1:798541-803635:+	ENSOARG00000025488	ENSOARG00000025488		lincRNA	1:798541-803635:+
MSTRG.860	1	20965711	20966306	596	.	1	1:20965711-20966306	596	596	positions 405-594 (frame +3)	190	31.88	63	-1.01716	0.0859303	-1.73118	yes	-17915	-	strandedness of lncRNA not determined	intergenic (> 10kb from nearest gene)	20947797	ENSOART00000002800	protein_coding	1:20944835-20947797:-	ENSOARG00000002585	MOB3C	MOB kinase activator 3C [Source:HGNC Symbol;Acc:HGNC:29800]	protein_coding	1:20944835-20947797:-
MSTRG.8610	1	232641545	232690105	48561	-	3	1:232641545-232641989, 1:232687647-232689743, 1:232689946-232690105	445, 2097, 160	2702	positions 2273-2700 (frame +2)	428	15.84	142	-0.862031	0.00431901	-0.625057	yes	709	-	nearest TSS is on same strand	upstream, < 5kb from nearest gene (on same strand)	232690813	ENSOART00000016497	protein_coding	1:232690262-232690813:-	ENSOARG00000015161	RAP2B	RAP2B, member of RAS oncogene family [Source:HGNC Symbol;Acc:HGNC:9862]	protein_coding	1:232690262-232690813:-
MSTRG.8618	1	232971567	232972958	1392	-	2	1:232971567-232972504, 1:232972851-232972958	938, 108	1046	positions 52-135 (frame +1)	84	8.03	27	-1.08259	0.00669477	-0.204752	no	70347	-	nearest TSS is on same strand	intergenic (> 50kb from nearest gene)	233043304	ENSOART00000016539	protein_coding	1:233042183-233043304:-	ENSOARG00000015199	P2RY1	purinergic receptor P2Y1 [Source:HGNC Symbol;Acc:HGNC:8539]	protein_coding	1:233042183-233043304:-
MSTRG.8619	1	232982679	233000527	17849	-	3	1:232982679-232982974, 1:232999990-233000147, 1:233000308-233000527	296, 158, 220	674	positions 448-630 (frame +1)	183	27.15	60	-0.823021	0.0565814	-1.94954	no	42778	-	nearest TSS is on same strand	intergenic (> 20kb from nearest gene)	233043304	ENSOART00000016539	protein_coding	1:233042183-233043304:-	ENSOARG00000015199	P2RY1	purinergic receptor P2Y1 [Source:HGNC Symbol;Acc:HGNC:8539]	protein_coding	1:233042183-233043304:-
MSTRG.8620	1	232988081	232989561	1481	+	2	1:232988081-232988306, 1:232989356-232989561	226, 206	432	positions 318-395 (frame +3)	78	18.06	25	-1.24651	0.229896	-1.30483	no	53744	-	nearest TSS is on opposite strand	intergenic (> 50kb from nearest gene)	233043304	ENSOART00000016539	protein_coding	1:233042183-233043304:-	ENSOARG00000015199	P2RY1	purinergic receptor P2Y1 [Source:HGNC Symbol;Acc:HGNC:8539]	protein_coding	1:233042183-233043304:-
MSTRG.8647	1	234102151	234102706	556	.	1	1:234102151-234102706	556	556	positions 10-207 (frame +1)	198	35.61	65	-1.07831	0.0784087	-2.84051	no	11166	-	strandedness of lncRNA not determined	intergenic (> 10kb from nearest gene)	234113871	ENSOART00000004065	protein_coding	1:234112854-234113871:-	ENSOARG00000003740	SUCNR1	succinate receptor 1 [Source:HGNC Symbol;Acc:HGNC:4542]	protein_coding	1:234108818-234120665:-
MSTRG.8650	1	234239023	234239827	805	.	1	1:234239023-234239827	805	805	positions 353-481 (frame +2)	129	16.02	42	-1.28033	0.0601604	-1.64782	no	-23247	-	strandedness of lncRNA not determined	intergenic (> 20kb from nearest gene)	234215777	ENSOART00000004102	protein_coding	1:234199476-234215777:-	ENSOARG00000003776	ENSOARG00000003776		protein_coding	1:234199476-234215777:-
MSTRG.8655	1	234186735	234187951	1217	.	1	1:234186735-234187951	1217	1217	positions 481-636 (frame -1)	156	12.82	51	-1.18443	0.00662553	-1.91171	no	27827	-	strandedness of lncRNA not determined	intergenic (> 20kb from nearest gene)	234215777	ENSOART00000004102	protein_coding	1:234199476-234215777:-	ENSOARG00000003776	ENSOARG00000003776		protein_coding	1:234199476-234215777:-
MSTRG.8684	1	234733577	234736974	3398	+	2	1:234733577-234733767, 1:234736759-234736974	191, 216	407	positions 242-405 (frame +2)	164	40.29	54	-0.9124	0.155275	-2.45074	yes	-38418	+	nearest TSS is on same strand	intergenic (> 20kb from nearest gene)	234695160	ENSOART00000004324	protein_coding	1:234695160-234720751:+	ENSOARG00000003977	IGSF10	immunoglobulin superfamily member 10 [Source:HGNC Symbol;Acc:HGNC:26384]	protein_coding	1:234695160-234720751:+
MSTRG.8698	1	235436802	235437365	564	.	1	1:235436802-235437365	564	564	positions 316-438 (frame +1)	123	21.81	40	-1.13434	0.126722	-1.78077	no	-26709	+	strandedness of lncRNA not determined	intergenic (> 20kb from nearest gene)	235410094	ENSOART00000004738	protein_coding	1:235410094-235429513:+	ENSOARG00000004352	SIAH2	siah E3 ubiquitin protein ligase 2 [Source:HGNC Symbol;Acc:HGNC:10858]	protein_coding	1:235410094-235429513:+
MSTRG.8702	1	235464181	235464716	536	.	1	1:235464181-235464716	536	536	positions 319-456 (frame +1)	138	25.75	45	-0.991369	0.188225	-1.00656	no	17913	+	strandedness of lncRNA not determined	intergenic (> 10kb from nearest gene)	235482628	ENSOART00000004808	protein_coding	1:235482628-235529359:+	ENSOARG00000004407	ERICH6	glutamate rich 6 [Source:HGNC Symbol;Acc:HGNC:28602]	protein_coding	1:235482628-235529359:+
MSTRG.8704	1	235480507	235481895	1389	.	1	1:235480507-235481895	1389	1389	positions 690-854 (frame +3)	165	11.88	54	-0.848673	0.0233665	-1.50491	no	734	+	strandedness of lncRNA not determined	upstream, < 5kb from nearest gene (strandedness not determined)	235482628	ENSOART00000004808	protein_coding	1:235482628-235529359:+	ENSOARG00000004407	ERICH6	glutamate rich 6 [Source:HGNC Symbol;Acc:HGNC:28602]	protein_coding	1:235482628-235529359:+
MSTRG.871	1	21073111	21073699	589	.	1	1:21073111-21073699	589	589	positions 37-204 (frame +1)	168	28.52	55	-1.16646	0.120206	-2.02379	no	-27873	-	strandedness of lncRNA not determined	intergenic (> 20kb from nearest gene)	21045239	ENSOART00000002975	protein_coding	1:21010019-21045239:-	ENSOARG00000002745	ENSOARG00000002745		protein_coding	1:21010019-21045239:-
MSTRG.8718	1	235959231	235960385	1155	.	1	1:235959231-235960385	1155	1155	positions 502-618 (frame +1)	117	10.13	38	-1.31042	0.0110195	-1.58243	no	-201496	-	strandedness of lncRNA not determined	intergenic (> 100kb from nearest gene)	235757736	ENSOART00000005008	protein_coding	1:235714439-235757736:-	ENSOARG00000004604	TSC22D2	TSC22 domain family member 2 [Source:HGNC Symbol;Acc:HGNC:29095]	protein_coding	1:235714439-235757736:-
MSTRG.8719	1	235960871	235961827	957	.	1	1:235960871-235961827	957	957	positions 591-863 (frame +3)	273	28.53	90	-0.88764	0.0783763	-0.871916	no	-203136	-	strandedness of lncRNA not determined	intergenic (> 100kb from nearest gene)	235757736	ENSOART00000005008	protein_coding	1:235714439-235757736:-	ENSOARG00000004604	TSC22D2	TSC22 domain family member 2 [Source:HGNC Symbol;Acc:HGNC:29095]	protein_coding	1:235714439-235757736:-
MSTRG.8720	1	235965239	235966803	1565	.	1	1:235965239-235966803	1565	1565	positions 335-547 (frame +2)	213	13.61	70	-1.18141	0.00488837	-0.844131	no	-207504	-	strandedness of lncRNA not determined	intergenic (> 100kb from nearest gene)	235757736	ENSOART00000005008	protein_coding	1:235714439-235757736:-	ENSOARG00000004604	TSC22D2	TSC22 domain family member 2 [Source:HGNC Symbol;Acc:HGNC:29095]	protein_coding	1:235714439-235757736:-
MSTRG.8723	1	235971687	235972742	1056	.	1	1:235971687-235972742	1056	1056	positions 217-489 (frame +1)	273	25.85	90	-1.04517	0.0416383	-1.73329	no	-213952	-	strandedness of lncRNA not determined	intergenic (> 100kb from nearest gene)	235757736	ENSOART00000005008	protein_coding	1:235714439-235757736:-	ENSOARG00000004604	TSC22D2	TSC22 domain family member 2 [Source:HGNC Symbol;Acc:HGNC:29095]	protein_coding	1:235714439-235757736:-
MSTRG.8730	1	236213945	236215276	1332	.	1	1:236213945-236215276	1332	1332	positions 1216-1332 (frame -1)	117	8.78	39	-1.28314	0.0350918	-1.30308	yes	29726	+	strandedness of lncRNA not determined	intergenic (> 20kb from nearest gene)	236245001	ENSOART00000005050	protein_coding	1:236245001-236250588:+	ENSOARG00000004641	ENSOARG00000004641		protein_coding	1:236245001-236250588:+
MSTRG.8734	1	236482214	236483302	1089	.	1	1:236482214-236483302	1089	1089	positions 159-323 (frame +3)	165	15.15	54	-1.19136	0.0502091	-2.38906	no	38134	+	strandedness of lncRNA not determined	intergenic (> 20kb from nearest gene)	236521435	ENSOART00000005230	protein_coding	1:236521435-236666732:+	ENSOARG00000004797	WWTR1	WW domain containing transcription regulator 1 [Source:HGNC Symbol;Acc:HGNC:24042]	protein_coding	1:236521435-236666732:+
MSTRG.8740	1	236516526	236517094	569	.	1	1:236516526-236517094	569	569	positions 141-239 (frame +3)	99	17.4	32	-1.10917	0.12839	-2.21062	no	4342	+	strandedness of lncRNA not determined	upstream, < 5kb from nearest gene (strandedness not determined)	236521435	ENSOART00000005230	protein_coding	1:236521435-236666732:+	ENSOARG00000004797	WWTR1	WW domain containing transcription regulator 1 [Source:HGNC Symbol;Acc:HGNC:24042]	protein_coding	1:236521435-236666732:+
MSTRG.8742	1	236688396	236689964	1569	.	1	1:236688396-236689964	1569	1569	positions 1180-1347 (frame +1)	168	10.71	55	-1.01758	0.00302416	-1.21286	no	29079	-	strandedness of lncRNA not determined	intergenic (> 20kb from nearest gene)	236719042	ENSOART00000005281	protein_coding	1:236691318-236719042:-	ENSOARG00000004841	TM4SF4	transmembrane 4 L six family member 4 [Source:HGNC Symbol;Acc:HGNC:11856]	protein_coding	1:236691318-236719042:-
MSTRG.8744	1	236719406	236720753	1348	+	1	1:236719406-236720753	1348	1348	positions 742-1062 (frame -1)	321	23.81	106	-1.24865	0.00733605	-1.3342	no	-365	-	nearest TSS is on opposite strand	downstream, < 5kb from nearest gene (on opposite strand)	236719042	ENSOART00000005281	protein_coding	1:236691318-236719042:-	ENSOARG00000004841	TM4SF4	transmembrane 4 L six family member 4 [Source:HGNC Symbol;Acc:HGNC:11856]	protein_coding	1:236691318-236719042:-
MSTRG.8747	1	236924177	236924915	739	.	1	1:236924177-236924915	739	739	positions 532-738 (frame +1)	207	28.01	69	-1.22796	0.238131	-2.00401	yes	18166	+	strandedness of lncRNA not determined	intergenic (> 10kb from nearest gene)	236943080	ENSOART00000005412	protein_coding	1:236943080-236988212:+	ENSOARG00000004970	ENSOARG00000004970		protein_coding	1:236943080-236988212:+
MSTRG.8749	1	236932427	236933444	1018	.	1	1:236932427-236933444	1018	1018	positions 6-242 (frame +3)	237	23.28	78	-0.809595	0.0868754	-1.24917	no	9637	+	strandedness of lncRNA not determined	intergenic (> 5kb from nearest gene)	236943080	ENSOART00000005412	protein_coding	1:236943080-236988212:+	ENSOARG00000004970	ENSOARG00000004970		protein_coding	1:236943080-236988212:+
MSTRG.8753	1	236938232	236938944	713	.	1	1:236938232-236938944	713	713	positions 289-579 (frame +1)	291	40.81	96	-0.904266	0.126393	-1.42589	no	4137	+	strandedness of lncRNA not determined	upstream, < 5kb from nearest gene (strandedness not determined)	236943080	ENSOART00000005412	protein_coding	1:236943080-236988212:+	ENSOARG00000004970	ENSOARG00000004970		protein_coding	1:236943080-236988212:+
MSTRG.8789	1	237847387	237848025	639	.	1	1:237847387-237848025	639	639	positions 502-639 (frame -1)	138	21.6	46	-1.04787	0.0414522	-2.19899	yes	-63391	-	strandedness of lncRNA not determined	intergenic (> 50kb from nearest gene)	237783997	ENSOART00000005878	protein_coding	1:237781410-237783997:-	ENSOARG00000005395	ENSOARG00000005395		protein_coding	1:237781410-237783997:-
MSTRG.882	1	21127447	21129741	2295	-	2	1:21127447-21127776, 1:21129391-21129741	330, 351	681	positions 148-477 (frame +1)	330	48.46	109	-0.805025	0.323512	-1.41159	no	-8268	+	nearest TSS is on opposite strand	antisense	21119180	ENSOART00000003098	protein_coding	1:21119180-21142616:+	ENSOARG00000002851	CYP4B1	cytochrome P450 family 4 subfamily B member 1 [Source:HGNC Symbol;Acc:HGNC:2644]	protein_coding	1:21119180-21142616:+
MSTRG.8824	1	238540835	238544041	3207	-	2	1:238540835-238541158, 1:238543889-238544041	324, 153	477	positions 42-206 (frame +3)	165	34.59	54	-1.02781	0.12599	-2.4047	no	206504	-	nearest TSS is on same strand	intergenic (> 100kb from nearest gene)	238750544	ENSOART00000024809	miRNA	1:238750456-238750544:-	ENSOARG00000022907	ENSOARG00000022907		miRNA	1:238750456-238750544:-
MSTRG.8827	1	238792771	238793460	690	.	1	1:238792771-238793460	690	690	positions 331-489 (frame -1)	159	23.04	52	-1.08531	0.0726143	-1.38499	no	38752	-	strandedness of lncRNA not determined	intergenic (> 20kb from nearest gene)	238832211	ENSOART00000023562	snRNA	1:238832105-238832211:-	ENSOARG00000021660	U6	U6 spliceosomal RNA [Source:RFAM;Acc:RF00026]	snRNA	1:238832105-238832211:-
MSTRG.8833	1	239064110	239064611	502	+	2	1:239064110-239064205, 1:239064442-239064611	96, 170	266	positions 157-264 (frame -1)	108	40.6	36	-1.17563	0.0924665	-1.56477	yes	-44743	+	nearest TSS is on same strand	intergenic (> 20kb from nearest gene)	239019368	ENSOART00000005957	protein_coding	1:239019368-239040481:+	ENSOARG00000005467	ZIC4	Zic family member 4 [Source:HGNC Symbol;Acc:HGNC:20393]	protein_coding	1:239019368-239040481:+
MSTRG.8834	1	239069905	239071180	1276	.	1	1:239069905-239071180	1276	1276	positions 37-171 (frame -1)	135	10.58	44	-1.03253	0.013718	-1.03299	no	-50538	+	strandedness of lncRNA not determined	intergenic (> 50kb from nearest gene)	239019368	ENSOART00000005957	protein_coding	1:239019368-239040481:+	ENSOARG00000005467	ZIC4	Zic family member 4 [Source:HGNC Symbol;Acc:HGNC:20393]	protein_coding	1:239019368-239040481:+
MSTRG.8837	1	239173355	239189328	15974	+	2	1:239173355-239173546, 1:239188927-239189328	192, 402	594	positions 307-594 (frame -1)	288	48.48	96	-0.771345	0.0850012	-1.65696	yes	4506	+	nearest TSS is on same strand	upstream, < 5kb from nearest gene (on same strand)	239177860	ENSOART00000027557	lincRNA	1:239177860-239178701:+	ENSOARG00000025622	ENSOARG00000025622		lincRNA	1:239177860-239178701:+
MSTRG.8870	1	239710012	239712817	2806	-	1	1:239710012-239712817	2806	2806	positions 450-656 (frame +3)	207	7.38	68	-0.994703	0.000179274	-1.29	no	2232	+	nearest TSS is on opposite strand	upstream, < 5kb from nearest gene (on opposite strand)	239715048	ENSOART00000016774	protein_coding	1:239715048-239715854:+	ENSOARG00000015417	MAPRE1	microtubule associated protein RP/EB family member 1 [Source:HGNC Symbol;Acc:HGNC:6890]	protein_coding	1:239715048-239715854:+
MSTRG.8875	1	239841518	239842216	699	.	1	1:239841518-239842216	699	699	positions 454-699 (frame -1)	246	35.19	82	-0.773809	0.0344641	-2.26775	yes	-85513	+	strandedness of lncRNA not determined	intergenic (> 50kb from nearest gene)	239756006	ENSOART00000024868	snRNA	1:239756006-239756148:+	ENSOARG00000022966	U2	U2 spliceosomal RNA [Source:RFAM;Acc:RF00004]	snRNA	1:239756006-239756148:+
MSTRG.8883	1	240824379	240824988	610	.	1	1:240824379-240824988	610	610	positions 31-132 (frame -1)	102	16.72	33	-1.23853	0.0466755	-3.31609	no	-417551	+	strandedness of lncRNA not determined	intergenic (> 100kb from nearest gene)	240406829	ENSOART00000006206	protein_coding	1:240406829-240525164:+	ENSOARG00000005685	PLOD2	procollagen-lysine,2-oxoglutarate 5-dioxygenase 2 [Source:HGNC Symbol;Acc:HGNC:9082]	protein_coding	1:240406829-240525164:+
MSTRG.8891	1	241270671	241271059	389	+	2	1:241270671-241270694, 1:241270810-241271059	24, 250	274	positions 213-270 (frame +3)	58	21.17	19	-1.45635	0.188099	-2.23818	yes	352721	+	nearest TSS is on same strand	intergenic (> 100kb from nearest gene)	241623779	ENSOART00000027559	lincRNA	1:241623779-241646118:+	ENSOARG00000025624	ENSOARG00000025624		lincRNA	1:241623779-241646118:+
MSTRG.8899	1	241383179	241383449	271	-	2	1:241383179-241383268, 1:241383312-241383449	90, 138	228	positions 88-228 (frame -1)	141	61.84	47	-1.34997	0.132099	-2.20847	yes	240331	+	nearest TSS is on opposite strand	intergenic (> 100kb from nearest gene)	241623779	ENSOART00000027559	lincRNA	1:241623779-241646118:+	ENSOARG00000025624	ENSOARG00000025624		lincRNA	1:241623779-241646118:+
MSTRG.8906	1	241416074	241416773	700	.	1	1:241416074-241416773	700	700	positions 271-555 (frame +1)	285	40.71	94	-1.11212	0.118229	-2.37893	no	207007	+	strandedness of lncRNA not determined	intergenic (> 100kb from nearest gene)	241623779	ENSOART00000027559	lincRNA	1:241623779-241646118:+	ENSOARG00000025624	ENSOARG00000025624		lincRNA	1:241623779-241646118:+
MSTRG.8909	1	241420668	241421219	552	.	1	1:241420668-241421219	552	552	positions 473-549 (frame +2)	77	13.95	25	-1.03483	0.166297	-2.45142	yes	202561	+	strandedness of lncRNA not determined	intergenic (> 100kb from nearest gene)	241623779	ENSOART00000027559	lincRNA	1:241623779-241646118:+	ENSOARG00000025624	ENSOARG00000025624		lincRNA	1:241623779-241646118:+
MSTRG.891	1	21167608	21271845	104238	+	2	1:21167608-21167729, 1:21271383-21271845	122, 463	585	positions 367-585 (frame -1)	219	37.44	73	-0.925236	0.223435	-1.98186	yes	6157	-	nearest TSS is on opposite strand	antisense	21278001	ENSOART00000003454	protein_coding	1:21265577-21278001:-	ENSOARG00000003175	ENSOARG00000003175		protein_coding	1:21265577-21278001:-
MSTRG.8911	1	241430766	241431345	580	.	1	1:241430766-241431345	580	580	positions 367-444 (frame -1)	78	13.45	25	-1.34693	0.0185083	-3.07275	no	192435	+	strandedness of lncRNA not determined	intergenic (> 100kb from nearest gene)	241623779	ENSOART00000027559	lincRNA	1:241623779-241646118:+	ENSOARG00000025624	ENSOARG00000025624		lincRNA	1:241623779-241646118:+
MSTRG.8915	1	241438561	241439258	698	.	1	1:241438561-241439258	698	698	positions 9-122 (frame +3)	114	16.33	37	-0.9523	0.0402016	-1.89617	no	184522	+	strandedness of lncRNA not determined	intergenic (> 100kb from nearest gene)	241623779	ENSOART00000027559	lincRNA	1:241623779-241646118:+	ENSOARG00000025624	ENSOARG00000025624		lincRNA	1:241623779-241646118:+
MSTRG.8916	1	241439736	241440104	369	+	2	1:241439736-241439914, 1:241439959-241440104	179, 146	325	positions 83-154 (frame +2)	72	22.15	23	-1.0398	0.221295	-1.93179	no	183676	+	nearest TSS is on same strand	intergenic (> 100kb from nearest gene)	241623779	ENSOART00000027559	lincRNA	1:241623779-241646118:+	ENSOARG00000025624	ENSOARG00000025624		lincRNA	1:241623779-241646118:+
MSTRG.8931	1	241657349	241658042	694	.	1	1:241657349-241658042	694	694	positions 23-166 (frame +2)	144	20.75	47	-0.711467	0.0413678	-0.288292	no	-33571	+	strandedness of lncRNA not determined	intergenic (> 20kb from nearest gene)	241623779	ENSOART00000027559	lincRNA	1:241623779-241646118:+	ENSOARG00000025624	ENSOARG00000025624		lincRNA	1:241623779-241646118:+
MSTRG.8937	1	242087193	242088126	934	+	2	1:242087193-242087439, 1:242087460-242088126	247, 667	914	positions 622-696 (frame -1)	75	8.21	24	-0.652687	0.00391377	-1.17845	no	-214633	+	nearest TSS is on same strand	intergenic (> 100kb from nearest gene)	241872561	ENSOART00000023398	rRNA	1:241872561-241872660:+	ENSOARG00000021496	5S_rRNA	5S ribosomal RNA [Source:RFAM;Acc:RF00001]	rRNA	1:241872561-241872660:+
MSTRG.8938	1	242093530	242094268	739	.	1	1:242093530-242094268	739	739	positions 410-454 (frame +2)	45	6.09	14	-1.23999	0.0194813	-2.56553	no	-220970	+	strandedness of lncRNA not determined	intergenic (> 100kb from nearest gene)	241872561	ENSOART00000023398	rRNA	1:241872561-241872660:+	ENSOARG00000021496	5S_rRNA	5S ribosomal RNA [Source:RFAM;Acc:RF00001]	rRNA	1:241872561-241872660:+
MSTRG.8943	1	242226234	242226866	633	.	1	1:242226234-242226866	633	633	positions 425-583 (frame +2)	159	25.12	52	-1.27306	0.129754	-1.35131	no	345637	+	strandedness of lncRNA not determined	intergenic (> 100kb from nearest gene)	242572502	ENSOART00000025983	miRNA	1:242572502-242572614:+	ENSOARG00000024081	ENSOARG00000024081		miRNA	1:242572502-242572614:+
MSTRG.8959	1	239882489	239883008	520	.	1	1:239882489-239883008	520	520	positions 226-309 (frame -1)	84	16.15	27	-1.25269	0.0332085	-1.97002	no	84086	+	strandedness of lncRNA not determined	intergenic (> 50kb from nearest gene)	239967093	ENSOART00000006009	protein_coding	1:239967093-239988217:+	ENSOARG00000005513	PLSCR5	phospholipid scramblase family member 5 [Source:HGNC Symbol;Acc:HGNC:19952]	protein_coding	1:239967093-239988217:+
MSTRG.8962	1	239886367	239887104	738	.	1	1:239886367-239887104	738	738	positions 134-274 (frame +2)	141	19.11	46	-1.15763	0.0823271	-2.12744	no	79990	+	strandedness of lncRNA not determined	intergenic (> 50kb from nearest gene)	239967093	ENSOART00000006009	protein_coding	1:239967093-239988217:+	ENSOARG00000005513	PLSCR5	phospholipid scramblase family member 5 [Source:HGNC Symbol;Acc:HGNC:19952]	protein_coding	1:239967093-239988217:+
MSTRG.8976	1	239932958	239933535	578	.	1	1:239932958-239933535	578	578	positions 358-483 (frame +1)	126	21.8	41	-1.26684	0.165401	-2.25867	no	33559	+	strandedness of lncRNA not determined	intergenic (> 20kb from nearest gene)	239967093	ENSOART00000006009	protein_coding	1:239967093-239988217:+	ENSOARG00000005513	PLSCR5	phospholipid scramblase family member 5 [Source:HGNC Symbol;Acc:HGNC:19952]	protein_coding	1:239967093-239988217:+
MSTRG.8978	1	239938304	239939144	841	.	1	1:239938304-239939144	841	841	positions 547-714 (frame -1)	168	19.98	55	-1.09219	0.0720163	-1.99443	no	27950	+	strandedness of lncRNA not determined	intergenic (> 20kb from nearest gene)	239967093	ENSOART00000006009	protein_coding	1:239967093-239988217:+	ENSOARG00000005513	PLSCR5	phospholipid scramblase family member 5 [Source:HGNC Symbol;Acc:HGNC:19952]	protein_coding	1:239967093-239988217:+
MSTRG.8987	1	239951446	239952353	908	.	1	1:239951446-239952353	908	908	positions 40-237 (frame -1)	198	21.81	65	-0.966107	0.0171297	-3.03987	no	14741	+	strandedness of lncRNA not determined	intergenic (> 10kb from nearest gene)	239967093	ENSOART00000006009	protein_coding	1:239967093-239988217:+	ENSOARG00000005513	PLSCR5	phospholipid scramblase family member 5 [Source:HGNC Symbol;Acc:HGNC:19952]	protein_coding	1:239967093-239988217:+
MSTRG.8992	1	239960681	239961819	1139	.	1	1:239960681-239961819	1139	1139	positions 318-560 (frame +3)	243	21.33	80	-0.984506	0.0185034	-1.92137	no	5275	+	strandedness of lncRNA not determined	intergenic (> 5kb from nearest gene)	239967093	ENSOART00000006009	protein_coding	1:239967093-239988217:+	ENSOARG00000005513	PLSCR5	phospholipid scramblase family member 5 [Source:HGNC Symbol;Acc:HGNC:19952]	protein_coding	1:239967093-239988217:+
MSTRG.8995	1	240006265	240007325	1061	.	1	1:240006265-240007325	1061	1061	positions 695-952 (frame +2)	258	24.32	85	-0.65489	0.049441	-1.01543	no	-39173	+	strandedness of lncRNA not determined	intergenic (> 20kb from nearest gene)	239967093	ENSOART00000006009	protein_coding	1:239967093-239988217:+	ENSOARG00000005513	PLSCR5	phospholipid scramblase family member 5 [Source:HGNC Symbol;Acc:HGNC:19952]	protein_coding	1:239967093-239988217:+
MSTRG.8999	1	240015632	240016989	1358	.	1	1:240015632-240016989	1358	1358	positions 1055-1228 (frame +2)	174	12.81	57	-1.28247	0.0109302	-2.29412	no	30726	+	strandedness of lncRNA not determined	intergenic (> 20kb from nearest gene)	240047714	ENSOART00000006058	protein_coding	1:240047714-240066568:+	ENSOARG00000005557	ENSOARG00000005557		protein_coding	1:240047714-240066568:+
MSTRG.9003	1	240021782	240022529	748	+	2	1:240021782-240022019, 1:240022053-240022529	238, 477	715	positions 205-297 (frame +1)	93	13.01	30	-1.18361	0.0198137	-2.25985	no	25186	+	nearest TSS is on same strand	intergenic (> 20kb from nearest gene)	240047714	ENSOART00000006058	protein_coding	1:240047714-240066568:+	ENSOARG00000005557	ENSOARG00000005557		protein_coding	1:240047714-240066568:+
MSTRG.9006	1	240032830	240033541	712	.	1	1:240032830-240033541	712	712	positions 347-544 (frame +2)	198	27.81	65	-1.01377	0.0965027	-2.09795	no	14174	+	strandedness of lncRNA not determined	intergenic (> 10kb from nearest gene)	240047714	ENSOART00000006058	protein_coding	1:240047714-240066568:+	ENSOARG00000005557	ENSOARG00000005557		protein_coding	1:240047714-240066568:+
MSTRG.9023	1	240278201	240291557	13357	+	2	1:240278201-240278249, 1:240291107-240291557	49, 451	500	positions 89-394 (frame +2)	306	61.2	101	-0.500904	0.21398	-2.05268	no	40607	+	nearest TSS is on same strand	intergenic (> 20kb from nearest gene)	240332163	ENSOART00000006132	protein_coding	1:240332163-240351917:+	ENSOARG00000005630	PLSCR4	phospholipid scramblase 4 [Source:HGNC Symbol;Acc:HGNC:16497]	protein_coding	1:240332163-240351917:+
MSTRG.9030	1	240452060	240452876	817	-	2	1:240452060-240452566, 1:240452616-240452876	507, 261	768	positions 416-634 (frame +2)	219	28.52	72	-1.09088	0.0507311	-1.8862	no	-45232	+	nearest TSS is on opposite strand	antisense	240406829	ENSOART00000006206	protein_coding	1:240406829-240525164:+	ENSOARG00000005685	PLOD2	procollagen-lysine,2-oxoglutarate 5-dioxygenase 2 [Source:HGNC Symbol;Acc:HGNC:9082]	protein_coding	1:240406829-240525164:+
MSTRG.904	1	21708229	21710447	2219	.	1	1:21708229-21710447	2219	2219	positions 724-999 (frame +1)	276	12.44	91	-1.16877	0.000929833	-2.40626	no	-2640	+	strandedness of lncRNA not determined	downstream, < 5kb from nearest gene (strandedness not determined)	21705590	ENSOART00000003903	protein_coding	1:21705590-21707439:+	ENSOARG00000003594	FOXD2	forkhead box D2 [Source:HGNC Symbol;Acc:HGNC:3803]	protein_coding	1:21705590-21707439:+
MSTRG.9043	1	242713052	242714467	1416	+	1	1:242713052-242714467	1416	1416	positions 1174-1416 (frame +1)	243	17.16	81	-1.16621	0.0149393	-2.4824	yes	-140551	+	nearest TSS is on same strand	intergenic (> 100kb from nearest gene)	242572502	ENSOART00000025983	miRNA	1:242572502-242572614:+	ENSOARG00000024081	ENSOARG00000024081		miRNA	1:242572502-242572614:+
MSTRG.9047	1	242833932	242835891	1960	.	1	1:242833932-242835891	1960	1960	positions 1679-1927 (frame +2)	249	12.7	82	-1.16143	0.00214541	-0.080991	no	48030	+	strandedness of lncRNA not determined	intergenic (> 20kb from nearest gene)	242883920	ENSOART00000025123	snRNA	1:242883920-242884026:+	ENSOARG00000023221	U6	U6 spliceosomal RNA [Source:RFAM;Acc:RF00026]	snRNA	1:242883920-242884026:+
MSTRG.9063	1	243122400	243125299	2900	-	2	1:243122400-243122561, 1:243125237-243125299	162, 63	225	positions 18-137 (frame +3)	120	53.33	39	-0.914408	0.150096	-1.75653	no	930	+	nearest TSS is on opposite strand	upstream, < 5kb from nearest gene (on opposite strand)	243126228	ENSOART00000006286	protein_coding	1:243126228-243781259:+	ENSOARG00000005774	SLC9A9	solute carrier family 9 member A9 [Source:HGNC Symbol;Acc:HGNC:20653]	protein_coding	1:243126228-243781259:+
MSTRG.9066	1	243930236	243931102	867	.	1	1:243930236-243931102	867	867	positions 64-210 (frame +1)	147	16.96	48	-1.11621	0.0511393	-0.837915	no	16733	-	strandedness of lncRNA not determined	intergenic (> 10kb from nearest gene)	243947834	ENSOART00000006333	protein_coding	1:243944921-243947834:-	ENSOARG00000005817	CHST2	carbohydrate sulfotransferase 2 [Source:HGNC Symbol;Acc:HGNC:1970]	protein_coding	1:243944921-243947834:-
MSTRG.9075	1	243980170	243981552	1383	.	1	1:243980170-243981552	1383	1383	positions 270-533 (frame +3)	264	19.09	87	-0.999662	0.037338	-1.67194	no	-32337	-	strandedness of lncRNA not determined	intergenic (> 20kb from nearest gene)	243947834	ENSOART00000006333	protein_coding	1:243944921-243947834:-	ENSOARG00000005817	CHST2	carbohydrate sulfotransferase 2 [Source:HGNC Symbol;Acc:HGNC:1970]	protein_coding	1:243944921-243947834:-
MSTRG.9093	1	245166441	245167097	657	-	1	1:245166441-245167097	657	657	positions 19-249 (frame -1)	231	35.16	76	-1.03857	0.0136554	-1.27909	no	41140	-	nearest TSS is on same strand	intergenic (> 20kb from nearest gene)	245208236	ENSOART00000007102	protein_coding	1:245167146-245208236:-	ENSOARG00000006535	GRK7	G protein-coupled receptor kinase 7 [Source:HGNC Symbol;Acc:HGNC:17031]	protein_coding	1:245167146-245208236:-
MSTRG.9097	1	245194178	245195108	931	.	1	1:245194178-245195108	931	931	positions 86-289 (frame +2)	204	21.91	67	-0.793356	0.112269	-0.268303	no	13129	-	strandedness of lncRNA not determined	lcnRNA overlaps coordinates of a known gene, although its strandedness with respect to that gene is not determined	245208236	ENSOART00000007102	protein_coding	1:245167146-245208236:-	ENSOARG00000006535	GRK7	G protein-coupled receptor kinase 7 [Source:HGNC Symbol;Acc:HGNC:17031]	protein_coding	1:245167146-245208236:-
MSTRG.91	1	1278030	1280863	2834	+	2	1:1278030-1278070, 1:1280495-1280863	41, 369	410	positions 9-185 (frame +3)	177	43.17	58	-1.20419	0.383986	-1.15904	no	12167	-	nearest TSS is on opposite strand	intergenic (> 10kb from nearest gene)	1293029	ENSOART00000020208	protein_coding	1:1290546-1293029:-	ENSOARG00000018569	ENSOARG00000018569		protein_coding	1:1290546-1293029:-
MSTRG.9102	1	245251361	245252116	756	.	1	1:245251361-245252116	756	756	positions 441-590 (frame +3)	150	19.84	49	-1.04225	0.0598788	-1.30017	no	-1118	-	strandedness of lncRNA not determined	downstream, < 5kb from nearest gene (strandedness not determined)	245250244	ENSOART00000007132	protein_coding	1:245244157-245250244:-	ENSOARG00000006563	RNF7	ring finger protein 7 [Source:HGNC Symbol;Acc:HGNC:10070]	protein_coding	1:245244157-245250244:-
MSTRG.9117	1	246187689	246188384	696	.	1	1:246187689-246188384	696	696	positions 102-182 (frame +3)	81	11.64	26	-1.3643	0.037477	-1.96914	no	116454	-	strandedness of lncRNA not determined	intergenic (> 100kb from nearest gene)	246304837	ENSOART00000007457	protein_coding	1:246278463-246304837:-	ENSOARG00000006860	TRIM42	tripartite motif containing 42 [Source:HGNC Symbol;Acc:HGNC:19014]	protein_coding	1:246278463-246304837:-
MSTRG.9140	1	247027652	247028116	465	-	2	1:247027652-247027794, 1:247027888-247028116	143, 229	372	positions 118-321 (frame -1)	204	54.84	67	-1.31931	0.118261	-1.4559	no	-7509	+	nearest TSS is on opposite strand	antisense	247020144	ENSOART00000027563	lincRNA	1:247020144-247087789:+	ENSOARG00000025627	ENSOARG00000025627		lincRNA	1:247020144-247087789:+
MSTRG.9141	1	247027716	247028177	462	+	2	1:247027716-247027761, 1:247027816-247028177	46, 362	408	positions 8-220 (frame +2)	213	52.21	70	-0.985834	0.28079	-1.17563	no	-7573	+	nearest TSS is on same strand	sense	247020144	ENSOART00000027563	lincRNA	1:247020144-247087789:+	ENSOARG00000025627	ENSOARG00000025627		lincRNA	1:247020144-247087789:+
MSTRG.9157	1	247417349	247418548	1200	-	2	1:247417349-247417597, 1:247418530-247418548	249, 19	268	positions 188-241 (frame +2)	54	20.15	17	-1.28015	0.111229	-2.60493	no	-50051	+	nearest TSS is on opposite strand	intergenic (> 50kb from nearest gene)	247367299	ENSOART00000023981	snRNA	1:247367299-247367405:+	ENSOARG00000022079	U6	U6 spliceosomal RNA [Source:RFAM;Acc:RF00026]	snRNA	1:247367299-247367405:+
MSTRG.9162	1	247576853	247577398	546	.	1	1:247576853-247577398	546	546	positions 162-401 (frame +3)	240	43.96	79	-0.761054	0.325109	-0.823386	no	14444	+	strandedness of lncRNA not determined	intergenic (> 10kb from nearest gene)	247591841	ENSOART00000007598	protein_coding	1:247591841-247618993:+	ENSOARG00000006989	RBP1	retinol binding protein 1 [Source:HGNC Symbol;Acc:HGNC:9919]	protein_coding	1:247591841-247618993:+
MSTRG.920	1	21633185	21633596	412	-	2	1:21633185-21633382, 1:21633502-21633596	198, 95	293	positions 34-174 (frame -1)	141	48.12	46	-1.05001	0.178271	-2.47432	no	-15683	+	nearest TSS is on opposite strand	antisense	21617503	ENSOART00000003891	protein_coding	1:21617503-21652120:+	ENSOARG00000003581	CMPK1	cytidine/uridine monophosphate kinase 1 [Source:HGNC Symbol;Acc:HGNC:18170]	protein_coding	1:21617503-21652120:+
MSTRG.9203	1	248850879	248860241	9363	+	2	1:248850879-248851235, 1:248858708-248860241	357, 1534	1891	positions 1380-1640 (frame +3)	261	13.8	86	-0.922506	0.0151061	-1.42511	no	10577	+	nearest TSS is on same strand	intergenic (> 10kb from nearest gene)	248870817	ENSOART00000008164	protein_coding	1:248870817-248895348:+	ENSOARG00000007494	NME9	NME/NM23 family member 9 [Source:HGNC Symbol;Acc:HGNC:21343]	protein_coding	1:248870817-248895348:+
MSTRG.9205	1	248334614	248335590	977	.	1	1:248334614-248335590	977	977	positions 331-606 (frame -1)	276	28.25	91	-1.26804	0.0853902	-3.52571	no	-17667	+	strandedness of lncRNA not determined	intergenic (> 10kb from nearest gene)	248316948	ENSOART00000027566	lincRNA	1:248316948-248325818:+	ENSOARG00000025630	ENSOARG00000025630		lincRNA	1:248316948-248325818:+
MSTRG.9270	1	249864786	249865308	523	.	1	1:249864786-249865308	523	523	positions 352-522 (frame +1)	171	32.7	57	-1.14214	0.2317	-1.87713	yes	367557	+	strandedness of lncRNA not determined	intergenic (> 100kb from nearest gene)	250232864	ENSOART00000026086	snRNA	1:250232864-250232969:+	ENSOARG00000024184	U6	U6 spliceosomal RNA [Source:RFAM;Acc:RF00026]	snRNA	1:250232864-250232969:+
MSTRG.9272	1	249869632	249870411	780	.	1	1:249869632-249870411	780	780	positions 296-658 (frame +2)	363	46.54	120	-1.04016	0.241321	-2.01813	no	362454	+	strandedness of lncRNA not determined	intergenic (> 100kb from nearest gene)	250232864	ENSOART00000026086	snRNA	1:250232864-250232969:+	ENSOARG00000024184	U6	U6 spliceosomal RNA [Source:RFAM;Acc:RF00026]	snRNA	1:250232864-250232969:+
MSTRG.9277	1	249878306	249878820	515	.	1	1:249878306-249878820	515	515	positions 256-375 (frame +1)	120	23.3	39	-0.999786	0.0273127	-2.54311	no	354045	+	strandedness of lncRNA not determined	intergenic (> 100kb from nearest gene)	250232864	ENSOART00000026086	snRNA	1:250232864-250232969:+	ENSOARG00000024184	U6	U6 spliceosomal RNA [Source:RFAM;Acc:RF00026]	snRNA	1:250232864-250232969:+
MSTRG.9279	1	249893826	249914671	20846	+	4	1:249893826-249894099, 1:249895488-249895719, 1:249901382-249901550, 1:249912491-249914671	274, 232, 169, 2181	2856	positions 1336-1578 (frame +1)	243	8.51	80	-0.991826	0.000390923	-0.121142	no	318194	+	nearest TSS is on same strand	intergenic (> 100kb from nearest gene)	250232864	ENSOART00000026086	snRNA	1:250232864-250232969:+	ENSOARG00000024184	U6	U6 spliceosomal RNA [Source:RFAM;Acc:RF00026]	snRNA	1:250232864-250232969:+
MSTRG.9292	1	250071106	250077984	6879	+	2	1:250071106-250071164, 1:250077793-250077984	59, 192	251	positions 127-249 (frame -1)	123	49	41	-0.994691	0.214151	-2.27294	yes	154881	+	nearest TSS is on same strand	intergenic (> 100kb from nearest gene)	250232864	ENSOART00000026086	snRNA	1:250232864-250232969:+	ENSOARG00000024184	U6	U6 spliceosomal RNA [Source:RFAM;Acc:RF00026]	snRNA	1:250232864-250232969:+
MSTRG.93	1	1284537	1286298	1762	.	1	1:1284537-1286298	1762	1762	positions 507-971 (frame +3)	465	26.39	154	-0.803482	0.0451983	-0.700316	no	6732	-	strandedness of lncRNA not determined	intergenic (> 5kb from nearest gene)	1293029	ENSOART00000020208	protein_coding	1:1290546-1293029:-	ENSOARG00000018569	ENSOARG00000018569		protein_coding	1:1290546-1293029:-
MSTRG.9321	1	251122253	251123062	810	.	1	1:251122253-251123062	810	810	positions 321-551 (frame +3)	231	28.52	76	-0.881644	0.0527452	-1.26557	no	1524	+	strandedness of lncRNA not determined	upstream, < 5kb from nearest gene (strandedness not determined)	251124585	ENSOART00000008686	protein_coding	1:251124585-251154127:+	ENSOARG00000007980	MSL2	MSL complex subunit 2 [Source:HGNC Symbol;Acc:HGNC:25544]	protein_coding	1:251124585-251154127:+
MSTRG.9331	1	251949638	251950707	1070	.	1	1:251949638-251950707	1070	1070	positions 44-136 (frame +2)	93	8.69	30	-1.0786	0.0591946	-0.908901	no	-34087	-	strandedness of lncRNA not determined	intergenic (> 20kb from nearest gene)	251915552	ENSOART00000026053	snRNA	1:251915449-251915552:-	ENSOARG00000024151	U6	U6 spliceosomal RNA [Source:RFAM;Acc:RF00026]	snRNA	1:251915449-251915552:-
MSTRG.9336	1	252069903	252076092	6190	+	2	1:252069903-252070016, 1:252075942-252076092	114, 151	265	positions 5-232 (frame +2)	228	86.04	75	-0.763778	0.447824	-2.61672	no	-154352	-	nearest TSS is on opposite strand	intergenic (> 100kb from nearest gene)	251915552	ENSOART00000026053	snRNA	1:251915449-251915552:-	ENSOARG00000024151	U6	U6 spliceosomal RNA [Source:RFAM;Acc:RF00026]	snRNA	1:251915449-251915552:-
MSTRG.9346	1	251421045	251422181	1137	.	1	1:251421045-251422181	1137	1137	positions 142-402 (frame +1)	261	22.96	86	-0.870105	0.0679032	-1.82358	no	-1784	+	strandedness of lncRNA not determined	lcnRNA overlaps coordinates of a known gene, although its strandedness with respect to that gene is not determined	251419262	ENSOART00000027568	lincRNA	1:251419262-251497362:+	ENSOARG00000025632	ENSOARG00000025632		lincRNA	1:251419262-251497362:+
MSTRG.9350	1	251532360	251553924	21565	+	4	1:251532360-251532447, 1:251538153-251539092, 1:251551043-251551414, 1:251551964-251553924	88, 940, 372, 1961	3361	positions 1094-1306 (frame +2)	213	6.34	70	-0.925597	5.85e-05	-0.471683	no	-113099	+	nearest TSS is on same strand	intergenic (> 100kb from nearest gene)	251419262	ENSOART00000027568	lincRNA	1:251419262-251497362:+	ENSOARG00000025632	ENSOARG00000025632		lincRNA	1:251419262-251497362:+
MSTRG.9351	1	252702707	252703538	832	.	1	1:252702707-252703538	832	832	positions 103-351 (frame +1)	249	29.93	82	-0.970482	0.0430744	-0.713362	no	20785	-	strandedness of lncRNA not determined	intergenic (> 20kb from nearest gene)	252724322	ENSOART00000027569	lincRNA	1:252722136-252724322:-	ENSOARG00000025633	ENSOARG00000025633		lincRNA	1:252722136-252724322:-
MSTRG.9362	1	253006263	253006788	526	.	1	1:253006263-253006788	526	526	positions 270-398 (frame +3)	129	24.52	42	-1.0647	0.149106	-2.28554	no	14179	+	strandedness of lncRNA not determined	intergenic (> 10kb from nearest gene)	253020966	ENSOART00000008991	protein_coding	1:253020966-253037910:+	ENSOARG00000008268	AMOTL2	angiomotin like 2 [Source:HGNC Symbol;Acc:HGNC:17812]	protein_coding	1:253020966-253037910:+
MSTRG.9376	1	253380689	253381260	572	-	2	1:253380689-253380815, 1:253381119-253381260	127, 142	269	positions 169-261 (frame +1)	93	34.57	30	-1.05344	0.130065	-2.51208	no	54233	+	nearest TSS is on opposite strand	intergenic (> 50kb from nearest gene)	253435492	ENSOART00000009087	protein_coding	1:253435492-253482409:+	ENSOARG00000008351	SLCO2A1	solute carrier organic anion transporter family member 2A1 [Source:RefSeq peptide;Acc:NP_001033110]	protein_coding	1:253435492-253482409:+
MSTRG.9381	1	253501201	253502703	1503	.	1	1:253501201-253502703	1503	1503	positions 130-468 (frame +1)	339	22.55	112	-0.727997	0.0321476	-0.539097	no	-65710	+	strandedness of lncRNA not determined	intergenic (> 50kb from nearest gene)	253435492	ENSOART00000009087	protein_coding	1:253435492-253482409:+	ENSOARG00000008351	SLCO2A1	solute carrier organic anion transporter family member 2A1 [Source:RefSeq peptide;Acc:NP_001033110]	protein_coding	1:253435492-253482409:+
MSTRG.9386	1	254755026	254756226	1201	.	1	1:254755026-254756226	1201	1201	positions 797-1150 (frame +2)	354	29.48	117	-0.865737	0.0460607	-1.29515	no	54921	+	strandedness of lncRNA not determined	intergenic (> 50kb from nearest gene)	254811146	ENSOART00000023652	misc_RNA	1:254811146-254811478:+	ENSOARG00000021750	7SK	7SK RNA [Source:RFAM;Acc:RF00100]	misc_RNA	1:254811146-254811478:+
MSTRG.9412	1	254255618	254257757	2140	-	2	1:254255618-254256068, 1:254257593-254257757	451, 165	616	positions 20-184 (frame +2)	165	26.79	54	-1.06021	0.190894	-1.28812	no	-20443	+	nearest TSS is on opposite strand	antisense	254235176	ENSOART00000027572	lincRNA	1:254235176-254258083:+	ENSOARG00000025635	ENSOARG00000025635		lincRNA	1:254235176-254258083:+
MSTRG.9415	1	254314581	254315094	514	-	1	1:254314581-254315094	514	514	positions 300-510 (frame +3)	211	41.05	70	-1.02922	0.121546	-1.75675	yes	-79406	+	nearest TSS is on opposite strand	intergenic (> 50kb from nearest gene)	254235176	ENSOART00000027572	lincRNA	1:254235176-254258083:+	ENSOARG00000025635	ENSOARG00000025635		lincRNA	1:254235176-254258083:+
MSTRG.942	1	22480848	22508608	27761	+	3	1:22480848-22480900, 1:22500567-22500666, 1:22508330-22508608	53, 100, 279	432	positions 102-266 (frame +3)	165	38.19	54	-0.826272	0.145288	-1.9792	no	-6504	-	nearest TSS is on opposite strand	intergenic (> 5kb from nearest gene)	22502105	ENSOART00000004075	protein_coding	1:22487793-22502105:-	ENSOARG00000003752	ENSOARG00000003752		protein_coding	1:22487793-22502105:-
MSTRG.9430	1	254534705	254535712	1008	.	1	1:254534705-254535712	1008	1008	positions 687-878 (frame +3)	192	19.05	63	-1.10535	0.0108992	-0.779959	no	-116274	+	strandedness of lncRNA not determined	intergenic (> 100kb from nearest gene)	254418432	ENSOART00000024814	snRNA	1:254418432-254418537:+	ENSOARG00000022912	U6	U6 spliceosomal RNA [Source:RFAM;Acc:RF00026]	snRNA	1:254418432-254418537:+
MSTRG.9434	1	254600519	254601217	699	.	1	1:254600519-254601217	699	699	positions 135-305 (frame +3)	171	24.46	56	-0.970982	0.158826	-1.19555	no	-182088	+	strandedness of lncRNA not determined	intergenic (> 100kb from nearest gene)	254418432	ENSOART00000024814	snRNA	1:254418432-254418537:+	ENSOARG00000022912	U6	U6 spliceosomal RNA [Source:RFAM;Acc:RF00026]	snRNA	1:254418432-254418537:+
MSTRG.9439	1	254900532	254901061	530	.	1	1:254900532-254901061	530	530	positions 186-230 (frame +3)	45	8.49	14	-1.22494	0.0213321	-2.56596	no	35673	+	strandedness of lncRNA not determined	intergenic (> 20kb from nearest gene)	254936733	ENSOART00000009602	protein_coding	1:254936733-254991152:+	ENSOARG00000008813	NPHP3	nephrocystin 3 [Source:HGNC Symbol;Acc:HGNC:7907]	protein_coding	1:254936733-254991152:+
MSTRG.9448	1	255148071	255148582	512	.	1	1:255148071-255148582	512	512	positions 370-510 (frame +1)	141	27.54	47	-1.04498	0.158564	-2.16473	yes	-44147	-	strandedness of lncRNA not determined	intergenic (> 20kb from nearest gene)	255103925	ENSOART00000017032	protein_coding	1:255102873-255103925:-	ENSOARG00000015654	ACKR4	atypical chemokine receptor 4 [Source:HGNC Symbol;Acc:HGNC:1611]	protein_coding	1:255102873-255103925:-
MSTRG.9465	1	255525856	255534747	8892	-	2	1:255525856-255525948, 1:255533325-255534747	93, 1423	1516	positions 296-454 (frame +2)	159	10.49	52	-1.13933	0.00496827	-1.88303	no	-116611	-	nearest TSS is on same strand	intergenic (> 100kb from nearest gene)	255409246	ENSOART00000009922	protein_coding	1:255352734-255409246:-	ENSOARG00000009106	ACPP	acid phosphatase, prostate [Source:HGNC Symbol;Acc:HGNC:125]	protein_coding	1:255352734-255409246:-
MSTRG.9466	1	255525856	255534747	8892	+	2	1:255525856-255526026, 1:255533403-255534747	171, 1345	1516	positions 296-454 (frame +2)	159	10.49	52	-1.13933	0.00496827	-1.917	no	-116611	-	nearest TSS is on opposite strand	intergenic (> 100kb from nearest gene)	255409246	ENSOART00000009922	protein_coding	1:255352734-255409246:-	ENSOARG00000009106	ACPP	acid phosphatase, prostate [Source:HGNC Symbol;Acc:HGNC:125]	protein_coding	1:255352734-255409246:-
MSTRG.9480	1	255821592	255821843	252	-	2	1:255821592-255821612, 1:255821639-255821843	21, 205	226	positions 58-159 (frame -1)	102	45.13	33	-1.41214	0.00892059	-2.25082	no	125116	+	nearest TSS is on opposite strand	intergenic (> 100kb from nearest gene)	255946958	ENSOART00000009950	protein_coding	1:255946958-255949057:+	ENSOARG00000009141	ENSOARG00000009141		protein_coding	1:255946958-255949057:+
MSTRG.9481	1	255994755	255995279	525	+	2	1:255994755-255995071, 1:255995232-255995279	317, 48	365	positions 109-363 (frame +1)	255	69.86	85	-0.910954	0.362655	-2.12469	yes	-47798	+	nearest TSS is on same strand	intergenic (> 20kb from nearest gene)	255946958	ENSOART00000009950	protein_coding	1:255946958-255949057:+	ENSOARG00000009141	ENSOARG00000009141		protein_coding	1:255946958-255949057:+
MSTRG.9482	1	256148037	256149229	1193	-	2	1:256148037-256148749, 1:256149198-256149229	713, 32	745	positions 618-728 (frame +3)	111	14.9	36	-0.896423	0.0158374	-1.84129	no	51862	+	nearest TSS is on opposite strand	intergenic (> 50kb from nearest gene)	256201090	ENSOART00000009991	protein_coding	1:256201090-256442108:+	ENSOARG00000009178	ENSOARG00000009178		protein_coding	1:256201090-256442108:+
MSTRG.9483	1	256211337	256224129	12793	-	2	1:256211337-256211490, 1:256224082-256224129	154, 48	202	positions 43-102 (frame -1)	60	29.7	19	-1.25285	0.105998	-2.39713	no	-10248	+	nearest TSS is on opposite strand	antisense	256201090	ENSOART00000009991	protein_coding	1:256201090-256442108:+	ENSOARG00000009178	ENSOARG00000009178		protein_coding	1:256201090-256442108:+
MSTRG.9485	1	256456160	256457324	1165	-	2	1:256456160-256456633, 1:256457231-256457324	474, 94	568	positions 183-389 (frame +3)	207	36.44	68	-0.728892	0.103781	-1.69827	no	34372	+	nearest TSS is on opposite strand	intergenic (> 20kb from nearest gene)	256491695	ENSOART00000010041	protein_coding	1:256491695-256548772:+	ENSOARG00000009221	MRPL3	mitochondrial ribosomal protein L3 [Source:HGNC Symbol;Acc:HGNC:10379]	protein_coding	1:256491695-256548772:+
MSTRG.9509	1	257514233	257515082	850	.	1	1:257514233-257515082	850	850	positions 241-363 (frame -1)	123	14.47	40	-1.24743	0.0425296	-1.59013	no	14728	-	strandedness of lncRNA not determined	intergenic (> 10kb from nearest gene)	257529809	ENSOART00000010526	protein_coding	1:257523678-257529809:-	ENSOARG00000009669	ENSOARG00000009669		protein_coding	1:257523678-257529809:-
MSTRG.9515	1	257576201	257579491	3291	-	2	1:257576201-257579025, 1:257579177-257579491	2825, 315	3140	positions 1686-1967 (frame +3)	282	8.98	93	-1.07241	0.000308167	-0.075009	no	-14825	+	nearest TSS is on opposite strand	antisense	257561377	ENSOART00000010559	protein_coding	1:257561377-257576204:+	ENSOARG00000009702	WRB	tryptophan rich basic protein [Source:HGNC Symbol;Acc:HGNC:12790]	protein_coding	1:257561377-257576204:+
MSTRG.9523	1	257800659	257801227	569	.	1	1:257800659-257801227	569	569	positions 415-552 (frame +1)	138	24.25	45	-1.01088	0.0420723	-2.31546	no	50828	-	strandedness of lncRNA not determined	intergenic (> 50kb from nearest gene)	257852054	ENSOART00000010671	protein_coding	1:257850625-257852054:-	ENSOARG00000009805	ENSOARG00000009805		protein_coding	1:257850625-257852054:-
MSTRG.9524	1	257801616	257802069	454	+	2	1:257801616-257801834, 1:257801991-257802069	219, 79	298	positions 41-235 (frame +2)	195	65.44	64	-0.928047	0.149993	-1.87395	no	49986	-	nearest TSS is on opposite strand	intergenic (> 20kb from nearest gene)	257852054	ENSOART00000010671	protein_coding	1:257850625-257852054:-	ENSOARG00000009805	ENSOARG00000009805		protein_coding	1:257850625-257852054:-
MSTRG.9534	1	257932560	257936928	4369	-	3	1:257932560-257934727, 1:257934870-257934932, 1:257935635-257936928	2168, 63, 1294	3525	positions 2317-2874 (frame +1)	558	15.83	185	-0.876173	0.00247745	-0.082143	no	366	+	nearest TSS is on opposite strand	upstream, < 5kb from nearest gene (on opposite strand)	257937293	ENSOART00000010759	protein_coding	1:257937293-257990571:+	ENSOARG00000009885	IGSF5	immunoglobulin superfamily member 5 [Source:HGNC Symbol;Acc:HGNC:5952]	protein_coding	1:257937293-257990571:+
MSTRG.9537	1	258012354	258013381	1028	.	1	1:258012354-258013381	1028	1028	positions 126-287 (frame +3)	162	15.76	53	-1.09668	0.0270746	-1.55431	no	70565	+	strandedness of lncRNA not determined	intergenic (> 50kb from nearest gene)	258083945	ENSOART00000010784	protein_coding	1:258083945-258118697:+	ENSOARG00000009912	PCP4	Purkinje cell protein 4 [Source:HGNC Symbol;Acc:HGNC:8742]	protein_coding	1:258083945-258118697:+
MSTRG.9548	1	258545016	258545634	619	.	1	1:258545016-258545634	619	619	positions 244-375 (frame -1)	132	21.32	43	-0.882374	0.0190484	-2.04018	no	36048	-	strandedness of lncRNA not determined	lcnRNA overlaps coordinates of a known gene, although its strandedness with respect to that gene is not determined	258581681	ENSOART00000010877	protein_coding	1:258241417-258581681:-	ENSOARG00000009979	DSCAM	DS cell adhesion molecule [Source:HGNC Symbol;Acc:HGNC:3039]	protein_coding	1:258241417-258581681:-
MSTRG.9561	1	259287999	259288778	780	+	2	1:259287999-259288117, 1:259288213-259288778	119, 566	685	positions 207-248 (frame +3)	42	6.13	13	-1.29863	0.00417773	-2.24529	no	32917	-	nearest TSS is on opposite strand	intergenic (> 20kb from nearest gene)	259321694	ENSOART00000017126	protein_coding	1:259321248-259321694:-	ENSOARG00000015732	ENSOARG00000015732		protein_coding	1:259321248-259321694:-
MSTRG.9577	1	259996629	260004211	7583	+	3	1:259996629-259997167, 1:260001264-260001398, 1:260003927-260004211	539, 135, 285	959	positions 559-816 (frame +1)	258	26.9	85	-0.969437	0.0767618	-1.34465	no	-56408	+	nearest TSS is on same strand	intergenic (> 50kb from nearest gene)	259940222	ENSOART00000017155	protein_coding	1:259940222-259940575:+	ENSOARG00000015757	ENSOARG00000015757		protein_coding	1:259940222-259940575:+
MSTRG.9579	1	260042816	260047605	4790	-	3	1:260042816-260043324, 1:260046060-260046226, 1:260047390-260047605	509, 167, 216	892	positions 646-891 (frame +1)	246	27.58	82	-1.16259	0.0890701	-0.101732	yes	48085	-	nearest TSS is on same strand	intergenic (> 20kb from nearest gene)	260095689	ENSOART00000011333	protein_coding	1:260079956-260095689:-	ENSOARG00000010412	RIPK4	receptor interacting serine/threonine kinase 4 [Source:HGNC Symbol;Acc:HGNC:496]	protein_coding	1:260079956-260095689:-
MSTRG.9583	1	260069631	260070512	882	.	1	1:260069631-260070512	882	882	positions 10-438 (frame +1)	429	48.64	142	-0.89737	0.146163	-1.61682	no	25178	-	strandedness of lncRNA not determined	intergenic (> 20kb from nearest gene)	260095689	ENSOART00000011333	protein_coding	1:260079956-260095689:-	ENSOARG00000010412	RIPK4	receptor interacting serine/threonine kinase 4 [Source:HGNC Symbol;Acc:HGNC:496]	protein_coding	1:260079956-260095689:-
MSTRG.96	1	1293530	1294380	851	.	1	1:1293530-1294380	851	851	positions 22-453 (frame +1)	432	50.76	143	-0.592246	0.349938	-1.2105	no	-502	-	strandedness of lncRNA not determined	downstream, < 5kb from nearest gene (strandedness not determined)	1293029	ENSOART00000020208	protein_coding	1:1290546-1293029:-	ENSOARG00000018569	ENSOARG00000018569		protein_coding	1:1290546-1293029:-
MSTRG.9610	1	260194149	260195267	1119	.	1	1:260194149-260195267	1119	1119	positions 625-867 (frame +1)	243	21.72	80	-0.60885	0.109149	-1.9014	no	-10351	-	strandedness of lncRNA not determined	intergenic (> 10kb from nearest gene)	260183799	ENSOART00000011403	protein_coding	1:260137451-260183799:-	ENSOARG00000010468	PRDM15	PR/SET domain 15 [Source:HGNC Symbol;Acc:HGNC:13999]	protein_coding	1:260137451-260183799:-
MSTRG.9621	1	260350185	260363406	13222	-	2	1:260350185-260350465, 1:260363369-260363406	281, 38	319	positions 178-318 (frame +1)	141	44.2	47	-1.06744	0.305542	-2.31425	yes	34332	+	nearest TSS is on opposite strand	intergenic (> 20kb from nearest gene)	260397737	ENSOART00000011523	protein_coding	1:260397737-260477029:+	ENSOARG00000010585	UMODL1	uromodulin like 1 [Source:HGNC Symbol;Acc:HGNC:12560]	protein_coding	1:260397737-260477029:+
MSTRG.963	1	22737295	22739394	2100	+	2	1:22737295-22737357, 1:22739035-22739394	63, 360	423	positions 266-358 (frame +2)	93	21.99	30	-1.15914	0.0185109	-1.4809	no	-905	-	nearest TSS is on opposite strand	antisense	22738490	ENSOART00000004318	protein_coding	1:22577261-22738490:-	ENSOARG00000003971	SPATA6	spermatogenesis associated 6 [Source:HGNC Symbol;Acc:HGNC:18309]	protein_coding	1:22577261-22738490:-
MSTRG.9635	1	260813902	260814519	618	.	1	1:260813902-260814519	618	618	positions 448-588 (frame -1)	141	22.82	46	-0.997905	0.0185607	-1.47496	no	30957	-	strandedness of lncRNA not determined	intergenic (> 20kb from nearest gene)	260845475	ENSOART00000011791	protein_coding	1:260831368-260845475:-	ENSOARG00000010840	RSPH1	radial spoke head 1 homolog [Source:HGNC Symbol;Acc:HGNC:12371]	protein_coding	1:260831368-260845475:-
MSTRG.9648	1	261226272	261227554	1283	-	2	1:261226272-261226548, 1:261226643-261227554	277, 912	1189	positions 241-483 (frame +1)	243	20.44	80	-0.912889	0.0742481	-1.304	no	26670	+	nearest TSS is on opposite strand	intergenic (> 20kb from nearest gene)	261254223	ENSOART00000012042	protein_coding	1:261254223-261277164:+	ENSOARG00000011069	PKNOX1	PBX/knotted 1 homeobox 1 [Source:HGNC Symbol;Acc:HGNC:9022]	protein_coding	1:261254223-261277164:+
MSTRG.9656	1	261400911	261401544	634	.	1	1:261400911-261401544	634	634	positions 505-585 (frame +1)	81	12.78	26	-1.13404	0.0443873	-1.75905	no	-8458	+	strandedness of lncRNA not determined	intergenic (> 5kb from nearest gene)	261392454	ENSOART00000012165	protein_coding	1:261392454-261394969:+	ENSOARG00000011186	ENSOARG00000011186		protein_coding	1:261392454-261394969:+
MSTRG.9665	1	261446963	261447885	923	.	1	1:261446963-261447885	923	923	positions 80-445 (frame +2)	366	39.65	121	-0.970605	0.490818	-0.995502	no	-54510	+	strandedness of lncRNA not determined	intergenic (> 50kb from nearest gene)	261392454	ENSOART00000012165	protein_coding	1:261392454-261394969:+	ENSOARG00000011186	ENSOARG00000011186		protein_coding	1:261392454-261394969:+
MSTRG.9669	1	261556755	261569901	13147	+	2	1:261556755-261557103, 1:261569817-261569901	349, 85	434	positions 70-240 (frame -1)	171	39.4	56	-1.03815	0.431058	-1.16369	no	34302	-	nearest TSS is on opposite strand	intergenic (> 20kb from nearest gene)	261604202	ENSOART00000012225	protein_coding	1:261595932-261604202:-	ENSOARG00000011235	ENSOARG00000011235		protein_coding	1:261595932-261604202:-
MSTRG.9672	1	261695299	261696127	829	.	1	1:261695299-261696127	829	829	positions 597-825 (frame +3)	229	27.62	76	-0.98277	0.167704	-2.02026	yes	-91098	-	strandedness of lncRNA not determined	intergenic (> 50kb from nearest gene)	261604202	ENSOART00000012225	protein_coding	1:261595932-261604202:-	ENSOARG00000011235	ENSOARG00000011235		protein_coding	1:261595932-261604202:-
MSTRG.9674	1	261698798	261699712	915	.	1	1:261698798-261699712	915	915	positions 544-915 (frame +1)	372	40.66	124	-0.959036	0.275865	-1.72659	yes	-94597	-	strandedness of lncRNA not determined	intergenic (> 50kb from nearest gene)	261604202	ENSOART00000012225	protein_coding	1:261595932-261604202:-	ENSOARG00000011235	ENSOARG00000011235		protein_coding	1:261595932-261604202:-
MSTRG.9689	1	261956219	261957888	1670	.	1	1:261956219-261957888	1670	1670	positions 59-499 (frame +2)	441	26.41	146	-0.713603	0.0414001	-0.611981	no	-16529	+	strandedness of lncRNA not determined	intergenic (> 10kb from nearest gene)	261939691	ENSOART00000012435	protein_coding	1:261939691-261953055:+	ENSOARG00000011434	RRP1	ribosomal RNA processing 1 [Source:HGNC Symbol;Acc:HGNC:18785]	protein_coding	1:261939691-261953055:+
MSTRG.9692	1	261965927	261967215	1289	.	1	1:261965927-261967215	1289	1289	positions 877-1107 (frame -1)	231	17.92	76	-0.892783	0.0522817	-0.194164	no	-26237	+	strandedness of lncRNA not determined	intergenic (> 20kb from nearest gene)	261939691	ENSOART00000012435	protein_coding	1:261939691-261953055:+	ENSOARG00000011434	RRP1	ribosomal RNA processing 1 [Source:HGNC Symbol;Acc:HGNC:18785]	protein_coding	1:261939691-261953055:+
MSTRG.9700	1	262358911	262362356	3446	.	1	1:262358911-262362356	3446	3446	positions 2655-2978 (frame +3)	324	9.4	107	-1.22094	0.000102179	-1.449	no	-12610	-	strandedness of lncRNA not determined	intergenic (> 10kb from nearest gene)	262346302	ENSOART00000012808	protein_coding	1:262329943-262346302:-	ENSOARG00000011773	ENSOARG00000011773		protein_coding	1:262329943-262346302:-
[truncated: 11,298 more rows]

## Sheet: Table S4
Table S4. Sheep gene models considered non-coding by either CPC, CPAT or PLEK but showing sequence homology to either a known protein (in Swiss-Prot) or protein domain (in Pfam-A).
[truncated: 228 more rows]

[truncated: 10 more sheets: Table S6, Table S8, Table S10, Table S19, Table S21, Table S22, Table S23, Table S24, Table S25, Table S26]
