# Supplementary material for: Cross-species inference of long non-coding RNAs greatly expands the ruminant transcriptome
Source: Genet Sel Evol. 2018 Apr 24;50:20. doi: 10.1186/s12711-018-0391-0 (PMC5926538; doi:10.1186/s12711-018-0391-0)
Supplement: Supplementary file 2 — Additional file 2. This file contains all supplementary tables relating to the characterisation of goat lncRNAs. Table S2. Candidate goat lncRNAs: a shortlist of novel gene models assessed for coding potential using CPC, CPAT, PLEK, blastp vs. Swiss-Prot, and HMMER vs. Pfam. Table S5. Goat gene models considered non-coding by either CPC, CPAT or PLEK but showing sequence homology to either a known protein (in Swiss-Prot) or protein domain (in Pfam-A). Table S7. Number of novel goat lncRNA gene models identified per chromosome. Table S9. Number of novel goat lncRNA gene models identified, by category. Table S11. Alignments of novel goat lncRNA gene models to sheep, cattle and human lncRNA. Table S20. Expression level estimates for 4392 novel goat lncRNAs, as transcripts per million (TPM), which were assessed using 54 RNA-seq libraries (20 tissues plus one cell type under two different conditions, for each sample four individuals were sequenced). [file 12711_2018_391_MOESM2_ESM.xlsx]

## Sheet: Table S2
Table S2. Candidate goat lncRNAs: a shortlist of novel gene models assessed for coding potential using CPC, CPAT, PLEK, blastp vs. Swiss-Prot, and HMMER vs. Pfam.
Gene ID	Chromosome / scaffold	Gene start	Gene end	Gene length	Strand	No. of exons	Exon coordinates	Exon lengths	Total exon length	Coordinates of longest complete ORF (if any)	Length of longest complete ORF (if any)	ORF length as a % of concatenated exon length	Length of encoded protein (no. of amino acids)	CPC score	CPAT score	PLEK score	Does ORF remain open beyond the end of the concatenated exon sequence?	Shortest distance between gene and nearest TSS (irrespective of strand)	On which strand is the nearest TSS?	Is the nearest TSS on the same strand, or opposite strand, to this candidate lncRNA gene?	lcnRNA category	Nearest TSS	Associated transcript ID	Associated transcript type	Associated transcript coords	Associated gene ID	Associated gene name	Associated gene description	Associated gene type	Associated gene coords
MSTRG.10032	NC_030816.1	54991089	54995585	4497	.	1	NC_030816.1:54991089-54995585	4497	4497	positions 562-786 (frame +1)	225	5	74	-1.18749	1.12382e-06	-0.19837	no	33937	-	strandedness of lncRNA not determined	intergenic (> 20kb from nearest gene)	55029521	XM_005684734	mRNA	NC_030816.1:55029521-55165818:-	rna17280	ARHGAP18	PREDICTED: Capra hircus Rho GTPase activating protein 18	protein-coding gene	NC_030816.1:55029521-55165818:-
MSTRG.10038	NC_030816.1	56577336	56577905	570	-	2	NC_030816.1:56577336-56577514, NC_030816.1:56577628-56577905	179, 278	457	positions 181-381 (frame -1)	201	43.98	66	-1.0827	0.0636092	-1.78753	no	45002	+	nearest TSS is on opposite strand	intergenic (> 20kb from nearest gene)	56622906	XM_018053222	mRNA	NC_030816.1:56622906-56623285:+	rna17308	LOC108636730	PREDICTED: Capra hircus putative 60S ribosomal protein L37a	protein-coding gene	NC_030816.1:56622906-56623285:+
MSTRG.10047	NC_030816.1	57132435	57133103	669	.	1	NC_030816.1:57132435-57133103	669	669	positions 333-467 (frame +3)	135	20.18	44	-1.34107	0.0870204	-1.19492	no	42848	-	strandedness of lncRNA not determined	intergenic (> 20kb from nearest gene)	57175950	XM_018053225	mRNA	NC_030816.1:57175950-57179282:-	rna17317	CTGF	PREDICTED: Capra hircus connective tissue growth factor	protein-coding gene	NC_030816.1:57175950-57179282:-
MSTRG.10053	NC_030816.1	57193539	57212835	19297	+	4	NC_030816.1:57193539-57193942, NC_030816.1:57200449-57200497, NC_030816.1:57201334-57201409, NC_030816.1:57212811-57212835	404, 49, 76, 25	554	positions 226-408 (frame +1)	183	33.03	60	-1.04987	0.12604	-0.850414	no	-17590	-	nearest TSS is on opposite strand	intergenic (> 10kb from nearest gene)	57175950	XM_018053225	mRNA	NC_030816.1:57175950-57179282:-	rna17317	CTGF	PREDICTED: Capra hircus connective tissue growth factor	protein-coding gene	NC_030816.1:57175950-57179282:-
MSTRG.10055	NC_030816.1	57237254	57267423	30170	+	4	NC_030816.1:57237254-57237363, NC_030816.1:57250747-57250801, NC_030816.1:57262507-57262620, NC_030816.1:57267005-57267423	110, 55, 114, 419	698	positions 326-457 (frame +2)	132	18.91	43	-0.997066	0.0250133	-1.24467	no	-61305	-	nearest TSS is on opposite strand	intergenic (> 50kb from nearest gene)	57175950	XM_018053225	mRNA	NC_030816.1:57175950-57179282:-	rna17317	CTGF	PREDICTED: Capra hircus connective tissue growth factor	protein-coding gene	NC_030816.1:57175950-57179282:-
MSTRG.10059	NC_030816.1	58180479	58181857	1379	.	1	NC_030816.1:58180479-58181857	1379	1379	positions 1105-1326 (frame +1)	222	16.1	73	-1.11634	0.00482191	-0.405347	no	-91657	+	strandedness of lncRNA not determined	intergenic (> 50kb from nearest gene)	58088823	XM_005684773	mRNA	NC_030816.1:58088823-58092096:+	rna17343	RPS12	PREDICTED: Capra hircus ribosomal protein S12	protein-coding gene	NC_030816.1:58088823-58092096:+
MSTRG.10064	NC_030816.1	58224369	58239672	15304	-	3	NC_030816.1:58224369-58224790, NC_030816.1:58226041-58226183, NC_030816.1:58239472-58239672	422, 143, 201	766	positions 303-416 (frame +3)	114	14.88	37	-1.19708	0.0789006	-2.95378	no	-135547	+	nearest TSS is on opposite strand	intergenic (> 100kb from nearest gene)	58088823	XM_005684773	mRNA	NC_030816.1:58088823-58092096:+	rna17343	RPS12	PREDICTED: Capra hircus ribosomal protein S12	protein-coding gene	NC_030816.1:58088823-58092096:+
MSTRG.10070	NC_030816.1	59155551	59160154	4604	-	3	NC_030816.1:59155551-59156209, NC_030816.1:59156588-59156701, NC_030816.1:59160085-59160154	659, 114, 70	843	positions 764-840 (frame +2)	77	9.13	25	-0.993118	0.184581	-1.18212	yes	2089	+	nearest TSS is on opposite strand	antisense	59157639	XM_005684779	mRNA	NC_030816.1:59157639-59160660:+	rna17353	TCF21	PREDICTED: Capra hircus transcription factor 21	protein-coding gene	NC_030816.1:59157639-59160660:+
MSTRG.10077	NC_030816.1	59311994	59313517	1524	.	1	NC_030816.1:59311994-59313517	1524	1524	positions 1168-1524 (frame +1)	357	23.43	119	-1.04745	0.0271342	-0.09566	yes	-68299	-	strandedness of lncRNA not determined	intergenic (> 50kb from nearest gene)	59243696	NM_001314215	mRNA	NC_030816.1:59243696-59309327:-	rna17355	SLC2A12	Capra hircus solute carrier family 2 member 12	protein-coding gene	NC_030816.1:59243696-59309327:-
MSTRG.10100	NC_030816.1	63064297	63065137	841	.	1	NC_030816.1:63064297-63065137	841	841	positions 27-212 (frame +3)	186	22.12	61	-1.23546	0.0286548	-1.3402	no	6763	+	strandedness of lncRNA not determined	intergenic (> 5kb from nearest gene)	63071899	XM_018053258	mRNA	NC_030816.1:63071899-63250347:+	rna17414	ARFGEF3	PREDICTED: Capra hircus ARFGEF family member 3	protein-coding gene	NC_030816.1:63071899-63250347:+
MSTRG.10115	NC_030816.1	63635406	63655149	19744	-	2	NC_030816.1:63635406-63635731, NC_030816.1:63654977-63655149	326, 173	499	positions 185-340 (frame +2)	156	31.26	51	-1.22309	0.0587508	-1.66408	no	-809	+	nearest TSS is on opposite strand	antisense	63654341	XM_013966542	mRNA	NC_030816.1:63654341-63671011:+	rna17422	CCDC28A	PREDICTED: Capra hircus coiled-coil domain containing 28A	protein-coding gene	NC_030816.1:63654341-63671011:+
MSTRG.10119	NC_030816.1	66740549	66741131	583	.	1	NC_030816.1:66740549-66741131	583	583	positions 172-366 (frame -1)	195	33.45	64	-1.08283	0.140449	-2.81058	no	70493	+	strandedness of lncRNA not determined	intergenic (> 50kb from nearest gene)	66811623	XM_005684856	mRNA	NC_030816.1:66812065-66964471:+	rna17446	ADGRG6	PREDICTED: Capra hircus adhesion G protein-coupled receptor G6	protein-coding gene	NC_030816.1:66811623-66964471:+
MSTRG.10120	NC_030816.1	66970586	66971377	792	.	1	NC_030816.1:66970586-66971377	792	792	positions 72-371 (frame +3)	300	37.88	99	-0.991969	0.309077	-1.43483	no	-158964	+	strandedness of lncRNA not determined	intergenic (> 100kb from nearest gene)	66811623	XM_005684856	mRNA	NC_030816.1:66812065-66964471:+	rna17446	ADGRG6	PREDICTED: Capra hircus adhesion G protein-coupled receptor G6	protein-coding gene	NC_030816.1:66811623-66964471:+
MSTRG.10140	NC_030816.1	69863128	69865693	2566	-	2	NC_030816.1:69863128-69863991, NC_030816.1:69865398-69865693	864, 296	1160	positions 536-739 (frame +2)	204	17.59	67	-0.701312	0.0571838	-0.917436	no	110124	-	nearest TSS is on same strand	intergenic (> 100kb from nearest gene)	69975816	XM_018053306	mRNA	NC_030816.1:69975816-70097860:-	rna17488	EPM2A	PREDICTED: Capra hircus epilepsy, progressive myoclonus type 2A, Lafora disease (laforin)	protein-coding gene	NC_030816.1:69975816-70097860:-
MSTRG.10162	NC_030816.1	73615401	73615903	503	.	1	NC_030816.1:73615401-73615903	503	503	positions 432-501 (frame +3)	70	13.92	23	-1.32939	0.0635243	-0.934892	yes	27982	-	strandedness of lncRNA not determined	intergenic (> 20kb from nearest gene)	73643884	XM_018053330	mRNA	NC_030816.1:73643884-73678440:-	rna17518	ZC3H12D	PREDICTED: Capra hircus zinc finger CCCH-type containing 12D	protein-coding gene	NC_030816.1:73643884-73678440:-
MSTRG.10171	NC_030816.1	74554430	74555257	828	.	1	NC_030816.1:74554430-74555257	828	828	positions 67-291 (frame -1)	225	27.17	74	-1.05667	0.125083	-1.86749	no	8853	-	strandedness of lncRNA not determined	intergenic (> 5kb from nearest gene)	74564109	XM_018053343	mRNA	NC_030816.1:74564109-74570996:-	rna17548	ULBP3	PREDICTED: Capra hircus UL16 binding protein 3	protein-coding gene	NC_030816.1:74564109-74570998:-
MSTRG.10192	NC_030816.1	73947942	73950538	2597	-	2	NC_030816.1:73947942-73948423, NC_030816.1:73948781-73950538	482, 1758	2240	positions 1200-1499 (frame +3)	300	13.39	99	-0.83639	0.00288005	-1.57276	no	-34846	+	nearest TSS is on opposite strand	intergenic (> 20kb from nearest gene)	73913097	XM_018053505	mRNA	NC_030816.1:73913097-73914498:+	rna17529	LOC102178352	PREDICTED: Capra hircus NKG2D ligand 1-like	protein-coding gene	NC_030816.1:73913097-73914498:+
MSTRG.10194	NC_030816.1	73982763	73990209	7447	-	3	NC_030816.1:73982763-73982988, NC_030816.1:73983106-73984214, NC_030816.1:73990154-73990209	226, 1109, 56	1391	positions 700-999 (frame +1)	300	21.57	99	-1.15035	0.0386663	-1.24392	no	38964	-	nearest TSS is on same strand	intergenic (> 20kb from nearest gene)	74029172	XM_018053339	mRNA	NC_030816.1:74029222-74040705:-	rna17531	LOC108636739	PREDICTED: Capra hircus NKG2D ligand 1-like	protein-coding gene	NC_030816.1:74029172-74040705:-
MSTRG.102	NC_030808.1	10051154	10052843	1690	.	1	NC_030808.1:10051154-10052843	1690	1690	positions 1186-1398 (frame -1)	213	12.6	70	-1.29686	0.00827729	-0.478113	no	-812991	+	strandedness of lncRNA not determined	intergenic (> 500kb from nearest gene)	9238164	XM_005674737	mRNA	NC_030808.1:9238164-9253142:+	rna142	MRPL39	PREDICTED: Capra hircus mitochondrial ribosomal protein L39	protein-coding gene	NC_030808.1:9238164-9253142:+
MSTRG.10205	NC_030816.1	74120357	74122954	2598	-	5	NC_030816.1:74120357-74120669, NC_030816.1:74120892-74121151, NC_030816.1:74121382-74122218, NC_030816.1:74122250-74122598, NC_030816.1:74122691-74122954	313, 260, 837, 349, 264	2023	positions 1-462 (frame -1)	462	22.84	153	-1.07355	0.00944002	-0.223623	no	-45244	+	nearest TSS is on opposite strand	intergenic (> 20kb from nearest gene)	74075114	XM_018053347	mRNA	NC_030816.1:74075114-74080811:+	rna17533	LOC108636742	PREDICTED: Capra hircus NKG2D ligand 4-like	protein-coding gene	NC_030816.1:74075114-74080811:+
MSTRG.10215	NC_030816.1	74309567	74313917	4351	-	4	NC_030816.1:74309567-74310053, NC_030816.1:74311754-74311836, NC_030816.1:74313046-74313478, NC_030816.1:74313903-74313917	487, 83, 433, 15	1018	positions 712-873 (frame -1)	162	15.91	53	-1.10105	0.0167226	-1.07977	no	-2307	-	nearest TSS is on same strand	downstream, < 5kb from nearest gene (on same strand)	74307261	XM_018053519	partial mRNA	NC_030816.1:74307261-74308176:-	rna17539	LOC108636775	PREDICTED: Capra hircus NKG2D ligand 1-like	protein-coding gene	NC_030816.1:74307261-74308176:-
MSTRG.10217	NC_030816.1	74320429	74328632	8204	+	2	NC_030816.1:74320429-74320699, NC_030816.1:74328559-74328632	271, 74	345	positions 215-289 (frame +2)	75	21.74	24	-1.16674	0.181134	-2.46549	no	4437	+	nearest TSS is on same strand	upstream, < 5kb from nearest gene (on same strand)	74333068	XM_005701528	mRNA	NC_030816.1:74333068-74343239:+	rna17542	LOC102177708	PREDICTED: Capra hircus NKG2D ligand 1	protein-coding gene	NC_030816.1:74333068-74343239:+
MSTRG.10220	NC_030816.1	74396755	74459220	62466	+	2	NC_030816.1:74396755-74396987, NC_030816.1:74459061-74459220	233, 160	393	positions 127-279 (frame -1)	153	38.93	50	-1.00432	0.147362	-2.49802	no	1158	-	nearest TSS is on opposite strand	upstream, < 5kb from nearest gene (on opposite strand)	74460377	XM_018053342	mRNA	NC_030816.1:74460377-74469639:-	rna17545	LOC108636740	PREDICTED: Capra hircus low-density lipoprotein receptor-related protein 11-like	protein-coding gene	NC_030816.1:74460377-74469639:-
MSTRG.10221	NC_030816.1	74397604	74460114	62511	+	2	NC_030816.1:74397604-74397708, NC_030816.1:74459735-74460114	105, 380	485	positions 10-132 (frame -1)	123	25.36	40	-1.15653	0.0234752	-1.58945	no	264	-	nearest TSS is on opposite strand	upstream, < 5kb from nearest gene (on opposite strand)	74460377	XM_018053342	mRNA	NC_030816.1:74460377-74469639:-	rna17545	LOC108636740	PREDICTED: Capra hircus low-density lipoprotein receptor-related protein 11-like	protein-coding gene	NC_030816.1:74460377-74469639:-
MSTRG.10242	NC_030816.1	77605319	77607043	1725	-	1	NC_030816.1:77605319-77607043	1725	1725	positions 377-745 (frame +2)	369	21.39	122	-0.771979	0.0200596	-0.593524	no	-419872	-	nearest TSS is on same strand	intergenic (> 100kb from nearest gene)	77185448	XM_005684926	mRNA	NC_030816.1:77185448-77286554:-	rna17597	RGS17	PREDICTED: Capra hircus regulator of G-protein signaling 17	protein-coding gene	NC_030816.1:77185448-77286554:-
MSTRG.10264	NC_030816.1	81301087	81312471	11385	-	2	NC_030816.1:81301087-81301415, NC_030816.1:81312228-81312471	329, 244	573	positions 290-403 (frame +2)	114	19.9	37	-1.19994	0.0291989	-1.91396	no	1393	+	nearest TSS is on opposite strand	upstream, < 5kb from nearest gene (on opposite strand)	81313863	XM_013966626	mRNA	NC_030816.1:81313863-81605563:+	rna17625	ZDHHC14	PREDICTED: Capra hircus zinc finger DHHC-type containing 14	protein-coding gene	NC_030816.1:81313863-81606062:+
MSTRG.10274	NC_030816.1	81801904	81803265	1362	-	1	NC_030816.1:81801904-81803265	1362	1362	positions 380-619 (frame +2)	240	17.62	79	-1.07605	0.0297422	-0.938614	no	52354	+	nearest TSS is on opposite strand	intergenic (> 50kb from nearest gene)	81855618	XM_018053411	mRNA	NC_030816.1:81855618-81955516:+	rna17634	SYNJ2	PREDICTED: Capra hircus synaptojanin 2	protein-coding gene	NC_030816.1:81855618-81955516:+
MSTRG.10324	NC_030816.1	86095055	86121589	26535	-	2	NC_030816.1:86095055-86095851, NC_030816.1:86121428-86121589	797, 162	959	positions 145-417 (frame +1)	273	28.47	90	-0.930231	0.127864	-1.51935	no	-346	+	nearest TSS is on opposite strand	antisense	86121244	XM_018053446	mRNA	NC_030816.1:86121272-86278122:+	rna17700	QKI	PREDICTED: Capra hircus QKI, KH domain containing RNA binding	undetermined	NC_030816.1:86121244-86278122:+
MSTRG.1033	NC_030808.1	142320374	142322977	2604	-	2	NC_030808.1:142320374-142320505, NC_030808.1:142321914-142322977	132, 1064	1196	positions 574-816 (frame +1)	243	20.32	80	-0.833928	0.0351132	-0.664123	no	20060	-	nearest TSS is on same strand	intergenic (> 20kb from nearest gene)	142343036	XM_005675639	mRNA	NC_030808.1:142343036-142357475:-	rna1636	RSPH1	PREDICTED: Capra hircus radial spoke head 1 homolog	protein-coding gene	NC_030808.1:142343036-142357475:-
MSTRG.10345	NC_030816.1	88838797	88844011	5215	+	2	NC_030816.1:88838797-88838847, NC_030816.1:88842797-88844011	51, 1215	1266	positions 1021-1266 (frame -1)	246	19.43	82	-0.942425	0.0123287	-1.01179	yes	2417	-	nearest TSS is on opposite strand	upstream, < 5kb from nearest gene (on opposite strand)	88846427	XM_018053460	mRNA	NC_030816.1:88846427-89009144:-	rna17722	RPS6KA2	PREDICTED: Capra hircus ribosomal protein S6 kinase A2	protein-coding gene	NC_030816.1:88846427-89071055:-
MSTRG.10347	NC_030816.1	88963871	88967921	4051	+	3	NC_030816.1:88963871-88964033, NC_030816.1:88964113-88964205, NC_030816.1:88967266-88967921	163, 93, 656	912	positions 287-484 (frame +2)	198	21.71	65	-1.0555	0.134742	-0.786529	no	-117445	-	nearest TSS is on opposite strand	antisense	88846427	XM_018053460	mRNA	NC_030816.1:88846427-89009144:-	rna17722	RPS6KA2	PREDICTED: Capra hircus ribosomal protein S6 kinase A2	protein-coding gene	NC_030816.1:88846427-89071055:-
MSTRG.10350	NC_030816.1	89247422	89250960	3539	-	3	NC_030816.1:89247422-89248254, NC_030816.1:89248814-89248879, NC_030816.1:89250734-89250960	833, 66, 227	1126	positions 837-1122 (frame +3)	286	25.4	95	-0.970748	0.171845	-1.24814	yes	19678	+	nearest TSS is on opposite strand	intergenic (> 10kb from nearest gene)	89270637	XM_018053464	mRNA	NC_030816.1:89270637-89299162:+	rna17726	FGFR1OP	PREDICTED: Capra hircus FGFR1 oncogene partner	protein-coding gene	NC_030816.1:89270637-89299162:+
MSTRG.10356	NC_030816.1	89380846	89382910	2065	.	1	NC_030816.1:89380846-89382910	2065	2065	positions 706-1011 (frame +1)	306	14.82	101	-0.877181	0.00867984	-1.21586	no	2573	-	strandedness of lncRNA not determined	upstream, < 5kb from nearest gene (strandedness not determined)	89385482	XM_018053539	mRNA	NC_030816.1:89385482-89387718:-	rna17728	GPR31	PREDICTED: Capra hircus G protein-coupled receptor 31	protein-coding gene	NC_030816.1:89385482-89387718:-
MSTRG.10357	NC_030816.1	89383383	89384982	1600	.	1	NC_030816.1:89383383-89384982	1600	1600	positions 950-1561 (frame +2)	612	38.25	203	-0.781135	0.364759	-1.46184	no	501	-	strandedness of lncRNA not determined	upstream, < 5kb from nearest gene (strandedness not determined)	89385482	XM_018053539	mRNA	NC_030816.1:89385482-89387718:-	rna17728	GPR31	PREDICTED: Capra hircus G protein-coupled receptor 31	protein-coding gene	NC_030816.1:89385482-89387718:-
MSTRG.10367	NC_030816.1	89542356	89544251	1896	-	1	NC_030816.1:89542356-89544251	1896	1896	positions 58-402 (frame +1)	345	18.2	114	-0.864743	0.0122031	-1.76991	no	-99241	-	nearest TSS is on same strand	intergenic (> 50kb from nearest gene)	89443116	XM_018053466	mRNA	NC_030816.1:89443116-89477204:-	rna17733	UNC93A	PREDICTED: Capra hircus unc-93 homolog A (C. elegans)	protein-coding gene	NC_030816.1:89443116-89477204:-
MSTRG.10368	NC_030816.1	89544859	89548712	3854	.	1	NC_030816.1:89544859-89548712	3854	3854	positions 2536-3021 (frame +1)	486	12.61	161	-0.905504	0.000110945	-0.577123	no	-101744	-	strandedness of lncRNA not determined	intergenic (> 100kb from nearest gene)	89443116	XM_018053466	mRNA	NC_030816.1:89443116-89477204:-	rna17733	UNC93A	PREDICTED: Capra hircus unc-93 homolog A (C. elegans)	protein-coding gene	NC_030816.1:89443116-89477204:-
MSTRG.10369	NC_030816.1	89550845	89561092	10248	-	4	NC_030816.1:89550845-89553058, NC_030816.1:89553612-89553817, NC_030816.1:89557317-89557434, NC_030816.1:89558543-89561092	2214, 206, 118, 2550	5088	positions 323-826 (frame +2)	504	9.91	167	-0.891215	2.89954e-06	-0.617819	no	-107730	-	nearest TSS is on same strand	intergenic (> 100kb from nearest gene)	89443116	XM_018053466	mRNA	NC_030816.1:89443116-89477204:-	rna17733	UNC93A	PREDICTED: Capra hircus unc-93 homolog A (C. elegans)	protein-coding gene	NC_030816.1:89443116-89477204:-
MSTRG.1037	NC_030808.1	142698667	142699499	833	.	1	NC_030808.1:142698667-142699499	833	833	positions 388-669 (frame +1)	282	33.85	93	-0.691205	0.261201	-1.2852	no	6109	+	strandedness of lncRNA not determined	intergenic (> 5kb from nearest gene)	142705607	XM_005675642	mRNA	NC_030808.1:142705629-142717197:+	rna1651	NDUFV3	PREDICTED: Capra hircus NADH:ubiquinone oxidoreductase subunit V3	protein-coding gene	NC_030808.1:142705607-142717197:+
MSTRG.10372	NC_030816.1	89682852	89683653	802	.	1	NC_030816.1:89682852-89683653	802	802	positions 137-361 (frame +2)	225	28.05	74	-1.11203	0.161361	-1.53975	no	167380	+	strandedness of lncRNA not determined	intergenic (> 100kb from nearest gene)	89851032	XM_018053524	mRNA	NC_030816.1:89851032-89877116:+	rna17751	KIF25	PREDICTED: Capra hircus kinesin family member 25	protein-coding gene	NC_030816.1:89851032-89877116:+
MSTRG.10387	NC_030816.1	89693082	89697108	4027	+	2	NC_030816.1:89693082-89694242, NC_030816.1:89694280-89697108	1161, 2829	3990	positions 1509-2108 (frame +3)	600	15.04	199	-1.16464	0.000105218	-1.39721	no	153925	+	nearest TSS is on same strand	intergenic (> 100kb from nearest gene)	89851032	XM_018053524	mRNA	NC_030816.1:89851032-89877116:+	rna17751	KIF25	PREDICTED: Capra hircus kinesin family member 25	protein-coding gene	NC_030816.1:89851032-89877116:+
MSTRG.10393	NC_030816.1	91137052	91140389	3338	.	1	NC_030816.1:91137052-91140389	3338	3338	positions 550-1137 (frame -1)	588	17.62	195	-1.20187	3.70081e-05	-0.510183	no	-102178	+	strandedness of lncRNA not determined	intergenic (> 100kb from nearest gene)	91034875	XM_013966676	mRNA	NC_030816.1:91034875-91036644:+	rna17768	LOC106502505	PREDICTED: Capra hircus uncharacterized LOC106502505	protein-coding gene	NC_030816.1:91034875-91036644:+
MSTRG.10394	NC_030816.1	91143159	91155820	12662	-	3	NC_030816.1:91143159-91148164, NC_030816.1:91149280-91151975, NC_030816.1:91155235-91155820	5006, 2696, 586	8288	positions 6568-7362 (frame -1)	795	9.59	264	-0.740217	9.59078e-10	-0.563192	no	-108285	+	nearest TSS is on opposite strand	intergenic (> 100kb from nearest gene)	91034875	XM_013966676	mRNA	NC_030816.1:91034875-91036644:+	rna17768	LOC106502505	PREDICTED: Capra hircus uncharacterized LOC106502505	protein-coding gene	NC_030816.1:91034875-91036644:+
MSTRG.10397	NC_030816.1	91224450	91225061	612	.	1	NC_030816.1:91224450-91225061	612	612	positions 34-456 (frame -1)	423	69.12	140	-1.12232	0.158469	-2.15127	no	137014	-	strandedness of lncRNA not determined	intergenic (> 100kb from nearest gene)	91362074	XM_018053497	mRNA	NC_030816.1:91362074-91371421:-	rna17769	DLL1	PREDICTED: Capra hircus delta like canonical Notch ligand 1	protein-coding gene	NC_030816.1:91362074-91371421:-
MSTRG.10398	NC_030816.1	91230238	91230932	695	.	1	NC_030816.1:91230238-91230932	695	695	positions 67-213 (frame +1)	147	21.15	48	-1.04772	0.15159	-0.553015	no	131143	-	strandedness of lncRNA not determined	intergenic (> 100kb from nearest gene)	91362074	XM_018053497	mRNA	NC_030816.1:91362074-91371421:-	rna17769	DLL1	PREDICTED: Capra hircus delta like canonical Notch ligand 1	protein-coding gene	NC_030816.1:91362074-91371421:-
MSTRG.1040	NC_030808.1	142743247	142743858	612	.	1	NC_030808.1:142743247-142743858	612	612	positions 229-351 (frame -1)	123	20.1	40	-0.968932	0.082574	-1.76833	no	575	+	strandedness of lncRNA not determined	upstream, < 5kb from nearest gene (strandedness not determined)	142744432	XM_005675643	mRNA	NC_030808.1:142757922-142789033:+	rna1653	PKNOX1	PREDICTED: Capra hircus PBX/knotted 1 homeobox 1	protein-coding gene	NC_030808.1:142744432-142789033:+
MSTRG.10408	NC_030816.1	91371366	91378728	7363	+	3	NC_030816.1:91371366-91371430, NC_030816.1:91377839-91377995, NC_030816.1:91378619-91378728	65, 157, 110	332	positions 177-330 (frame +3)	154	46.39	51	-0.984533	0.263651	-1.69146	yes	4591	+	nearest TSS is on same strand	upstream, < 5kb from nearest gene (on same strand)	91383318	XM_018053498	mRNA	NC_030816.1:91383318-91448970:+	rna17774	FAM120B	PREDICTED: Capra hircus family with sequence similarity 120B	protein-coding gene	NC_030816.1:91383318-91452815:+
MSTRG.10410	NC_030816.1	91377261	91378652	1392	-	2	NC_030816.1:91377261-91377510, NC_030816.1:91378595-91378652	250, 58	308	positions 201-306 (frame +3)	106	34.42	35	-1.34433	0.103459	-2.21584	yes	4667	+	nearest TSS is on opposite strand	upstream, < 5kb from nearest gene (on opposite strand)	91383318	XM_018053498	mRNA	NC_030816.1:91383318-91448970:+	rna17774	FAM120B	PREDICTED: Capra hircus family with sequence similarity 120B	protein-coding gene	NC_030816.1:91383318-91452815:+
MSTRG.10425	NC_030817.1	561301	561901	601	.	1	NC_030817.1:561301-561901	601	601	positions 388-528 (frame +1)	141	23.46	46	-1.25892	0.183036	-1.94195	no	37569	+	strandedness of lncRNA not determined	intergenic (> 20kb from nearest gene)	599469	XM_018053829	mRNA	NC_030817.1:599470-784368:+	rna17807	RPS6KA5	PREDICTED: Capra hircus ribosomal protein S6 kinase A5	protein-coding gene	NC_030817.1:599469-784368:+
MSTRG.10428	NC_030817.1	585988	586557	570	.	1	NC_030817.1:585988-586557	570	570	positions 314-567 (frame +2)	254	44.56	84	-0.812078	0.21923	-1.38973	yes	12913	+	strandedness of lncRNA not determined	intergenic (> 10kb from nearest gene)	599469	XM_018053829	mRNA	NC_030817.1:599470-784368:+	rna17807	RPS6KA5	PREDICTED: Capra hircus ribosomal protein S6 kinase A5	protein-coding gene	NC_030817.1:599469-784368:+
MSTRG.1044	NC_030808.1	142918915	142920055	1141	+	1	NC_030808.1:142918915-142920055	1141	1141	positions 217-576 (frame -1)	360	31.55	119	-1.09257	0.0362331	-1.92267	no	-13879	+	nearest TSS is on same strand	intergenic (> 10kb from nearest gene)	142905037	XM_005675651	mRNA	NC_030808.1:142905037-142907852:+	rna1659	CRYAA	PREDICTED: Capra hircus crystallin alpha A	protein-coding gene	NC_030808.1:142905037-142907852:+
MSTRG.10442	NC_030817.1	1386278	1388002	1725	-	1	NC_030817.1:1386278-1388002	1725	1725	positions 604-789 (frame +1)	186	10.78	61	-0.885668	0.00413051	-1.67677	no	169	-	nearest TSS is on same strand	upstream, < 5kb from nearest gene (on same strand)	1388170	XM_018053753	partial mRNA	NC_030817.1:1388170-1492332:-	rna17819	KCNK13	PREDICTED: Capra hircus potassium two pore domain channel subfamily K member 13	protein-coding gene	NC_030817.1:1388170-1492332:-
MSTRG.10446	NC_030817.1	1845324	1846041	718	.	1	NC_030817.1:1845324-1846041	718	718	positions 215-523 (frame +2)	309	43.04	102	-0.908502	0.338236	-1.05172	no	106778	+	strandedness of lncRNA not determined	intergenic (> 100kb from nearest gene)	1952818	XM_018053854	mRNA	NC_030817.1:1952818-2401543:+	rna17835	FOXN3	PREDICTED: Capra hircus forkhead box N3	protein-coding gene	NC_030817.1:1952818-2401543:+
MSTRG.10448	NC_030817.1	1603243	1614453	11211	-	3	NC_030817.1:1603243-1603972, NC_030817.1:1605684-1605887, NC_030817.1:1614275-1614453	730, 204, 179	1113	positions 805-987 (frame -1)	183	16.44	60	-1.31826	0.00216642	-1.99234	no	-21531	+	nearest TSS is on opposite strand	antisense	1581713	XM_005686197	mRNA	NC_030817.1:1581718-1757505:+	rna17826	EFCAB11	PREDICTED: Capra hircus EF-hand calcium binding domain 11	undetermined	NC_030817.1:1581713-1757505:+
MSTRG.1045	NC_030808.1	142960607	142962295	1689	.	1	NC_030808.1:142960607-142962295	1689	1689	positions 91-507 (frame -1)	417	24.69	138	-0.824196	0.0176369	-0.67868	no	-55571	+	strandedness of lncRNA not determined	intergenic (> 50kb from nearest gene)	142905037	XM_005675651	mRNA	NC_030808.1:142905037-142907852:+	rna1659	CRYAA	PREDICTED: Capra hircus crystallin alpha A	protein-coding gene	NC_030808.1:142905037-142907852:+
MSTRG.10454	NC_030817.1	2106968	2110505	3538	-	2	NC_030817.1:2106968-2109110, NC_030817.1:2110338-2110505	2143, 168	2311	positions 1781-2310 (frame +2)	530	22.93	176	-1.00176	0.0186619	-0.392894	yes	-154151	+	nearest TSS is on opposite strand	antisense	1952818	XM_018053854	mRNA	NC_030817.1:1952818-2401543:+	rna17835	FOXN3	PREDICTED: Capra hircus forkhead box N3	protein-coding gene	NC_030817.1:1952818-2401543:+
MSTRG.10464	NC_030817.1	3358645	3359542	898	.	1	NC_030817.1:3358645-3359542	898	898	positions 293-445 (frame +2)	153	17.04	50	-1.16975	0.070174	-2.51371	no	79864	-	strandedness of lncRNA not determined	intergenic (> 50kb from nearest gene)	3439405	XM_013967399	mRNA	NC_030817.1:3439405-3448075:-	rna17871	GPR65	PREDICTED: Capra hircus G protein-coupled receptor 65	protein-coding gene	NC_030817.1:3439405-3448075:-
MSTRG.1047	NC_030808.1	143064989	143072114	7126	.	1	NC_030808.1:143064989-143072114	7126	7126	positions 6427-7125 (frame -1)	699	9.81	233	-0.676377	1.80693e-08	-0.040696	yes	27986	-	strandedness of lncRNA not determined	intergenic (> 20kb from nearest gene)	143100099	XM_018051760	mRNA	NC_030808.1:143100099-143111722:-	rna1661	SIK1	PREDICTED: Capra hircus salt inducible kinase 1	protein-coding gene	NC_030808.1:143100099-143111722:-
MSTRG.10471	NC_030817.1	8943136	8943795	660	.	1	NC_030817.1:8943136-8943795	660	660	positions 81-302 (frame +3)	222	33.64	73	-0.964069	0.118155	-1.32208	no	-110067	+	strandedness of lncRNA not determined	intergenic (> 100kb from nearest gene)	8833070	XM_005686189	mRNA	NC_030817.1:8833070-8833846:+	rna17880	LOC102180677	PREDICTED: Capra hircus uncharacterized LOC102180677	protein-coding gene	NC_030817.1:8833070-8833846:+
MSTRG.10473	NC_030817.1	9558229	9558755	527	.	1	NC_030817.1:9558229-9558755	527	527	positions 209-376 (frame +2)	168	31.88	55	-1.11543	0.0827983	-2.02733	no	713852	+	strandedness of lncRNA not determined	intergenic (> 500kb from nearest gene)	10272606	XM_018053891	mRNA	NC_030817.1:10272606-10328983:+	rna17882	SEL1L	PREDICTED: Capra hircus SEL1L ERAD E3 ligase adaptor subunit	protein-coding gene	NC_030817.1:10272606-10328983:+
MSTRG.10474	NC_030817.1	9872717	9874445	1729	-	2	NC_030817.1:9872717-9873380, NC_030817.1:9874290-9874445	664, 156	820	positions 544-708 (frame +1)	165	20.12	54	-1.12614	0.109528	-1.50902	no	398162	+	nearest TSS is on opposite strand	intergenic (> 100kb from nearest gene)	10272606	XM_018053891	mRNA	NC_030817.1:10272606-10328983:+	rna17882	SEL1L	PREDICTED: Capra hircus SEL1L ERAD E3 ligase adaptor subunit	protein-coding gene	NC_030817.1:10272606-10328983:+
MSTRG.10486	NC_030817.1	13104146	13151321	47176	+	5	NC_030817.1:13104146-13104395, NC_030817.1:13106554-13106589, NC_030817.1:13109987-13110132, NC_030817.1:13133622-13133698, NC_030817.1:13151176-13151321	250, 36, 146, 77, 146	655	positions 193-627 (frame -1)	435	66.41	144	-1.1909	0.181063	-1.09245	no	870335	-	nearest TSS is on opposite strand	intergenic (> 500kb from nearest gene)	14021655	XM_018053911	mRNA	NC_030817.1:14021655-14159012:-	rna17908	ADCK1	PREDICTED: Capra hircus aarF domain containing kinase 1	protein-coding gene	NC_030817.1:14021655-14159012:-
MSTRG.10494	NC_030817.1	14318190	14324752	6563	-	2	NC_030817.1:14318190-14321409, NC_030817.1:14324650-14324752	3220, 103	3323	positions 1-444 (frame -1)	444	13.36	147	-0.792566	7.27607e-05	-0.960234	no	-14121	+	nearest TSS is on opposite strand	antisense	14304070	XM_018053912	mRNA	NC_030817.1:14304070-14406615:+	rna17914	SPTLC2	PREDICTED: Capra hircus serine palmitoyltransferase long chain base subunit 2	protein-coding gene	NC_030817.1:14304070-14406615:+
MSTRG.10496	NC_030817.1	14376049	14377059	1011	-	1	NC_030817.1:14376049-14377059	1011	1011	positions 755-859 (frame +2)	105	10.39	34	-1.36163	0.0167715	-1.72657	no	-24841	+	nearest TSS is on opposite strand	intergenic (> 20kb from nearest gene)	14351209	XM_013967346	mRNA	NC_030817.1:14351209-14352447:+	rna17915	LOC102172451	PREDICTED: Capra hircus GTP-binding nuclear protein Ran-like	protein-coding gene	NC_030817.1:14351209-14352447:+
MSTRG.1050	NC_030808.1	143180969	143181972	1004	-	1	NC_030808.1:143180969-143181972	1004	1004	positions 649-876 (frame -1)	228	22.71	75	-1.1783	0.0621136	-1.69756	no	41675	-	nearest TSS is on same strand	intergenic (> 20kb from nearest gene)	143223646	XM_005675652	mRNA	NC_030808.1:143223646-143308819:-	rna1662	HSF2BP	PREDICTED: Capra hircus heat shock transcription factor 2 binding protein	protein-coding gene	NC_030808.1:143223646-143308819:-
MSTRG.10507	NC_030817.1	14864305	14874722	10418	+	3	NC_030817.1:14864305-14864521, NC_030817.1:14870601-14870788, NC_030817.1:14872766-14874722	217, 188, 1957	2362	positions 2052-2285 (frame +3)	234	9.91	77	-0.890163	0.000387736	-1.96875	no	-21661	+	nearest TSS is on same strand	intergenic (> 20kb from nearest gene)	14842645	XM_018053927	mRNA	NC_030817.1:14842645-14845856:+	rna17941	IRF2BPL	PREDICTED: Capra hircus interferon regulatory factor 2 binding protein like	protein-coding gene	NC_030817.1:14842645-14845856:+
MSTRG.10510	NC_030817.1	14920737	14922752	2016	-	1	NC_030817.1:14920737-14922752	2016	2016	positions 1735-2016 (frame -1)	282	13.99	94	-1.11765	0.00450555	-0.822322	yes	48828	-	nearest TSS is on same strand	intergenic (> 20kb from nearest gene)	14971579	XM_005686181	mRNA	NC_030817.1:14971579-15000225:-	rna17942	LRRC74A	PREDICTED: Capra hircus leucine rich repeat containing 74A	protein-coding gene	NC_030817.1:14971579-15000225:-
MSTRG.1052	NC_030808.1	143202341	143204191	1851	.	1	NC_030808.1:143202341-143204191	1851	1851	positions 814-1521 (frame -1)	708	38.25	235	-1.07127	0.124551	-1.6292	no	19456	-	strandedness of lncRNA not determined	intergenic (> 10kb from nearest gene)	143223646	XM_005675652	mRNA	NC_030808.1:143223646-143308819:-	rna1662	HSF2BP	PREDICTED: Capra hircus heat shock transcription factor 2 binding protein	protein-coding gene	NC_030808.1:143223646-143308819:-
MSTRG.10520	NC_030817.1	15617331	15619024	1694	+	2	NC_030817.1:15617331-15617377, NC_030817.1:15618715-15619024	47, 310	357	positions 49-357 (frame +1)	309	86.55	103	-1.04129	0.479996	-1.9926	yes	-60547	-	nearest TSS is on opposite strand	intergenic (> 50kb from nearest gene)	15556785	XM_018053930	mRNA	NC_030817.1:15556785-15616526:-	rna17951	GPATCH2L	PREDICTED: Capra hircus G-patch domain containing 2 like	undetermined	NC_030817.1:15556785-15616554:-
MSTRG.10524	NC_030817.1	16616985	16618040	1056	.	1	NC_030817.1:16616985-16618040	1056	1056	positions 67-270 (frame -1)	204	19.32	67	-1.00496	0.0316156	-1.57054	no	13925	-	strandedness of lncRNA not determined	intergenic (> 10kb from nearest gene)	16631964	XM_005686096	mRNA	NC_030817.1:16631964-16635429:-	rna17986	FOS	PREDICTED: Capra hircus Fos proto-oncogene, AP-1 transcription factor subunit	protein-coding gene	NC_030817.1:16631964-16635429:-
MSTRG.10525	NC_030817.1	16621555	16622313	759	.	1	NC_030817.1:16621555-16622313	759	759	positions 250-348 (frame +1)	99	13.04	32	-0.758022	0.0478407	-1.15026	no	9652	-	strandedness of lncRNA not determined	intergenic (> 5kb from nearest gene)	16631964	XM_005686096	mRNA	NC_030817.1:16631964-16635429:-	rna17986	FOS	PREDICTED: Capra hircus Fos proto-oncogene, AP-1 transcription factor subunit	protein-coding gene	NC_030817.1:16631964-16635429:-
MSTRG.10529	NC_030817.1	16109480	16125787	16308	+	3	NC_030817.1:16109480-16109681, NC_030817.1:16113534-16113623, NC_030817.1:16125613-16125787	202, 90, 175	467	positions 136-465 (frame -1)	330	70.66	109	-1.12029	0.079454	-1.84823	no	26116	+	nearest TSS is on same strand	intergenic (> 20kb from nearest gene)	16151902	XM_013967333	mRNA	NC_030817.1:16156631-16161210:+	rna17971	C10H14orf1	PREDICTED: Capra hircus chromosome 10 C14orf1 homolog	protein-coding gene	NC_030817.1:16151902-16161210:+
MSTRG.10535	NC_030817.1	16242241	16244594	2354	+	1	NC_030817.1:16242241-16244594	2354	2354	positions 2128-2352 (frame +1)	225	9.56	75	-1.17947	0.000584467	-0.617044	yes	724	-	nearest TSS is on opposite strand	upstream, < 5kb from nearest gene (on opposite strand)	16245317	XM_018053952	mRNA	NC_030817.1:16245317-16252557:-	rna17978	LOC102188051	PREDICTED: Capra hircus probable ergosterol biosynthetic protein 28	protein-coding gene	NC_030817.1:16245317-16252970:-
MSTRG.10555	NC_030817.1	17159486	17160492	1007	-	1	NC_030817.1:17159486-17160492	1007	1007	positions 783-1005 (frame +3)	223	22.14	74	-0.603591	0.0376095	-2.12555	yes	-27993	+	nearest TSS is on opposite strand	antisense	17131494	XM_005686081	mRNA	NC_030817.1:17131516-17176836:+	rna18022	AREL1	PREDICTED: Capra hircus apoptosis resistant E3 ubiquitin protein ligase 1	protein-coding gene	NC_030817.1:17131494-17176836:+
MSTRG.10610	NC_030817.1	20986526	20988030	1505	.	1	NC_030817.1:20986526-20988030	1505	1505	positions 298-579 (frame -1)	282	18.74	93	-1.06189	0.0414945	-1.3825	no	-29805	-	strandedness of lncRNA not determined	intergenic (> 20kb from nearest gene)	20956722	XM_018053758	mRNA	NC_030817.1:20956722-20974174:-	rna18128	ADAM21	PREDICTED: Capra hircus ADAM metallopeptidase domain 21	protein-coding gene	NC_030817.1:20956722-20974174:-
MSTRG.10637	NC_030817.1	22695959	22698339	2381	.	1	NC_030817.1:22695959-22698339	2381	2381	positions 1689-2033 (frame +3)	345	14.49	114	-1.03422	0.00274167	-1.72516	no	155637	-	strandedness of lncRNA not determined	intergenic (> 100kb from nearest gene)	22853975	XM_005686011	mRNA	NC_030817.1:22853975-23462230:-	rna18169	RAD51B	PREDICTED: Capra hircus RAD51 paralog B	protein-coding gene	NC_030817.1:22853975-23462230:-
MSTRG.10639	NC_030817.1	22765402	22773372	7971	+	3	NC_030817.1:22765402-22765522, NC_030817.1:22771847-22772016, NC_030817.1:22772772-22773372	121, 170, 601	892	positions 195-386 (frame +3)	192	21.52	63	-1.16342	0.025775	-2.15565	no	80604	-	nearest TSS is on opposite strand	intergenic (> 50kb from nearest gene)	22853975	XM_005686011	mRNA	NC_030817.1:22853975-23462230:-	rna18169	RAD51B	PREDICTED: Capra hircus RAD51 paralog B	protein-coding gene	NC_030817.1:22853975-23462230:-
MSTRG.10642	NC_030817.1	22862841	22876239	13399	+	2	NC_030817.1:22862841-22862931, NC_030817.1:22875173-22876239	91, 1067	1158	positions 405-590 (frame +3)	186	16.06	61	-1.31165	0.0112337	-0.508596	no	-8867	-	nearest TSS is on opposite strand	antisense	22853975	XM_005686011	mRNA	NC_030817.1:22853975-23462230:-	rna18169	RAD51B	PREDICTED: Capra hircus RAD51 paralog B	protein-coding gene	NC_030817.1:22853975-23462230:-
MSTRG.10644	NC_030817.1	23010756	23026408	15653	+	3	NC_030817.1:23010756-23010787, NC_030817.1:23024673-23024768, NC_030817.1:23025991-23026408	32, 96, 418	546	positions 20-142 (frame +2)	123	22.53	40	-1.20989	0.0831126	-1.17166	no	-156782	-	nearest TSS is on opposite strand	antisense	22853975	XM_005686011	mRNA	NC_030817.1:22853975-23462230:-	rna18169	RAD51B	PREDICTED: Capra hircus RAD51 paralog B	protein-coding gene	NC_030817.1:22853975-23462230:-
MSTRG.10645	NC_030817.1	23105518	23120485	14968	+	3	NC_030817.1:23105518-23105951, NC_030817.1:23111796-23112008, NC_030817.1:23120150-23120485	434, 213, 336	983	positions 316-564 (frame +1)	249	25.33	82	-0.985263	0.0584813	-0.321072	no	246545	-	nearest TSS is on opposite strand	intergenic (> 100kb from nearest gene)	23367029	XM_005686009	mRNA	NC_030817.1:23367029-23368646:-	rna18171	LOC102174032	PREDICTED: Capra hircus sentrin-specific protease 8	protein-coding gene	NC_030817.1:23367029-23368646:-
MSTRG.10660	NC_030817.1	23940700	23942629	1930	+	2	NC_030817.1:23940700-23940792, NC_030817.1:23940890-23942629	93, 1740	1833	positions 162-275 (frame +3)	114	6.22	37	-1.07221	0.00140618	-0.959508	no	-16003	-	nearest TSS is on opposite strand	antisense	23924698	XM_013967244	mRNA	NC_030817.1:23924698-23966847:-	rna18194	MPP5	PREDICTED: Capra hircus membrane palmitoylated protein 5	protein-coding gene	NC_030817.1:23924698-24001544:-
MSTRG.10661	NC_030817.1	25224603	25232000	7398	+	2	NC_030817.1:25224603-25224754, NC_030817.1:25231158-25232000	152, 843	995	positions 559-993 (frame -1)	435	43.72	145	-1.07448	0.0553103	-1.1628	yes	78707	-	nearest TSS is on opposite strand	intergenic (> 50kb from nearest gene)	25310706	XM_005685985	mRNA	NC_030817.1:25310706-25629694:-	rna18206	FUT8	PREDICTED: Capra hircus fucosyltransferase 8	protein-coding gene	NC_030817.1:25310706-25629694:-
MSTRG.10670	NC_030817.1	25925354	25928643	3290	-	2	NC_030817.1:25925354-25925681, NC_030817.1:25928568-25928643	328, 76	404	positions 23-259 (frame +2)	237	58.66	78	-0.779872	0.210388	-1.38081	no	8316	-	nearest TSS is on same strand	intergenic (> 5kb from nearest gene)	25936958	XM_018054063	mRNA	NC_030817.1:25936958-26016302:-	rna18212	LOC102189488	PREDICTED: Capra hircus protein farnesyltransferase subunit beta	protein-coding gene	NC_030817.1:25936958-26016302:-
MSTRG.10681	NC_030817.1	26433645	26434148	504	.	1	NC_030817.1:26433645-26434148	504	504	positions 228-329 (frame +3)	102	20.24	33	-1.24108	0.0920114	-2.20703	no	8308	-	strandedness of lncRNA not determined	intergenic (> 5kb from nearest gene)	26442455	XM_018054072	mRNA	NC_030817.1:26450438-26467963:-	rna18233	ZBTB1	PREDICTED: Capra hircus zinc finger and BTB domain containing 1	protein-coding gene	NC_030817.1:26442455-26467963:-
MSTRG.1069	NC_030808.1	143774555	143789998	15444	+	2	NC_030808.1:143774555-143774704, NC_030808.1:143789195-143789998	150, 804	954	positions 183-473 (frame +3)	291	30.5	96	-1.03823	0.144689	-0.445627	no	-19741	+	nearest TSS is on same strand	intergenic (> 10kb from nearest gene)	143754815	XM_018051870	mRNA	NC_030808.1:143754815-143763309:+	rna1676	C1H21orf33	PREDICTED: Capra hircus chromosome 1 C21orf33 homolog	protein-coding gene	NC_030808.1:143754815-143763309:+
MSTRG.10690	NC_030817.1	27178393	27180138	1746	.	1	NC_030817.1:27178393-27180138	1746	1746	positions 37-237 (frame -1)	201	11.51	66	-1.1711	0.00159201	-1.69704	no	-43557	+	strandedness of lncRNA not determined	intergenic (> 20kb from nearest gene)	27134837	XM_005686103	mRNA	NC_030817.1:27134837-27177851:+	rna18254	SGPP1	PREDICTED: Capra hircus sphingosine-1-phosphate phosphatase 1	protein-coding gene	NC_030817.1:27134837-27177851:+
MSTRG.10702	NC_030817.1	29288958	29292551	3594	.	1	NC_030817.1:29288958-29292551	3594	3594	positions 778-1005 (frame -1)	228	6.34	75	-0.998709	9.71679e-06	-0.050918	no	289	-	strandedness of lncRNA not determined	upstream, < 5kb from nearest gene (strandedness not determined)	29292839	NM_001285728	mRNA	NC_030817.1:29294008-29339196:-	rna18268	HIF1A	Capra hircus hypoxia inducible factor 1 alpha subunit	protein-coding gene	NC_030817.1:29292839-29339196:-
MSTRG.10704	NC_030817.1	29295641	29296312	672	+	1	NC_030817.1:29295641-29296312	672	672	positions 416-541 (frame +2)	126	18.75	41	-1.29086	0.0396893	-2.49585	no	-2803	-	nearest TSS is on opposite strand	antisense	29292839	NM_001285728	mRNA	NC_030817.1:29294008-29339196:-	rna18268	HIF1A	Capra hircus hypoxia inducible factor 1 alpha subunit	protein-coding gene	NC_030817.1:29292839-29339196:-
MSTRG.10710	NC_030817.1	29788697	29790129	1433	.	1	NC_030817.1:29788697-29790129	1433	1433	positions 231-464 (frame +3)	234	16.33	77	-1.15701	0.0166329	-0.140829	no	-3731	+	strandedness of lncRNA not determined	downstream, < 5kb from nearest gene (strandedness not determined)	29784967	XM_005685946	mRNA	NC_030817.1:29784967-29788468:+	rna18273	TMEM30B	PREDICTED: Capra hircus transmembrane protein 30B	protein-coding gene	NC_030817.1:29784967-29788468:+
MSTRG.10728	NC_030817.1	27045519	27045870	352	+	2	NC_030817.1:27045519-27045655, NC_030817.1:27045756-27045870	137, 115	252		0	0	0	-1.04377	0.031956	-2.01341	yes	14819	-	nearest TSS is on opposite strand	intergenic (> 10kb from nearest gene)	27060688	XM_005686104	mRNA	NC_030817.1:27060688-27061558:-	rna18253	LOC102175030	PREDICTED: Capra hircus 60S ribosome subunit biogenesis protein NIP7 homolog	protein-coding gene	NC_030817.1:27060688-27061558:-
MSTRG.10737	NC_030817.1	32213438	32215557	2120	-	2	NC_030817.1:32213438-32213812, NC_030817.1:32215389-32215557	375, 169	544	positions 229-411 (frame -1)	183	33.64	60	-0.882943	0.22359	-2.00189	no	92597	-	nearest TSS is on same strand	intergenic (> 50kb from nearest gene)	32308153	XM_018054093	mRNA	NC_030817.1:32308153-32319071:-	rna18303	DACT1	PREDICTED: Capra hircus dishevelled binding antagonist of beta catenin 1	protein-coding gene	NC_030817.1:32308153-32319071:-
MSTRG.10741	NC_030817.1	32319360	32319882	523	.	1	NC_030817.1:32319360-32319882	523	523	positions 221-274 (frame +2)	54	10.33	17	-1.01254	0.00997625	-2.00691	no	-11208	-	strandedness of lncRNA not determined	intergenic (> 10kb from nearest gene)	32308153	XM_018054093	mRNA	NC_030817.1:32308153-32319071:-	rna18303	DACT1	PREDICTED: Capra hircus dishevelled binding antagonist of beta catenin 1	protein-coding gene	NC_030817.1:32308153-32319071:-
MSTRG.10756	NC_030817.1	33717536	33768288	50753	+	4	NC_030817.1:33717536-33717617, NC_030817.1:33741955-33741978, NC_030817.1:33743887-33744025, NC_030817.1:33767862-33768288	82, 24, 139, 427	672	positions 556-672 (frame -1)	117	17.41	39	-1.12796	0.103805	-0.70559	yes	-130243	+	nearest TSS is on same strand	intergenic (> 100kb from nearest gene)	33587294	XM_018054099	mRNA	NC_030817.1:33587294-33637723:+	rna18327	EXOC5	PREDICTED: Capra hircus exocyst complex component 5	protein-coding gene	NC_030817.1:33587294-33637723:+
MSTRG.1076	NC_030808.1	144090510	144204795	114286	+	2	NC_030808.1:144090510-144090624, NC_030808.1:144204669-144204795	115, 127	242	positions 64-177 (frame +1)	114	47.11	37	-1.15606	0.318595	-2.26619	no	-5535	-	nearest TSS is on opposite strand	antisense	144199261	XM_018051902	mRNA	NC_030808.1:144199261-144211666:-	rna1685	LOC108636542	PREDICTED: Capra hircus phosphoinositide 3-kinase regulatory subunit 4-like	protein-coding gene	NC_030808.1:144199261-144211666:-
MSTRG.10764	NC_030817.1	34513647	34515920	2274	+	2	NC_030817.1:34513647-34513814, NC_030817.1:34515871-34515920	168, 50	218	positions 21-167 (frame +3)	147	67.43	48	-0.968033	0.244809	-2.02295	no	-16884	-	nearest TSS is on opposite strand	antisense	34496764	XM_018054103	mRNA	NC_030817.1:34496764-34686411:-	rna18332	PELI2	PREDICTED: Capra hircus pellino E3 ubiquitin protein ligase family member 2	protein-coding gene	NC_030817.1:34496764-34686931:-
MSTRG.10765	NC_030817.1	35084061	35092173	8113	.	1	NC_030817.1:35084061-35092173	8113	8113	positions 5995-6249 (frame -1)	255	3.14	84	-1.02699	7.76812e-11	-0.305329	no	19909	-	strandedness of lncRNA not determined	intergenic (> 10kb from nearest gene)	35112081	XM_018054105	mRNA	NC_030817.1:35112081-35217875:-	rna18336	KTN1	PREDICTED: Capra hircus kinectin 1	protein-coding gene	NC_030817.1:35112081-35217880:-
MSTRG.1077	NC_030808.1	144207351	144215839	8489	+	2	NC_030808.1:144207351-144207703, NC_030808.1:144215425-144215839	353, 415	768	positions 541-735 (frame +1)	195	25.39	64	-0.967733	0.0568971	-1.67691	no	235	-	nearest TSS is on opposite strand	upstream, < 5kb from nearest gene (on opposite strand)	144216073	XM_018050673	mRNA	NC_030808.1:144216073-144231550:-	rna1686	LOC108636378	PREDICTED: Capra hircus phosphoinositide 3-kinase regulatory subunit 4-like	protein-coding gene	NC_030808.1:144216073-144231550:-
MSTRG.108	NC_030808.1	13884594	13885875	1282	.	1	NC_030808.1:13884594-13885875	1282	1282	positions 702-821 (frame +3)	120	9.36	39	-1.26175	0.00729282	-2.00735	no	-37281	-	strandedness of lncRNA not determined	lcnRNA overlaps coordinates of a known gene, although its strandedness with respect to that gene is not determined	13847314	XM_005674756	mRNA	NC_030808.1:13847314-14453228:-	rna148	NCAM2	PREDICTED: Capra hircus neural cell adhesion molecule 2	protein-coding gene	NC_030808.1:13847314-14453228:-
MSTRG.10811	NC_030817.1	38167091	38200648	33558	+	3	NC_030817.1:38167091-38167239, NC_030817.1:38190730-38190763, NC_030817.1:38197856-38200648	149, 34, 2793	2976	positions 310-480 (frame +1)	171	5.75	56	-0.982065	4.09072e-05	-0.71129	no	-5751	-	nearest TSS is on opposite strand	intergenic (> 5kb from nearest gene)	38161341	XM_018053762	mRNA	NC_030817.1:38161341-38163512:-	rna18415	LOC106502552	PREDICTED: Capra hircus uncharacterized LOC106502552	protein-coding gene	NC_030817.1:38161341-38163512:-
MSTRG.10812	NC_030817.1	38174491	38175672	1182	.	1	NC_030817.1:38174491-38175672	1182	1182	positions 986-1179 (frame +2)	194	16.41	64	-1.07421	0.0494291	-1.09167	yes	7228	-	strandedness of lncRNA not determined	intergenic (> 5kb from nearest gene)	38182899	XM_018054153	mRNA	NC_030817.1:38182899-38213974:-	rna18418	SLC30A4	PREDICTED: Capra hircus solute carrier family 30 member 4	protein-coding gene	NC_030817.1:38182899-38213975:-
MSTRG.10823	NC_030817.1	41078332	41091463	13132	-	3	NC_030817.1:41078332-41078480, NC_030817.1:41079737-41079823, NC_030817.1:41091234-41091463	149, 87, 230	466	positions 197-355 (frame +2)	159	34.12	52	-0.98073	0.156798	-2.29424	no	60	+	nearest TSS is on opposite strand	upstream, < 5kb from nearest gene (on opposite strand)	41091522	XM_005685804	mRNA	NC_030817.1:41091536-41103239:+	rna18442	DUT	PREDICTED: Capra hircus deoxyuridine triphosphatase	protein-coding gene	NC_030817.1:41091522-41103239:+
MSTRG.10824	NC_030817.1	41089127	41089855	729	.	1	NC_030817.1:41089127-41089855	729	729	positions 249-326 (frame +3)	78	10.7	25	-1.29328	0.0900943	-2.0441	no	1668	+	strandedness of lncRNA not determined	upstream, < 5kb from nearest gene (strandedness not determined)	41091522	XM_005685804	mRNA	NC_030817.1:41091536-41103239:+	rna18442	DUT	PREDICTED: Capra hircus deoxyuridine triphosphatase	protein-coding gene	NC_030817.1:41091522-41103239:+
MSTRG.10848	NC_030817.1	43381649	43382594	946	-	1	NC_030817.1:43381649-43382594	946	946	positions 235-411 (frame +1)	177	18.71	58	-0.985715	0.0355768	-1.61272	no	9407	-	nearest TSS is on same strand	intergenic (> 5kb from nearest gene)	43392000	XM_005685780	mRNA	NC_030817.1:43392000-43500657:-	rna18486	TRPM7	PREDICTED: Capra hircus transient receptor potential cation channel subfamily M member 7	protein-coding gene	NC_030817.1:43392000-43500657:-
MSTRG.10863	NC_030817.1	44978433	44979714	1282	.	1	NC_030817.1:44978433-44979714	1282	1282	positions 475-645 (frame +1)	171	13.34	56	-1.23585	0.00501597	-1.48059	no	2371	-	strandedness of lncRNA not determined	upstream, < 5kb from nearest gene (strandedness not determined)	44982084	XM_018054208	mRNA	NC_030817.1:44982084-45016140:-	rna18514	GNB5	PREDICTED: Capra hircus G protein subunit beta 5	protein-coding gene	NC_030817.1:44982084-45016140:-
MSTRG.10872	NC_030817.1	45491783	45520737	28955	-	3	NC_030817.1:45491783-45492839, NC_030817.1:45493405-45493461, NC_030817.1:45520399-45520737	1057, 57, 339	1453	positions 130-441 (frame -1)	312	21.47	103	-1.38491	0.0077998	-1.14281	no	34337	-	nearest TSS is on same strand	intergenic (> 20kb from nearest gene)	45555073	XM_018054224	mRNA	NC_030817.1:45555073-45586757:-	rna18534	ONECUT1	PREDICTED: Capra hircus one cut homeobox 1	protein-coding gene	NC_030817.1:45555073-45586757:-
MSTRG.10874	NC_030817.1	45596251	45602253	6003	-	4	NC_030817.1:45596251-45597288, NC_030817.1:45600567-45600655, NC_030817.1:45600870-45601191, NC_030817.1:45602197-45602253	1038, 89, 322, 57	1506	positions 445-837 (frame -1)	393	26.1	130	-0.861873	0.0460987	-0.985957	no	-41179	-	nearest TSS is on same strand	intergenic (> 20kb from nearest gene)	45555073	XM_018054224	mRNA	NC_030817.1:45555073-45586757:-	rna18534	ONECUT1	PREDICTED: Capra hircus one cut homeobox 1	protein-coding gene	NC_030817.1:45555073-45586757:-
MSTRG.10875	NC_030817.1	46410896	46411616	721	-	2	NC_030817.1:46410896-46411051, NC_030817.1:46411534-46411616	156, 83	239	positions 11-82 (frame +2)	72	30.13	23	-1.11954	0.324262	-2.02882	no	2445	-	nearest TSS is on same strand	upstream, < 5kb from nearest gene (on same strand)	46414060	XM_005685754	mRNA	NC_030817.1:46414060-46635609:-	rna18535	WDR72	PREDICTED: Capra hircus WD repeat domain 72	protein-coding gene	NC_030817.1:46414060-46635609:-
MSTRG.10878	NC_030817.1	46561165	46576112	14948	+	2	NC_030817.1:46561165-46561254, NC_030817.1:46576003-46576112	90, 110	200	positions 30-137 (frame +3)	108	54	35	-0.940955	0.295109	-2.23506	no	-147106	-	nearest TSS is on opposite strand	antisense	46414060	XM_005685754	mRNA	NC_030817.1:46414060-46635609:-	rna18535	WDR72	PREDICTED: Capra hircus WD repeat domain 72	protein-coding gene	NC_030817.1:46414060-46635609:-
MSTRG.10885	NC_030817.1	48399567	48406564	6998	.	1	NC_030817.1:48399567-48406564	6998	6998	positions 4888-5061 (frame -1)	174	2.49	57	-1.2379	3.76051e-10	-0.721156	no	-49804	-	strandedness of lncRNA not determined	intergenic (> 20kb from nearest gene)	48349764	XM_018054241	mRNA	NC_030817.1:48349764-48379040:-	rna18564	PYGO1	PREDICTED: Capra hircus pygopus family PHD finger 1	protein-coding gene	NC_030817.1:48349764-48379040:-
MSTRG.10887	NC_030817.1	48435503	48466036	30534	+	2	NC_030817.1:48435503-48435660, NC_030817.1:48465854-48466036	158, 183	341	positions 177-338 (frame +3)	162	47.51	53	-0.73352	0.448422	-2.10268	no	-85740	-	nearest TSS is on opposite strand	intergenic (> 50kb from nearest gene)	48349764	XM_018054241	mRNA	NC_030817.1:48349764-48379040:-	rna18564	PYGO1	PREDICTED: Capra hircus pygopus family PHD finger 1	protein-coding gene	NC_030817.1:48349764-48379040:-
MSTRG.10904	NC_030817.1	50166591	50180368	13778	-	4	NC_030817.1:50166591-50166664, NC_030817.1:50166927-50167100, NC_030817.1:50167987-50168081, NC_030817.1:50180285-50180368	74, 174, 95, 84	427	positions 117-329 (frame +3)	213	49.88	70	-0.631818	0.109639	-1.88212	no	69686	+	nearest TSS is on opposite strand	intergenic (> 50kb from nearest gene)	50250053	XM_018054268	mRNA	NC_030817.1:50250053-50423027:+	rna18595	CGNL1	PREDICTED: Capra hircus cingulin like 1	protein-coding gene	NC_030817.1:50250053-50423027:+
MSTRG.10927	NC_030817.1	52900840	52904032	3193	+	2	NC_030817.1:52900840-52900915, NC_030817.1:52902472-52904032	76, 1561	1637	positions 233-502 (frame +2)	270	16.49	89	-1.14331	0.0313797	-0.982675	no	7687	+	nearest TSS is on same strand	intergenic (> 5kb from nearest gene)	52911718	XM_005685851	mRNA	NC_030817.1:52911718-52913705:+	rna18632	FOXB1	PREDICTED: Capra hircus forkhead box B1	protein-coding gene	NC_030817.1:52911718-52913705:+
MSTRG.10938	NC_030817.1	56090087	56090623	537	.	1	NC_030817.1:56090087-56090623	537	537	positions 205-348 (frame +1)	144	26.82	47	-1.02102	0.0811705	-0.745991	no	102652	+	strandedness of lncRNA not determined	intergenic (> 100kb from nearest gene)	56193274	XM_018054311	mRNA	NC_030817.1:56193281-56209017:+	rna18673	LACTB	PREDICTED: Capra hircus lactamase beta	undetermined	NC_030817.1:56193274-56209017:+
MSTRG.10983	NC_030817.1	58611222	58633125	21904	+	2	NC_030817.1:58611222-58611544, NC_030817.1:58631529-58633125	323, 1597	1920	positions 747-977 (frame +3)	231	12.03	76	-0.979208	0.000689514	-1.17443	no	-123233	-	nearest TSS is on opposite strand	antisense	58487990	XM_005685646	mRNA	NC_030817.1:58487990-58752322:-	rna18730	FRMD6	PREDICTED: Capra hircus FERM domain containing 6	protein-coding gene	NC_030817.1:58487990-58752322:-
MSTRG.10984	NC_030817.1	58842899	58952860	109962	-	4	NC_030817.1:58842899-58842974, NC_030817.1:58862641-58862770, NC_030817.1:58928385-58928547, NC_030817.1:58952763-58952860	76, 130, 163, 98	467	positions 121-228 (frame -1)	108	23.13	35	-1.1401	0.00766079	-2.10976	no	33146	-	nearest TSS is on same strand	intergenic (> 20kb from nearest gene)	58986005	XM_005685645	mRNA	NC_030817.1:58986005-59000100:-	rna18739	TMX1	PREDICTED: Capra hircus thioredoxin related transmembrane protein 1	protein-coding gene	NC_030817.1:58986005-59000100:-
MSTRG.1099	NC_030808.1	144691911	144692804	894	.	1	NC_030808.1:144691911-144692804	894	894	positions 435-617 (frame +3)	183	20.47	60	-0.9282	0.0584023	-2.08057	no	1564	-	strandedness of lncRNA not determined	upstream, < 5kb from nearest gene (strandedness not determined)	144694367	NM_001285538	mRNA	NC_030808.1:144694676-144725092:-	rna1717	ITGB2	Capra hircus integrin subunit beta 2	protein-coding gene	NC_030808.1:144694367-144725092:-
MSTRG.11000	NC_030817.1	60081972	60110608	28637	+	2	NC_030817.1:60081972-60085375, NC_030817.1:60110564-60110608	3404, 45	3449	positions 2878-3180 (frame +1)	303	8.79	100	-0.898271	0.000196251	-1.16266	no	65635	-	nearest TSS is on opposite strand	intergenic (> 50kb from nearest gene)	60176242	XM_018054372	mRNA	NC_030817.1:60176242-60180754:-	rna18777	ARF6	PREDICTED: Capra hircus ADP ribosylation factor 6	protein-coding gene	NC_030817.1:60176242-60180754:-
MSTRG.11012	NC_030817.1	61346127	61387588	41462	-	3	NC_030817.1:61346127-61346355, NC_030817.1:61346524-61346576, NC_030817.1:61387444-61387588	229, 53, 145	427	positions 399-423 (frame +3)	25	5.85	8	-0.998689	0.101584	-1.1553	yes	841125	+	nearest TSS is on opposite strand	intergenic (> 500kb from nearest gene)	62228712	XM_018054380	mRNA	NC_030817.1:62228712-63156911:+	rna18793	MDGA2	PREDICTED: Capra hircus MAM domain containing glycosylphosphatidylinositol anchor 2	protein-coding gene	NC_030817.1:62228712-63156911:+
MSTRG.11013	NC_030817.1	61690289	61691136	848	.	1	NC_030817.1:61690289-61691136	848	848	positions 46-225 (frame +1)	180	21.23	59	-1.11806	0.0768293	-1.46239	no	537577	+	strandedness of lncRNA not determined	intergenic (> 500kb from nearest gene)	62228712	XM_018054380	mRNA	NC_030817.1:62228712-63156911:+	rna18793	MDGA2	PREDICTED: Capra hircus MAM domain containing glycosylphosphatidylinositol anchor 2	protein-coding gene	NC_030817.1:62228712-63156911:+
MSTRG.11089	NC_030817.1	67034304	67035831	1528	.	1	NC_030817.1:67034304-67035831	1528	1528	positions 580-762 (frame +1)	183	11.98	60	-0.951335	0.0120549	-2.27784	no	1379	-	strandedness of lncRNA not determined	upstream, < 5kb from nearest gene (strandedness not determined)	67037209	XM_018054448	mRNA	NC_030817.1:67037209-67049297:-	rna18916	IVD	PREDICTED: Capra hircus isovaleryl-CoA dehydrogenase	protein-coding gene	NC_030817.1:67037209-67049297:-
MSTRG.11114	NC_030817.1	67826456	67831839	5384	+	6	NC_030817.1:67826456-67826510, NC_030817.1:67826935-67826985, NC_030817.1:67829131-67829312, NC_030817.1:67831122-67831169, NC_030817.1:67831267-67831340, NC_030817.1:67831674-67831839	55, 51, 182, 48, 74, 166	576	positions 321-476 (frame +3)	156	27.08	51	-1.20316	0.0778347	-1.93818	no	-36856	+	nearest TSS is on same strand	intergenic (> 20kb from nearest gene)	67789601	XM_018053767	mRNA	NC_030817.1:67789601-67821211:+	rna18951	LOC108636858	PREDICTED: Capra hircus fibrous sheath-interacting protein 1-like	protein-coding gene	NC_030817.1:67789601-67821211:+
MSTRG.11119	NC_030817.1	70258090	70267002	8913	-	2	NC_030817.1:70258090-70264950, NC_030817.1:70266839-70267002	6861, 164	7025	positions 6090-6443 (frame +3)	354	5.04	117	-0.752414	5.53895e-09	-0.263816	no	133	+	nearest TSS is on opposite strand	upstream, < 5kb from nearest gene (on opposite strand)	70267134	XM_018054480	mRNA	NC_030817.1:70267134-70489714:+	rna18971	MEIS2	PREDICTED: Capra hircus Meis homeobox 2	protein-coding gene	NC_030817.1:70267134-70489714:+
MSTRG.11120	NC_030817.1	71263936	71374639	110704	+	5	NC_030817.1:71263936-71264028, NC_030817.1:71264266-71264337, NC_030817.1:71265335-71265410, NC_030817.1:71267280-71267366, NC_030817.1:71372567-71374639	93, 72, 76, 87, 2073	2401	positions 3-191 (frame +3)	189	7.87	62	-1.3003	0.00112064	-0.812948	no	655010	+	nearest TSS is on same strand	intergenic (> 500kb from nearest gene)	72029648	XM_018054492	mRNA	NC_030817.1:72029648-72222954:+	rna18977	DPH6	PREDICTED: Capra hircus diphthamine biosynthesis 6	protein-coding gene	NC_030817.1:72029648-72222954:+
MSTRG.11121	NC_030817.1	70556504	70559427	2924	.	1	NC_030817.1:70556504-70559427	2924	2924	positions 2445-2711 (frame +3)	267	9.13	88	-1.06904	0.000381326	-0.983711	no	1445	-	strandedness of lncRNA not determined	upstream, < 5kb from nearest gene (strandedness not determined)	70560871	XM_005685467	mRNA	NC_030817.1:70560871-70793831:-	rna18975	C10H15orf41	PREDICTED: Capra hircus chromosome 10 C15orf41 homolog	protein-coding gene	NC_030817.1:70560871-70793831:-
MSTRG.11127	NC_030817.1	72430066	72431923	1858	-	2	NC_030817.1:72430066-72430136, NC_030817.1:72430717-72431923	71, 1207	1278	positions 182-325 (frame +2)	144	11.27	47	-1.25266	0.017358	-1.22125	no	186777	+	nearest TSS is on opposite strand	intergenic (> 100kb from nearest gene)	72618699	XM_005685465	mRNA	NC_030817.1:72618699-72698576:+	rna18984	AQR	PREDICTED: Capra hircus aquarius intron-binding spliceosomal factor	protein-coding gene	NC_030817.1:72618699-72706647:+
MSTRG.11136	NC_030817.1	73003529	73004679	1151	-	2	NC_030817.1:73003529-73003881, NC_030817.1:73004485-73004679	353, 195	548	positions 149-283 (frame +2)	135	24.64	44	-1.09613	0.174424	-1.21078	no	-20473	+	nearest TSS is on opposite strand	antisense	72983057	XM_005685459	mRNA	NC_030817.1:72983057-73038154:+	rna18991	SCG5	PREDICTED: Capra hircus secretogranin V	protein-coding gene	NC_030817.1:72983057-73038154:+
MSTRG.11138	NC_030817.1	73132545	73136299	3755	+	2	NC_030817.1:73132545-73133838, NC_030817.1:73136066-73136299	1294, 234	1528	positions 64-426 (frame -1)	363	23.76	120	-1.19582	0.0217559	-1.88768	no	8039	-	nearest TSS is on opposite strand	intergenic (> 5kb from nearest gene)	73144337	XM_018054499	mRNA	NC_030817.1:73144337-73464361:-	rna18995	FMN1	PREDICTED: Capra hircus formin 1	protein-coding gene	NC_030817.1:73144337-73581740:-
MSTRG.1116	NC_030808.1	145824811	145825974	1164	+	2	NC_030808.1:145824811-145825068, NC_030808.1:145825792-145825974	258, 183	441	positions 308-430 (frame +2)	123	27.89	40	-0.629313	0.281614	-0.17445	no	842	-	nearest TSS is on opposite strand	upstream, < 5kb from nearest gene (on opposite strand)	145826815	XM_005675671	mRNA	NC_030808.1:145826815-145847568:-	rna1749	SPATC1L	PREDICTED: Capra hircus spermatogenesis and centriole associated 1-like	protein-coding gene	NC_030808.1:145826815-145847568:-
MSTRG.11173	NC_030817.1	76801357	76805993	4637	-	2	NC_030817.1:76801357-76801660, NC_030817.1:76805770-76805993	304, 224	528	positions 188-268 (frame +2)	81	15.34	26	-1.34159	0.0410556	-1.24093	no	23	+	nearest TSS is on opposite strand	upstream, < 5kb from nearest gene (on opposite strand)	76806015	XM_005685386	mRNA	NC_030817.1:76806015-76812409:+	rna19151	METTL17	PREDICTED: Capra hircus methyltransferase like 17	protein-coding gene	NC_030817.1:76806015-76812409:+
MSTRG.11184	NC_030817.1	76876559	76898806	22248	-	3	NC_030817.1:76876559-76876595, NC_030817.1:76878839-76878994, NC_030817.1:76898576-76898806	37, 156, 231	424	positions 256-423 (frame +1)	168	39.62	56	-0.887456	0.279208	-1.5608	yes	-2333	+	nearest TSS is on opposite strand	antisense	76896474	XM_018054532	mRNA	NC_030817.1:76897610-76920257:+	rna19171	ARHGEF40	PREDICTED: Capra hircus Rho guanine nucleotide exchange factor 40	protein-coding gene	NC_030817.1:76896474-76920257:+
MSTRG.11267	NC_030817.1	78175020	78175916	897	-	2	NC_030817.1:78175020-78175359, NC_030817.1:78175575-78175916	340, 342	682	positions 127-252 (frame -1)	126	18.48	41	-1.02892	0.0101817	-2.03151	no	-387428	-	nearest TSS is on same strand	intergenic (> 100kb from nearest gene)	77787593	XM_018053780	mRNA	NC_030817.1:77787593-77789639:-	rna19220	LOC102176321	PREDICTED: Capra hircus double homeobox protein 4-like protein 4	protein-coding gene	NC_030817.1:77787593-77789639:-
MSTRG.11270	NC_030817.1	78237793	78239008	1216	-	2	NC_030817.1:78237793-78238196, NC_030817.1:78238967-78239008	404, 42	446	positions 247-444 (frame +1)	198	44.39	66	-1.14521	0.373373	-1.33609	yes	-450201	-	nearest TSS is on same strand	intergenic (> 100kb from nearest gene)	77787593	XM_018053780	mRNA	NC_030817.1:77787593-77789639:-	rna19220	LOC102176321	PREDICTED: Capra hircus double homeobox protein 4-like protein 4	protein-coding gene	NC_030817.1:77787593-77789639:-
MSTRG.11273	NC_030817.1	78268726	78269270	545	-	2	NC_030817.1:78268726-78268949, NC_030817.1:78269167-78269270	224, 104	328	positions 49-180 (frame -1)	132	40.24	43	-0.909017	0.0546298	-2.05272	no	-481134	-	nearest TSS is on same strand	intergenic (> 100kb from nearest gene)	77787593	XM_018053780	mRNA	NC_030817.1:77787593-77789639:-	rna19220	LOC102176321	PREDICTED: Capra hircus double homeobox protein 4-like protein 4	protein-coding gene	NC_030817.1:77787593-77789639:-
MSTRG.11274	NC_030817.1	78285553	78303407	17855	-	2	NC_030817.1:78285553-78285803, NC_030817.1:78303278-78303407	251, 130	381	positions 79-273 (frame -1)	195	51.18	64	-1.05015	0.313859	-0.925625	no	-497961	-	nearest TSS is on same strand	intergenic (> 100kb from nearest gene)	77787593	XM_018053780	mRNA	NC_030817.1:77787593-77789639:-	rna19220	LOC102176321	PREDICTED: Capra hircus double homeobox protein 4-like protein 4	protein-coding gene	NC_030817.1:77787593-77789639:-
MSTRG.1128	NC_030808.1	147400438	147403230	2793	-	2	NC_030808.1:147400438-147401617, NC_030808.1:147403050-147403230	1180, 181	1361	positions 306-482 (frame +3)	177	13.01	58	-0.760081	0.0136053	-0.914386	no	-526225	-	nearest TSS is on same strand	intergenic (> 500kb from nearest gene)	146874214	XM_018052603	mRNA	NC_030808.1:146874214-146974054:-	rna1786	RUNX1	PREDICTED: Capra hircus runt related transcription factor 1	protein-coding gene	NC_030808.1:146874214-146974054:-
MSTRG.11281	NC_030817.1	78379335	78380312	978	-	2	NC_030817.1:78379335-78379695, NC_030817.1:78379828-78380312	361, 485	846	positions 402-563 (frame +3)	162	19.15	53	-1.06241	0.0428838	-1.75574	no	-591743	-	nearest TSS is on same strand	intergenic (> 500kb from nearest gene)	77787593	XM_018053780	mRNA	NC_030817.1:77787593-77789639:-	rna19220	LOC102176321	PREDICTED: Capra hircus double homeobox protein 4-like protein 4	protein-coding gene	NC_030817.1:77787593-77789639:-
MSTRG.11298	NC_030817.1	78889380	78893067	3688	+	3	NC_030817.1:78889380-78889520, NC_030817.1:78890999-78891069, NC_030817.1:78892847-78893067	141, 71, 221	433	positions 142-282 (frame +1)	141	32.56	46	-1.064	0.0559517	-1.84202	no	338091	-	nearest TSS is on opposite strand	intergenic (> 100kb from nearest gene)	79231157	XM_005685282	mRNA	NC_030817.1:79231157-79253686:-	rna19223	DAD1	PREDICTED: Capra hircus defender against cell death 1	protein-coding gene	NC_030817.1:79231157-79253686:-
MSTRG.113	NC_030808.1	17739264	17739857	594	.	1	NC_030808.1:17739264-17739857	594	594	positions 232-390 (frame -1)	159	26.77	52	-1.25507	0.0508623	-2.23449	no	96685	+	strandedness of lncRNA not determined	intergenic (> 50kb from nearest gene)	17836541	XM_005674758	mRNA	NC_030808.1:17836541-17868814:+	rna152	C1H21orf91	PREDICTED: Capra hircus chromosome 1 C21orf91 homolog	protein-coding gene	NC_030808.1:17836541-17868814:+
MSTRG.11302	NC_030817.1	79104068	79114248	10181	-	2	NC_030817.1:79104068-79104113, NC_030817.1:79114045-79114248	46, 204	250	positions 20-70 (frame +2)	51	20.4	16	-1.4956	0.0420851	-2.44554	no	116910	-	nearest TSS is on same strand	intergenic (> 100kb from nearest gene)	79231157	XM_005685282	mRNA	NC_030817.1:79231157-79253686:-	rna19223	DAD1	PREDICTED: Capra hircus defender against cell death 1	protein-coding gene	NC_030817.1:79231157-79253686:-
MSTRG.11305	NC_030817.1	79457967	79458852	886	-	1	NC_030817.1:79457967-79458852	886	886	positions 667-885 (frame -1)	219	24.72	73	-0.905385	0.0424049	-1.80087	yes	9643	+	nearest TSS is on opposite strand	intergenic (> 5kb from nearest gene)	79468494	XM_018054565	mRNA	NC_030817.1:79468494-79474359:+	rna19241	LRP10	PREDICTED: Capra hircus LDL receptor related protein 10	protein-coding gene	NC_030817.1:79468494-79474359:+
MSTRG.11320	NC_030817.1	79775181	79775730	550	-	1	NC_030817.1:79775181-79775730	550	550	positions 106-300 (frame -1)	195	35.45	64	-1.24462	0.0612734	-2.67798	no	5345	+	nearest TSS is on opposite strand	intergenic (> 5kb from nearest gene)	79781074	XM_005685248	mRNA	NC_030817.1:79781074-79814381:+	rna19282	RNF212B	PREDICTED: Capra hircus ring finger protein 212B	protein-coding gene	NC_030817.1:79781074-79814381:+
MSTRG.11339	NC_030817.1	80010476	80042249	31774	+	2	NC_030817.1:80010476-80010528, NC_030817.1:80039578-80042249	53, 2672	2725	positions 620-937 (frame +2)	318	11.67	105	-0.983874	0.00104753	-0.097704	no	5979	+	nearest TSS is on same strand	intergenic (> 5kb from nearest gene)	80048227	XM_005685236	mRNA	NC_030817.1:80048234-80052486:+	rna19306	THTPA	PREDICTED: Capra hircus thiamine triphosphatase	protein-coding gene	NC_030817.1:80048227-80052486:+
MSTRG.11359	NC_030817.1	80921086	80922722	1637	+	2	NC_030817.1:80921086-80921222, NC_030817.1:80922649-80922722	137, 74	211	positions 31-78 (frame +1)	48	22.75	15	-1.15763	0.350341	-1.99886	no	-9279	-	nearest TSS is on opposite strand	antisense	80911808	XM_018054658	mRNA	NC_030817.1:80911808-80946803:-	rna19402	CD276	PREDICTED: Capra hircus CD276 molecule	protein-coding gene	NC_030817.1:80911808-80946803:-
MSTRG.1136	NC_030808.1	148110445	148111310	866	.	1	NC_030808.1:148110445-148111310	866	866	positions 212-496 (frame +2)	285	32.91	94	-0.917952	0.19784	-1.20651	no	84267	-	strandedness of lncRNA not determined	intergenic (> 50kb from nearest gene)	148195576	XM_005675688	mRNA	NC_030808.1:148195576-148218031:-	rna1791	SETD4	PREDICTED: Capra hircus SET domain containing 4	protein-coding gene	NC_030808.1:148195576-148218033:-
MSTRG.11360	NC_030817.1	80921504	80923183	1680	+	2	NC_030817.1:80921504-80921683, NC_030817.1:80923110-80923183	180, 74	254	positions 166-240 (frame +1)	75	29.53	24	-1.09867	0.548475	-2.10884	no	-9697	-	nearest TSS is on opposite strand	antisense	80911808	XM_018054658	mRNA	NC_030817.1:80911808-80946803:-	rna19402	CD276	PREDICTED: Capra hircus CD276 molecule	protein-coding gene	NC_030817.1:80911808-80946803:-
MSTRG.11363	NC_030817.1	81071014	81072560	1547	+	2	NC_030817.1:81071014-81071334, NC_030817.1:81072063-81072560	321, 498	819	positions 340-504 (frame +1)	165	20.15	54	-1.12767	0.0765339	-2.34591	no	-9445	-	nearest TSS is on opposite strand	antisense	81061570	XM_018054665	mRNA	NC_030817.1:81061570-81170567:-	rna19407	REC114	PREDICTED: Capra hircus REC114 meiotic recombination protein	protein-coding gene	NC_030817.1:81061570-81170567:-
MSTRG.11365	NC_030817.1	81291947	81292927	981	.	1	NC_030817.1:81291947-81292927	981	981	positions 573-978 (frame +3)	406	41.39	135	-0.947052	0.231968	-1.66371	yes	10469	-	strandedness of lncRNA not determined	intergenic (> 10kb from nearest gene)	81303395	XM_018054667	mRNA	NC_030817.1:81303395-81537828:-	rna19410	NEO1	PREDICTED: Capra hircus neogenin 1	protein-coding gene	NC_030817.1:81303395-81537829:-
MSTRG.11366	NC_030817.1	81581634	81586312	4679	+	2	NC_030817.1:81581634-81582042, NC_030817.1:81586236-81586312	409, 77	486	positions 145-270 (frame +1)	126	25.93	41	-1.24761	0.239903	-1.57952	no	250289	+	nearest TSS is on same strand	intergenic (> 100kb from nearest gene)	81836600	XM_018054678	mRNA	NC_030817.1:81836608-81868584:+	rna19417	ADPGK	PREDICTED: Capra hircus ADP dependent glucokinase	protein-coding gene	NC_030817.1:81836600-81868584:+
MSTRG.11367	NC_030817.1	81584197	81586039	1843	-	2	NC_030817.1:81584197-81584611, NC_030817.1:81585054-81586039	415, 986	1401	positions 901-1200 (frame -1)	300	21.41	99	-0.913698	0.0217199	-1.05828	no	250562	+	nearest TSS is on opposite strand	intergenic (> 100kb from nearest gene)	81836600	XM_018054678	mRNA	NC_030817.1:81836608-81868584:+	rna19417	ADPGK	PREDICTED: Capra hircus ADP dependent glucokinase	protein-coding gene	NC_030817.1:81836600-81868584:+
MSTRG.11397	NC_030817.1	82288051	82336630	48580	-	2	NC_030817.1:82288051-82290951, NC_030817.1:82336538-82336630	2901, 93	2994	positions 482-742 (frame +2)	261	8.72	86	-1.18571	0.000232211	-0.688396	no	-1056	+	nearest TSS is on opposite strand	antisense	82335575	XM_018053556	mRNA	NC_030817.1:82335575-82577050:+	rna19460	MYO9A	PREDICTED: Capra hircus myosin IXA	protein-coding gene	NC_030817.1:82335575-82577050:+
MSTRG.1140	NC_030808.1	148333776	148334539	764	.	1	NC_030808.1:148333776-148334539	764	764	positions 131-313 (frame +2)	183	23.95	60	-1.03855	0.191003	-1.98425	no	5922	+	strandedness of lncRNA not determined	intergenic (> 5kb from nearest gene)	148340460	XM_018052710	mRNA	NC_030808.1:148340461-148472599:+	rna1801	DOPEY2	PREDICTED: Capra hircus dopey family member 2	undetermined	NC_030808.1:148340460-148472599:+
MSTRG.11402	NC_030817.1	83286418	83290527	4110	-	2	NC_030817.1:83286418-83287200, NC_030817.1:83290214-83290527	783, 314	1097	positions 514-702 (frame -1)	189	17.23	62	-1.07099	0.015359	-1.24082	no	48370	-	nearest TSS is on same strand	intergenic (> 20kb from nearest gene)	83338896	XM_005685164	mRNA	NC_030817.1:83338913-83493273:-	rna19465	LRRC49	PREDICTED: Capra hircus leucine rich repeat containing 49	protein-coding gene	NC_030817.1:83338896-83493573:-
MSTRG.11403	NC_030817.1	83296919	83297596	678	-	1	NC_030817.1:83296919-83297596	678	678	positions 359-580 (frame +2)	222	32.74	73	-1.05219	0.234085	-2.09049	no	41301	-	nearest TSS is on same strand	intergenic (> 20kb from nearest gene)	83338896	XM_005685164	mRNA	NC_030817.1:83338913-83493273:-	rna19465	LRRC49	PREDICTED: Capra hircus leucine rich repeat containing 49	protein-coding gene	NC_030817.1:83338896-83493573:-
MSTRG.11404	NC_030817.1	83297856	83298690	835	.	1	NC_030817.1:83297856-83298690	835	835	positions 322-471 (frame -1)	150	17.96	49	-1.04964	0.0719016	-2.35933	no	40207	-	strandedness of lncRNA not determined	intergenic (> 20kb from nearest gene)	83338896	XM_005685164	mRNA	NC_030817.1:83338913-83493273:-	rna19465	LRRC49	PREDICTED: Capra hircus leucine rich repeat containing 49	protein-coding gene	NC_030817.1:83338896-83493573:-
MSTRG.11416	NC_030817.1	84902328	84904311	1984	+	2	NC_030817.1:84902328-84902565, NC_030817.1:84904238-84904311	238, 74	312	positions 115-243 (frame +1)	129	41.35	42	-0.926012	0.37855	-1.5041	no	-155	-	nearest TSS is on opposite strand	antisense	84902174	XM_018053578	mRNA	NC_030817.1:84902174-84904421:-	rna19485	RPLP1	PREDICTED: Capra hircus ribosomal protein lateral stalk subunit P1	protein-coding gene	NC_030817.1:84902174-84904421:-
MSTRG.11417	NC_030817.1	84904529	84925152	20624	+	2	NC_030817.1:84904529-84904969, NC_030817.1:84924826-84925152	441, 327	768	positions 62-187 (frame +2)	126	16.41	41	-1.30205	0.0415292	-0.875199	no	-2356	-	nearest TSS is on opposite strand	downstream, < 5kb from nearest gene (on opposite strand)	84902174	XM_018053578	mRNA	NC_030817.1:84902174-84904421:-	rna19485	RPLP1	PREDICTED: Capra hircus ribosomal protein lateral stalk subunit P1	protein-coding gene	NC_030817.1:84902174-84904421:-
MSTRG.11425	NC_030817.1	85590429	85591014	586	.	1	NC_030817.1:85590429-85591014	586	586	positions 149-259 (frame +2)	111	18.94	36	-1.11497	0.0895277	-1.03791	no	47803	+	strandedness of lncRNA not determined	intergenic (> 20kb from nearest gene)	85638816	XM_005685152	mRNA	NC_030817.1:85638816-85676986:+	rna19504	ANP32A	PREDICTED: Capra hircus acidic nuclear phosphoprotein 32 family member A	protein-coding gene	NC_030817.1:85638816-85676987:+
MSTRG.11427	NC_030817.1	85630848	85635127	4280	-	1	NC_030817.1:85630848-85635127	4280	4280	positions 454-684 (frame +1)	231	5.4	76	-1.28058	2.00241e-06	-0.62063	no	3690	+	nearest TSS is on opposite strand	upstream, < 5kb from nearest gene (on opposite strand)	85638816	XM_005685152	mRNA	NC_030817.1:85638816-85676986:+	rna19504	ANP32A	PREDICTED: Capra hircus acidic nuclear phosphoprotein 32 family member A	protein-coding gene	NC_030817.1:85638816-85676987:+
MSTRG.11429	NC_030817.1	85903903	85944353	40451	-	2	NC_030817.1:85903903-85904669, NC_030817.1:85944243-85944353	767, 111	878	positions 455-667 (frame +2)	213	24.26	70	-1.00937	0.0882715	-0.949829	no	80535	+	nearest TSS is on opposite strand	intergenic (> 50kb from nearest gene)	86024887	XM_018053595	mRNA	NC_030817.1:86024887-86161036:+	rna19508	ITGA11	PREDICTED: Capra hircus integrin subunit alpha 11	protein-coding gene	NC_030817.1:86024887-86161036:+
MSTRG.11432	NC_030817.1	86197155	86215664	18510	+	3	NC_030817.1:86197155-86197284, NC_030817.1:86214398-86214482, NC_030817.1:86215633-86215664	130, 85, 32	247	positions 170-246 (frame +2)	77	31.17	25	-1.13683	0.384519	-1.83352	yes	6619	+	nearest TSS is on same strand	intergenic (> 5kb from nearest gene)	86222282	XM_018053597	mRNA	NC_030817.1:86222288-86239077:+	rna19515	CLN6	PREDICTED: Capra hircus ceroid-lipofuscinosis, neuronal 6, late infantile, variant	undetermined	NC_030817.1:86222282-86239077:+
MSTRG.11435	NC_030817.1	86080188	86092221	12034	-	3	NC_030817.1:86080188-86080238, NC_030817.1:86091042-86091160, NC_030817.1:86092174-86092221	51, 119, 48	218	positions 34-216 (frame +1)	183	83.94	61	-0.997998	0.417316	-2.19522	yes	-55302	+	nearest TSS is on opposite strand	antisense	86024887	XM_018053595	mRNA	NC_030817.1:86024887-86161036:+	rna19508	ITGA11	PREDICTED: Capra hircus integrin subunit alpha 11	protein-coding gene	NC_030817.1:86024887-86161036:+
MSTRG.11441	NC_030817.1	86603792	86605155	1364	.	1	NC_030817.1:86603792-86605155	1364	1364	positions 555-1097 (frame +3)	543	39.81	180	-1.05431	0.33067	-2.04316	no	591	-	strandedness of lncRNA not determined	upstream, < 5kb from nearest gene (strandedness not determined)	86605745	XM_018053785	mRNA	NC_030817.1:86605745-86619864:-	rna19522	SKOR1	PREDICTED: Capra hircus SKI family transcriptional corepressor 1	protein-coding gene	NC_030817.1:86605745-86619864:-
MSTRG.11446	NC_030817.1	87636697	87654669	17973	+	2	NC_030817.1:87636697-87636992, NC_030817.1:87653406-87654669	296, 1264	1560	positions 1066-1392 (frame +1)	327	20.96	108	-1.07178	0.0268508	-0.417695	no	-141	-	nearest TSS is on opposite strand	antisense	87654529	XM_018053607	mRNA	NC_030817.1:87654529-87731086:-	rna19538	SMAD6	PREDICTED: Capra hircus SMAD family member 6	protein-coding gene	NC_030817.1:87654529-87731089:-
MSTRG.1146	NC_030808.1	148668301	148669155	855	.	1	NC_030808.1:148668301-148669155	855	855	positions 616-807 (frame -1)	192	22.46	63	-1.25682	0.0671555	-2.02473	no	-53601	-	strandedness of lncRNA not determined	intergenic (> 50kb from nearest gene)	148614701	XM_013967087	mRNA	NC_030808.1:148614701-148633337:-	rna1808	CLDN14	PREDICTED: Capra hircus claudin 14	protein-coding gene	NC_030808.1:148614701-148633337:-
MSTRG.11477	NC_030817.1	89097503	89102442	4940	-	2	NC_030817.1:89097503-89097736, NC_030817.1:89102071-89102442	234, 372	606	positions 212-574 (frame +2)	363	59.9	120	-0.609962	0.336892	-1.64539	no	-709	+	nearest TSS is on opposite strand	antisense	89101734	XM_018053654	mRNA	NC_030817.1:89101734-89117515:+	rna19608	CILP	PREDICTED: Capra hircus cartilage intermediate layer protein	protein-coding gene	NC_030817.1:89101734-89117515:+
MSTRG.11505	NC_030817.1	91008624	91010644	2021	-	2	NC_030817.1:91008624-91008986, NC_030817.1:91010394-91010644	363, 251	614	positions 251-550 (frame +2)	300	48.86	99	-0.938393	0.178267	-2.96171	no	48686	-	nearest TSS is on same strand	intergenic (> 20kb from nearest gene)	91059329	XM_005685071	mRNA	NC_030817.1:91059329-91082204:-	rna19658	LOC102175297	PREDICTED: Capra hircus betaine--homocysteine S-methyltransferase 1	protein-coding gene	NC_030817.1:91059329-91082204:-
MSTRG.11545	NC_030817.1	95713745	95715828	2084	+	2	NC_030817.1:95713745-95714132, NC_030817.1:95714866-95715828	388, 963	1351	positions 466-951 (frame +1)	486	35.97	161	-0.55059	0.166209	-1.00742	no	14137	+	nearest TSS is on same strand	intergenic (> 10kb from nearest gene)	95729964	XM_018053706	mRNA	NC_030817.1:95729970-95779315:+	rna19722	HRH2	PREDICTED: Capra hircus histamine receptor H2	undetermined	NC_030817.1:95729964-95779315:+
MSTRG.11558	NC_030817.1	96628817	96645058	16242	-	2	NC_030817.1:96628817-96631922, NC_030817.1:96644909-96645058	3106, 150	3256	positions 415-843 (frame -1)	429	13.18	142	-1.28555	2.48496e-05	-1.19488	no	-77257	+	nearest TSS is on opposite strand	intergenic (> 50kb from nearest gene)	96551561	XM_005685043	mRNA	NC_030817.1:96551561-96562831:+	rna19743	CDO1	PREDICTED: Capra hircus cysteine dioxygenase type 1	protein-coding gene	NC_030817.1:96551561-96562831:+
MSTRG.11562	NC_030817.1	96761996	96763888	1893	-	1	NC_030817.1:96761996-96763888	1893	1893	positions 895-1119 (frame +1)	225	11.89	74	-0.984967	0.0072766	-1.12362	no	5464	+	nearest TSS is on opposite strand	intergenic (> 5kb from nearest gene)	96769351	XM_018053723	mRNA	NC_030817.1:96769351-96783281:+	rna19746	TICAM2	PREDICTED: Capra hircus toll like receptor adaptor molecule 2	protein-coding gene	NC_030817.1:96769351-96783281:+
MSTRG.11568	NC_030817.1	96858782	96860539	1758	+	1	NC_030817.1:96858782-96860539	1758	1758	positions 1499-1618 (frame +2)	120	6.83	39	-1.33412	0.0011764	-1.3682	no	-28016	+	nearest TSS is on same strand	intergenic (> 20kb from nearest gene)	96830767	XM_018053726	mRNA	NC_030817.1:96830767-96858777:+	rna19749	FEM1C	PREDICTED: Capra hircus fem-1 homolog C	protein-coding gene	NC_030817.1:96830767-96858778:+
MSTRG.11571	NC_030817.1	97116759	97117488	730	.	1	NC_030817.1:97116759-97117488	730	730	positions 10-216 (frame -1)	207	28.36	68	-0.549373	0.0442407	-1.31931	no	437	+	strandedness of lncRNA not determined	upstream, < 5kb from nearest gene (strandedness not determined)	97117924	XM_005685283	mRNA	NC_030817.1:97117924-97175423:+	rna19752	PGGT1B	PREDICTED: Capra hircus protein geranylgeranyltransferase type I subunit beta	protein-coding gene	NC_030817.1:97117924-97175423:+
MSTRG.11584	NC_030817.1	100672496	100719417	46922	-	2	NC_030817.1:100672496-100672659, NC_030817.1:100719181-100719417	164, 237	401	positions 185-313 (frame +2)	129	32.17	42	-0.74605	0.210259	-0.999635	no	321818	-	nearest TSS is on same strand	intergenic (> 100kb from nearest gene)	101041234	XM_018053793	mRNA	NC_030817.1:101041234-101044983:-	rna19785	LOC108636900	PREDICTED: Capra hircus double homeobox protein 4C-like	protein-coding gene	NC_030817.1:101041234-101044983:-
MSTRG.11617	NC_030818.1	1841911	1842421	511	.	1	NC_030818.1:1841911-1842421	511	511	positions 268-321 (frame -1)	54	10.57	17	-0.818507	0.0400204	-1.79504	no	8049	-	strandedness of lncRNA not determined	intergenic (> 5kb from nearest gene)	1850469	XM_018054825	mRNA	NC_030818.1:1850469-1873623:-	rna19821	MRPS5	PREDICTED: Capra hircus mitochondrial ribosomal protein S5	protein-coding gene	NC_030818.1:1850469-1873623:-
MSTRG.11626	NC_030818.1	2179625	2180299	675	.	1	NC_030818.1:2179625-2180299	675	675	positions 73-168 (frame -1)	96	14.22	31	-1.29336	0.0247055	-2.51957	no	6576	-	strandedness of lncRNA not determined	intergenic (> 5kb from nearest gene)	2186874	XM_013967412	mRNA	NC_030818.1:2186874-2190575:-	rna19838	ADRA2B	PREDICTED: Capra hircus adrenoceptor alpha 2B	protein-coding gene	NC_030818.1:2186874-2190575:-
MSTRG.1164	NC_030808.1	150040618	150041809	1192	+	2	NC_030808.1:150040618-150040718, NC_030808.1:150041453-150041809	101, 357	458	positions 332-456 (frame +2)	125	27.29	41	-1.07911	0.210834	-1.70519	yes	-339147	-	nearest TSS is on opposite strand	intergenic (> 100kb from nearest gene)	149701472	XM_018052846	mRNA	NC_030808.1:149701472-149797540:-	rna1838	KCNJ6	PREDICTED: Capra hircus potassium voltage-gated channel subfamily J member 6	protein-coding gene	NC_030808.1:149701472-149797540:-
MSTRG.11641	NC_030818.1	2352608	2353170	563	-	2	NC_030818.1:2352608-2352875, NC_030818.1:2352964-2353170	268, 207	475	positions 289-375 (frame +1)	87	18.32	28	-0.779203	0.0699193	-0.481795	no	9531	+	nearest TSS is on opposite strand	intergenic (> 5kb from nearest gene)	2362700	XM_013967416	mRNA	NC_030818.1:2362700-2367213:+	rna19856	ITPRIPL1	PREDICTED: Capra hircus inositol 1,4,5-trisphosphate receptor interacting protein-like 1	protein-coding gene	NC_030818.1:2362700-2367213:+
MSTRG.11694	NC_030818.1	6047168	6051584	4417	+	2	NC_030818.1:6047168-6047439, NC_030818.1:6051305-6051584	272, 280	552	positions 88-243 (frame -1)	156	28.26	51	-1.01569	0.0968212	-1.17152	no	35742	+	nearest TSS is on same strand	intergenic (> 20kb from nearest gene)	6087325	XM_018054927	mRNA	NC_030818.1:6087325-6101183:+	rna19961	CNOT11	PREDICTED: Capra hircus CCR4-NOT transcription complex subunit 11	protein-coding gene	NC_030818.1:6087325-6101183:+
MSTRG.1170	NC_030808.1	151130135	151131731	1597	-	2	NC_030808.1:151130135-151130405, NC_030808.1:151131433-151131731	271, 299	570	positions 85-492 (frame -1)	408	71.58	135	-1.23871	0.0857681	-1.48675	no	-74761	+	nearest TSS is on opposite strand	intergenic (> 50kb from nearest gene)	151055375	XM_018052869	mRNA	NC_030808.1:151055375-151075411:+	rna1848	ETS2	PREDICTED: Capra hircus ETS proto-oncogene 2, transcription factor	protein-coding gene	NC_030808.1:151055375-151075411:+
MSTRG.11707	NC_030818.1	6401915	6403274	1360	-	2	NC_030818.1:6401915-6402480, NC_030818.1:6403201-6403274	566, 74	640	positions 6-200 (frame +3)	195	30.47	64	-1.08716	0.175384	-1.47047	no	-159	+	nearest TSS is on opposite strand	antisense	6403116	XM_018054930	mRNA	NC_030818.1:6403116-6552461:+	rna19991	MAP4K4	PREDICTED: Capra hircus mitogen-activated protein kinase kinase kinase kinase 4	protein-coding gene	NC_030818.1:6403116-6552461:+
MSTRG.11718	NC_030818.1	8691097	8692423	1327	.	1	NC_030818.1:8691097-8692423	1327	1327	positions 985-1182 (frame -1)	198	14.92	65	-1.08629	0.0125549	-0.472614	no	183212	+	strandedness of lncRNA not determined	intergenic (> 100kb from nearest gene)	8875634	XM_013962880	mRNA	NC_030818.1:8875634-8881265:+	rna20022	POU3F3	PREDICTED: Capra hircus POU class 3 homeobox 3	protein-coding gene	NC_030818.1:8875634-8881265:+
MSTRG.1172	NC_030808.1	151172833	151174994	2162	-	2	NC_030808.1:151172833-151173940, NC_030808.1:151174877-151174994	1108, 118	1226	positions 626-910 (frame +2)	285	23.25	94	-0.963143	0.0403414	-1.54135	no	-117459	+	nearest TSS is on opposite strand	intergenic (> 100kb from nearest gene)	151055375	XM_018052869	mRNA	NC_030808.1:151055375-151075411:+	rna1848	ETS2	PREDICTED: Capra hircus ETS proto-oncogene 2, transcription factor	protein-coding gene	NC_030808.1:151055375-151075411:+
MSTRG.11734	NC_030818.1	9668185	9684391	16207	+	4	NC_030818.1:9668185-9668243, NC_030818.1:9683121-9683277, NC_030818.1:9683628-9683671, NC_030818.1:9684366-9684391	59, 157, 44, 26	286	positions 199-285 (frame -1)	87	30.42	29	-1.04527	0.13643	-1.64358	yes	-65310	-	nearest TSS is on opposite strand	antisense	9602876	XM_018054976	mRNA	NC_030818.1:9602876-9668749:-	rna20038	HK2	PREDICTED: Capra hircus hexokinase 2	protein-coding gene	NC_030818.1:9602876-9668749:-
MSTRG.11803	NC_030818.1	13867583	13869007	1425	.	1	NC_030818.1:13867583-13869007	1425	1425	positions 1180-1383 (frame +1)	204	14.32	67	-1.18685	0.00525911	-0.967172	no	-130199	+	strandedness of lncRNA not determined	intergenic (> 100kb from nearest gene)	13737385	XM_005686385	mRNA	NC_030818.1:13737385-13849537:+	rna20203	TGFA	PREDICTED: Capra hircus transforming growth factor alpha	protein-coding gene	NC_030818.1:13737385-13849537:+
MSTRG.11808	NC_030818.1	14144683	14148880	4198	+	3	NC_030818.1:14144683-14144818, NC_030818.1:14147557-14147735, NC_030818.1:14148842-14148880	136, 179, 39	354	positions 164-351 (frame +2)	188	53.11	62	-0.837514	0.179506	-2.18162	yes	17356	-	nearest TSS is on opposite strand	intergenic (> 10kb from nearest gene)	14166235	XM_005686388	mRNA	NC_030818.1:14168284-14215772:-	rna20213	SRD5A2	PREDICTED: Capra hircus steroid 5 alpha-reductase 2	protein-coding gene	NC_030818.1:14166235-14215772:-
MSTRG.1181	NC_030808.1	152047668	152048379	712	.	1	NC_030808.1:152047668-152048379	712	712	positions 15-260 (frame +3)	246	34.55	81	-0.993081	0.147365	-1.60108	no	26349	+	strandedness of lncRNA not determined	intergenic (> 20kb from nearest gene)	152074727	XM_018052948	mRNA	NC_030808.1:152074727-152125699:+	rna1858	CAPN7	PREDICTED: Capra hircus calpain 7	protein-coding gene	NC_030808.1:152074727-152125699:+
MSTRG.11823	NC_030818.1	15088698	15095627	6930	-	2	NC_030818.1:15088698-15089651, NC_030818.1:15095577-15095627	954, 51	1005	positions 872-1002 (frame +2)	131	13.03	43	-1.20753	0.0101329	-1.1026	yes	-47275	+	nearest TSS is on opposite strand	antisense	15041424	XM_005686400	mRNA	NC_030818.1:15041425-15219539:+	rna20232	TTC27	PREDICTED: Capra hircus tetratricopeptide repeat domain 27	protein-coding gene	NC_030818.1:15041424-15219539:+
MSTRG.11825	NC_030818.1	15027729	15029988	2260	.	1	NC_030818.1:15027729-15029988	2260	2260	positions 818-1018 (frame +2)	201	8.89	66	-0.858677	0.00185647	-0.544059	no	11437	+	strandedness of lncRNA not determined	intergenic (> 10kb from nearest gene)	15041424	XM_005686400	mRNA	NC_030818.1:15041425-15219539:+	rna20232	TTC27	PREDICTED: Capra hircus tetratricopeptide repeat domain 27	protein-coding gene	NC_030818.1:15041424-15219539:+
MSTRG.11834	NC_030818.1	18078260	18078721	462	-	2	NC_030818.1:18078260-18078447, NC_030818.1:18078618-18078721	188, 104	292	positions 31-252 (frame +1)	222	76.03	73	-0.970084	0.461653	-2.1126	no	592047	+	nearest TSS is on opposite strand	intergenic (> 500kb from nearest gene)	18670767	XM_018055113	mRNA	NC_030818.1:18670767-18881417:+	rna20251	CRIM1	PREDICTED: Capra hircus cysteine rich transmembrane BMP regulator 1	protein-coding gene	NC_030818.1:18670767-18881417:+
MSTRG.11848	NC_030818.1	20082960	20095237	12278	-	3	NC_030818.1:20082960-20083144, NC_030818.1:20084067-20084285, NC_030818.1:20094779-20095237	185, 219, 459	863	positions 242-544 (frame +2)	303	35.11	100	-0.684655	0.374211	-1.49202	no	123937	+	nearest TSS is on opposite strand	intergenic (> 100kb from nearest gene)	20219173	XM_018055132	mRNA	NC_030818.1:20219173-20283744:+	rna20282	RMDN2	PREDICTED: Capra hircus regulator of microtubule dynamics 2	protein-coding gene	NC_030818.1:20219173-20283744:+
MSTRG.11855	NC_030818.1	19527287	19527983	697	-	2	NC_030818.1:19527287-19527469, NC_030818.1:19527918-19527983	183, 66	249	positions 4-120 (frame -1)	117	46.99	38	-1.29974	0.106251	-2.49693	no	1689	-	nearest TSS is on same strand	upstream, < 5kb from nearest gene (on same strand)	19529671	XM_018055130	mRNA	NC_030818.1:19529671-19616166:-	rna20276	PRKD3	PREDICTED: Capra hircus protein kinase D3	protein-coding gene	NC_030818.1:19529671-19616166:-
MSTRG.1188	NC_030808.1	152424693	152426115	1423	-	1	NC_030808.1:152424693-152426115	1423	1423	positions 1002-1310 (frame +3)	309	21.71	102	-1.1433	0.0596377	-0.577201	no	909	-	nearest TSS is on same strand	upstream, < 5kb from nearest gene (on same strand)	152427023	XM_018053009	mRNA	NC_030808.1:152427023-152470636:-	rna1865	HACL1	PREDICTED: Capra hircus 2-hydroxyacyl-CoA lyase 1	protein-coding gene	NC_030808.1:152427023-152470636:-
MSTRG.11881	NC_030818.1	24264172	24271894	7723	-	4	NC_030818.1:24264172-24264214, NC_030818.1:24265020-24265143, NC_030818.1:24268182-24268237, NC_030818.1:24271639-24271894	43, 124, 56, 256	479	positions 249-458 (frame +3)	210	43.84	69	-0.646859	0.17483	-1.86882	no	80452	+	nearest TSS is on opposite strand	intergenic (> 50kb from nearest gene)	24352345	XM_018055164	mRNA	NC_030818.1:24352345-24362175:+	rna20335	PKDCC	PREDICTED: Capra hircus protein kinase domain containing, cytoplasmic	protein-coding gene	NC_030818.1:24352345-24362175:+
MSTRG.11884	NC_030818.1	24404402	24453067	48666	+	6	NC_030818.1:24404402-24404624, NC_030818.1:24412816-24412909, NC_030818.1:24429286-24429477, NC_030818.1:24435788-24436007, NC_030818.1:24438592-24438771, NC_030818.1:24452902-24453067	223, 94, 192, 220, 180, 166	1075	positions 198-467 (frame +3)	270	25.12	89	-1.15394	0.0550826	-0.558445	no	18445	+	nearest TSS is on same strand	intergenic (> 10kb from nearest gene)	24471511	XM_005686541	mRNA	NC_030818.1:24525813-24620224:+	rna20340	EML4	PREDICTED: Capra hircus echinoderm microtubule associated protein like 4	protein-coding gene	NC_030818.1:24471511-24620224:+
MSTRG.11891	NC_030818.1	25008312	25009668	1357	+	2	NC_030818.1:25008312-25008382, NC_030818.1:25009133-25009668	71, 536	607	positions 122-289 (frame +2)	168	27.68	55	-1.03225	0.146465	-1.59053	no	-14156	-	nearest TSS is on opposite strand	antisense	24994157	XM_005686543	mRNA	NC_030818.1:24994157-25009468:-	rna20356	HAAO	PREDICTED: Capra hircus 3-hydroxyanthranilate 3,4-dioxygenase	protein-coding gene	NC_030818.1:24994157-25009468:-
MSTRG.11898	NC_030818.1	25292815	25312858	20044	-	2	NC_030818.1:25292815-25293399, NC_030818.1:25312649-25312858	585, 210	795	positions 339-566 (frame +3)	228	28.68	75	-0.944167	0.0742278	-2.08867	no	73537	-	nearest TSS is on same strand	intergenic (> 50kb from nearest gene)	25386394	XM_013967582	mRNA	NC_030818.1:25386394-25390647:-	rna20362	ZFP36L2	PREDICTED: Capra hircus ZFP36 ring finger protein like 2	protein-coding gene	NC_030818.1:25386394-25390647:-
MSTRG.11899	NC_030818.1	25366347	25367100	754	.	1	NC_030818.1:25366347-25367100	754	754	positions 175-543 (frame +1)	369	48.94	122	-0.720008	0.287607	-1.36238	no	19295	-	strandedness of lncRNA not determined	intergenic (> 10kb from nearest gene)	25386394	XM_013967582	mRNA	NC_030818.1:25386394-25390647:-	rna20362	ZFP36L2	PREDICTED: Capra hircus ZFP36 ring finger protein like 2	protein-coding gene	NC_030818.1:25386394-25390647:-
MSTRG.11901	NC_030818.1	25356120	25364843	8724	-	3	NC_030818.1:25356120-25356573, NC_030818.1:25357017-25357081, NC_030818.1:25364777-25364843	454, 65, 67	586	positions 486-582 (frame +3)	97	16.55	32	-0.888172	0.0768886	-2.55243	yes	21552	-	nearest TSS is on same strand	intergenic (> 20kb from nearest gene)	25386394	XM_013967582	mRNA	NC_030818.1:25386394-25390647:-	rna20362	ZFP36L2	PREDICTED: Capra hircus ZFP36 ring finger protein like 2	protein-coding gene	NC_030818.1:25386394-25390647:-
MSTRG.1191	NC_030808.1	152813368	152815446	2079	.	1	NC_030808.1:152813368-152815446	2079	2079	positions 130-330 (frame -1)	201	9.67	66	-1.2285	0.00089503	-0.115945	no	205739	+	strandedness of lncRNA not determined	intergenic (> 100kb from nearest gene)	153021184	XM_013967229	mRNA	NC_030808.1:153021184-153065265:+	rna1878	GALNT15	PREDICTED: Capra hircus polypeptide N-acetylgalactosaminyltransferase 15	protein-coding gene	NC_030808.1:153021184-153065265:+
MSTRG.11915	NC_030818.1	27190727	27201815	11089	-	2	NC_030818.1:27190727-27192399, NC_030818.1:27201710-27201815	1673, 106	1779	positions 109-279 (frame -1)	171	9.61	56	-1.23608	0.00316064	-0.625288	no	-139768	-	nearest TSS is on same strand	intergenic (> 100kb from nearest gene)	27050960	XM_018055185	mRNA	NC_030818.1:27050960-27055128:-	rna20387	SIX2	PREDICTED: Capra hircus SIX homeobox 2	protein-coding gene	NC_030818.1:27050960-27055128:-
MSTRG.11916	NC_030818.1	27311310	27322048	10739	-	3	NC_030818.1:27311310-27311824, NC_030818.1:27317367-27317470, NC_030818.1:27321894-27322048	515, 104, 155	774	positions 365-553 (frame +2)	189	24.42	62	-1.10123	0.0390601	-0.497371	no	89285	-	nearest TSS is on same strand	intergenic (> 50kb from nearest gene)	27411332	XM_005686559	mRNA	NC_030818.1:27411332-27637201:-	rna20390	SRBD1	PREDICTED: Capra hircus S1 RNA binding domain 1	protein-coding gene	NC_030818.1:27411332-27637383:-
MSTRG.11917	NC_030818.1	26338757	26340123	1367	-	2	NC_030818.1:26338757-26339555, NC_030818.1:26339870-26340123	799, 254	1053	positions 502-726 (frame +1)	225	21.37	74	-1.1835	0.0601122	-2.30341	no	2	+	nearest TSS is on opposite strand	upstream, < 5kb from nearest gene (on opposite strand)	26340124	XM_005686551	mRNA	NC_030818.1:26340124-26373938:+	rna20377	SLC3A1	PREDICTED: Capra hircus solute carrier family 3 member 1	protein-coding gene	NC_030818.1:26340124-26373938:+
MSTRG.11925	NC_030818.1	27892038	27898280	6243	-	3	NC_030818.1:27892038-27892348, NC_030818.1:27896885-27896989, NC_030818.1:27897984-27898280	311, 105, 297	713	positions 7-150 (frame +1)	144	20.2	47	-1.18464	0.0202783	-1.89127	no	-212419	+	nearest TSS is on opposite strand	antisense	27679620	XM_018055186	mRNA	NC_030818.1:27679620-28226505:+	rna20393	PRKCE	PREDICTED: Capra hircus protein kinase C epsilon	protein-coding gene	NC_030818.1:27679620-28226505:+
MSTRG.11926	NC_030818.1	28216961	28223209	6249	-	3	NC_030818.1:28216961-28219353, NC_030818.1:28222801-28222856, NC_030818.1:28222983-28223209	2393, 56, 227	2676	positions 293-637 (frame +2)	345	12.89	114	-1.13825	0.000817438	-1.72402	no	95572	+	nearest TSS is on opposite strand	intergenic (> 50kb from nearest gene)	28318780	XM_018055188	mRNA	NC_030818.1:28318780-28411296:+	rna20395	EPAS1	PREDICTED: Capra hircus endothelial PAS domain protein 1	protein-coding gene	NC_030818.1:28318780-28411296:+
MSTRG.11945	NC_030818.1	29889849	29891168	1320	-	2	NC_030818.1:29889849-29890323, NC_030818.1:29891159-29891168	475, 10	485	positions 145-291 (frame +1)	147	30.31	48	-0.997115	0.374573	-1.91815	no	-174918	-	nearest TSS is on same strand	intergenic (> 100kb from nearest gene)	29714932	XM_018055205	mRNA	NC_030818.1:29714932-29825466:-	rna20425	FBXO11	PREDICTED: Capra hircus F-box protein 11	protein-coding gene	NC_030818.1:29714932-29825466:-
MSTRG.11983	NC_030818.1	37574613	37576456	1844	.	1	NC_030818.1:37574613-37576456	1844	1844	positions 1346-1642 (frame +2)	297	16.11	98	-1.13139	0.0026897	-1.63387	no	-1497	-	strandedness of lncRNA not determined	lcnRNA overlaps coordinates of a known gene, although its strandedness with respect to that gene is not determined	37573117	XM_005686613	mRNA	NC_030818.1:37573117-37597163:-	rna20491	MTIF2	PREDICTED: Capra hircus mitochondrial translational initiation factor 2	protein-coding gene	NC_030818.1:37573117-37597163:-
MSTRG.11988	NC_030818.1	38455923	38457046	1124	.	1	NC_030818.1:38455923-38457046	1124	1124	positions 979-1122 (frame -1)	144	12.81	48	-1.16571	0.0096348	-1.71648	yes	-12418	+	strandedness of lncRNA not determined	lcnRNA overlaps coordinates of a known gene, although its strandedness with respect to that gene is not determined	38443506	XM_018055267	mRNA	NC_030818.1:38443506-38665182:+	rna20520	CCDC85A	PREDICTED: Capra hircus coiled-coil domain containing 85A	protein-coding gene	NC_030818.1:38443506-38665182:+
MSTRG.11990	NC_030818.1	39077305	39079401	2097	+	2	NC_030818.1:39077305-39077417, NC_030818.1:39079156-39079401	113, 246	359	positions 75-236 (frame +3)	162	45.13	53	-0.817537	0.408774	-2.4636	no	-633800	+	nearest TSS is on same strand	intergenic (> 500kb from nearest gene)	38443506	XM_018055267	mRNA	NC_030818.1:38443506-38665182:+	rna20520	CCDC85A	PREDICTED: Capra hircus coiled-coil domain containing 85A	protein-coding gene	NC_030818.1:38443506-38665182:+
MSTRG.11995	NC_030818.1	39613973	39615317	1345	.	1	NC_030818.1:39613973-39615317	1345	1345	positions 1171-1311 (frame -1)	141	10.48	46	-1.27711	0.00138138	-2.07807	no	713154	+	strandedness of lncRNA not determined	intergenic (> 500kb from nearest gene)	40328470	XM_018055272	mRNA	NC_030818.1:40328476-40427388:+	rna20526	VRK2	PREDICTED: Capra hircus vaccinia related kinase 2	protein-coding gene	NC_030818.1:40328470-40427627:+
MSTRG.12017	NC_030818.1	43861351	43862232	882	.	1	NC_030818.1:43861351-43862232	882	882	positions 706-882 (frame -1)	177	20.07	59	-1.33226	0.056505	-0.620948	yes	4078	-	strandedness of lncRNA not determined	upstream, < 5kb from nearest gene (strandedness not determined)	43866309	XM_018055293	mRNA	NC_030818.1:43866309-43870759:-	rna20554	SOWAHC	PREDICTED: Capra hircus sosondowah ankyrin repeat domain family member C	protein-coding gene	NC_030818.1:43866309-43870759:-
MSTRG.1205	NC_030808.1	154744165	154748221	4057	-	2	NC_030808.1:154744165-154744663, NC_030808.1:154747723-154748221	499, 499	998	positions 419-595 (frame +2)	177	17.74	58	-0.794962	0.103768	-1.66956	no	514373	-	nearest TSS is on same strand	intergenic (> 500kb from nearest gene)	155262593	XM_018053193	mRNA	NC_030808.1:155265203-155345165:-	rna1901	SATB1	PREDICTED: Capra hircus SATB homeobox 1	protein-coding gene	NC_030808.1:155262593-155364610:-
MSTRG.12051	NC_030818.1	45616321	45619193	2873	-	2	NC_030818.1:45616321-45616909, NC_030818.1:45618754-45619193	589, 440	1029	positions 594-806 (frame +3)	213	20.7	70	-1.20402	0.0328368	-1.58083	no	-122741	-	nearest TSS is on same strand	intergenic (> 100kb from nearest gene)	45493581	XM_018055323	mRNA	NC_030818.1:45493706-45612012:-	rna20605	NCK2	PREDICTED: Capra hircus NCK adaptor protein 2	protein-coding gene	NC_030818.1:45493581-45612012:-
MSTRG.12070	NC_030818.1	46454465	46462623	8159	+	3	NC_030818.1:46454465-46454692, NC_030818.1:46459643-46459836, NC_030818.1:46460883-46462623	228, 194, 1741	2163	positions 1861-2160 (frame -1)	300	13.87	99	-1.03407	0.000830077	-1.94486	no	10446	+	nearest TSS is on same strand	intergenic (> 10kb from nearest gene)	46473068	XM_005686683	mRNA	NC_030818.1:46488175-46495381:+	rna20648	IL1RN	PREDICTED: Capra hircus interleukin 1 receptor antagonist	protein-coding gene	NC_030818.1:46473068-46495381:+
MSTRG.12075	NC_030818.1	46746099	46749404	3306	-	2	NC_030818.1:46746099-46747212, NC_030818.1:46749252-46749404	1114, 153	1267	positions 767-1093 (frame +2)	327	25.81	108	-0.769531	0.0525755	-0.278024	no	-171893	-	nearest TSS is on same strand	intergenic (> 100kb from nearest gene)	46574207	XM_018055344	mRNA	NC_030818.1:46574207-46639849:-	rna20657	PAX8	PREDICTED: Capra hircus paired box 8	protein-coding gene	NC_030818.1:46574207-46639849:-
MSTRG.1209	NC_030808.1	154818285	154820697	2413	.	1	NC_030808.1:154818285-154820697	2413	2413	positions 911-1099 (frame +2)	189	7.83	62	-1.27749	0.000599049	-0.325228	no	441897	-	strandedness of lncRNA not determined	intergenic (> 100kb from nearest gene)	155262593	XM_018053193	mRNA	NC_030808.1:155265203-155345165:-	rna1901	SATB1	PREDICTED: Capra hircus SATB homeobox 1	protein-coding gene	NC_030808.1:155262593-155364610:-
MSTRG.12112	NC_030818.1	48741526	48749541	8016	-	4	NC_030818.1:48741526-48741984, NC_030818.1:48742362-48742402, NC_030818.1:48744281-48744382, NC_030818.1:48749467-48749541	459, 41, 102, 75	677	positions 264-455 (frame +3)	192	28.36	63	-1.01999	0.118716	-1.48785	no	37216	-	nearest TSS is on same strand	intergenic (> 20kb from nearest gene)	48786756	XM_005686711	mRNA	NC_030818.1:48786756-48789216:-	rna20700	GNLY	PREDICTED: Capra hircus granulysin	protein-coding gene	NC_030818.1:48786756-48789216:-
MSTRG.12127	NC_030818.1	49643332	49644671	1340	.	1	NC_030818.1:49643332-49644671	1340	1340	positions 472-870 (frame -1)	399	29.78	132	-1.25603	0.0459154	-2.0588	no	-36215	-	strandedness of lncRNA not determined	intergenic (> 20kb from nearest gene)	49607118	XM_018055389	mRNA	NC_030818.1:49607118-49608212:-	rna20727	TMSB10	PREDICTED: Capra hircus thymosin beta 10	protein-coding gene	NC_030818.1:49607118-49608212:-
MSTRG.12141	NC_030818.1	55970797	55971932	1136	-	1	NC_030818.1:55970797-55971932	1136	1136	positions 769-1119 (frame -1)	351	30.9	116	-0.913042	0.0226527	-1.13318	no	289790	+	nearest TSS is on opposite strand	intergenic (> 100kb from nearest gene)	56261721	XM_005686772	mRNA	NC_030818.1:56261721-56264630:+	rna20735	LOC102168459	PREDICTED: Capra hircus lithostathine	protein-coding gene	NC_030818.1:56261721-56264630:+
MSTRG.12145	NC_030818.1	49035525	49078194	42670	+	4	NC_030818.1:49035525-49035635, NC_030818.1:49070923-49071079, NC_030818.1:49076266-49076493, NC_030818.1:49077411-49078194	111, 157, 228, 784	1280	positions 633-899 (frame +3)	267	20.86	88	-1.17337	0.0309712	-2.06185	no	1551	-	nearest TSS is on opposite strand	upstream, < 5kb from nearest gene (on opposite strand)	49079744	XM_018055381	mRNA	NC_030818.1:49079744-49087050:-	rna20714	SH2D6	PREDICTED: Capra hircus SH2 domain containing 6	protein-coding gene	NC_030818.1:49079744-49087050:-
MSTRG.1216	NC_030808.1	155066344	155067716	1373	.	1	NC_030808.1:155066344-155067716	1373	1373	positions 955-1281 (frame -1)	327	23.82	108	-0.936252	0.0542765	-0.859713	no	194878	-	strandedness of lncRNA not determined	intergenic (> 100kb from nearest gene)	155262593	XM_018053193	mRNA	NC_030808.1:155265203-155345165:-	rna1901	SATB1	PREDICTED: Capra hircus SATB homeobox 1	protein-coding gene	NC_030808.1:155262593-155364610:-
MSTRG.12165	NC_030818.1	60513875	60516708	2834	-	3	NC_030818.1:60513875-60513995, NC_030818.1:60514089-60514202, NC_030818.1:60516624-60516708	121, 114, 85	320	positions 46-147 (frame +1)	102	31.87	33	-1.20391	0.0657539	-2.37121	no	-103954	+	nearest TSS is on opposite strand	antisense	60409922	XM_005686786	mRNA	NC_030818.1:60440628-60443376:+	rna20762	B3GNT2	PREDICTED: Capra hircus UDP-GlcNAc:betaGal beta-1,3-N-acetylglucosaminyltransferase 2	undetermined	NC_030818.1:60409922-60548762:+
MSTRG.1217	NC_030808.1	155246814	155247372	559	.	1	NC_030808.1:155246814-155247372	559	559	positions 124-558 (frame -1)	435	77.82	145	-1.00356	0.0834709	-1.652	yes	15222	-	strandedness of lncRNA not determined	intergenic (> 10kb from nearest gene)	155262593	XM_018053193	mRNA	NC_030808.1:155265203-155345165:-	rna1901	SATB1	PREDICTED: Capra hircus SATB homeobox 1	protein-coding gene	NC_030808.1:155262593-155364610:-
MSTRG.12179	NC_030818.1	61240012	61279322	39311	+	2	NC_030818.1:61240012-61240115, NC_030818.1:61278796-61279322	104, 527	631	positions 128-415 (frame +2)	288	45.64	95	-0.7665	0.379951	-0.904219	no	-13875	+	nearest TSS is on same strand	intergenic (> 10kb from nearest gene)	61226138	XM_005687047	mRNA	NC_030818.1:61226138-61232437:+	rna20775	OTX1	PREDICTED: Capra hircus orthodenticle homeobox 1	protein-coding gene	NC_030818.1:61226138-61232437:+
MSTRG.1218	NC_030808.1	155205747	155215990	10244	+	2	NC_030808.1:155205747-155206160, NC_030808.1:155215030-155215990	414, 961	1375	positions 309-629 (frame +3)	321	23.35	106	-0.793889	0.103405	-0.968923	no	46604	-	nearest TSS is on opposite strand	intergenic (> 20kb from nearest gene)	155262593	XM_018053193	mRNA	NC_030808.1:155265203-155345165:-	rna1901	SATB1	PREDICTED: Capra hircus SATB homeobox 1	protein-coding gene	NC_030808.1:155262593-155364610:-
MSTRG.12180	NC_030818.1	61309992	61310821	830	-	2	NC_030818.1:61309992-61310484, NC_030818.1:61310563-61310821	493, 259	752	positions 402-698 (frame +3)	297	39.49	98	-0.842308	0.488869	-1.16633	no	-83855	+	nearest TSS is on opposite strand	intergenic (> 50kb from nearest gene)	61226138	XM_005687047	mRNA	NC_030818.1:61226138-61232437:+	rna20775	OTX1	PREDICTED: Capra hircus orthodenticle homeobox 1	protein-coding gene	NC_030818.1:61226138-61232437:+
MSTRG.12197	NC_030818.1	62876950	62882492	5543	+	2	NC_030818.1:62876950-62877197, NC_030818.1:62882082-62882492	248, 411	659	positions 117-260 (frame +3)	144	21.85	47	-1.13602	0.0605901	-1.44748	no	-113094	-	nearest TSS is on opposite strand	intergenic (> 100kb from nearest gene)	62763857	XM_018055424	mRNA	NC_030818.1:62763857-62787007:-	rna20793	SERTAD2	PREDICTED: Capra hircus SERTA domain containing 2	protein-coding gene	NC_030818.1:62763857-62876737:-
MSTRG.12220	NC_030818.1	64670993	64675010	4018	-	2	NC_030818.1:64670993-64674069, NC_030818.1:64674380-64675010	3077, 631	3708	positions 1687-2211 (frame +1)	525	14.16	174	-0.783412	0.000488094	-1.23189	no	-147148	+	nearest TSS is on opposite strand	intergenic (> 100kb from nearest gene)	64523846	XM_005686808	mRNA	NC_030818.1:64523870-64669819:+	rna20812	MEIS1	PREDICTED: Capra hircus Meis homeobox 1	protein-coding gene	NC_030818.1:64523846-64669819:+
MSTRG.12221	NC_030818.1	64671955	64894689	222735	+	3	NC_030818.1:64671955-64672490, NC_030818.1:64760406-64760457, NC_030818.1:64894552-64894689	536, 52, 138	726	positions 52-420 (frame -1)	369	50.83	122	-0.73079	0.0855878	-0.785683	no	-148110	+	nearest TSS is on same strand	intergenic (> 100kb from nearest gene)	64523846	XM_005686808	mRNA	NC_030818.1:64523870-64669819:+	rna20812	MEIS1	PREDICTED: Capra hircus Meis homeobox 1	protein-coding gene	NC_030818.1:64523846-64669819:+
MSTRG.12229	NC_030818.1	66380127	66386216	6090	.	1	NC_030818.1:66380127-66386216	6090	6090	positions 5836-6090 (frame -1)	255	4.19	85	-1.13566	1.51559e-08	-0.150338	yes	29635	-	strandedness of lncRNA not determined	intergenic (> 20kb from nearest gene)	66415850	XM_018055440	mRNA	NC_030818.1:66415850-66439721:-	rna20824	CNRIP1	PREDICTED: Capra hircus cannabinoid receptor interacting protein 1	protein-coding gene	NC_030818.1:66415850-66439721:-
MSTRG.12238	NC_030818.1	66946723	66948003	1281	.	1	NC_030818.1:66946723-66948003	1281	1281	positions 910-1116 (frame -1)	207	16.16	68	-1.12494	0.0212141	-1.09794	no	1184	-	strandedness of lncRNA not determined	upstream, < 5kb from nearest gene (strandedness not determined)	66949186	XM_005686827	mRNA	NC_030818.1:66949186-66958276:-	rna20839	BMP10	PREDICTED: Capra hircus bone morphogenetic protein 10	protein-coding gene	NC_030818.1:66949186-66958276:-
MSTRG.12243	NC_030818.1	67338767	67422540	83774	-	3	NC_030818.1:67338767-67338922, NC_030818.1:67421071-67421158, NC_030818.1:67422429-67422540	156, 88, 112	356	positions 106-216 (frame -1)	111	31.18	36	-0.913706	0.111519	-1.84548	no	12154	-	nearest TSS is on same strand	intergenic (> 10kb from nearest gene)	67434693	XM_018055446	mRNA	NC_030818.1:67434693-67501259:-	rna20847	GFPT1	PREDICTED: Capra hircus glutamine--fructose-6-phosphate transaminase 1	protein-coding gene	NC_030818.1:67434693-67501259:-
MSTRG.12273	NC_030818.1	70704014	70705932	1919	.	1	NC_030818.1:70704014-70705932	1919	1919	positions 473-712 (frame +2)	240	12.51	79	-0.845307	0.0027894	-2.02081	no	7237	-	strandedness of lncRNA not determined	intergenic (> 5kb from nearest gene)	70713168	XM_018055485	mRNA	NC_030818.1:70713168-70749755:-	rna20916	PPP1CB	PREDICTED: Capra hircus protein phosphatase 1 catalytic subunit beta	protein-coding gene	NC_030818.1:70713168-70749791:-
MSTRG.12275	NC_030818.1	71037826	71043748	5923	+	4	NC_030818.1:71037826-71037960, NC_030818.1:71040119-71040261, NC_030818.1:71040981-71041073, NC_030818.1:71041525-71043748	135, 143, 93, 2224	2595	positions 935-1252 (frame +2)	318	12.25	105	-1.10296	0.000550805	-1.0269	no	28381	-	nearest TSS is on opposite strand	intergenic (> 20kb from nearest gene)	71072128	XM_018055489	mRNA	NC_030818.1:71072128-71095051:-	rna20923	FOSL2	PREDICTED: Capra hircus FOS like 2, AP-1 transcription factor subunit	protein-coding gene	NC_030818.1:71072128-71095051:-
MSTRG.1228	NC_030808.1	156787939	156794865	6927	+	1	NC_030808.1:156787939-156794865	6927	6927	positions 5944-6927 (frame -1)	984	14.21	328	-0.655123	1.00854e-09	-0.422263	yes	144121	-	nearest TSS is on opposite strand	intergenic (> 100kb from nearest gene)	156938985	XM_018053227	mRNA	NC_030808.1:156938985-157000277:-	rna1906	EFHB	PREDICTED: Capra hircus EF-hand domain family member B	protein-coding gene	NC_030808.1:156938985-157000277:-
MSTRG.12285	NC_030818.1	71606620	71607723	1104	-	2	NC_030818.1:71606620-71606781, NC_030818.1:71607455-71607723	162, 269	431	positions 172-405 (frame -1)	234	54.29	77	-1.17785	0.0653043	-1.81137	no	45277	-	nearest TSS is on same strand	intergenic (> 20kb from nearest gene)	71652999	XM_005686871	mRNA	NC_030818.1:71652999-71662442:-	rna20932	MRPL33	PREDICTED: Capra hircus mitochondrial ribosomal protein L33	protein-coding gene	NC_030818.1:71652999-71662442:-
MSTRG.123	NC_030808.1	20247735	20249226	1492	-	2	NC_030808.1:20247735-20248058, NC_030808.1:20248573-20249226	324, 654	978	positions 508-792 (frame -1)	285	29.14	94	-1.27063	0.0277253	-2.40754	no	273621	+	nearest TSS is on opposite strand	intergenic (> 100kb from nearest gene)	20522846	XM_018049328	mRNA	NC_030808.1:20522846-20751856:+	rna186	LOC108636217	PREDICTED: Capra hircus translation initiation factor IF-2-like	protein-coding gene	NC_030808.1:20522846-20751856:+
MSTRG.12315	NC_030818.1	72382234	72403147	20914	+	2	NC_030818.1:72382234-72383140, NC_030818.1:72402812-72403147	907, 336	1243	positions 781-981 (frame +1)	201	16.17	66	-1.16094	0.0448822	-0.215082	no	-43	-	nearest TSS is on opposite strand	antisense	72403105	XM_018055527	mRNA	NC_030818.1:72403105-72492661:-	rna21012	DPYSL5	PREDICTED: Capra hircus dihydropyrimidinase like 5	protein-coding gene	NC_030818.1:72403105-72492661:-
MSTRG.12319	NC_030818.1	72549435	72555645	6211	-	1	NC_030818.1:72549435-72555645	6211	6211	positions 4001-4519 (frame +2)	519	8.36	172	-0.574672	1.17908e-07	-0.772102	no	8037	-	nearest TSS is on same strand	intergenic (> 5kb from nearest gene)	72563681	XM_018055533	mRNA	NC_030818.1:72563681-72602749:-	rna21016	KCNK3	PREDICTED: Capra hircus potassium two pore domain channel subfamily K member 3	protein-coding gene	NC_030818.1:72563681-72602749:-
MSTRG.12321	NC_030818.1	72602998	72624953	21956	+	2	NC_030818.1:72602998-72603599, NC_030818.1:72624899-72624953	602, 55	657	positions 169-465 (frame -1)	297	45.21	98	-1.20558	0.0425346	-1.12223	no	30837	+	nearest TSS is on same strand	intergenic (> 20kb from nearest gene)	72655789	XM_005686930	mRNA	NC_030818.1:72655789-72708189:+	rna21018	CIB4	PREDICTED: Capra hircus calcium and integrin binding family member 4	protein-coding gene	NC_030818.1:72655789-72708189:+
MSTRG.12328	NC_030818.1	72942658	72947384	4727	.	1	NC_030818.1:72942658-72947384	4727	4727	positions 4243-4554 (frame -1)	312	6.6	103	-0.997197	1.44845e-06	-0.407633	no	846	-	strandedness of lncRNA not determined	upstream, < 5kb from nearest gene (strandedness not determined)	72948229	XM_005686934	mRNA	NC_030818.1:72948229-72977245:-	rna21028	HADHB	PREDICTED: Capra hircus hydroxyacyl-CoA dehydrogenase/3-ketoacyl-CoA thiolase/enoyl-CoA hydratase (trifunctional protein), beta subunit	protein-coding gene	NC_030818.1:72948229-72977245:-
MSTRG.12343	NC_030818.1	73646557	73666063	19507	-	3	NC_030818.1:73646557-73646946, NC_030818.1:73665335-73665559, NC_030818.1:73665828-73666063	390, 225, 236	851	positions 65-346 (frame +2)	282	33.14	93	-0.62379	0.111957	-1.64718	no	13518	-	nearest TSS is on same strand	intergenic (> 10kb from nearest gene)	73679580	XM_018054723	mRNA	NC_030818.1:73679580-73682011:-	rna21044	LOC108637092	PREDICTED: Capra hircus basic proline-rich protein-like	protein-coding gene	NC_030818.1:73679580-73682011:-
MSTRG.12357	NC_030818.1	74934754	74935538	785	.	1	NC_030818.1:74934754-74935538	785	785	positions 370-561 (frame +1)	192	24.46	63	-1.19932	0.0399552	-2.22784	no	2943	-	strandedness of lncRNA not determined	upstream, < 5kb from nearest gene (strandedness not determined)	74938480	XM_018055588	mRNA	NC_030818.1:74938480-75124713:-	rna21103	KLHL29	PREDICTED: Capra hircus kelch like family member 29	protein-coding gene	NC_030818.1:74938480-75270624:-
MSTRG.12358	NC_030818.1	74936105	74936952	848	.	1	NC_030818.1:74936105-74936952	848	848	positions 161-415 (frame +2)	255	30.07	84	-0.998778	0.0771295	-1.03429	no	1529	-	strandedness of lncRNA not determined	upstream, < 5kb from nearest gene (strandedness not determined)	74938480	XM_018055588	mRNA	NC_030818.1:74938480-75124713:-	rna21103	KLHL29	PREDICTED: Capra hircus kelch like family member 29	protein-coding gene	NC_030818.1:74938480-75270624:-
MSTRG.12368	NC_030818.1	77535430	77561189	25760	-	3	NC_030818.1:77535430-77536835, NC_030818.1:77537987-77538163, NC_030818.1:77561070-77561189	1406, 177, 120	1703	positions 220-567 (frame -1)	348	20.43	115	-1.05136	0.00437602	-1.64369	no	29020	+	nearest TSS is on opposite strand	intergenic (> 20kb from nearest gene)	77590208	XM_018055590	mRNA	NC_030818.1:77590208-77630122:+	rna21109	APOB	PREDICTED: Capra hircus apolipoprotein B	protein-coding gene	NC_030818.1:77590208-77630122:+
MSTRG.12369	NC_030818.1	77475495	77521363	45869	-	3	NC_030818.1:77475495-77476440, NC_030818.1:77513086-77513189, NC_030818.1:77521200-77521363	946, 104, 164	1214	positions 792-893 (frame +3)	102	8.4	33	-1.403	0.0286333	-1.34303	no	-17508	-	nearest TSS is on same strand	intergenic (> 10kb from nearest gene)	77503856	XM_018054725	mRNA	NC_030818.1:77503856-77510131:-	rna21107	TDRD15	PREDICTED: Capra hircus tudor domain containing 15	protein-coding gene	NC_030818.1:77503856-77510131:-
MSTRG.12379	NC_030818.1	78109485	78148320	38836	+	5	NC_030818.1:78109485-78109545, NC_030818.1:78111354-78111416, NC_030818.1:78146368-78146479, NC_030818.1:78147139-78147244, NC_030818.1:78148305-78148320	61, 63, 112, 106, 16	358	positions 100-171 (frame -1)	72	20.11	23	-1.17893	0.0178467	-1.53002	no	-1158	-	nearest TSS is on opposite strand	downstream, < 5kb from nearest gene (on opposite strand)	78108328	NM_001285685	mRNA	NC_030818.1:78108328-78108918:-	rna21117	RHOB	Capra hircus ras homolog family member B	protein-coding gene	NC_030818.1:78108328-78108918:-
MSTRG.12403	NC_030818.1	82011860	82034856	22997	-	2	NC_030818.1:82011860-82012043, NC_030818.1:82033634-82034856	184, 1223	1407	positions 322-534 (frame +1)	213	15.14	70	-0.905012	0.0243644	-0.732697	no	103929	-	nearest TSS is on same strand	intergenic (> 100kb from nearest gene)	82138784	XM_018055618	mRNA	NC_030818.1:82138784-82144781:-	rna21154	MYCN	PREDICTED: Capra hircus v-myc avian myelocytomatosis viral oncogene neuroblastoma derived homolog	protein-coding gene	NC_030818.1:82138784-82144781:-
MSTRG.12406	NC_030818.1	82836770	82840624	3855	+	3	NC_030818.1:82836770-82836837, NC_030818.1:82837086-82837652, NC_030818.1:82840478-82840624	68, 567, 147	782	positions 328-615 (frame -1)	288	36.83	95	-1.0153	0.194117	-2.16295	no	-318770	-	nearest TSS is on opposite strand	intergenic (> 100kb from nearest gene)	82518001	XM_018055623	mRNA	NC_030818.1:82518001-82518597:-	rna21160	LOC108637158	PREDICTED: Capra hircus multifunctional methyltransferase subunit TRM112-like protein	protein-coding gene	NC_030818.1:82518001-82518597:-
MSTRG.1241	NC_030808.1	157006929	157008244	1316	-	2	NC_030808.1:157006929-157007124, NC_030808.1:157008020-157008244	196, 225	421	positions 102-362 (frame +3)	261	62	86	-1.17726	0.421122	-1.09293	no	197	+	nearest TSS is on opposite strand	upstream, < 5kb from nearest gene (on opposite strand)	157008440	XM_018053230	mRNA	NC_030808.1:157008440-157041294:+	rna1907	RAB5A	PREDICTED: Capra hircus RAB5A, member RAS oncogene family	protein-coding gene	NC_030808.1:157008440-157041294:+
MSTRG.12411	NC_030818.1	83377482	83378277	796	.	1	NC_030818.1:83377482-83378277	796	796	positions 210-386 (frame +3)	177	22.24	58	-0.837754	0.121052	-1.71016	no	-103886	-	strandedness of lncRNA not determined	intergenic (> 100kb from nearest gene)	83273597	XM_018055624	mRNA	NC_030818.1:83273597-83278076:-	rna21164	FAM84A	PREDICTED: Capra hircus family with sequence similarity 84 member A	protein-coding gene	NC_030818.1:83273597-83278076:-
MSTRG.12416	NC_030818.1	84787640	84790579	2940	-	2	NC_030818.1:84787640-84787945, NC_030818.1:84790319-84790579	306, 261	567	positions 264-564 (frame +3)	301	53.09	100	-0.986978	0.377297	-1.39087	yes	26638	-	nearest TSS is on same strand	intergenic (> 20kb from nearest gene)	84817216	XM_005686991	mRNA	NC_030818.1:84817216-84846595:-	rna21169	TRIB2	PREDICTED: Capra hircus tribbles pseudokinase 2	protein-coding gene	NC_030818.1:84817216-84846595:-
MSTRG.12428	NC_030818.1	86368338	86376995	8658	.	1	NC_030818.1:86368338-86376995	8658	8658	positions 5280-5753 (frame +3)	474	5.47	157	-0.859747	9.24207e-11	-0.987225	no	1245	-	strandedness of lncRNA not determined	upstream, < 5kb from nearest gene (strandedness not determined)	86378239	XM_005687000	mRNA	NC_030818.1:86378239-86381608:-	rna21206	KCNF1	PREDICTED: Capra hircus potassium voltage-gated channel modifier subfamily F member 1	protein-coding gene	NC_030818.1:86378239-86381608:-
MSTRG.12431	NC_030818.1	86311910	86316711	4802	+	2	NC_030818.1:86311910-86312043, NC_030818.1:86316344-86316711	134, 368	502	positions 2-265 (frame +2)	264	52.59	87	-0.69208	0.446099	-1.3068	no	61529	-	nearest TSS is on opposite strand	intergenic (> 50kb from nearest gene)	86378239	XM_005687000	mRNA	NC_030818.1:86378239-86381608:-	rna21206	KCNF1	PREDICTED: Capra hircus potassium voltage-gated channel modifier subfamily F member 1	protein-coding gene	NC_030818.1:86378239-86381608:-
MSTRG.12435	NC_030818.1	86479793	86480981	1189	-	2	NC_030818.1:86479793-86479928, NC_030818.1:86480758-86480981	136, 224	360	positions 261-357 (frame +3)	97	26.94	32	-1.18744	0.198456	-2.12573	yes	1695	-	nearest TSS is on same strand	upstream, < 5kb from nearest gene (on same strand)	86482675	XM_005687003	mRNA	NC_030818.1:86482675-86542905:-	rna21211	ATP6V1C2	PREDICTED: Capra hircus ATPase H+ transporting V1 subunit C2	undetermined	NC_030818.1:86482675-86543318:-
MSTRG.12446	NC_030818.1	87115426	87122539	7114	-	2	NC_030818.1:87115426-87117054, NC_030818.1:87122261-87122539	1629, 279	1908	positions 969-1142 (frame +3)	174	9.12	57	-1.17637	0.00347433	-0.445396	no	2	+	nearest TSS is on opposite strand	upstream, < 5kb from nearest gene (on opposite strand)	87122540	XM_018055667	mRNA	NC_030818.1:87122540-87140461:+	rna21226	CYS1	PREDICTED: Capra hircus cystin 1	protein-coding gene	NC_030818.1:87122540-87140461:+
MSTRG.12467	NC_030818.1	88391882	88403802	11921	-	4	NC_030818.1:88391882-88391914, NC_030818.1:88399250-88399338, NC_030818.1:88399462-88399580, NC_030818.1:88403641-88403802	33, 89, 119, 162	403	positions 140-385 (frame +2)	246	61.04	81	-0.974835	0.331156	-1.33213	no	-180243	-	nearest TSS is on same strand	intergenic (> 100kb from nearest gene)	88211640	XM_005687031	mRNA	NC_030818.1:88211640-88214136:-	rna21261	ID2	PREDICTED: Capra hircus inhibitor of DNA binding 2, HLH protein	protein-coding gene	NC_030818.1:88211640-88214136:-
MSTRG.12471	NC_030818.1	88539155	88545811	6657	+	5	NC_030818.1:88539155-88539265, NC_030818.1:88539694-88540244, NC_030818.1:88541190-88541422, NC_030818.1:88542070-88542244, NC_030818.1:88545118-88545811	111, 551, 233, 175, 694	1764	positions 1051-1287 (frame -1)	237	13.44	78	-0.861697	0.000787013	-0.6157	no	-327516	-	nearest TSS is on opposite strand	intergenic (> 100kb from nearest gene)	88211640	XM_005687031	mRNA	NC_030818.1:88211640-88214136:-	rna21261	ID2	PREDICTED: Capra hircus inhibitor of DNA binding 2, HLH protein	protein-coding gene	NC_030818.1:88211640-88214136:-
MSTRG.12472	NC_030818.1	88546388	88548072	1685	.	1	NC_030818.1:88546388-88548072	1685	1685	positions 340-597 (frame -1)	258	15.31	85	-1.08446	0.00553996	-1.56384	no	-334749	-	strandedness of lncRNA not determined	intergenic (> 100kb from nearest gene)	88211640	XM_005687031	mRNA	NC_030818.1:88211640-88214136:-	rna21261	ID2	PREDICTED: Capra hircus inhibitor of DNA binding 2, HLH protein	protein-coding gene	NC_030818.1:88211640-88214136:-
MSTRG.12474	NC_030818.1	89425422	89435126	9705	-	3	NC_030818.1:89425422-89425501, NC_030818.1:89433907-89434019, NC_030818.1:89434931-89435126	80, 113, 196	389	positions 175-339 (frame -1)	165	42.42	54	-1.38325	0.0144008	-2.43439	no	62056	-	nearest TSS is on same strand	intergenic (> 50kb from nearest gene)	89497181	XM_018055697	mRNA	NC_030818.1:89497181-89628262:-	rna21267	RNF144A	PREDICTED: Capra hircus ring finger protein 144A	protein-coding gene	NC_030818.1:89497181-89628262:-
MSTRG.12475	NC_030818.1	89638495	89639410	916	.	1	NC_030818.1:89638495-89639410	916	916	positions 374-565 (frame +2)	192	20.96	63	-1.06007	0.0442311	-1.35058	no	790	-	strandedness of lncRNA not determined	upstream, < 5kb from nearest gene (strandedness not determined)	89640199	XM_018055702	mRNA	NC_030818.1:89640199-89658757:-	rna21272	RSAD2	PREDICTED: Capra hircus radical S-adenosyl methionine domain containing 2	protein-coding gene	NC_030818.1:89640199-89658757:-
MSTRG.12480	NC_030818.1	90291297	90292960	1664	-	2	NC_030818.1:90291297-90291762, NC_030818.1:90292775-90292960	466, 186	652	positions 223-399 (frame +1)	177	27.15	58	-0.954508	0.0841311	-1.20232	no	251619	-	nearest TSS is on same strand	intergenic (> 100kb from nearest gene)	90544578	XM_018055704	mRNA	NC_030818.1:90544578-90546119:-	rna21274	SOX11	PREDICTED: Capra hircus SRY-box 11	protein-coding gene	NC_030818.1:90544578-90546119:-
MSTRG.12485	NC_030818.1	91910050	91911493	1444	.	1	NC_030818.1:91910050-91911493	1444	1444	positions 341-679 (frame +2)	339	23.48	112	-0.999856	0.0142203	-2.03668	no	-23988	-	strandedness of lncRNA not determined	intergenic (> 20kb from nearest gene)	91886063	XM_005687035	mRNA	NC_030818.1:91886063-91904488:-	rna21277	LOC102191624	PREDICTED: Capra hircus N-acetyllactosaminide alpha-1,3-galactosyltransferase-like	protein-coding gene	NC_030818.1:91886063-91904488:-
MSTRG.12506	NC_030818.1	94042656	94048164	5509	+	2	NC_030818.1:94042656-94043679, NC_030818.1:94048053-94048164	1024, 112	1136	positions 570-734 (frame +3)	165	14.52	54	-0.989109	0.0719532	-1.31032	no	-12596	-	nearest TSS is on opposite strand	antisense	94030061	XM_018055745	mRNA	NC_030818.1:94030061-94571608:-	rna21376	DENND1A	PREDICTED: Capra hircus DENN domain containing 1A	protein-coding gene	NC_030818.1:94030061-94571614:-
MSTRG.1253	NC_030809.1	129313	131436	2124	.	1	NC_030809.1:129313-131436	2124	2124	positions 546-1085 (frame +3)	540	25.42	179	-0.977753	0.0589306	-1.30818	no	-36004	-	strandedness of lncRNA not determined	intergenic (> 20kb from nearest gene)	93310	XM_018054564	mRNA	NC_030809.1:93642-118428:-	rna1948	FAM131C	PREDICTED: Capra hircus family with sequence similarity 131 member C	undetermined	NC_030809.1:93310-118428:-
MSTRG.12531	NC_030818.1	95763172	95764173	1002	.	1	NC_030818.1:95763172-95764173	1002	1002	positions 164-322 (frame +2)	159	15.87	52	-1.11555	0.098472	-1.12438	no	18564	-	strandedness of lncRNA not determined	intergenic (> 10kb from nearest gene)	95782736	XM_005687140	mRNA	NC_030818.1:95783745-96022548:-	rna21423	MAPKAP1	PREDICTED: Capra hircus mitogen-activated protein kinase associated protein 1	protein-coding gene	NC_030818.1:95782736-96022550:-
MSTRG.12535	NC_030818.1	96852936	96870359	17424	-	2	NC_030818.1:96852936-96853612, NC_030818.1:96870242-96870359	677, 118	795	positions 211-618 (frame -1)	408	51.32	135	-0.996839	0.0335706	-0.909226	no	66447	+	nearest TSS is on opposite strand	intergenic (> 50kb from nearest gene)	96936805	XM_018055785	mRNA	NC_030818.1:96936805-97023123:+	rna21435	LMX1B	PREDICTED: Capra hircus LIM homeobox transcription factor 1 beta	protein-coding gene	NC_030818.1:96936805-97023123:+
MSTRG.12536	NC_030818.1	96907446	96908410	965	-	1	NC_030818.1:96907446-96908410	965	965	positions 776-963 (frame +2)	188	19.48	62	-1.20827	0.0590749	-1.02891	yes	28396	+	nearest TSS is on opposite strand	intergenic (> 20kb from nearest gene)	96936805	XM_018055785	mRNA	NC_030818.1:96936805-97023123:+	rna21435	LMX1B	PREDICTED: Capra hircus LIM homeobox transcription factor 1 beta	protein-coding gene	NC_030818.1:96936805-97023123:+
MSTRG.12538	NC_030818.1	96911044	96937584	26541	-	3	NC_030818.1:96911044-96911320, NC_030818.1:96935701-96935831, NC_030818.1:96937502-96937584	277, 131, 83	491	positions 229-366 (frame +1)	138	28.11	45	-0.980995	0.226714	-0.728138	no	-780	+	nearest TSS is on opposite strand	antisense	96936805	XM_018055785	mRNA	NC_030818.1:96936805-97023123:+	rna21435	LMX1B	PREDICTED: Capra hircus LIM homeobox transcription factor 1 beta	protein-coding gene	NC_030818.1:96936805-97023123:+
MSTRG.12554	NC_030818.1	97910852	97916786	5935	-	2	NC_030818.1:97910852-97912204, NC_030818.1:97916713-97916786	1353, 74	1427	positions 93-380 (frame +3)	288	20.18	95	-0.776038	0.0324946	-0.52035	no	17737	+	nearest TSS is on opposite strand	intergenic (> 10kb from nearest gene)	97934522	XM_018055815	mRNA	NC_030818.1:97934522-97939944:+	rna21468	CFAP157	PREDICTED: Capra hircus cilia and flagella associated protein 157	protein-coding gene	NC_030818.1:97934522-97939944:+
MSTRG.12577	NC_030818.1	98499691	98500198	508	-	1	NC_030818.1:98499691-98500198	508	508	positions 160-300 (frame +1)	141	27.76	46	-1.16641	0.243301	-1.5654	no	136	+	nearest TSS is on opposite strand	upstream, < 5kb from nearest gene (on opposite strand)	98500333	NM_001285664	mRNA	NC_030818.1:98500333-98515067:+	rna21553	URM1	Capra hircus ubiquitin related modifier 1	protein-coding gene	NC_030818.1:98500333-98515067:+
MSTRG.1259	NC_030809.1	224592	225308	717	.	1	NC_030809.1:224592-225308	717	717	positions 253-585 (frame +1)	333	46.44	110	-1.02589	0.401125	-0.684014	no	14456	-	strandedness of lncRNA not determined	intergenic (> 10kb from nearest gene)	239763	XM_018054617	mRNA	NC_030809.1:239763-265301:-	rna1957	ARHGEF19	PREDICTED: Capra hircus Rho guanine nucleotide exchange factor 19	protein-coding gene	NC_030809.1:239763-265301:-
MSTRG.126	NC_030808.1	20813520	20818874	5355	+	2	NC_030808.1:20813520-20815019, NC_030808.1:20818547-20818874	1500, 328	1828	positions 1331-1582 (frame +2)	252	13.79	83	-1.30686	0.010604	-1.14143	no	-62015	+	nearest TSS is on same strand	intergenic (> 50kb from nearest gene)	20751506	XM_018052861	mRNA	NC_030808.1:20751506-20803989:+	rna187	NRIP1	PREDICTED: Capra hircus nuclear receptor interacting protein 1	protein-coding gene	NC_030808.1:20751506-20803989:+
MSTRG.1260	NC_030809.1	229225	235909	6685	-	3	NC_030809.1:229225-229421, NC_030809.1:233155-233313, NC_030809.1:233869-235909	197, 159, 2041	2397	positions 1106-1486 (frame +2)	381	15.89	126	-0.905253	0.0045556	-1.42199	no	3855	-	nearest TSS is on same strand	upstream, < 5kb from nearest gene (on same strand)	239763	XM_018054617	mRNA	NC_030809.1:239763-265301:-	rna1957	ARHGEF19	PREDICTED: Capra hircus Rho guanine nucleotide exchange factor 19	protein-coding gene	NC_030809.1:239763-265301:-
MSTRG.12600	NC_030818.1	99006501	99009018	2518	.	1	NC_030818.1:99006501-99009018	2518	2518	positions 1559-1816 (frame +2)	258	10.25	85	-0.941741	0.00059395	-1.4635	no	6393	+	strandedness of lncRNA not determined	intergenic (> 5kb from nearest gene)	99015410	XM_018055944	mRNA	NC_030818.1:99015410-99024811:+	rna21627	DOLPP1	PREDICTED: Capra hircus dolichyldiphosphatase 1	protein-coding gene	NC_030818.1:99015410-99024811:+
MSTRG.12621	NC_030818.1	99589560	99590188	629	.	1	NC_030818.1:99589560-99590188	629	629	positions 80-193 (frame +2)	114	18.12	37	-0.699936	0.0221003	-0.400205	no	6769	-	strandedness of lncRNA not determined	intergenic (> 5kb from nearest gene)	99596956	XM_018055956	mRNA	NC_030818.1:99596956-99608519:-	rna21644	PTGES	PREDICTED: Capra hircus prostaglandin E synthase	protein-coding gene	NC_030818.1:99596956-99608519:-
MSTRG.1263	NC_030809.1	279637	281410	1774	+	1	NC_030809.1:279637-281410	1774	1774	positions 1436-1600 (frame +2)	165	9.3	54	-1.01069	0.0111628	-2.43968	no	-5758	-	nearest TSS is on opposite strand	intergenic (> 5kb from nearest gene)	273880	XM_018054685	mRNA	NC_030809.1:273880-278644:-	rna1958	RSG1	PREDICTED: Capra hircus REM2 and RAB like small GTPase 1	protein-coding gene	NC_030809.1:273880-278644:-
MSTRG.12639	NC_030818.1	100686519	100687158	640	.	1	NC_030818.1:100686519-100687158	640	640	positions 365-445 (frame +2)	81	12.66	26	-1.10791	0.0301231	-0.819431	no	8898	+	strandedness of lncRNA not determined	intergenic (> 5kb from nearest gene)	100696055	XM_018055991	mRNA	NC_030818.1:100696055-100764176:+	rna21685	LAMC3	PREDICTED: Capra hircus laminin subunit gamma 3	protein-coding gene	NC_030818.1:100696055-100764176:+
MSTRG.12656	NC_030818.1	101302930	101304673	1744	+	1	NC_030818.1:101302930-101304673	1744	1744	positions 1503-1649 (frame +3)	147	8.43	48	-1.07598	0.00503211	-2.51885	no	108487	-	nearest TSS is on opposite strand	intergenic (> 100kb from nearest gene)	101413159	XM_005687280	mRNA	NC_030818.1:101413159-101629884:-	rna21728	MED27	PREDICTED: Capra hircus mediator complex subunit 27	protein-coding gene	NC_030818.1:101413159-101629884:-
MSTRG.12677	NC_030818.1	102945852	102946998	1147	.	1	NC_030818.1:102945852-102946998	1147	1147	positions 20-301 (frame +2)	282	24.59	93	-0.792937	0.122523	-0.372858	no	-24392	-	strandedness of lncRNA not determined	intergenic (> 20kb from nearest gene)	102921461	XM_018056077	mRNA	NC_030818.1:102925074-102940501:-	rna21797	UBAC1	PREDICTED: Capra hircus UBA domain containing 1	protein-coding gene	NC_030818.1:102921461-102940501:-
MSTRG.12718	NC_030818.1	103798838	103799653	816	+	1	NC_030818.1:103798838-103799653	816	816	positions 55-213 (frame -1)	159	19.49	52	-1.19899	0.236007	-1.95531	no	187	-	nearest TSS is on opposite strand	upstream, < 5kb from nearest gene (on opposite strand)	103799839	XM_018056155	mRNA	NC_030818.1:103799839-103811936:-	rna21894	TMEM8C	PREDICTED: Capra hircus transmembrane protein 8C	protein-coding gene	NC_030818.1:103799839-103811936:-
MSTRG.1273	NC_030809.1	570613	572363	1751	+	2	NC_030809.1:570613-571029, NC_030809.1:571249-572363	417, 1115	1532	positions 174-530 (frame +3)	357	23.3	118	-1.27735	0.053765	-1.04392	no	6842	-	nearest TSS is on opposite strand	intergenic (> 5kb from nearest gene)	579204	XM_018054682	mRNA	NC_030809.1:579204-611101:-	rna1968	SDHB	PREDICTED: Capra hircus succinate dehydrogenase complex iron sulfur subunit B	protein-coding gene	NC_030809.1:579204-611101:-
MSTRG.12733	NC_030818.1	104018459	104019513	1055	+	2	NC_030818.1:104018459-104018527, NC_030818.1:104018918-104019513	69, 596	665	positions 221-619 (frame +2)	399	60	132	-0.512215	0.451288	-0.301232	no	-91424	-	nearest TSS is on opposite strand	intergenic (> 50kb from nearest gene)	103927036	XM_018056163	mRNA	NC_030818.1:103927036-103987689:-	rna21903	SARDH	PREDICTED: Capra hircus sarcosine dehydrogenase	protein-coding gene	NC_030818.1:103927036-103987689:-
MSTRG.12734	NC_030818.1	104191272	104192826	1555	+	1	NC_030818.1:104191272-104192826	1555	1555	positions 183-584 (frame +3)	402	25.85	133	-0.903957	0.0386169	-2.81019	no	6757	-	nearest TSS is on opposite strand	intergenic (> 5kb from nearest gene)	104199582	XM_018056171	mRNA	NC_030818.1:104201961-104235138:-	rna21910	BRD3	PREDICTED: Capra hircus bromodomain containing 3	protein-coding gene	NC_030818.1:104199582-104235138:-
MSTRG.12740	NC_030818.1	104524448	104527694	3247	-	6	NC_030818.1:104524448-104524579, NC_030818.1:104525395-104525496, NC_030818.1:104525606-104525722, NC_030818.1:104525801-104525880, NC_030818.1:104527132-104527268, NC_030818.1:104527571-104527694	132, 102, 117, 80, 137, 124	692	positions 438-690 (frame +3)	253	36.56	84	-0.831213	0.395351	-1.76252	yes	-33852	-	nearest TSS is on same strand	intergenic (> 20kb from nearest gene)	104490597	XM_018056180	mRNA	NC_030818.1:104490597-104493703:-	rna21923	LOC106502686	PREDICTED: Capra hircus prostaglandin-H2 D-isomerase	protein-coding gene	NC_030818.1:104490597-104493703:-
MSTRG.12787	NC_030818.1	106019760	106022163	2404	+	1	NC_030818.1:106019760-106022163	2404	2404	positions 1472-1873 (frame +2)	402	16.72	133	-0.801851	0.00370847	-0.692524	no	861	-	nearest TSS is on opposite strand	upstream, < 5kb from nearest gene (on opposite strand)	106023023	XM_018056238	mRNA	NC_030818.1:106023023-106030254:-	rna22001	SLC34A3	PREDICTED: Capra hircus solute carrier family 34 member 3	undetermined	NC_030818.1:106023023-106032580:-
MSTRG.12789	NC_030818.1	106027084	106027621	538	+	2	NC_030818.1:106027084-106027210, NC_030818.1:106027372-106027621	127, 250	377	positions 149-223 (frame +2)	75	19.89	24	-1.02282	0.205655	-0.985396	no	-4062	-	nearest TSS is on opposite strand	antisense	106023023	XM_018056238	mRNA	NC_030818.1:106023023-106030254:-	rna22001	SLC34A3	PREDICTED: Capra hircus solute carrier family 34 member 3	undetermined	NC_030818.1:106023023-106032580:-
MSTRG.12797	NC_030819.1	294940	296372	1433	-	1	NC_030819.1:294940-296372	1433	1433	positions 958-1182 (frame -1)	225	15.7	74	-1.16884	0.0216739	-1.21083	no	83	-	nearest TSS is on same strand	upstream, < 5kb from nearest gene (on same strand)	296454	XM_018056320	mRNA	NC_030819.1:296454-297759:-	rna22049	SOX1	PREDICTED: Capra hircus SRY-box 1	protein-coding gene	NC_030819.1:296454-297759:-
MSTRG.128	NC_030808.1	20489090	20525874	36785	-	4	NC_030808.1:20489090-20490427, NC_030808.1:20507580-20507669, NC_030808.1:20524610-20524711, NC_030808.1:20525795-20525874	1338, 90, 102, 80	1610	positions 219-398 (frame +3)	180	11.18	59	-0.791126	0.00547374	-0.466056	no	-3029	+	nearest TSS is on opposite strand	antisense	20522846	XM_018049328	mRNA	NC_030808.1:20522846-20751856:+	rna186	LOC108636217	PREDICTED: Capra hircus translation initiation factor IF-2-like	protein-coding gene	NC_030808.1:20522846-20751856:+
MSTRG.1281	NC_030809.1	685342	689832	4491	.	1	NC_030809.1:685342-689832	4491	4491	positions 3181-3570 (frame +1)	390	8.68	129	-0.720489	1.12518e-05	-0.42378	no	-55473	-	strandedness of lncRNA not determined	intergenic (> 50kb from nearest gene)	629870	XM_018054662	mRNA	NC_030809.1:629870-684785:-	rna1969	PADI2	PREDICTED: Capra hircus peptidyl arginine deiminase 2	protein-coding gene	NC_030809.1:629870-684785:-
MSTRG.12827	NC_030819.1	1741397	1744656	3260	-	2	NC_030819.1:1741397-1742285, NC_030819.1:1743987-1744656	889, 670	1559	positions 562-852 (frame -1)	291	18.67	96	-1.14037	0.0103338	-0.481669	no	-104451	+	nearest TSS is on opposite strand	intergenic (> 100kb from nearest gene)	1636947	XM_018056365	mRNA	NC_030819.1:1636947-1667327:+	rna22077	IRS2	PREDICTED: Capra hircus insulin receptor substrate 2	protein-coding gene	NC_030819.1:1636947-1667327:+
MSTRG.12835	NC_030819.1	2686308	2687320	1013	+	2	NC_030819.1:2686308-2687044, NC_030819.1:2687138-2687320	737, 183	920	positions 148-339 (frame +1)	192	20.87	63	-1.37164	0.0414853	-2.42372	no	2839	+	nearest TSS is on same strand	upstream, < 5kb from nearest gene (on same strand)	2690158	XM_005687741	mRNA	NC_030819.1:2690249-2697707:+	rna22086	LIG4	PREDICTED: Capra hircus DNA ligase 4	protein-coding gene	NC_030819.1:2690158-2697707:+
MSTRG.12837	NC_030819.1	3685858	3686782	925	.	1	NC_030819.1:3685858-3686782	925	925	positions 514-687 (frame -1)	174	18.81	57	-0.802238	0.06691	-1.35454	no	270229	+	strandedness of lncRNA not determined	intergenic (> 100kb from nearest gene)	3957010	XM_018056371	mRNA	NC_030819.1:3957010-3981786:+	rna22091	ARGLU1	PREDICTED: Capra hircus arginine and glutamate rich 1	protein-coding gene	NC_030819.1:3957010-3981786:+
MSTRG.12844	NC_030819.1	6961115	6971654	10540	-	3	NC_030819.1:6961115-6962247, NC_030819.1:6971323-6971500, NC_030819.1:6971592-6971654	1133, 178, 63	1374	positions 1036-1362 (frame +1)	327	23.8	108	-0.85184	0.102261	-0.461401	no	36418	+	nearest TSS is on opposite strand	intergenic (> 20kb from nearest gene)	7008071	XM_005687740	mRNA	NC_030819.1:7008071-7029124:+	rna22095	SLC10A2	PREDICTED: Capra hircus solute carrier family 10 member 2	protein-coding gene	NC_030819.1:7008071-7029124:+
MSTRG.1285	NC_030809.1	902854	908729	5876	-	4	NC_030809.1:902854-903951, NC_030809.1:904214-904341, NC_030809.1:904781-904855, NC_030809.1:908585-908729	1098, 128, 75, 145	1446	positions 1-540 (frame -1)	540	37.34	179	-0.709487	0.012843	-0.425288	no	-20	+	nearest TSS is on opposite strand	antisense	908710	XM_018054709	mRNA	NC_030809.1:908710-927683:+	rna1974	PADI6	PREDICTED: Capra hircus peptidyl arginine deiminase 6	protein-coding gene	NC_030809.1:908710-927683:+
MSTRG.12852	NC_030819.1	7279703	7280301	599	.	1	NC_030819.1:7279703-7280301	599	599	positions 487-597 (frame +1)	111	18.53	36	-1.36599	0.0269696	-1.67927	no	4274	+	strandedness of lncRNA not determined	upstream, < 5kb from nearest gene (strandedness not determined)	7284574	XM_018056289	mRNA	NC_030819.1:7284574-7320194:+	rna22110	CCDC168	PREDICTED: Capra hircus coiled-coil domain containing 168	protein-coding gene	NC_030819.1:7284574-7320194:+
MSTRG.12869	NC_030819.1	9601768	9682962	81195	+	2	NC_030819.1:9601768-9601863, NC_030819.1:9681614-9682962	96, 1349	1445	positions 198-455 (frame +3)	258	17.85	85	-1.19401	0.0261763	-0.942412	no	-14518	+	nearest TSS is on same strand	intergenic (> 10kb from nearest gene)	9587251	XM_018056395	mRNA	NC_030819.1:9587251-9596026:+	rna22131	ZIC5	PREDICTED: Capra hircus Zic family member 5	protein-coding gene	NC_030819.1:9587251-9596026:+
MSTRG.12872	NC_030819.1	9804379	9809771	5393	+	2	NC_030819.1:9804379-9804673, NC_030819.1:9808893-9809771	295, 879	1174	positions 565-861 (frame -1)	297	25.3	98	-0.943375	0.0232409	-1.56184	no	106279	-	nearest TSS is on opposite strand	intergenic (> 100kb from nearest gene)	9916049	XM_018056401	mRNA	NC_030819.1:9916049-9966298:-	rna22139	TM9SF2	PREDICTED: Capra hircus transmembrane 9 superfamily member 2	protein-coding gene	NC_030819.1:9916049-9966298:-
MSTRG.12875	NC_030819.1	9967102	9969408	2307	-	2	NC_030819.1:9967102-9967524, NC_030819.1:9969260-9969408	423, 149	572	positions 385-570 (frame +1)	186	32.52	62	-1.30357	0.143091	-1.77256	yes	-51054	-	nearest TSS is on same strand	intergenic (> 50kb from nearest gene)	9916049	XM_018056401	mRNA	NC_030819.1:9916049-9966298:-	rna22139	TM9SF2	PREDICTED: Capra hircus transmembrane 9 superfamily member 2	protein-coding gene	NC_030819.1:9916049-9966298:-
MSTRG.12881	NC_030819.1	10699171	10699741	571	.	1	NC_030819.1:10699171-10699741	571	571	positions 158-283 (frame +2)	126	22.07	41	-0.989621	0.142014	-1.64778	no	54492	+	strandedness of lncRNA not determined	intergenic (> 50kb from nearest gene)	10754232	XM_018056423	mRNA	NC_030819.1:10754232-10848970:+	rna22162	STK24	PREDICTED: Capra hircus serine/threonine kinase 24	protein-coding gene	NC_030819.1:10754232-10848970:+
MSTRG.12884	NC_030819.1	10299776	10300397	622	.	1	NC_030819.1:10299776-10300397	622	622	positions 449-601 (frame +2)	153	24.6	50	-1.18313	0.267687	-1.19421	no	448	+	strandedness of lncRNA not determined	upstream, < 5kb from nearest gene (strandedness not determined)	10300844	XM_018056405	mRNA	NC_030819.1:10372858-10589442:+	rna22159	DOCK9	PREDICTED: Capra hircus dedicator of cytokinesis 9	protein-coding gene	NC_030819.1:10300844-10589442:+
MSTRG.12888	NC_030819.1	10752519	10754070	1552	-	1	NC_030819.1:10752519-10754070	1552	1552	positions 151-483 (frame -1)	333	21.46	110	-0.84155	0.00506083	-1.14273	no	163	+	nearest TSS is on opposite strand	upstream, < 5kb from nearest gene (on opposite strand)	10754232	XM_018056423	mRNA	NC_030819.1:10754232-10848970:+	rna22162	STK24	PREDICTED: Capra hircus serine/threonine kinase 24	protein-coding gene	NC_030819.1:10754232-10848970:+
MSTRG.12892	NC_030819.1	11633352	11634067	716	.	1	NC_030819.1:11633352-11634067	716	716	positions 118-198 (frame +1)	81	11.31	26	-1.10199	0.0185963	-2.02177	no	284	-	strandedness of lncRNA not determined	upstream, < 5kb from nearest gene (strandedness not determined)	11634350	XM_013968393	mRNA	NC_030819.1:11634350-11676035:-	rna22169	RAP2A	PREDICTED: Capra hircus RAP2A, member of RAS oncogene family	protein-coding gene	NC_030819.1:11634350-11676035:-
MSTRG.1290	NC_030809.1	1001557	1002530	974	.	1	NC_030809.1:1001557-1002530	974	974	positions 658-972 (frame -1)	315	32.34	105	-1.09344	0.0936915	-1.3279	yes	21336	-	strandedness of lncRNA not determined	intergenic (> 20kb from nearest gene)	1023865	XM_018066210	mRNA	NC_030809.1:1023865-1029210:-	rna1978	LOC108638510	PREDICTED: Capra hircus collagen alpha-1(I) chain-like	protein-coding gene	NC_030809.1:1023865-1029210:-
MSTRG.12900	NC_030819.1	13173082	13174575	1494	+	1	NC_030819.1:13173082-13174575	1494	1494	positions 980-1450 (frame +2)	471	31.53	156	-0.983286	0.079396	-1.36786	no	-8016	-	nearest TSS is on opposite strand	antisense	13165067	XM_018056435	mRNA	NC_030819.1:13165067-13227384:-	rna22182	DNAJC3	PREDICTED: Capra hircus DnaJ heat shock protein family (Hsp40) member C3	protein-coding gene	NC_030819.1:13165067-13227384:-
MSTRG.12921	NC_030819.1	14016351	14061751	45401	-	2	NC_030819.1:14016351-14016373, NC_030819.1:14060493-14061751	23, 1259	1282	positions 850-1107 (frame -1)	258	20.12	85	-0.527503	0.0090216	-1.88786	no	25293	+	nearest TSS is on opposite strand	intergenic (> 20kb from nearest gene)	14087043	XM_018056296	mRNA	NC_030819.1:14087043-14169481:+	rna22194	LOC108637253	PREDICTED: Capra hircus multidrug resistance-associated protein 4-like	protein-coding gene	NC_030819.1:14087043-14169481:+
MSTRG.12937	NC_030819.1	16918878	16920164	1287	.	1	NC_030819.1:16918878-16920164	1287	1287	positions 663-878 (frame +3)	216	16.78	71	-1.10836	0.0192681	-1.60152	no	14226	-	strandedness of lncRNA not determined	intergenic (> 10kb from nearest gene)	16934389	XM_013968320	mRNA	NC_030819.1:16934389-16963023:-	rna22214	GPR180	PREDICTED: Capra hircus G protein-coupled receptor 180	protein-coding gene	NC_030819.1:16934389-16963023:-
MSTRG.12945	NC_030819.1	20457988	20498005	40018	-	3	NC_030819.1:20457988-20458400, NC_030819.1:20478118-20478199, NC_030819.1:20497916-20498005	413, 82, 90	585	positions 185-388 (frame +2)	204	34.87	67	-1.2099	0.119828	-1.11278	no	530420	+	nearest TSS is on opposite strand	intergenic (> 500kb from nearest gene)	21028424	XM_005679501	mRNA	NC_030819.1:21028424-21029287:+	rna22736	TPT1	PREDICTED: Capra hircus tumor protein, translationally-controlled 1	protein-coding gene	NC_030819.1:21028424-71085653:+
MSTRG.1295	NC_030809.1	1070806	1074306	3501	-	2	NC_030809.1:1070806-1071071, NC_030809.1:1074082-1074306	266, 225	491	positions 100-369 (frame +1)	270	54.99	89	-0.963322	0.341454	-2.71499	no	-46942	-	nearest TSS is on same strand	intergenic (> 20kb from nearest gene)	1023865	XM_018066210	mRNA	NC_030809.1:1023865-1029210:-	rna1978	LOC108638510	PREDICTED: Capra hircus collagen alpha-1(I) chain-like	protein-coding gene	NC_030809.1:1023865-1029210:-
MSTRG.12959	NC_030819.1	23760439	23764233	3795	-	1	NC_030819.1:23760439-23764233	3795	3795	positions 2591-2980 (frame +2)	390	10.28	129	-1.11112	4.62569e-05	-0.727049	no	1264	-	nearest TSS is on same strand	upstream, < 5kb from nearest gene (on same strand)	23765496	XM_018056456	mRNA	NC_030819.1:23765496-23775294:-	rna22245	SLITRK5	PREDICTED: Capra hircus SLIT and NTRK like family member 5	protein-coding gene	NC_030819.1:23765496-23775294:-
MSTRG.12983	NC_030819.1	32300288	32302415	2128	.	1	NC_030819.1:32300288-32302415	2128	2128	positions 751-903 (frame +1)	153	7.19	50	-1.18438	0.000225707	-0.711973	no	-2486	+	strandedness of lncRNA not determined	downstream, < 5kb from nearest gene (strandedness not determined)	32297803	XM_018056326	mRNA	NC_030819.1:32297803-32300224:+	rna22270	POU4F1	PREDICTED: Capra hircus POU class 4 homeobox 1	protein-coding gene	NC_030819.1:32297803-32300224:+
MSTRG.12988	NC_030819.1	31551842	31552830	989	-	2	NC_030819.1:31551842-31552635, NC_030819.1:31552769-31552830	794, 62	856	positions 528-852 (frame +3)	325	37.97	108	-1.15126	0.336977	-0.987273	yes	-143282	-	nearest TSS is on same strand	intergenic (> 100kb from nearest gene)	31408561	XM_005687689	mRNA	NC_030819.1:31408561-31482312:-	rna22251	NDFIP2	PREDICTED: Capra hircus Nedd4 family interacting protein 2	protein-coding gene	NC_030819.1:31408561-31482312:-
MSTRG.12996	NC_030819.1	34250557	34251290	734	.	1	NC_030819.1:34250557-34251290	734	734	positions 211-447 (frame -1)	237	32.29	78	-1.0661	0.0763185	-0.822228	no	-226919	+	strandedness of lncRNA not determined	intergenic (> 100kb from nearest gene)	34023639	XM_018056497	mRNA	NC_030819.1:34023639-34029762:+	rna22292	KCTD12	PREDICTED: Capra hircus potassium channel tetramerization domain containing 12	protein-coding gene	NC_030819.1:34023639-34029762:+
MSTRG.13000	NC_030819.1	35095421	35119625	24205	-	5	NC_030819.1:35095421-35095531, NC_030819.1:35096668-35096787, NC_030819.1:35104394-35104544, NC_030819.1:35117352-35117431, NC_030819.1:35119474-35119625	111, 120, 151, 80, 152	614	positions 177-398 (frame +3)	222	36.16	73	-1.16879	0.292016	-0.062663	no	13951	+	nearest TSS is on opposite strand	intergenic (> 10kb from nearest gene)	35133575	XM_018056305	mRNA	NC_030819.1:35133575-35226286:+	rna22294	LOC108637259	PREDICTED: Capra hircus multidrug resistance-associated protein 4-like	protein-coding gene	NC_030819.1:35133575-35226286:+
MSTRG.13026	NC_030819.1	39849952	39857202	7251	-	3	NC_030819.1:39849952-39850019, NC_030819.1:39856686-39856822, NC_030819.1:39857180-39857202	68, 137, 23	228	positions 223-228 (frame +1)	6	2.63	2	-1.07098	2.56002e-07	-2.27568	yes	11112	+	nearest TSS is on opposite strand	intergenic (> 10kb from nearest gene)	39868313	XM_018056515	mRNA	NC_030819.1:39868649-40333750:+	rna22331	DACH1	PREDICTED: Capra hircus dachshund family transcription factor 1	protein-coding gene	NC_030819.1:39868313-40333750:+
MSTRG.13028	NC_030819.1	40334144	40334685	542	.	1	NC_030819.1:40334144-40334685	542	542	positions 320-472 (frame +2)	153	28.23	50	-1.12643	0.0301794	-1.53001	no	-465832	+	strandedness of lncRNA not determined	intergenic (> 100kb from nearest gene)	39868313	XM_018056515	mRNA	NC_030819.1:39868649-40333750:+	rna22331	DACH1	PREDICTED: Capra hircus dachshund family transcription factor 1	protein-coding gene	NC_030819.1:39868313-40333750:+
MSTRG.13079	NC_030819.1	51131357	51131982	626	.	1	NC_030819.1:51131357-51131982	626	626	positions 124-438 (frame +1)	315	50.32	104	-0.772411	0.275121	-1.87006	no	4365	+	strandedness of lncRNA not determined	upstream, < 5kb from nearest gene (strandedness not determined)	51136346	XM_018056549	mRNA	NC_030819.1:51136346-51142341:+	rna22382	SAP18	PREDICTED: Capra hircus Sin3A associated protein 18	protein-coding gene	NC_030819.1:51136346-51142341:+
MSTRG.1308	NC_030809.1	2036780	2046848	10069	-	2	NC_030809.1:2036780-2038471, NC_030809.1:2046705-2046848	1692, 144	1836	positions 385-786 (frame -1)	402	21.9	133	-0.900066	0.014787	-0.444745	no	-13447	+	nearest TSS is on opposite strand	antisense	2023334	XM_018054740	mRNA	NC_030809.1:2023334-2132765:+	rna1988	PAX7	PREDICTED: Capra hircus paired box 7	protein-coding gene	NC_030809.1:2023334-2132765:+
MSTRG.13117	NC_030819.1	54638260	54642848	4589	-	2	NC_030819.1:54638260-54639803, NC_030819.1:54642108-54642848	1544, 741	2285	positions 1180-1437 (frame -1)	258	11.29	85	-0.545185	0.0009536	-0.179391	no	2794	-	nearest TSS is on same strand	upstream, < 5kb from nearest gene (on same strand)	54645641	XM_018056592	mRNA	NC_030819.1:54645641-54654720:-	rna22451	URAD	PREDICTED: Capra hircus ureidoimidazoline (2-oxo-4-hydroxy-4-carboxy-5-) decarboxylase	protein-coding gene	NC_030819.1:54645641-54654720:-
MSTRG.13125	NC_030819.1	54799027	54808257	9231	-	5	NC_030819.1:54799027-54801952, NC_030819.1:54802941-54803311, NC_030819.1:54803595-54804045, NC_030819.1:54804194-54806147, NC_030819.1:54806186-54808257	2926, 371, 451, 1954, 2072	7774	positions 3733-4038 (frame -1)	306	3.94	101	-0.995738	2.12588e-10	-2.45822	no	-28456	+	nearest TSS is on opposite strand	antisense	54770572	XM_018056594	mRNA	NC_030819.1:54770580-54892816:+	rna22457	PAN3	PREDICTED: Capra hircus PAN3 poly(A) specific ribonuclease subunit	undetermined	NC_030819.1:54770572-54892816:+
MSTRG.13126	NC_030819.1	55790011	55820086	30076	-	2	NC_030819.1:55790011-55790811, NC_030819.1:55819996-55820086	801, 91	892	positions 70-186 (frame -1)	117	13.12	38	-1.39404	0.0371639	-2.76933	no	43699	-	nearest TSS is on same strand	intergenic (> 20kb from nearest gene)	55863784	XM_005687541	mRNA	NC_030819.1:55863784-55912351:-	rna22472	UBL3	PREDICTED: Capra hircus ubiquitin like 3	protein-coding gene	NC_030819.1:55863784-55912351:-
MSTRG.1313	NC_030809.1	2404325	2407454	3130	+	3	NC_030809.1:2404325-2404517, NC_030809.1:2406302-2406367, NC_030809.1:2406952-2407454	193, 66, 503	762	positions 169-369 (frame +1)	201	26.38	66	-1.10863	0.0877422	-1.49756	no	-107578	-	nearest TSS is on opposite strand	intergenic (> 100kb from nearest gene)	2296748	XM_018054762	mRNA	NC_030809.1:2296748-2347439:-	rna1993	IFFO2	PREDICTED: Capra hircus intermediate filament family orphan 2	protein-coding gene	NC_030809.1:2296748-2347457:-
MSTRG.13130	NC_030819.1	56051284	56052417	1134	-	2	NC_030819.1:56051284-56052078, NC_030819.1:56052276-56052417	795, 142	937	positions 376-699 (frame -1)	324	34.58	107	-0.958801	0.069622	-0.288193	no	129164	-	nearest TSS is on same strand	intergenic (> 100kb from nearest gene)	56181580	XM_013968244	mRNA	NC_030819.1:56181580-56234521:-	rna22478	KATNAL1	PREDICTED: Capra hircus katanin catalytic subunit A1 like 1	protein-coding gene	NC_030819.1:56181580-56235172:-
MSTRG.1314	NC_030809.1	2438014	2439709	1696	+	1	NC_030809.1:2438014-2439709	1696	1696	positions 1042-1524 (frame -1)	483	28.48	160	-0.710104	0.00724602	-1.24362	no	-141267	-	nearest TSS is on opposite strand	intergenic (> 100kb from nearest gene)	2296748	XM_018054762	mRNA	NC_030809.1:2296748-2347439:-	rna1993	IFFO2	PREDICTED: Capra hircus intermediate filament family orphan 2	protein-coding gene	NC_030809.1:2296748-2347457:-
MSTRG.13149	NC_030819.1	58195976	58197253	1278	.	1	NC_030819.1:58195976-58197253	1278	1278	positions 946-1203 (frame +1)	258	20.19	85	-1.39454	0.0310622	-0.1313	no	18478	+	strandedness of lncRNA not determined	intergenic (> 10kb from nearest gene)	58215730	XM_018056632	mRNA	NC_030819.1:58215731-58389658:+	rna22522	PDS5B	PREDICTED: Capra hircus PDS5 cohesin associated factor B	protein-coding gene	NC_030819.1:58215730-58389658:+
MSTRG.1315	NC_030809.1	2446790	2450891	4102	+	2	NC_030809.1:2446790-2447686, NC_030809.1:2447887-2450891	897, 3005	3902	positions 1513-2184 (frame +1)	672	17.22	223	-0.877969	0.000758304	-0.411525	no	-150043	-	nearest TSS is on opposite strand	intergenic (> 100kb from nearest gene)	2296748	XM_018054762	mRNA	NC_030809.1:2296748-2347439:-	rna1993	IFFO2	PREDICTED: Capra hircus intermediate filament family orphan 2	protein-coding gene	NC_030809.1:2296748-2347457:-
MSTRG.13150	NC_030819.1	58202827	58212482	9656	-	2	NC_030819.1:58202827-58202924, NC_030819.1:58212164-58212482	98, 319	417	positions 112-411 (frame -1)	300	71.94	99	-1.172	0.102841	-1.71131	no	3249	+	nearest TSS is on opposite strand	upstream, < 5kb from nearest gene (on opposite strand)	58215730	XM_018056632	mRNA	NC_030819.1:58215731-58389658:+	rna22522	PDS5B	PREDICTED: Capra hircus PDS5 cohesin associated factor B	protein-coding gene	NC_030819.1:58215730-58389658:+
MSTRG.13170	NC_030819.1	59717272	59718182	911	.	1	NC_030819.1:59717272-59718182	911	911	positions 439-600 (frame -1)	162	17.78	53	-0.993037	0.0143381	-1.11031	no	-413442	+	strandedness of lncRNA not determined	intergenic (> 100kb from nearest gene)	59303831	XM_018056644	mRNA	NC_030819.1:59303831-59319772:+	rna22532	RFC3	PREDICTED: Capra hircus replication factor C subunit 3	protein-coding gene	NC_030819.1:59303831-59319772:+
MSTRG.13177	NC_030819.1	61490147	61490914	768	-	1	NC_030819.1:61490147-61490914	768	768	positions 427-642 (frame +1)	216	28.12	71	-1.09757	0.0720079	-2.04869	no	1667	-	nearest TSS is on same strand	upstream, < 5kb from nearest gene (on same strand)	61492580	XM_005687509	mRNA	NC_030819.1:61492580-61526034:-	rna22551	SPG20	PREDICTED: Capra hircus spastic paraplegia 20 (Troyer syndrome)	protein-coding gene	NC_030819.1:61492580-61526034:-
MSTRG.1318	NC_030809.1	2672362	2678571	6210	-	6	NC_030809.1:2672362-2674554, NC_030809.1:2676318-2676447, NC_030809.1:2677022-2677121, NC_030809.1:2677333-2677429, NC_030809.1:2678248-2678352, NC_030809.1:2678525-2678571	2193, 130, 100, 97, 105, 47	2672	positions 42-470 (frame +3)	429	16.06	142	-0.623319	0.00192279	-1.87306	no	14241	-	nearest TSS is on same strand	intergenic (> 10kb from nearest gene)	2692811	XM_018054806	mRNA	NC_030809.1:2692811-2796424:-	rna2005	CAPZB	PREDICTED: Capra hircus capping actin protein of muscle Z-line beta subunit	protein-coding gene	NC_030809.1:2692811-2796424:-
MSTRG.13197	NC_030819.1	63869259	63869810	552	.	1	NC_030819.1:63869259-63869810	552	552	positions 279-549 (frame +3)	271	49.09	90	-1.02251	0.313271	-1.2843	yes	43641	+	strandedness of lncRNA not determined	intergenic (> 20kb from nearest gene)	63913450	XM_018056684	mRNA	NC_030819.1:63913450-63973724:+	rna22596	COG6	PREDICTED: Capra hircus component of oligomeric golgi complex 6	protein-coding gene	NC_030819.1:63913450-63973724:+
MSTRG.13210	NC_030819.1	65290430	65291782	1353	.	1	NC_030819.1:65290430-65291782	1353	1353	positions 602-841 (frame +2)	240	17.74	79	-1.10892	0.0215996	-2.15611	no	7446	-	strandedness of lncRNA not determined	intergenic (> 5kb from nearest gene)	65299227	XM_005687471	mRNA	NC_030819.1:65299227-65306579:-	rna22624	CCDC70	PREDICTED: Capra hircus coiled-coil domain containing 70	protein-coding gene	NC_030819.1:65299227-65306579:-
MSTRG.13230	NC_030819.1	67023369	67024091	723	-	1	NC_030819.1:67023369-67024091	723	723	positions 280-546 (frame -1)	267	36.93	88	-1.22481	0.0278542	-0.823365	no	150	-	nearest TSS is on same strand	upstream, < 5kb from nearest gene (on same strand)	67024240	XM_018056711	mRNA	NC_030819.1:67024240-67070816:-	rna22646	LOC108637304	PREDICTED: Capra hircus gametogenetin-like	protein-coding gene	NC_030819.1:67024240-67070816:-
MSTRG.13234	NC_030819.1	67113354	67114060	707	.	1	NC_030819.1:67113354-67114060	707	707	positions 253-480 (frame -1)	228	32.25	75	-1.08877	0.0195427	-1.72833	no	14427	-	strandedness of lncRNA not determined	intergenic (> 10kb from nearest gene)	67128486	XM_005687464	mRNA	NC_030819.1:67128486-67135129:-	rna22661	KCNRG	PREDICTED: Capra hircus potassium channel regulator	protein-coding gene	NC_030819.1:67128486-67135129:-
MSTRG.13247	NC_030819.1	68046163	68050692	4530	-	2	NC_030819.1:68046163-68047884, NC_030819.1:68050388-68050692	1722, 305	2027	positions 1872-2025 (frame +3)	154	7.6	51	-1.2524	0.00169465	-0.781281	yes	80303	-	nearest TSS is on same strand	intergenic (> 50kb from nearest gene)	68130994	XM_018056743	mRNA	NC_030819.1:68130994-68150636:-	rna22690	CYSLTR2	PREDICTED: Capra hircus cysteinyl leukotriene receptor 2	protein-coding gene	NC_030819.1:68130994-68150636:-
MSTRG.13248	NC_030819.1	68052284	68055814	3531	-	3	NC_030819.1:68052284-68053488, NC_030819.1:68053583-68053635, NC_030819.1:68055688-68055814	1205, 53, 127	1385	positions 136-297 (frame +1)	162	11.7	53	-1.10574	0.00491612	-1.07139	no	75181	-	nearest TSS is on same strand	intergenic (> 50kb from nearest gene)	68130994	XM_018056743	mRNA	NC_030819.1:68130994-68150636:-	rna22690	CYSLTR2	PREDICTED: Capra hircus cysteinyl leukotriene receptor 2	protein-coding gene	NC_030819.1:68130994-68150636:-
MSTRG.13302	NC_030819.1	75230119	75232095	1977	+	2	NC_030819.1:75230119-75230575, NC_030819.1:75231958-75232095	457, 138	595	positions 19-153 (frame +1)	135	22.69	44	-1.17233	0.0398252	-2.12743	no	6205	-	nearest TSS is on opposite strand	intergenic (> 5kb from nearest gene)	75238299	XM_018056809	mRNA	NC_030819.1:75238299-75261375:-	rna22790	WBP4	PREDICTED: Capra hircus WW domain binding protein 4	protein-coding gene	NC_030819.1:75238299-75261375:-
MSTRG.13324	NC_030819.1	84671318	84672583	1266	+	2	NC_030819.1:84671318-84671452, NC_030819.1:84672228-84672583	135, 356	491	positions 111-302 (frame +3)	192	39.1	63	-0.874801	0.197519	-2.51715	no	83823	+	nearest TSS is on same strand	intergenic (> 50kb from nearest gene)	84756405	XM_018056823	mRNA	NC_030819.1:84756405-84986274:+	rna22814	TDRD3	PREDICTED: Capra hircus tudor domain containing 3	protein-coding gene	NC_030819.1:84756405-84986274:+
MSTRG.13335	NC_030820.1	326673	328722	2050	.	1	NC_030820.1:326673-328722	2050	2050	positions 1463-1729 (frame +2)	267	13.02	88	-1.18123	0.00208336	-1.57017	no	10934	-	strandedness of lncRNA not determined	intergenic (> 10kb from nearest gene)	339655	XM_005687805	mRNA	NC_030820.1:339655-410002:-	rna22818	TMX4	PREDICTED: Capra hircus thioredoxin related transmembrane protein 4	protein-coding gene	NC_030820.1:339655-410002:-
MSTRG.13341	NC_030820.1	2213412	2217031	3620	-	2	NC_030820.1:2213412-2214630, NC_030820.1:2215386-2217031	1219, 1646	2865	positions 436-828 (frame -1)	393	13.72	130	-1.08355	0.000427117	-0.598404	no	-4	+	nearest TSS is on opposite strand	antisense	2217028	XM_013968418	mRNA	NC_030820.1:2221790-2234346:+	rna22831	LAMP5	PREDICTED: Capra hircus lysosomal associated membrane protein family member 5	protein-coding gene	NC_030820.1:2217028-2234346:+
MSTRG.13350	NC_030820.1	3080920	3082768	1849	.	1	NC_030820.1:3080920-3082768	1849	1849	positions 993-1175 (frame +3)	183	9.9	60	-1.08938	0.00473006	-1.65656	no	-20949	+	strandedness of lncRNA not determined	intergenic (> 20kb from nearest gene)	3059972	XM_005687811	mRNA	NC_030820.1:3059972-3080669:+	rna22833	ANKEF1	PREDICTED: Capra hircus ankyrin repeat and EF-hand domain containing 1	protein-coding gene	NC_030820.1:3059972-3080669:+
MSTRG.13353	NC_030820.1	3135205	3211861	76657	-	7	NC_030820.1:3135205-3136806, NC_030820.1:3137692-3137817, NC_030820.1:3138911-3139439, NC_030820.1:3140021-3140120, NC_030820.1:3142478-3142621, NC_030820.1:3191503-3191594, NC_030820.1:3211667-3211861	1602, 126, 529, 100, 144, 92, 195	2788	positions 2531-2785 (frame +2)	255	9.15	84	-1.05024	0.000543402	-0.16331	no	66174	+	nearest TSS is on opposite strand	intergenic (> 50kb from nearest gene)	3278034	XM_005687812	mRNA	NC_030820.1:3278034-3365521:+	rna22836	SNAP25	PREDICTED: Capra hircus synaptosome associated protein 25	protein-coding gene	NC_030820.1:3278034-3365521:+
MSTRG.13379	NC_030820.1	10609337	10687835	78499	-	3	NC_030820.1:10609337-10609530, NC_030820.1:10611183-10611387, NC_030820.1:10687229-10687835	194, 205, 607	1006	positions 470-910 (frame +2)	441	43.84	146	-0.521056	0.448584	-0.98784	no	292	+	nearest TSS is on opposite strand	upstream, < 5kb from nearest gene (on opposite strand)	10688126	XM_005687839	mRNA	NC_030820.1:10691278-10725032:+	rna22882	FBXO18	PREDICTED: Capra hircus F-box protein, helicase, 18	protein-coding gene	NC_030820.1:10688126-10726892:+
MSTRG.13399	NC_030820.1	12811917	12845005	33089	+	4	NC_030820.1:12811917-12812131, NC_030820.1:12839943-12840007, NC_030820.1:12841238-12841427, NC_030820.1:12844726-12845005	215, 65, 190, 280	750	positions 181-444 (frame +1)	264	35.2	87	-0.873154	0.271951	-0.299007	no	-432595	+	nearest TSS is on same strand	intergenic (> 100kb from nearest gene)	12379323	XM_018056969	mRNA	NC_030820.1:12379324-12399872:+	rna22911	GATA3	PREDICTED: Capra hircus GATA binding protein 3	protein-coding gene	NC_030820.1:12379323-12399872:+
MSTRG.13404	NC_030820.1	10794269	10798729	4461	+	4	NC_030820.1:10794269-10795099, NC_030820.1:10795833-10795990, NC_030820.1:10797087-10797223, NC_030820.1:10798231-10798729	831, 158, 137, 499	1625	positions 1016-1393 (frame +2)	378	23.26	125	-0.653215	0.0417202	-0.858172	no	-4945	-	nearest TSS is on opposite strand	antisense	10789325	XM_018056950	mRNA	NC_030820.1:10789325-10832864:-	rna22888	IL2RA	PREDICTED: Capra hircus interleukin 2 receptor subunit alpha	protein-coding gene	NC_030820.1:10789325-10832864:-
MSTRG.13416	NC_030820.1	16859741	16860336	596	.	1	NC_030820.1:16859741-16860336	596	596	positions 9-152 (frame +3)	144	24.16	47	-1.06923	0.10219	-1.3955	no	34100	-	strandedness of lncRNA not determined	intergenic (> 20kb from nearest gene)	16894435	XM_013968507	mRNA	NC_030820.1:16894435-16951908:-	rna22967	LOC102175218	PREDICTED: Capra hircus ankyrin repeat domain-containing protein 26	protein-coding gene	NC_030820.1:16894435-16951908:-
MSTRG.13445	NC_030820.1	17796796	17797890	1095	+	2	NC_030820.1:17796796-17796969, NC_030820.1:17797781-17797890	174, 110	284		0	0	0	-0.907582	0.029131	-1.90265	yes	6043	+	nearest TSS is on same strand	intergenic (> 5kb from nearest gene)	17803932	XM_005687901	mRNA	NC_030820.1:17884165-18377838:+	rna23045	PARD3	PREDICTED: Capra hircus par-3 family cell polarity regulator	protein-coding gene	NC_030820.1:17803932-18377838:+
MSTRG.13448	NC_030820.1	19254342	19255709	1368	.	1	NC_030820.1:19254342-19255709	1368	1368	positions 841-1026 (frame +1)	186	13.6	61	-1.16608	0.01623	-1.49056	no	53151	+	strandedness of lncRNA not determined	intergenic (> 50kb from nearest gene)	19308859	NM_001314156	mRNA	NC_030820.1:19326903-19351002:+	rna23053	ITGB1	Capra hircus integrin subunit beta 1	protein-coding gene	NC_030820.1:19308859-19352144:+
MSTRG.13455	NC_030820.1	19353112	19355168	2057	.	1	NC_030820.1:19353112-19355168	2057	2057	positions 792-1046 (frame +3)	255	12.4	84	-1.0902	0.00524534	-0.987724	no	-44254	+	strandedness of lncRNA not determined	intergenic (> 20kb from nearest gene)	19308859	NM_001314156	mRNA	NC_030820.1:19326903-19351002:+	rna23053	ITGB1	Capra hircus integrin subunit beta 1	protein-coding gene	NC_030820.1:19308859-19352144:+
MSTRG.13464	NC_030820.1	22121821	22125198	3378	-	1	NC_030820.1:22121821-22125198	3378	3378	positions 1538-1726 (frame +2)	189	5.6	62	-1.18328	2.03247e-05	-0.820447	no	58	-	nearest TSS is on same strand	upstream, < 5kb from nearest gene (on same strand)	22125255	XM_018057077	mRNA	NC_030820.1:22125255-22128809:-	rna23068	SKIDA1	PREDICTED: Capra hircus SKI/DACH domain containing 1	protein-coding gene	NC_030820.1:22125255-22128809:-
MSTRG.1348	NC_030809.1	3832665	3839621	6957	-	2	NC_030809.1:3832665-3834337, NC_030809.1:3838887-3839621	1673, 735	2408	positions 2056-2406 (frame +1)	351	14.58	117	-0.511654	0.00250337	-0.925128	yes	-4068	-	nearest TSS is on same strand	downstream, < 5kb from nearest gene (on same strand)	3828598	XM_018055010	mRNA	NC_030809.1:3828598-3832624:-	rna2037	CAMK2N1	PREDICTED: Capra hircus calcium/calmodulin dependent protein kinase II inhibitor 1	protein-coding gene	NC_030809.1:3828598-3832624:-
MSTRG.13487	NC_030820.1	25029258	25030941	1684	-	2	NC_030820.1:25029258-25029628, NC_030820.1:25030901-25030941	371, 41	412	positions 70-201 (frame -1)	132	32.04	43	-1.20738	0.131303	-1.88193	no	11510	-	nearest TSS is on same strand	intergenic (> 10kb from nearest gene)	25042450	XM_018057107	mRNA	NC_030820.1:25042450-25143324:-	rna23127	PRTFDC1	PREDICTED: Capra hircus phosphoribosyl transferase domain containing 1	protein-coding gene	NC_030820.1:25042450-25143324:-
MSTRG.13497	NC_030820.1	26144947	26145446	500	.	1	NC_030820.1:26144947-26145446	500	500	positions 313-450 (frame +1)	138	27.6	45	-1.03244	0.0473301	-1.87104	no	1714	-	strandedness of lncRNA not determined	upstream, < 5kb from nearest gene (strandedness not determined)	26147159	XM_018057113	mRNA	NC_030820.1:26147159-26150735:-	rna23135	FZD8	PREDICTED: Capra hircus frizzled class receptor 8	protein-coding gene	NC_030820.1:26147159-26150735:-
MSTRG.13503	NC_030820.1	24446916	24469324	22409	-	4	NC_030820.1:24446916-24448283, NC_030820.1:24449496-24449620, NC_030820.1:24453970-24454144, NC_030820.1:24469249-24469324	1368, 125, 175, 76	1744	positions 1447-1743 (frame -1)	297	17.03	99	-0.953441	0.00762914	-0.732593	yes	-195916	+	nearest TSS is on opposite strand	antisense	24251001	XM_005687938	mRNA	NC_030820.1:24433608-24783385:+	rna23117	KIAA1217	PREDICTED: Capra hircus KIAA1217 ortholog	protein-coding gene	NC_030820.1:24251001-24783385:+
MSTRG.13515	NC_030820.1	28736558	28747596	11039	+	3	NC_030820.1:28736558-28736800, NC_030820.1:28739757-28739870, NC_030820.1:28747190-28747596	243, 114, 407	764	positions 17-247 (frame +2)	231	30.24	76	-0.856202	0.103981	-1.99637	no	40647	-	nearest TSS is on opposite strand	intergenic (> 20kb from nearest gene)	28788242	XM_018057133	mRNA	NC_030820.1:28788242-28807532:-	rna23162	CDNF	PREDICTED: Capra hircus cerebral dopamine neurotrophic factor	protein-coding gene	NC_030820.1:28788242-28807532:-
MSTRG.13518	NC_030820.1	27683785	27693432	9648	+	4	NC_030820.1:27683785-27683849, NC_030820.1:27686361-27686558, NC_030820.1:27687053-27687254, NC_030820.1:27691997-27693432	65, 198, 202, 1436	1901	positions 1455-1655 (frame +3)	201	10.57	66	-0.818711	0.00316592	-1.42778	no	-17099	-	nearest TSS is on opposite strand	antisense	27666687	XM_018057129	mRNA	NC_030820.1:27666687-27991551:-	rna23157	FRMD4A	PREDICTED: Capra hircus FERM domain containing 4A	protein-coding gene	NC_030820.1:27666687-27991551:-
MSTRG.13532	NC_030820.1	29997583	30096818	99236	-	3	NC_030820.1:29997583-29998181, NC_030820.1:30040268-30040371, NC_030820.1:30096531-30096818	599, 104, 288	991	positions 175-540 (frame +1)	366	36.93	121	-0.804267	0.0759267	-1.22628	no	170221	+	nearest TSS is on opposite strand	intergenic (> 100kb from nearest gene)	30267038	XM_005687975	mRNA	NC_030820.1:30306752-30344999:+	rna23192	PTER	PREDICTED: Capra hircus phosphotriesterase related	protein-coding gene	NC_030820.1:30267038-30344999:+
MSTRG.13536	NC_030820.1	30348523	30350423	1901	.	1	NC_030820.1:30348523-30350423	1901	1901	positions 1447-1701 (frame -1)	255	13.41	84	-1.27083	0.000417179	-1.34097	no	-3421	-	strandedness of lncRNA not determined	lcnRNA overlaps coordinates of a known gene, although its strandedness with respect to that gene is not determined	30345103	XM_005688053	mRNA	NC_030820.1:30345103-30355142:-	rna23195	C1QL3	PREDICTED: Capra hircus complement C1q like 3	protein-coding gene	NC_030820.1:30345103-30355142:-
MSTRG.13537	NC_030820.1	30403958	30404528	571	.	1	NC_030820.1:30403958-30404528	571	571	positions 112-237 (frame +1)	126	22.07	41	-1.11303	0.0354419	-1.4468	no	7413	-	strandedness of lncRNA not determined	intergenic (> 5kb from nearest gene)	30411940	XM_005687977	mRNA	NC_030820.1:30411940-30612587:-	rna23196	RSU1	PREDICTED: Capra hircus Ras suppressor protein 1	protein-coding gene	NC_030820.1:30411940-30612587:-
MSTRG.13538	NC_030820.1	30410283	30411919	1637	-	1	NC_030820.1:30410283-30411919	1637	1637	positions 1307-1537 (frame +2)	231	14.11	76	-1.12851	0.00962018	-1.59521	no	22	-	nearest TSS is on same strand	upstream, < 5kb from nearest gene (on same strand)	30411940	XM_005687977	mRNA	NC_030820.1:30411940-30612587:-	rna23196	RSU1	PREDICTED: Capra hircus Ras suppressor protein 1	protein-coding gene	NC_030820.1:30411940-30612587:-
MSTRG.13548	NC_030820.1	31809069	31845510	36442	+	6	NC_030820.1:31809069-31809200, NC_030820.1:31820064-31820236, NC_030820.1:31826496-31826626, NC_030820.1:31827263-31827428, NC_030820.1:31831216-31831311, NC_030820.1:31845392-31845510	132, 173, 131, 166, 96, 119	817	positions 638-816 (frame +2)	179	21.91	59	-0.620829	0.3615	-1.02855	yes	70156	+	nearest TSS is on same strand	intergenic (> 50kb from nearest gene)	31915665	XM_005687987	mRNA	NC_030820.1:32200169-32336714:+	rna23215	CACNB2	PREDICTED: Capra hircus calcium voltage-gated channel auxiliary subunit beta 2	protein-coding gene	NC_030820.1:31915665-32336714:+
MSTRG.13561	NC_030820.1	33494170	33498171	4002	-	1	NC_030820.1:33494170-33498171	4002	4002	positions 345-764 (frame +3)	420	10.49	139	-1.15171	2.59505e-05	-0.783989	no	97404	+	nearest TSS is on opposite strand	intergenic (> 50kb from nearest gene)	33595574	XM_005688005	mRNA	NC_030820.1:33595574-33789601:+	rna23254	ZNF438	PREDICTED: Capra hircus zinc finger protein 438	protein-coding gene	NC_030820.1:33595574-33789601:+
MSTRG.13562	NC_030820.1	33498665	33520102	21438	+	2	NC_030820.1:33498665-33498893, NC_030820.1:33519566-33520102	229, 537	766	positions 496-663 (frame -1)	168	21.93	55	-1.30746	0.072904	-1.5777	no	75473	+	nearest TSS is on same strand	intergenic (> 50kb from nearest gene)	33595574	XM_005688005	mRNA	NC_030820.1:33595574-33789601:+	rna23254	ZNF438	PREDICTED: Capra hircus zinc finger protein 438	protein-coding gene	NC_030820.1:33595574-33789601:+
MSTRG.13565	NC_030820.1	33085010	33139348	54339	+	3	NC_030820.1:33085010-33085219, NC_030820.1:33085383-33085463, NC_030820.1:33138720-33139348	210, 81, 629	920	positions 61-447 (frame +1)	387	42.07	128	-0.819155	0.285313	-0.263248	no	-15673	-	nearest TSS is on opposite strand	antisense	33123676	XM_018057180	mRNA	NC_030820.1:33123676-33323855:-	rna23241	ZEB1	PREDICTED: Capra hircus zinc finger E-box binding homeobox 1	protein-coding gene	NC_030820.1:33123676-33323855:-
MSTRG.13586	NC_030820.1	35729404	35743921	14518	-	3	NC_030820.1:35729404-35731071, NC_030820.1:35738663-35738789, NC_030820.1:35743739-35743921	1668, 127, 183	1978	positions 1-531 (frame -1)	531	26.85	176	-0.576114	0.0678684	-1.69309	no	-47810	+	nearest TSS is on opposite strand	antisense	35681595	XM_018057215	mRNA	NC_030820.1:35681595-35915475:+	rna23289	MPP7	PREDICTED: Capra hircus membrane palmitoylated protein 7	protein-coding gene	NC_030820.1:35681595-35915475:+
MSTRG.13613	NC_030820.1	37888764	37890136	1373	+	3	NC_030820.1:37888764-37888933, NC_030820.1:37889060-37889239, NC_030820.1:37889423-37890136	170, 180, 714	1064	positions 673-882 (frame -1)	210	19.74	69	-1.22352	0.0200374	-0.102555	no	-33943	+	nearest TSS is on same strand	intergenic (> 20kb from nearest gene)	37854822	XM_018057235	mRNA	NC_030820.1:37854826-37869200:+	rna23323	ZNF133	PREDICTED: Capra hircus zinc finger protein 133	protein-coding gene	NC_030820.1:37854822-37869200:+
MSTRG.13628	NC_030820.1	38265660	38268783	3124	+	1	NC_030820.1:38265660-38268783	3124	3124	positions 368-733 (frame +2)	366	11.72	121	-0.984568	0.000290674	-0.570639	no	10600	+	nearest TSS is on same strand	intergenic (> 10kb from nearest gene)	38279382	XM_018057246	mRNA	NC_030820.1:38279382-38704266:+	rna23346	SLC24A3	PREDICTED: Capra hircus solute carrier family 24 member 3	protein-coding gene	NC_030820.1:38279382-38704266:+
MSTRG.13641	NC_030820.1	40226914	40239247	12334	-	3	NC_030820.1:40226914-40228010, NC_030820.1:40228542-40228664, NC_030820.1:40237116-40239247	1097, 123, 2132	3352	positions 2120-2797 (frame +2)	678	20.23	225	-0.547573	0.00406576	-0.721787	no	20990	+	nearest TSS is on opposite strand	intergenic (> 20kb from nearest gene)	40260236	XM_018056887	mRNA	NC_030820.1:40260236-40270605:+	rna23375	PAX1	PREDICTED: Capra hircus paired box 1	protein-coding gene	NC_030820.1:40260236-40270605:+
MSTRG.13642	NC_030820.1	40239311	40242817	3507	.	1	NC_030820.1:40239311-40242817	3507	3507	positions 2237-2587 (frame +2)	351	10.01	116	-0.851849	0.000162844	-1.23453	no	17420	+	strandedness of lncRNA not determined	intergenic (> 10kb from nearest gene)	40260236	XM_018056887	mRNA	NC_030820.1:40260236-40270605:+	rna23375	PAX1	PREDICTED: Capra hircus paired box 1	protein-coding gene	NC_030820.1:40260236-40270605:+
MSTRG.13660	NC_030820.1	41542382	41543164	783	.	1	NC_030820.1:41542382-41543164	783	783	positions 91-390 (frame -1)	300	38.31	99	-1.32424	0.0935509	-2.09593	no	-4313	-	strandedness of lncRNA not determined	downstream, < 5kb from nearest gene (strandedness not determined)	41538070	XM_013968612	mRNA	NC_030820.1:41538070-41542025:-	rna23403	LOC102184534	PREDICTED: Capra hircus cystatin-C	protein-coding gene	NC_030820.1:41538070-41542025:-
MSTRG.13672	NC_030820.1	42241935	42243904	1970	.	1	NC_030820.1:42241935-42243904	1970	1970	positions 1627-1782 (frame +1)	156	7.92	51	-0.985663	0.00865536	-0.676871	no	20477	+	strandedness of lncRNA not determined	intergenic (> 20kb from nearest gene)	42264380	XM_018057299	mRNA	NC_030820.1:42264380-42293618:+	rna23424	GDI2	PREDICTED: Capra hircus GDP dissociation inhibitor 2	protein-coding gene	NC_030820.1:42264380-42293618:+
MSTRG.13678	NC_030820.1	42502052	42504814	2763	+	2	NC_030820.1:42502052-42502378, NC_030820.1:42502862-42504814	327, 1953	2280	positions 1804-2082 (frame +1)	279	12.24	92	-1.04344	0.00111912	-1.49989	no	3283	-	nearest TSS is on opposite strand	upstream, < 5kb from nearest gene (on opposite strand)	42508096	XM_005688098	mRNA	NC_030820.1:42508096-42519833:-	rna23437	NET1	PREDICTED: Capra hircus neuroepithelial cell transforming 1	protein-coding gene	NC_030820.1:42508096-42543833:-
MSTRG.13683	NC_030820.1	43404352	43450450	46099	+	2	NC_030820.1:43404352-43404734, NC_030820.1:43450370-43450450	383, 81	464	positions 201-446 (frame +3)	246	53.02	81	-1.15316	0.35341	-1.40989	no	-94709	+	nearest TSS is on same strand	intergenic (> 50kb from nearest gene)	43309644	XM_005688140	mRNA	NC_030820.1:43309644-43310476:+	rna23483	LOC102188953	PREDICTED: Capra hircus malignant T-cell-amplified sequence 1	protein-coding gene	NC_030820.1:43309644-43310476:+
MSTRG.13685	NC_030820.1	43765659	43781942	16284	-	3	NC_030820.1:43765659-43766190, NC_030820.1:43781486-43781576, NC_030820.1:43781792-43781942	532, 91, 151	774	positions 201-425 (frame +3)	225	29.07	74	-0.971496	0.0615515	-1.93091	no	226722	+	nearest TSS is on opposite strand	intergenic (> 100kb from nearest gene)	44008663	XM_018057330	mRNA	NC_030820.1:44008663-44017431:+	rna23487	KLF6	PREDICTED: Capra hircus Kruppel like factor 6	protein-coding gene	NC_030820.1:44008663-44017431:+
MSTRG.13692	NC_030820.1	44294854	44298528	3675	-	3	NC_030820.1:44294854-44296056, NC_030820.1:44297660-44297717, NC_030820.1:44298268-44298528	1203, 58, 261	1522	positions 795-1274 (frame +3)	480	31.54	159	-1.00972	0.0986731	-0.709375	no	195520	+	nearest TSS is on opposite strand	intergenic (> 100kb from nearest gene)	44494047	XM_018057332	mRNA	NC_030820.1:44494047-44519985:+	rna23492	PITRM1	PREDICTED: Capra hircus pitrilysin metallopeptidase 1	protein-coding gene	NC_030820.1:44494047-44520033:+
MSTRG.13693	NC_030820.1	44376578	44386166	9589	-	2	NC_030820.1:44376578-44378242, NC_030820.1:44385748-44386166	1665, 419	2084	positions 189-659 (frame +3)	471	22.6	156	-0.788578	0.0198151	-1.3959	no	107882	+	nearest TSS is on opposite strand	intergenic (> 100kb from nearest gene)	44494047	XM_018057332	mRNA	NC_030820.1:44494047-44519985:+	rna23492	PITRM1	PREDICTED: Capra hircus pitrilysin metallopeptidase 1	protein-coding gene	NC_030820.1:44494047-44520033:+
MSTRG.13704	NC_030820.1	44603942	44605366	1425	.	1	NC_030820.1:44603942-44605366	1425	1425	positions 126-281 (frame +3)	156	10.95	51	-1.20151	0.00484789	-0.267619	no	-83956	-	strandedness of lncRNA not determined	intergenic (> 50kb from nearest gene)	44519987	XM_018057336	mRNA	NC_030820.1:44519987-44572772:-	rna23493	PFKP	PREDICTED: Capra hircus phosphofructokinase, platelet	protein-coding gene	NC_030820.1:44519987-44572772:-
MSTRG.13746	NC_030820.1	50021326	50023663	2338	.	1	NC_030820.1:50021326-50023663	2338	2338	positions 604-963 (frame -1)	360	15.4	119	-1.17306	0.000243621	-0.913753	no	939	-	strandedness of lncRNA not determined	upstream, < 5kb from nearest gene (strandedness not determined)	50024601	XM_005688179	mRNA	NC_030820.1:50024601-50086221:-	rna23561	HAO1	PREDICTED: Capra hircus hydroxyacid oxidase 1	protein-coding gene	NC_030820.1:50024601-50086221:-
MSTRG.13771	NC_030820.1	50873883	50874299	417	-	2	NC_030820.1:50873883-50874084, NC_030820.1:50874228-50874299	202, 72	274	positions 251-273 (frame +2)	23	8.39	7	-1.10616	0.0919913	-2.17874	yes	7738	+	nearest TSS is on opposite strand	intergenic (> 5kb from nearest gene)	50882036	XM_018056860	mRNA	NC_030820.1:50882036-50886744:+	rna23603	GFRA4	PREDICTED: Capra hircus GDNF family receptor alpha 4	protein-coding gene	NC_030820.1:50882036-50886744:+
MSTRG.13790	NC_030820.1	51919068	51935615	16548	+	3	NC_030820.1:51919068-51919174, NC_030820.1:51924085-51924269, NC_030820.1:51935355-51935615	107, 185, 261	553	positions 355-531 (frame -1)	177	32.01	58	-1.08765	0.0403449	-2.97294	no	-32111	-	nearest TSS is on opposite strand	antisense	51886958	XM_018057442	mRNA	NC_030820.1:51886958-51986741:-	rna23659	TMC2	PREDICTED: Capra hircus transmembrane channel like 2	protein-coding gene	NC_030820.1:51886958-51986741:-
MSTRG.13810	NC_030820.1	53281597	53282439	843	.	1	NC_030820.1:53281597-53282439	843	843	positions 43-843 (frame -1)	801	95.02	267	-0.591211	0.0252245	-2.04816	yes	-2135	-	strandedness of lncRNA not determined	downstream, < 5kb from nearest gene (strandedness not determined)	53279463	XM_018057494	mRNA	NC_030820.1:53279463-53281144:-	rna23726	ABHD16B	PREDICTED: Capra hircus abhydrolase domain containing 16B	protein-coding gene	NC_030820.1:53279463-53281144:-
MSTRG.1383	NC_030809.1	6386183	6387666	1484	.	1	NC_030809.1:6386183-6387666	1484	1484	positions 988-1116 (frame -1)	129	8.69	42	-0.991696	0.0042388	-2.32078	no	29671	-	strandedness of lncRNA not determined	intergenic (> 20kb from nearest gene)	6417336	XM_018055525	mRNA	NC_030809.1:6417336-6450616:-	rna2131	HNRNPR	PREDICTED: Capra hircus heterogeneous nuclear ribonucleoprotein R	protein-coding gene	NC_030809.1:6417336-6450616:-
MSTRG.13830	NC_030820.1	53785455	53790295	4841	+	2	NC_030820.1:53785455-53785635, NC_030820.1:53787849-53790295	181, 2447	2628	positions 417-752 (frame +3)	336	12.79	111	-1.03462	0.000822513	-0.740015	no	-1939	-	nearest TSS is on opposite strand	antisense	53788357	XM_018057567	mRNA	NC_030820.1:53788357-53796419:-	rna23797	GID8	PREDICTED: Capra hircus GID complex subunit 8 homolog	protein-coding gene	NC_030820.1:53788357-53796419:-
MSTRG.13839	NC_030820.1	54066837	54072251	5415	+	2	NC_030820.1:54066837-54067279, NC_030820.1:54071352-54072251	443, 900	1343	positions 523-1026 (frame +1)	504	37.53	167	-1.10162	0.378721	-0.632908	no	44776	+	nearest TSS is on same strand	intergenic (> 20kb from nearest gene)	54117026	XM_018057580	mRNA	NC_030820.1:54117026-54127701:+	rna23817	GATA5	PREDICTED: Capra hircus GATA binding protein 5	protein-coding gene	NC_030820.1:54117026-54127701:+
MSTRG.13843	NC_030820.1	53913961	53915339	1379	.	1	NC_030820.1:53913961-53915339	1379	1379	positions 385-663 (frame +1)	279	20.23	92	-0.959466	0.0963564	-0.35559	no	-14145	-	strandedness of lncRNA not determined	intergenic (> 10kb from nearest gene)	53899817	XM_018057578	mRNA	NC_030820.1:53899817-53904215:-	rna23807	MRGBP	PREDICTED: Capra hircus MRG/MORF4L binding protein	protein-coding gene	NC_030820.1:53899817-53904215:-
MSTRG.13863	NC_030820.1	55996463	55997681	1219	+	1	NC_030820.1:55996463-55997681	1219	1219	positions 9-149 (frame +3)	141	11.57	46	-1.21486	0.00746483	-1.46591	no	21867	-	nearest TSS is on opposite strand	intergenic (> 20kb from nearest gene)	56019547	XM_018057602	mRNA	NC_030820.1:56019547-56208440:-	rna23843	PHACTR3	PREDICTED: Capra hircus phosphatase and actin regulator 3	protein-coding gene	NC_030820.1:56019547-56225141:-
MSTRG.13866	NC_030820.1	56206753	56207869	1117	+	2	NC_030820.1:56206753-56206930, NC_030820.1:56207601-56207869	178, 269	447	positions 250-336 (frame +1)	87	19.46	28	-0.672012	0.345915	-1.27196	no	180760	-	nearest TSS is on opposite strand	intergenic (> 100kb from nearest gene)	56388628	XM_018057604	mRNA	NC_030820.1:56388628-56413180:-	rna23844	EDN3	PREDICTED: Capra hircus endothelin 3	protein-coding gene	NC_030820.1:56388628-56413180:-
MSTRG.13874	NC_030820.1	56694198	56696953	2756	-	2	NC_030820.1:56694198-56694265, NC_030820.1:56695841-56696953	68, 1113	1181	positions 808-1056 (frame +1)	249	21.08	82	-0.795142	0.0640939	-0.179628	no	-895	+	nearest TSS is on opposite strand	antisense	56693304	XM_018057610	mRNA	NC_030820.1:56693304-56703008:+	rna23852	CTSZ	PREDICTED: Capra hircus cathepsin Z	protein-coding gene	NC_030820.1:56693304-56703008:+
MSTRG.13877	NC_030820.1	56802529	56814611	12083	+	2	NC_030820.1:56802529-56802905, NC_030820.1:56813661-56814611	377, 951	1328	positions 74-442 (frame +2)	369	27.79	122	-0.812938	0.0884711	-0.064026	no	-10951	-	nearest TSS is on opposite strand	antisense	56791579	XM_013968728	mRNA	NC_030820.1:56791579-56848201:-	rna23860	LOC108633189	PREDICTED: Capra hircus neuroendocrine secretory protein 55	protein-coding gene	NC_030820.1:56791579-56848201:-
MSTRG.13886	NC_030820.1	57231858	57237360	5503	-	1	NC_030820.1:57231858-57237360	5503	5503	positions 4951-5376 (frame +1)	426	7.74	141	-0.931153	9.60454e-07	-0.58863	no	106	-	nearest TSS is on same strand	upstream, < 5kb from nearest gene (on same strand)	57237465	XM_018057622	mRNA	NC_030820.1:57237465-57284575:-	rna23875	VAPB	PREDICTED: Capra hircus VAMP associated protein B and C	protein-coding gene	NC_030820.1:57237465-57284575:-
MSTRG.13897	NC_030820.1	57769269	57769848	580	.	1	NC_030820.1:57769269-57769848	580	580	positions 244-510 (frame -1)	267	46.03	88	-1.05283	0.331148	-1.25456	no	9224	+	strandedness of lncRNA not determined	intergenic (> 5kb from nearest gene)	57779071	XM_018057626	mRNA	NC_030820.1:57779071-57835942:+	rna23891	PMEPA1	PREDICTED: Capra hircus prostate transmembrane protein, androgen induced 1	protein-coding gene	NC_030820.1:57779071-57835942:+
MSTRG.1393	NC_030809.1	6531416	6532543	1128	-	1	NC_030809.1:6531416-6532543	1128	1128	positions 349-588 (frame -1)	240	21.28	79	-0.522216	0.0254896	-1.8977	no	-48912	-	nearest TSS is on same strand	intergenic (> 20kb from nearest gene)	6482505	XM_018055592	mRNA	NC_030809.1:6482505-6529370:-	rna2138	TCEA3	PREDICTED: Capra hircus transcription elongation factor A3	protein-coding gene	NC_030809.1:6482505-6529371:-
MSTRG.13932	NC_030820.1	59611983	59613825	1843	-	3	NC_030820.1:59611983-59612214, NC_030820.1:59613204-59613303, NC_030820.1:59613649-59613825	232, 100, 177	509	positions 333-422 (frame +3)	90	17.68	29	-1.29794	0.0289561	-1.38173	no	-19171	+	nearest TSS is on opposite strand	intergenic (> 10kb from nearest gene)	59592813	XM_018057659	mRNA	NC_030820.1:59592813-59611003:+	rna23948	SLC52A3	PREDICTED: Capra hircus solute carrier family 52 member 3	protein-coding gene	NC_030820.1:59592813-59611003:+
MSTRG.13937	NC_030820.1	59774431	59778718	4288	+	1	NC_030820.1:59774431-59778718	4288	4288	positions 1010-1369 (frame +2)	360	8.4	119	-0.695758	9.02755e-06	-0.91652	no	-8367	+	nearest TSS is on same strand	intergenic (> 5kb from nearest gene)	59766065	XM_013968704	mRNA	NC_030820.1:59766065-59772269:+	rna23952	TCF15	PREDICTED: Capra hircus transcription factor 15 (basic helix-loop-helix)	protein-coding gene	NC_030820.1:59766065-59772269:+
MSTRG.13942	NC_030820.1	60203730	60214790	11061	-	2	NC_030820.1:60203730-60204035, NC_030820.1:60214641-60214790	306, 150	456	positions 160-339 (frame +1)	180	39.47	59	-1.05543	0.0950914	-1.87301	no	14607	-	nearest TSS is on same strand	intergenic (> 10kb from nearest gene)	60229396	XM_013968701	mRNA	NC_030820.1:60229396-60234709:-	rna23976	DEFB116	PREDICTED: Capra hircus defensin beta 116	protein-coding gene	NC_030820.1:60229396-60234709:-
MSTRG.13946	NC_030820.1	60259297	60261029	1733	-	1	NC_030820.1:60259297-60261029	1733	1733	positions 1301-1618 (frame +2)	318	18.35	105	-0.947028	0.00648573	-0.597976	no	14398	+	nearest TSS is on opposite strand	intergenic (> 10kb from nearest gene)	60275426	XM_013968729	mRNA	NC_030820.1:60275426-60285526:+	rna23977	LOC106502770	PREDICTED: Capra hircus beta-defensin 118	protein-coding gene	NC_030820.1:60275426-60285526:+
MSTRG.13965	NC_030820.1	60780962	60781553	592	.	1	NC_030820.1:60780962-60781553	592	592	positions 340-576 (frame +1)	237	40.03	78	-0.666718	0.288143	-0.562217	no	-7910	-	strandedness of lncRNA not determined	intergenic (> 5kb from nearest gene)	60773053	XM_018057687	mRNA	NC_030820.1:60773053-60780423:-	rna24011	PDRG1	PREDICTED: Capra hircus p53 and DNA damage regulated 1	protein-coding gene	NC_030820.1:60773053-60780423:-
MSTRG.13967	NC_030820.1	60822133	60827648	5516	.	1	NC_030820.1:60822133-60827648	5516	5516	positions 2916-3176 (frame +3)	261	4.73	86	-1.07696	9.60571e-08	-0.638113	no	7043	+	strandedness of lncRNA not determined	intergenic (> 5kb from nearest gene)	60834690	XM_018057688	mRNA	NC_030820.1:60834690-60852363:+	rna24014	CCM2L	PREDICTED: Capra hircus CCM2 like scaffolding protein	protein-coding gene	NC_030820.1:60834690-60852363:+
MSTRG.13991	NC_030820.1	61542326	61543124	799	.	1	NC_030820.1:61542326-61543124	799	799	positions 538-780 (frame -1)	243	30.41	80	-1.09859	0.0683305	-0.901721	no	-33869	+	strandedness of lncRNA not determined	intergenic (> 20kb from nearest gene)	61508458	XM_018057713	mRNA	NC_030820.1:61508496-61541851:+	rna24046	MAPRE1	PREDICTED: Capra hircus microtubule associated protein RP/EB family member 1	protein-coding gene	NC_030820.1:61508458-61541861:+
MSTRG.13993	NC_030820.1	61743486	61745091	1606	.	1	NC_030820.1:61743486-61745091	1606	1606	positions 442-693 (frame -1)	252	15.69	83	-1.17062	0.0175517	-0.366354	no	9192	+	strandedness of lncRNA not determined	intergenic (> 5kb from nearest gene)	61754282	XM_018057717	mRNA	NC_030820.1:61760158-61766767:+	rna24054	LOC106502777	PREDICTED: Capra hircus uncharacterized LOC106502777	undetermined	NC_030820.1:61754282-61766767:+
MSTRG.13999	NC_030820.1	62102819	62104033	1215	+	2	NC_030820.1:62102819-62103266, NC_030820.1:62103851-62104033	448, 183	631	positions 62-250 (frame +2)	189	29.95	62	-1.14263	0.224729	-2.17246	no	94019	-	nearest TSS is on opposite strand	intergenic (> 50kb from nearest gene)	62198051	XM_018056867	mRNA	NC_030820.1:62198051-62207313:-	rna24060	LOC102170799	PREDICTED: Capra hircus short palate, lung and nasal epithelium carcinoma-associated protein 2B-like	protein-coding gene	NC_030820.1:62198051-62207313:-
MSTRG.14055	NC_030820.1	64454815	64455925	1111	+	2	NC_030820.1:64454815-64455022, NC_030820.1:64455745-64455925	208, 181	389	positions 15-143 (frame +3)	129	33.16	42	-1.30843	0.185612	-1.71303	no	608	-	nearest TSS is on opposite strand	upstream, < 5kb from nearest gene (on opposite strand)	64456532	XM_005688676	mRNA	NC_030820.1:64456532-64476071:-	rna24169	NFS1	PREDICTED: Capra hircus NFS1, cysteine desulfurase	protein-coding gene	NC_030820.1:64456532-64476071:-
MSTRG.1406	NC_030809.1	7287285	7288139	855	.	1	NC_030809.1:7287285-7288139	855	855	positions 613-732 (frame +1)	120	14.04	39	-1.19921	0.0230961	-0.467839	no	48765	+	strandedness of lncRNA not determined	intergenic (> 20kb from nearest gene)	7336903	XM_005676846	mRNA	NC_030809.1:7336903-7375754:+	rna2171	GRHL3	PREDICTED: Capra hircus grainyhead like transcription factor 3	protein-coding gene	NC_030809.1:7336903-7375754:+
MSTRG.14061	NC_030820.1	64505832	64507680	1849	+	2	NC_030820.1:64505832-64506843, NC_030820.1:64507636-64507680	1012, 45	1057	positions 48-185 (frame +3)	138	13.06	45	-1.25878	0.0477211	-0.703578	no	21399	+	nearest TSS is on same strand	intergenic (> 20kb from nearest gene)	64529078	XM_018057792	mRNA	NC_030820.1:64529078-64664371:+	rna24181	PHF20	PREDICTED: Capra hircus PHD finger protein 20	protein-coding gene	NC_030820.1:64529078-64664371:+
MSTRG.14066	NC_030820.1	64796240	64816694	20455	-	2	NC_030820.1:64796240-64796634, NC_030820.1:64816414-64816694	395, 281	676	positions 477-672 (frame +3)	196	28.99	65	-1.04438	0.175749	-1.28567	yes	-3791	+	nearest TSS is on opposite strand	antisense	64792450	XM_018057797	mRNA	NC_030820.1:64792450-64927723:+	rna24189	EPB41L1	PREDICTED: Capra hircus erythrocyte membrane protein band 4.1 like 1	protein-coding gene	NC_030820.1:64792450-64927723:+
MSTRG.14089	NC_030820.1	65831607	65840196	8590	-	3	NC_030820.1:65831607-65831641, NC_030820.1:65835865-65836207, NC_030820.1:65840086-65840196	35, 343, 111	489	positions 268-489 (frame +1)	222	45.4	74	-0.864992	0.162816	-1.3213	yes	12080	+	nearest TSS is on opposite strand	intergenic (> 10kb from nearest gene)	65852275	XM_018057837	mRNA	NC_030820.1:65852275-65906216:+	rna24250	SRC	PREDICTED: Capra hircus SRC proto-oncogene, non-receptor tyrosine kinase	protein-coding gene	NC_030820.1:65852275-65906216:+
MSTRG.14123	NC_030820.1	68173123	68175121	1999	-	2	NC_030820.1:68173123-68173352, NC_030820.1:68175008-68175121	230, 114	344	positions 125-342 (frame +2)	218	63.37	72	-0.983873	0.343042	-2.27756	yes	782807	-	nearest TSS is on same strand	intergenic (> 500kb from nearest gene)	68957927	XM_018057866	mRNA	NC_030820.1:68957927-68961227:-	rna24302	MAFB	PREDICTED: Capra hircus MAF bZIP transcription factor B	protein-coding gene	NC_030820.1:68957927-68961227:-
MSTRG.14129	NC_030820.1	68961305	68963888	2584	.	1	NC_030820.1:68961305-68963888	2584	2584	positions 1782-2147 (frame +3)	366	14.16	121	-1.09705	0.00316844	-0.311105	no	-3379	-	strandedness of lncRNA not determined	downstream, < 5kb from nearest gene (strandedness not determined)	68957927	XM_018057866	mRNA	NC_030820.1:68957927-68961227:-	rna24302	MAFB	PREDICTED: Capra hircus MAF bZIP transcription factor B	protein-coding gene	NC_030820.1:68957927-68961227:-
MSTRG.14137	NC_030820.1	69352199	69366533	14335	-	3	NC_030820.1:69352199-69352410, NC_030820.1:69364734-69364862, NC_030820.1:69365456-69366533	212, 129, 1078	1419	positions 724-879 (frame -1)	156	10.99	51	-1.01441	0.0121568	-0.536815	no	159	+	nearest TSS is on opposite strand	upstream, < 5kb from nearest gene (on opposite strand)	69366691	XM_018057868	mRNA	NC_030820.1:69366691-69399774:+	rna24308	PLCG1	PREDICTED: Capra hircus phospholipase C gamma 1	protein-coding gene	NC_030820.1:69366691-69399774:+
MSTRG.14155	NC_030820.1	72403441	72404598	1158	.	1	NC_030820.1:72403441-72404598	1158	1158	positions 587-814 (frame +2)	228	19.69	75	-0.95153	0.0174773	-1.8736	no	24273	+	strandedness of lncRNA not determined	intergenic (> 20kb from nearest gene)	72428870	XM_018057901	mRNA	NC_030820.1:72428870-72445012:+	rna24359	TTPAL	PREDICTED: Capra hircus alpha tocopherol transfer protein like	protein-coding gene	NC_030820.1:72428870-72445012:+
MSTRG.14157	NC_030820.1	72336296	72352492	16197	-	2	NC_030820.1:72336296-72337919, NC_030820.1:72352208-72352492	1624, 285	1909	positions 802-1038 (frame -1)	237	12.41	78	-1.16487	0.00173435	-0.48935	no	-16176	+	nearest TSS is on opposite strand	antisense	72320121	XM_005688574	mRNA	NC_030820.1:72357222-72387011:+	rna24356	HNF4A	PREDICTED: Capra hircus hepatocyte nuclear factor 4 alpha	protein-coding gene	NC_030820.1:72320121-72387011:+
MSTRG.14182	NC_030820.1	73957360	73958108	749	.	1	NC_030820.1:73957360-73958108	749	749	positions 356-604 (frame +2)	249	33.24	82	-1.06912	0.159887	-1.15642	no	2394	+	strandedness of lncRNA not determined	upstream, < 5kb from nearest gene (strandedness not determined)	73960501	XM_005688603	mRNA	NC_030820.1:73960501-73967419:+	rna24414	WFDC11	PREDICTED: Capra hircus WAP four-disulfide core domain 11	protein-coding gene	NC_030820.1:73960501-73967419:+
MSTRG.14228	NC_030820.1	75436859	75437358	500	.	1	NC_030820.1:75436859-75437358	500	500	positions 434-498 (frame +2)	65	13	21	-1.04871	0.0264936	-1.52338	yes	119668	+	strandedness of lncRNA not determined	intergenic (> 100kb from nearest gene)	75557025	XM_018057987	mRNA	NC_030820.1:75557025-75685095:+	rna24486	NCOA3	PREDICTED: Capra hircus nuclear receptor coactivator 3	protein-coding gene	NC_030820.1:75557025-75685095:+
MSTRG.14229	NC_030820.1	76096454	76114654	18201	-	2	NC_030820.1:76096454-76096649, NC_030820.1:76113898-76114654	196, 757	953	positions 87-278 (frame +3)	192	20.15	63	-0.943688	0.0479666	-2.07107	no	262303	-	nearest TSS is on same strand	intergenic (> 100kb from nearest gene)	76376956	XM_018057997	mRNA	NC_030820.1:76376956-76555882:-	rna24498	PREX1	PREDICTED: Capra hircus phosphatidylinositol-3,4,5-trisphosphate dependent Rac exchange factor 1	protein-coding gene	NC_030820.1:76376956-76555882:-
MSTRG.14230	NC_030820.1	76254487	76255264	778	.	1	NC_030820.1:76254487-76255264	778	778	positions 505-615 (frame +1)	111	14.27	36	-1.11577	0.050981	-2.02695	no	121693	-	strandedness of lncRNA not determined	intergenic (> 100kb from nearest gene)	76376956	XM_018057997	mRNA	NC_030820.1:76376956-76555882:-	rna24498	PREX1	PREDICTED: Capra hircus phosphatidylinositol-3,4,5-trisphosphate dependent Rac exchange factor 1	protein-coding gene	NC_030820.1:76376956-76555882:-
MSTRG.14236	NC_030820.1	75842803	75843916	1114	.	1	NC_030820.1:75842803-75843916	1114	1114	positions 863-1009 (frame +2)	147	13.2	48	-0.927566	0.00662009	-0.702187	no	-157676	-	strandedness of lncRNA not determined	intergenic (> 100kb from nearest gene)	75685128	XM_018057991	mRNA	NC_030820.1:75685128-75810206:-	rna24489	SULF2	PREDICTED: Capra hircus sulfatase 2	protein-coding gene	NC_030820.1:75685128-75811032:-
MSTRG.14259	NC_030820.1	77773257	77801446	28190	+	2	NC_030820.1:77773257-77775203, NC_030820.1:77799360-77801446	1947, 2087	4034	positions 2316-2714 (frame +3)	399	9.89	132	-0.873425	4.05322e-05	-0.469049	no	-32954	+	nearest TSS is on same strand	intergenic (> 20kb from nearest gene)	77740304	XM_018058020	mRNA	NC_030820.1:77740304-77742226:+	rna24526	CEBPB	PREDICTED: Capra hircus CCAAT/enhancer binding protein beta	protein-coding gene	NC_030820.1:77740304-77742226:+
MSTRG.14260	NC_030820.1	77839515	77842199	2685	+	2	NC_030820.1:77839515-77839644, NC_030820.1:77841958-77842199	130, 242	372	positions 21-233 (frame +3)	213	57.26	70	-1.0006	0.386188	-1.07923	no	-99212	+	nearest TSS is on same strand	intergenic (> 50kb from nearest gene)	77740304	XM_018058020	mRNA	NC_030820.1:77740304-77742226:+	rna24526	CEBPB	PREDICTED: Capra hircus CCAAT/enhancer binding protein beta	protein-coding gene	NC_030820.1:77740304-77742226:+
MSTRG.14261	NC_030820.1	77906695	77922629	15935	-	3	NC_030820.1:77906695-77906802, NC_030820.1:77921908-77922122, NC_030820.1:77922419-77922629	108, 215, 211	534	positions 187-444 (frame -1)	258	48.31	85	-1.23502	0.109943	-2.42836	no	129849	+	nearest TSS is on opposite strand	intergenic (> 100kb from nearest gene)	78052477	XM_018058021	mRNA	NC_030820.1:78052477-78117075:+	rna24530	PTPN1	PREDICTED: Capra hircus protein tyrosine phosphatase, non-receptor type 1	protein-coding gene	NC_030820.1:78052477-78117075:+
MSTRG.14271	NC_030820.1	78484437	78485249	813	.	1	NC_030820.1:78484437-78485249	813	813	positions 85-261 (frame +1)	177	21.77	58	-0.909887	0.0499435	-2.57438	no	-50964	-	strandedness of lncRNA not determined	intergenic (> 50kb from nearest gene)	78433474	XM_018058039	mRNA	NC_030820.1:78433474-78450188:-	rna24547	KCNG1	PREDICTED: Capra hircus potassium voltage-gated channel modifier subfamily G member 1	protein-coding gene	NC_030820.1:78433474-78450188:-
MSTRG.14273	NC_030820.1	78740782	78741667	886	.	1	NC_030820.1:78740782-78741667	886	886	positions 615-882 (frame +3)	268	30.25	89	-1.01942	0.165901	-0.210936	yes	204781	-	strandedness of lncRNA not determined	intergenic (> 100kb from nearest gene)	78946447	XM_018058040	mRNA	NC_030820.1:78946447-79075527:-	rna24556	ATP9A	PREDICTED: Capra hircus ATPase phospholipid transporting 9A (putative)	protein-coding gene	NC_030820.1:78946447-79075527:-
MSTRG.14277	NC_030820.1	79454479	79475871	21393	-	4	NC_030820.1:79454479-79455225, NC_030820.1:79455355-79455434, NC_030820.1:79456630-79456879, NC_030820.1:79475746-79475871	747, 80, 250, 126	1203	positions 796-996 (frame +1)	201	16.71	66	-1.11346	0.0347218	-0.620053	no	-127991	-	nearest TSS is on same strand	intergenic (> 100kb from nearest gene)	79326489	XM_018058045	mRNA	NC_030820.1:79371461-79402239:-	rna24560	ZFP64	PREDICTED: Capra hircus ZFP64 zinc finger protein	protein-coding gene	NC_030820.1:79326489-79402241:-
MSTRG.14280	NC_030820.1	79366290	79367333	1044	.	1	NC_030820.1:79366290-79367333	1044	1044	positions 571-888 (frame -1)	318	30.46	105	-1.10325	0.0179352	-1.7422	no	-39802	-	strandedness of lncRNA not determined	lcnRNA overlaps coordinates of a known gene, although its strandedness with respect to that gene is not determined	79326489	XM_018058045	mRNA	NC_030820.1:79371461-79402239:-	rna24560	ZFP64	PREDICTED: Capra hircus ZFP64 zinc finger protein	protein-coding gene	NC_030820.1:79326489-79402241:-
MSTRG.14285	NC_030820.1	80796673	80797861	1189	+	2	NC_030820.1:80796673-80796776, NC_030820.1:80797167-80797861	104, 695	799	positions 274-489 (frame +1)	216	27.03	71	-1.04814	0.163926	-1.00596	no	-137662	-	nearest TSS is on opposite strand	intergenic (> 100kb from nearest gene)	80659012	XM_018056877	mRNA	NC_030820.1:80659012-80681466:-	rna24564	ZNF217	PREDICTED: Capra hircus zinc finger protein 217	protein-coding gene	NC_030820.1:80659012-80681466:-
MSTRG.14288	NC_030820.1	80916250	80920152	3903	-	2	NC_030820.1:80916250-80918633, NC_030820.1:80920044-80920152	2384, 109	2493	positions 1960-2184 (frame -1)	225	9.03	74	-0.983921	0.000467653	-0.978311	no	51091	-	nearest TSS is on same strand	intergenic (> 50kb from nearest gene)	80971242	XM_005688743	mRNA	NC_030820.1:80971242-81070260:-	rna24570	BCAS1	PREDICTED: Capra hircus breast carcinoma amplified sequence 1	protein-coding gene	NC_030820.1:80971242-81070262:-
MSTRG.14292	NC_030820.1	81119839	81122681	2843	-	2	NC_030820.1:81119839-81120292, NC_030820.1:81121575-81122681	454, 1107	1561	positions 184-336 (frame -1)	153	9.8	50	-0.867501	0.00199019	-1.50073	no	23889	-	nearest TSS is on same strand	intergenic (> 20kb from nearest gene)	81146569	XM_013968985	mRNA	NC_030820.1:81146569-81167523:-	rna24578	LOC102178921	PREDICTED: Capra hircus 1,25-dihydroxyvitamin D(3) 24-hydroxylase, mitochondrial	protein-coding gene	NC_030820.1:81146569-81167527:-
MSTRG.14294	NC_030820.1	81188946	81189842	897	.	1	NC_030820.1:81188946-81189842	897	897	positions 277-717 (frame +1)	441	49.16	146	-1.17326	0.435602	-0.189414	no	4510	+	strandedness of lncRNA not determined	upstream, < 5kb from nearest gene (strandedness not determined)	81194351	XM_018058055	mRNA	NC_030820.1:81194351-81206892:+	rna24579	PFDN4	PREDICTED: Capra hircus prefoldin subunit 4	protein-coding gene	NC_030820.1:81194351-81206892:+
MSTRG.14295	NC_030820.1	81145571	81146183	613	.	1	NC_030820.1:81145571-81146183	613	613	positions 322-417 (frame +1)	96	15.66	31	-1.34051	0.0363519	-1.73875	no	387	-	strandedness of lncRNA not determined	upstream, < 5kb from nearest gene (strandedness not determined)	81146569	XM_013968985	mRNA	NC_030820.1:81146569-81167523:-	rna24578	LOC102178921	PREDICTED: Capra hircus 1,25-dihydroxyvitamin D(3) 24-hydroxylase, mitochondrial	protein-coding gene	NC_030820.1:81146569-81167527:-
MSTRG.14300	NC_030820.1	81893496	81901265	7770	+	3	NC_030820.1:81893496-81893734, NC_030820.1:81899231-81899289, NC_030820.1:81901047-81901265	239, 59, 219	517	positions 260-451 (frame +2)	192	37.14	63	-1.05685	0.22753	-1.79377	no	-429610	+	nearest TSS is on same strand	intergenic (> 100kb from nearest gene)	81463887	XM_018058056	mRNA	NC_030820.1:81463887-81611862:+	rna24581	DOK5	PREDICTED: Capra hircus docking protein 5	protein-coding gene	NC_030820.1:81463887-81611862:+
MSTRG.14306	NC_030821.1	104396	106353	1958	-	1	NC_030821.1:104396-106353	1958	1958	positions 1156-1542 (frame -1)	387	19.77	128	-0.571638	0.0179477	-0.751781	no	12407	+	nearest TSS is on opposite strand	intergenic (> 10kb from nearest gene)	118759	XM_018058133	mRNA	NC_030821.1:118759-361920:+	rna24584	SNTB1	PREDICTED: Capra hircus syntrophin beta 1	protein-coding gene	NC_030821.1:118759-361920:+
MSTRG.14315	NC_030821.1	880655	883422	2768	+	2	NC_030821.1:880655-881105, NC_030821.1:882002-883422	451, 1421	1872	positions 1191-1505 (frame +3)	315	16.83	104	-0.988459	0.00891878	-2.07621	no	61245	+	nearest TSS is on same strand	intergenic (> 50kb from nearest gene)	944666	XM_018058147	mRNA	NC_030821.1:944666-957448:+	rna24602	DSCC1	PREDICTED: Capra hircus DNA replication and sister chromatid cohesion 1	protein-coding gene	NC_030821.1:944666-957448:+
MSTRG.14317	NC_030821.1	479398	508143	28746	+	2	NC_030821.1:479398-479747, NC_030821.1:507375-508143	350, 769	1119	positions 9-425 (frame +3)	417	37.27	138	-1.07689	0.231064	-1.37443	no	10299	-	nearest TSS is on opposite strand	antisense	489696	XM_018058140	mRNA	NC_030821.1:489696-716260:-	rna24596	COL14A1	PREDICTED: Capra hircus collagen type XIV alpha 1 chain	protein-coding gene	NC_030821.1:489696-717115:-
MSTRG.14337	NC_030821.1	4897561	4898373	813	.	1	NC_030821.1:4897561-4898373	813	813	positions 568-681 (frame +1)	114	14.02	37	-1.01007	0.0389014	-2.18734	no	66682	+	strandedness of lncRNA not determined	intergenic (> 50kb from nearest gene)	4965054	XM_018058176	mRNA	NC_030821.1:4965054-4974253:+	rna24644	LOC106502860	PREDICTED: Capra hircus carbonic anhydrase 1	protein-coding gene	NC_030821.1:4965054-4974253:+
MSTRG.14339	NC_030821.1	4856062	4857291	1230	-	2	NC_030821.1:4856062-4856726, NC_030821.1:4857130-4857291	665, 162	827	positions 187-567 (frame -1)	381	46.07	126	-0.986757	0.0527167	-2.21742	no	-53932	+	nearest TSS is on opposite strand	intergenic (> 50kb from nearest gene)	4802131	XM_018058173	mRNA	NC_030821.1:4802137-4841275:+	rna24640	LOC102175315	PREDICTED: Capra hircus carbonic anhydrase 13	protein-coding gene	NC_030821.1:4802131-4841275:+
MSTRG.14343	NC_030821.1	4975638	4976321	684	.	1	NC_030821.1:4975638-4976321	684	684	positions 340-411 (frame +1)	72	10.53	23	-1.29786	0.0256201	-2.01929	no	-10585	+	strandedness of lncRNA not determined	intergenic (> 10kb from nearest gene)	4965054	XM_018058176	mRNA	NC_030821.1:4965054-4974253:+	rna24644	LOC106502860	PREDICTED: Capra hircus carbonic anhydrase 1	protein-coding gene	NC_030821.1:4965054-4974253:+
MSTRG.14344	NC_030821.1	4998715	5000127	1413	.	1	NC_030821.1:4998715-5000127	1413	1413	positions 390-626 (frame +3)	237	16.77	78	-1.17557	0.0171085	-1.05784	no	-33662	+	strandedness of lncRNA not determined	intergenic (> 20kb from nearest gene)	4965054	XM_018058176	mRNA	NC_030821.1:4965054-4974253:+	rna24644	LOC106502860	PREDICTED: Capra hircus carbonic anhydrase 1	protein-coding gene	NC_030821.1:4965054-4974253:+
MSTRG.14350	NC_030821.1	5170769	5171291	523	.	1	NC_030821.1:5170769-5171291	523	523	positions 93-194 (frame +3)	102	19.5	33	-1.24499	0.0544389	-2.59026	no	-17895	+	strandedness of lncRNA not determined	intergenic (> 10kb from nearest gene)	5152875	XM_018058179	mRNA	NC_030821.1:5152875-5170159:+	rna24646	LOC102174762	PREDICTED: Capra hircus carbonic anhydrase 2	protein-coding gene	NC_030821.1:5152875-5170159:+
MSTRG.14354	NC_030821.1	5503134	5507893	4760	+	2	NC_030821.1:5503134-5503511, NC_030821.1:5507444-5507893	378, 450	828	positions 409-771 (frame -1)	363	43.84	120	-0.875032	0.302611	-0.418325	no	105634	+	nearest TSS is on same strand	intergenic (> 100kb from nearest gene)	5613526	XM_005689266	mRNA	NC_030821.1:5613526-5668839:+	rna24650	ATP6V0D2	PREDICTED: Capra hircus ATPase H+ transporting V0 subunit d2	protein-coding gene	NC_030821.1:5613526-5668839:+
MSTRG.14355	NC_030821.1	5506570	5508084	1515	-	2	NC_030821.1:5506570-5506877, NC_030821.1:5507923-5508084	308, 162	470	positions 70-162 (frame +1)	93	19.79	30	-0.908973	0.0418089	-1.18298	no	105443	+	nearest TSS is on opposite strand	intergenic (> 100kb from nearest gene)	5613526	XM_005689266	mRNA	NC_030821.1:5613526-5668839:+	rna24650	ATP6V0D2	PREDICTED: Capra hircus ATPase H+ transporting V0 subunit d2	protein-coding gene	NC_030821.1:5613526-5668839:+
MSTRG.14358	NC_030821.1	5654450	5662982	8533	-	3	NC_030821.1:5654450-5654703, NC_030821.1:5654784-5654895, NC_030821.1:5661612-5662982	254, 112, 1371	1737	positions 277-726 (frame -1)	450	25.91	149	-1.05935	0.0175908	-1.8769	no	-40925	+	nearest TSS is on opposite strand	antisense	5613526	XM_005689266	mRNA	NC_030821.1:5613526-5668839:+	rna24650	ATP6V0D2	PREDICTED: Capra hircus ATPase H+ transporting V0 subunit d2	protein-coding gene	NC_030821.1:5613526-5668839:+
MSTRG.14372	NC_030821.1	8542277	8543219	943	.	1	NC_030821.1:8542277-8543219	943	943	positions 202-360 (frame -1)	159	16.86	52	-1.23139	0.00731986	-1.23028	no	9986	-	strandedness of lncRNA not determined	intergenic (> 5kb from nearest gene)	8553204	XM_005689251	mRNA	NC_030821.1:8553204-8575056:-	rna24672	CALB1	PREDICTED: Capra hircus calbindin 1	protein-coding gene	NC_030821.1:8553204-8575056:-
MSTRG.14379	NC_030821.1	8885523	8887715	2193	-	2	NC_030821.1:8885523-8887469, NC_030821.1:8887580-8887715	1947, 136	2083	positions 781-1020 (frame -1)	240	11.52	79	-0.956464	0.00160705	-1.41064	no	9685	+	nearest TSS is on opposite strand	intergenic (> 5kb from nearest gene)	8897399	XM_018058189	mRNA	NC_030821.1:8897399-8899736:+	rna24683	LOC108637511	PREDICTED: Capra hircus putative uncharacterized protein FLJ46204	protein-coding gene	NC_030821.1:8897399-8899736:+
MSTRG.14383	NC_030821.1	8924665	8925869	1205	.	1	NC_030821.1:8924665-8925869	1205	1205	positions 80-244 (frame +2)	165	13.69	54	-1.12213	0.0274583	-1.7243	no	-11175	+	strandedness of lncRNA not determined	lcnRNA overlaps coordinates of a known gene, although its strandedness with respect to that gene is not determined	8913491	XM_005689249	mRNA	NC_030821.1:8913491-8989515:+	rna24688	LRRC69	PREDICTED: Capra hircus leucine rich repeat containing 69	protein-coding gene	NC_030821.1:8913491-8989515:+
MSTRG.14394	NC_030821.1	11821975	11823191	1217	.	1	NC_030821.1:11821975-11823191	1217	1217	positions 597-728 (frame +3)	132	10.85	43	-1.18859	0.00558084	-0.778332	no	30971	+	strandedness of lncRNA not determined	intergenic (> 20kb from nearest gene)	11854161	XM_018058218	mRNA	NC_030821.1:11854469-11862684:+	rna24720	PDP1	PREDICTED: Capra hircus pyruvate dehyrogenase phosphatase catalytic subunit 1	protein-coding gene	NC_030821.1:11854161-11862684:+
MSTRG.14395	NC_030821.1	11829545	11832126	2582	-	2	NC_030821.1:11829545-11831357, NC_030821.1:11832040-11832126	1813, 87	1900	positions 1400-1885 (frame +2)	486	25.58	161	-0.585026	0.0457199	-1.57441	no	22036	+	nearest TSS is on opposite strand	intergenic (> 20kb from nearest gene)	11854161	XM_018058218	mRNA	NC_030821.1:11854469-11862684:+	rna24720	PDP1	PREDICTED: Capra hircus pyruvate dehyrogenase phosphatase catalytic subunit 1	protein-coding gene	NC_030821.1:11854161-11862684:+
MSTRG.14403	NC_030821.1	12162338	12163342	1005	+	2	NC_030821.1:12162338-12162857, NC_030821.1:12163008-12163342	520, 335	855	positions 17-217 (frame +2)	201	23.51	66	-0.8607	0.138962	-0.401094	no	-12275	-	nearest TSS is on opposite strand	antisense	12150064	XM_018058230	mRNA	NC_030821.1:12150064-12162320:-	rna24725	GEM	PREDICTED: Capra hircus GTP binding protein overexpressed in skeletal muscle	protein-coding gene	NC_030821.1:12150064-12163456:-
MSTRG.14406	NC_030821.1	12307127	12308201	1075	.	1	NC_030821.1:12307127-12308201	1075	1075	positions 791-946 (frame +2)	156	14.51	51	-1.22784	0.0147556	-0.209226	no	849	-	strandedness of lncRNA not determined	upstream, < 5kb from nearest gene (strandedness not determined)	12309049	XM_005689237	mRNA	NC_030821.1:12309049-12315365:-	rna24729	FSBP	PREDICTED: Capra hircus fibrinogen silencer binding protein	protein-coding gene	NC_030821.1:12309049-12315365:-
MSTRG.14426	NC_030821.1	14585275	14586081	807	-	1	NC_030821.1:14585275-14586081	807	807	positions 355-435 (frame +1)	81	10.04	26	-1.05768	0.0296097	-0.618193	no	-76460	+	nearest TSS is on opposite strand	antisense	14508816	XM_018058255	mRNA	NC_030821.1:14508816-14632179:+	rna24770	SDC2	PREDICTED: Capra hircus syndecan 2	protein-coding gene	NC_030821.1:14508816-14632179:+
MSTRG.14437	NC_030821.1	15787261	15788415	1155	-	3	NC_030821.1:15787261-15787434, NC_030821.1:15787524-15787624, NC_030821.1:15788219-15788415	174, 101, 197	472	positions 325-471 (frame +1)	147	31.14	49	-1.50657	0.353498	-1.84667	yes	74	+	nearest TSS is on opposite strand	upstream, < 5kb from nearest gene (on opposite strand)	15788488	XM_018058265	mRNA	NC_030821.1:15788488-15854656:+	rna24786	LAPTM4B	PREDICTED: Capra hircus lysosomal protein transmembrane 4 beta	protein-coding gene	NC_030821.1:15788488-15854656:+
MSTRG.14462	NC_030821.1	17240342	17242354	2013	-	1	NC_030821.1:17240342-17242354	2013	2013	positions 823-1059 (frame -1)	237	11.77	78	-1.00072	0.00228069	-0.558978	no	-188293	+	nearest TSS is on opposite strand	intergenic (> 100kb from nearest gene)	17052050	XM_018058295	mRNA	NC_030821.1:17052050-17053133:+	rna24820	LOC108637516	PREDICTED: Capra hircus GTP-binding nuclear protein Ran-like	protein-coding gene	NC_030821.1:17052050-17053133:+
MSTRG.14465	NC_030821.1	18082371	18083810	1440	.	1	NC_030821.1:18082371-18083810	1440	1440	positions 10-321 (frame -1)	312	21.67	103	-1.25268	0.017584	-1.36869	no	13647	-	strandedness of lncRNA not determined	intergenic (> 10kb from nearest gene)	18097456	XM_018058303	mRNA	NC_030821.1:18097456-18149741:-	rna24835	RNF19A	PREDICTED: Capra hircus ring finger protein 19A, RBR E3 ubiquitin protein ligase	protein-coding gene	NC_030821.1:18097456-18149741:-
MSTRG.14466	NC_030821.1	18295697	18308209	12513	+	3	NC_030821.1:18295697-18295965, NC_030821.1:18303672-18303834, NC_030821.1:18307400-18308209	269, 163, 810	1242	positions 43-342 (frame -1)	300	24.15	99	-1.13719	0.0309313	-0.371574	no	58948	-	nearest TSS is on opposite strand	intergenic (> 50kb from nearest gene)	18367156	XM_018058305	mRNA	NC_030821.1:18367156-18404090:-	rna24836	ANKRD46	PREDICTED: Capra hircus ankyrin repeat domain 46	protein-coding gene	NC_030821.1:18367156-18407643:-
MSTRG.14475	NC_030821.1	19102059	19115487	13429	+	2	NC_030821.1:19102059-19102124, NC_030821.1:19115045-19115487	66, 443	509	positions 359-463 (frame +2)	105	20.63	34	-1.023	0.261119	-1.28799	no	-71778	-	nearest TSS is on opposite strand	intergenic (> 50kb from nearest gene)	19030282	XM_018058315	mRNA	NC_030821.1:19030282-19038800:-	rna24846	ZNF706	PREDICTED: Capra hircus zinc finger protein 706	protein-coding gene	NC_030821.1:19030282-19039458:-
MSTRG.14476	NC_030821.1	19242673	19243187	515	.	1	NC_030821.1:19242673-19243187	515	515	positions 320-513 (frame +2)	194	37.67	64	-1.07495	0.365465	-1.08355	yes	54678	+	strandedness of lncRNA not determined	intergenic (> 50kb from nearest gene)	19297864	XM_005689190	mRNA	NC_030821.1:19297864-19470029:+	rna24850	GRHL2	PREDICTED: Capra hircus grainyhead like transcription factor 2	protein-coding gene	NC_030821.1:19297864-19470029:+
MSTRG.14487	NC_030821.1	20409751	20412959	3209	+	2	NC_030821.1:20409751-20410307, NC_030821.1:20412751-20412959	557, 209	766	positions 316-765 (frame -1)	450	58.75	150	-1.02038	0.105993	-0.145577	yes	-6534	-	nearest TSS is on opposite strand	intergenic (> 5kb from nearest gene)	20403218	XM_018058329	mRNA	NC_030821.1:20403218-20409572:-	rna24865	KLF10	PREDICTED: Capra hircus Kruppel like factor 10	protein-coding gene	NC_030821.1:20403218-20409572:-
MSTRG.14488	NC_030821.1	20510025	20511806	1782	-	1	NC_030821.1:20510025-20511806	1782	1782	positions 1448-1639 (frame +2)	192	10.77	63	-0.945015	0.00348263	-2.36506	no	49376	-	nearest TSS is on same strand	intergenic (> 20kb from nearest gene)	20561181	NM_001291699	transcript variant 3, mRNA	NC_030821.1:20561181-20591914:-	rna24871	AZIN1	Capra hircus antizyme inhibitor 1	undetermined	NC_030821.1:20561181-20591914:-
MSTRG.14489	NC_030821.1	20461651	20466563	4913	-	2	NC_030821.1:20461651-20464630, NC_030821.1:20466210-20466563	2980, 354	3334	positions 973-1482 (frame -1)	510	15.3	169	-0.661137	0.000159449	-0.297265	no	-58434	-	nearest TSS is on same strand	intergenic (> 50kb from nearest gene)	20403218	XM_018058329	mRNA	NC_030821.1:20403218-20409572:-	rna24865	KLF10	PREDICTED: Capra hircus Kruppel like factor 10	protein-coding gene	NC_030821.1:20403218-20409572:-
MSTRG.14492	NC_030821.1	20523768	20524673	906	.	1	NC_030821.1:20523768-20524673	906	906	positions 743-903 (frame +2)	161	17.77	53	-1.07203	0.034745	-0.776891	yes	36509	-	strandedness of lncRNA not determined	intergenic (> 20kb from nearest gene)	20561181	NM_001291699	transcript variant 3, mRNA	NC_030821.1:20561181-20591914:-	rna24871	AZIN1	Capra hircus antizyme inhibitor 1	undetermined	NC_030821.1:20561181-20591914:-
MSTRG.14498	NC_030821.1	20766797	20767333	537	.	1	NC_030821.1:20766797-20767333	537	537	positions 314-534 (frame +2)	221	41.15	73	-1.13866	0.139792	-1.26561	yes	-42445	+	strandedness of lncRNA not determined	intergenic (> 20kb from nearest gene)	20724353	XM_018058330	mRNA	NC_030821.1:20724353-20764340:+	rna24873	ATP6V1C1	PREDICTED: Capra hircus ATPase H+ transporting V1 subunit C1	protein-coding gene	NC_030821.1:20724353-20764340:+
MSTRG.1451	NC_030809.1	9312856	9313816	961	.	1	NC_030809.1:9312856-9313816	961	961	positions 437-535 (frame +2)	99	10.3	32	-1.34352	0.0310311	-1.61162	no	-4454	+	strandedness of lncRNA not determined	downstream, < 5kb from nearest gene (strandedness not determined)	9308403	XM_018056431	mRNA	NC_030809.1:9308403-9312119:+	rna2247	HMGN2	PREDICTED: Capra hircus high mobility group nucleosomal binding domain 2	protein-coding gene	NC_030809.1:9308403-9312119:+
MSTRG.14510	NC_030821.1	22050612	22052604	1993	.	1	NC_030821.1:22050612-22052604	1993	1993	positions 1660-1797 (frame +1)	138	6.92	45	-0.869615	0.000919913	-1.18987	no	386	-	strandedness of lncRNA not determined	upstream, < 5kb from nearest gene (strandedness not determined)	22052989	XM_018058336	mRNA	NC_030821.1:22052989-22142024:-	rna24886	LRP12	PREDICTED: Capra hircus LDL receptor related protein 12	protein-coding gene	NC_030821.1:22052989-22142024:-
MSTRG.14512	NC_030821.1	23462013	23700077	238065	+	2	NC_030821.1:23462013-23462143, NC_030821.1:23699701-23700077	131, 377	508	positions 255-395 (frame +3)	141	27.76	46	-0.914439	0.0850236	-1.22031	no	153413	+	nearest TSS is on same strand	intergenic (> 100kb from nearest gene)	23853489	XM_005689166	mRNA	NC_030821.1:23853490-24314643:+	rna24898	OXR1	PREDICTED: Capra hircus oxidation resistance 1	protein-coding gene	NC_030821.1:23853489-24314643:+
MSTRG.14517	NC_030821.1	24884643	24886381	1739	.	1	NC_030821.1:24884643-24886381	1739	1739	positions 96-311 (frame +3)	216	12.42	71	-1.18208	0.00637407	-0.724809	no	595	-	strandedness of lncRNA not determined	upstream, < 5kb from nearest gene (strandedness not determined)	24886975	XM_005689163	mRNA	NC_030821.1:24886975-25192742:-	rna24900	ANGPT1	PREDICTED: Capra hircus angiopoietin 1	protein-coding gene	NC_030821.1:24886975-25192742:-
MSTRG.14522	NC_030821.1	24318897	24319474	578	.	1	NC_030821.1:24318897-24319474	578	578	positions 39-383 (frame +3)	345	59.69	114	-0.67043	0.456571	-1.88148	no	4578	-	strandedness of lncRNA not determined	upstream, < 5kb from nearest gene (strandedness not determined)	24324051	XM_005689165	mRNA	NC_030821.1:24324051-24335696:-	rna24899	ABRA	PREDICTED: Capra hircus actin binding Rho activating protein	protein-coding gene	NC_030821.1:24324051-24335696:-
MSTRG.14525	NC_030821.1	26031382	26155002	123621	-	5	NC_030821.1:26031382-26031431, NC_030821.1:26033843-26033920, NC_030821.1:26037143-26037248, NC_030821.1:26141208-26141437, NC_030821.1:26154921-26155002	50, 78, 106, 230, 82	546	positions 227-543 (frame +2)	317	58.06	105	-0.927486	0.434157	-0.477796	yes	93	+	nearest TSS is on opposite strand	upstream, < 5kb from nearest gene (on opposite strand)	26155094	XM_005689157	mRNA	NC_030821.1:26155094-26216570:+	rna24904	EMC2	PREDICTED: Capra hircus ER membrane protein complex subunit 2	protein-coding gene	NC_030821.1:26155094-26216570:+
MSTRG.14535	NC_030821.1	27281932	27306029	24098	-	3	NC_030821.1:27281932-27282035, NC_030821.1:27293091-27293168, NC_030821.1:27305982-27306029	104, 78, 48	230	positions 170-228 (frame +2)	59	25.65	19	-1.1055	0.274933	-2.56228	yes	42399	+	nearest TSS is on opposite strand	intergenic (> 20kb from nearest gene)	27348427	XM_013969349	mRNA	NC_030821.1:27353017-27370704:+	rna24917	EBAG9	PREDICTED: Capra hircus estrogen receptor binding site associated, antigen, 9	protein-coding gene	NC_030821.1:27348427-27370704:+
MSTRG.1454	NC_030809.1	9362914	9364267	1354	-	2	NC_030809.1:9362914-9363462, NC_030809.1:9363899-9364267	549, 369	918	positions 294-488 (frame +3)	195	21.24	64	-0.863762	0.189785	-0.826921	no	-267	+	nearest TSS is on opposite strand	antisense	9362648	XM_018056451	mRNA	NC_030809.1:9376619-9400749:+	rna2252	RPS6KA1	PREDICTED: Capra hircus ribosomal protein S6 kinase A1	protein-coding gene	NC_030809.1:9362648-9400749:+
MSTRG.14540	NC_030821.1	30335122	30350985	15864	-	3	NC_030821.1:30335122-30335232, NC_030821.1:30346369-30346557, NC_030821.1:30350820-30350985	111, 189, 166	466	positions 131-355 (frame +2)	225	48.28	74	-1.23474	0.409821	-1.74157	no	10771	-	nearest TSS is on same strand	intergenic (> 10kb from nearest gene)	30361755	XM_018058091	mRNA	NC_030821.1:30361755-30394342:-	rna24934	LOC108637477	PREDICTED: Capra hircus CUB and sushi domain-containing protein 3-like	protein-coding gene	NC_030821.1:30361755-30394342:-
MSTRG.14545	NC_030821.1	31298079	31299259	1181	-	1	NC_030821.1:31298079-31299259	1181	1181	positions 330-470 (frame +3)	141	11.94	46	-1.18694	0.00955956	-1.12026	no	-501304	-	nearest TSS is on same strand	intergenic (> 500kb from nearest gene)	30796776	XM_018058093	mRNA	NC_030821.1:30796776-30992570:-	rna24936	LOC102185671	PREDICTED: Capra hircus CUB and sushi domain-containing protein 3	protein-coding gene	NC_030821.1:30796776-30992570:-
MSTRG.14555	NC_030821.1	34516018	34516542	525	.	1	NC_030821.1:34516018-34516542	525	525	positions 99-215 (frame +3)	117	22.29	38	-1.15391	0.0812658	-2.8205	no	-8446	+	strandedness of lncRNA not determined	intergenic (> 5kb from nearest gene)	34507573	XM_005689140	mRNA	NC_030821.1:34507573-34514494:+	rna24945	UTP23	PREDICTED: Capra hircus UTP23, small subunit processome component	protein-coding gene	NC_030821.1:34507573-34514494:+
MSTRG.14556	NC_030821.1	34525490	34552070	26581	+	4	NC_030821.1:34525490-34525641, NC_030821.1:34526453-34526545, NC_030821.1:34550249-34550365, NC_030821.1:34551593-34552070	152, 93, 117, 478	840	positions 613-816 (frame +1)	204	24.29	67	-0.972267	0.0608996	-1.04608	no	-17918	+	nearest TSS is on same strand	intergenic (> 10kb from nearest gene)	34507573	XM_005689140	mRNA	NC_030821.1:34507573-34514494:+	rna24945	UTP23	PREDICTED: Capra hircus UTP23, small subunit processome component	protein-coding gene	NC_030821.1:34507573-34514494:+
MSTRG.14559	NC_030821.1	35049944	35054040	4097	+	3	NC_030821.1:35049944-35050128, NC_030821.1:35053351-35053443, NC_030821.1:35053561-35054040	185, 93, 480	758	positions 139-474 (frame +1)	336	44.33	111	-0.76409	0.348028	-0.786858	no	-138737	+	nearest TSS is on same strand	intergenic (> 100kb from nearest gene)	34911208	XM_005689295	mRNA	NC_030821.1:34911208-34959380:+	rna24950	SLC30A8	PREDICTED: Capra hircus solute carrier family 30 member 8	protein-coding gene	NC_030821.1:34911208-34959380:+
MSTRG.14567	NC_030821.1	36448624	36771736	323113	+	4	NC_030821.1:36448624-36448757, NC_030821.1:36623527-36623672, NC_030821.1:36746347-36746462, NC_030821.1:36771643-36771736	134, 146, 116, 94	490	positions 275-489 (frame +2)	215	43.88	71	-1.06498	0.254702	-1.13734	yes	-6759	-	nearest TSS is on opposite strand	antisense	36764978	XM_005689133	mRNA	NC_030821.1:36764978-36794513:-	rna24964	TNFRSF11B	PREDICTED: Capra hircus TNF receptor superfamily member 11b	protein-coding gene	NC_030821.1:36764978-36794513:-
MSTRG.14580	NC_030821.1	37590287	37591837	1551	.	1	NC_030821.1:37590287-37591837	1551	1551	positions 751-999 (frame +1)	249	16.05	82	-1.25999	0.00811101	-1.47063	no	-34607	-	strandedness of lncRNA not determined	intergenic (> 20kb from nearest gene)	37555681	XM_018058378	mRNA	NC_030821.1:37555681-37561958:-	rna24974	FABP5	PREDICTED: Capra hircus fatty acid binding protein 5	protein-coding gene	NC_030821.1:37555681-37561958:-
MSTRG.14595	NC_030821.1	39274794	39275516	723	.	1	NC_030821.1:39274794-39275516	723	723	positions 337-480 (frame -1)	144	19.92	47	-1.29105	0.0143395	-1.70778	no	-79883	-	strandedness of lncRNA not determined	intergenic (> 50kb from nearest gene)	39194912	XM_005689118	mRNA	NC_030821.1:39194912-39253321:-	rna24990	STMN2	PREDICTED: Capra hircus stathmin 2	protein-coding gene	NC_030821.1:39194912-39253321:-
MSTRG.14596	NC_030821.1	39598046	39613062	15017	-	2	NC_030821.1:39598046-39598158, NC_030821.1:39612925-39613062	113, 138	251	positions 49-147 (frame +1)	99	39.44	32	-1.05317	0.135397	-2.3212	no	-403135	-	nearest TSS is on same strand	intergenic (> 100kb from nearest gene)	39194912	XM_005689118	mRNA	NC_030821.1:39194912-39253321:-	rna24990	STMN2	PREDICTED: Capra hircus stathmin 2	protein-coding gene	NC_030821.1:39194912-39253321:-
MSTRG.14601	NC_030821.1	39936411	39937897	1487	.	1	NC_030821.1:39936411-39937897	1487	1487	positions 234-347 (frame +3)	114	7.67	37	-1.20723	0.00840368	-1.52666	no	108405	+	strandedness of lncRNA not determined	intergenic (> 100kb from nearest gene)	40046301	XM_018058383	mRNA	NC_030821.1:40046301-40107834:+	rna24994	IL7	PREDICTED: Capra hircus interleukin 7	protein-coding gene	NC_030821.1:40046301-40107834:+
MSTRG.14609	NC_030821.1	42291027	42294861	3835	.	1	NC_030821.1:42291027-42294861	3835	3835	positions 325-672 (frame +1)	348	9.07	115	-1.06557	2.48691e-05	-0.012081	no	-252146	-	strandedness of lncRNA not determined	intergenic (> 100kb from nearest gene)	42038882	XM_018058387	mRNA	NC_030821.1:42038882-42246974:-	rna25009	ZFHX4	PREDICTED: Capra hircus zinc finger homeobox 4	protein-coding gene	NC_030821.1:42038882-42249487:-
MSTRG.14621	NC_030821.1	44754391	44757317	2927	+	4	NC_030821.1:44754391-44754548, NC_030821.1:44754646-44754685, NC_030821.1:44755539-44755651, NC_030821.1:44756838-44757317	158, 40, 113, 480	791	positions 485-646 (frame +2)	162	20.48	53	-1.01014	0.0395992	-1.40793	no	71234	-	nearest TSS is on opposite strand	intergenic (> 50kb from nearest gene)	44828550	XM_005689073	mRNA	NC_030821.1:44828550-44861131:-	rna25024	LY96	PREDICTED: Capra hircus lymphocyte antigen 96	protein-coding gene	NC_030821.1:44828550-44861131:-
MSTRG.14627	NC_030821.1	44900683	44903088	2406	.	1	NC_030821.1:44900683-44903088	2406	2406	positions 1480-1632 (frame +1)	153	6.36	50	-1.35375	0.000233018	-0.374083	no	-19677	+	strandedness of lncRNA not determined	intergenic (> 10kb from nearest gene)	44881007	XM_005689072	mRNA	NC_030821.1:44881209-44900557:+	rna25028	TCEB1	PREDICTED: Capra hircus transcription elongation factor B subunit 1	protein-coding gene	NC_030821.1:44881007-44900557:+
MSTRG.14630	NC_030821.1	45031282	45031912	631	.	1	NC_030821.1:45031282-45031912	631	631	positions 159-212 (frame +3)	54	8.56	17	-1.41297	0.0695693	-1.6396	no	9701	+	strandedness of lncRNA not determined	intergenic (> 5kb from nearest gene)	45041612	XM_018058401	mRNA	NC_030821.1:45042299-45355120:+	rna25034	STAU2	PREDICTED: Capra hircus staufen double-stranded RNA binding protein 2	protein-coding gene	NC_030821.1:45041612-45355120:+
MSTRG.14637	NC_030821.1	45758520	45763673	5154	.	1	NC_030821.1:45758520-45763673	5154	5154	positions 4314-4610 (frame +3)	297	5.76	98	-0.763031	2.04088e-06	-0.448235	no	4685	-	strandedness of lncRNA not determined	upstream, < 5kb from nearest gene (strandedness not determined)	45768357	XM_005689061	mRNA	NC_030821.1:45768357-46228322:-	rna25051	KCNB2	PREDICTED: Capra hircus potassium voltage-gated channel subfamily B member 2	protein-coding gene	NC_030821.1:45768357-46228322:-
MSTRG.14649	NC_030821.1	48307092	48308392	1301	-	2	NC_030821.1:48307092-48307741, NC_030821.1:48307875-48308392	650, 518	1168	positions 187-300 (frame +1)	114	9.76	37	-0.935843	0.0098768	-0.815568	no	10778	+	nearest TSS is on opposite strand	intergenic (> 10kb from nearest gene)	48319169	XM_018058124	mRNA	NC_030821.1:48319169-48337685:+	rna25074	PRDM14	PREDICTED: Capra hircus PR/SET domain 14	protein-coding gene	NC_030821.1:48319169-48337685:+
MSTRG.1465	NC_030809.1	9884292	9936841	52550	-	3	NC_030809.1:9884292-9884473, NC_030809.1:9932036-9932154, NC_030809.1:9936577-9936841	182, 119, 265	566	positions 274-339 (frame +1)	66	11.66	21	-1.09756	0.0190418	-2.30474	no	255	+	nearest TSS is on opposite strand	upstream, < 5kb from nearest gene (on opposite strand)	9937095	XM_018056637	mRNA	NC_030809.1:9937095-10000143:+	rna2276	WDTC1	PREDICTED: Capra hircus WD and tetratricopeptide repeats 1	protein-coding gene	NC_030809.1:9937095-10000143:+
MSTRG.14658	NC_030821.1	50477146	50587072	109927	-	3	NC_030821.1:50477146-50478053, NC_030821.1:50507494-50507627, NC_030821.1:50587033-50587072	908, 134, 40	1082	positions 734-856 (frame +2)	123	11.37	40	-1.26925	0.00929736	-1.46954	no	78882	+	nearest TSS is on opposite strand	intergenic (> 50kb from nearest gene)	50665953	XM_018058435	mRNA	NC_030821.1:50665953-50798010:+	rna25084	ARFGEF1	PREDICTED: Capra hircus ADP ribosylation factor guanine nucleotide exchange factor 1	undetermined	NC_030821.1:50665953-50798010:+
MSTRG.14667	NC_030821.1	51246025	51247112	1088	.	1	NC_030821.1:51246025-51247112	1088	1088	positions 918-1086 (frame +3)	169	15.53	56	-1.15848	0.0233123	-0.30073	yes	13503	+	strandedness of lncRNA not determined	intergenic (> 10kb from nearest gene)	51260614	XM_005689031	mRNA	NC_030821.1:51260614-51298753:+	rna25107	MYBL1	PREDICTED: Capra hircus MYB proto-oncogene like 1	protein-coding gene	NC_030821.1:51260614-51298753:+
MSTRG.14671	NC_030821.1	51510677	51563517	52841	+	2	NC_030821.1:51510677-51510763, NC_030821.1:51563371-51563517	87, 147	234	positions 6-137 (frame +3)	132	56.41	43	-0.99941	0.269306	-2.04536	no	20681	+	nearest TSS is on same strand	intergenic (> 20kb from nearest gene)	51584197	XM_005689029	mRNA	NC_030821.1:51584197-51585905:+	rna25114	CRH	PREDICTED: Capra hircus corticotropin releasing hormone	protein-coding gene	NC_030821.1:51584197-51585905:+
MSTRG.14672	NC_030821.1	51781603	51788736	7134	-	2	NC_030821.1:51781603-51781723, NC_030821.1:51788563-51788736	121, 174	295	positions 142-294 (frame +1)	153	51.86	51	-0.951309	0.299806	-2.12419	yes	109062	+	nearest TSS is on opposite strand	intergenic (> 100kb from nearest gene)	51897797	XM_018058454	mRNA	NC_030821.1:51897797-52004751:+	rna25127	PDE7A	PREDICTED: Capra hircus phosphodiesterase 7A	protein-coding gene	NC_030821.1:51897797-52004751:+
MSTRG.14682	NC_030821.1	52010264	52013025	2762	+	2	NC_030821.1:52010264-52011641, NC_030821.1:52011920-52013025	1378, 1106	2484	positions 2077-2322 (frame -1)	246	9.9	81	-1.17505	0.000342501	-0.70878	no	-712	-	nearest TSS is on opposite strand	antisense	52012314	XM_018058456	mRNA	NC_030821.1:52012314-52073658:-	rna25130	MTFR1	PREDICTED: Capra hircus mitochondrial fission regulator 1	protein-coding gene	NC_030821.1:52012314-52073658:-
MSTRG.1469	NC_030809.1	10051697	10056475	4779	-	9	NC_030809.1:10051697-10051981, NC_030809.1:10052766-10052894, NC_030809.1:10053004-10053133, NC_030809.1:10054206-10054258, NC_030809.1:10054798-10054893, NC_030809.1:10055118-10055147, NC_030809.1:10055605-10055655, NC_030809.1:10055982-10056070, NC_030809.1:10056372-10056475	285, 129, 130, 53, 96, 30, 51, 89, 104	967	positions 1-354 (frame -1)	354	36.61	117	-0.53489	0.170522	-1.64855	no	3414	-	nearest TSS is on same strand	upstream, < 5kb from nearest gene (on same strand)	10059888	XM_018056715	mRNA	NC_030809.1:10059888-10063903:-	rna2287	CD164L2	PREDICTED: Capra hircus CD164 molecule like 2	protein-coding gene	NC_030809.1:10059888-10063903:-
MSTRG.14695	NC_030821.1	55429940	55435458	5519	+	2	NC_030821.1:55429940-55430077, NC_030821.1:55434924-55435458	138, 535	673	positions 102-275 (frame +3)	174	25.85	57	-1.07414	0.18926	-0.600895	no	172712	-	nearest TSS is on opposite strand	intergenic (> 100kb from nearest gene)	55608169	XM_018058478	mRNA	NC_030821.1:55608169-55801373:-	rna25160	CHD7	PREDICTED: Capra hircus chromodomain helicase DNA binding protein 7	protein-coding gene	NC_030821.1:55608169-55801373:-
MSTRG.1470	NC_030809.1	10057852	10058567	716	.	1	NC_030809.1:10057852-10058567	716	716	positions 78-311 (frame +3)	234	32.68	77	-1.10739	0.0936067	-1.24125	no	1322	-	strandedness of lncRNA not determined	upstream, < 5kb from nearest gene (strandedness not determined)	10059888	XM_018056715	mRNA	NC_030809.1:10059888-10063903:-	rna2287	CD164L2	PREDICTED: Capra hircus CD164 molecule like 2	protein-coding gene	NC_030809.1:10059888-10063903:-
MSTRG.14700	NC_030821.1	55837997	55838647	651	.	1	NC_030821.1:55837997-55838647	651	651	positions 173-424 (frame +2)	252	38.71	83	-0.844992	0.230567	-2.29874	no	7529	-	strandedness of lncRNA not determined	intergenic (> 5kb from nearest gene)	55846175	NM_001314182	mRNA	NC_030821.1:55847406-55910958:-	rna25161	RAB2A	Capra hircus RAB2A, member RAS oncogene family	protein-coding gene	NC_030821.1:55846175-55911026:-
MSTRG.14706	NC_030821.1	56148086	56149775	1690	+	1	NC_030821.1:56148086-56149775	1690	1690	positions 225-464 (frame +3)	240	14.2	79	-1.17841	0.00568397	-0.583105	no	-87307	+	nearest TSS is on same strand	intergenic (> 50kb from nearest gene)	56060780	XM_005689007	mRNA	NC_030821.1:56061046-56148046:+	rna25164	CA8	PREDICTED: Capra hircus carbonic anhydrase 8	protein-coding gene	NC_030821.1:56060780-56148046:+
MSTRG.14744	NC_030821.1	62083162	62084493	1332	.	1	NC_030821.1:62083162-62084493	1332	1332	positions 807-1103 (frame +3)	297	22.3	98	-0.895662	0.0334947	-1.55482	no	14628	+	strandedness of lncRNA not determined	intergenic (> 10kb from nearest gene)	62099120	XM_005688961	mRNA	NC_030821.1:62099120-62102753:+	rna25249	SNAI2	PREDICTED: Capra hircus snail family transcriptional repressor 2	protein-coding gene	NC_030821.1:62099120-62102753:+
MSTRG.14750	NC_030821.1	60999168	61000714	1547	.	1	NC_030821.1:60999168-61000714	1547	1547	positions 825-986 (frame +3)	162	10.47	53	-1.27445	0.00480359	-0.124902	no	805	+	strandedness of lncRNA not determined	upstream, < 5kb from nearest gene (strandedness not determined)	61001518	XM_005688965	mRNA	NC_030821.1:61007984-61049881:+	rna25246	PCMTD1	PREDICTED: Capra hircus protein-L-isoaspartate (D-aspartate) O-methyltransferase domain containing 1	protein-coding gene	NC_030821.1:61001518-61049881:+
MSTRG.14755	NC_030821.1	62963401	62970209	6809	+	2	NC_030821.1:62963401-62963639, NC_030821.1:62970136-62970209	239, 74	313	positions 193-309 (frame +1)	117	37.38	38	-0.831318	0.488852	-1.93189	no	-42974	-	nearest TSS is on opposite strand	intergenic (> 20kb from nearest gene)	62920428	XM_018058529	mRNA	NC_030821.1:62920428-62922029:-	rna25264	CEBPD	PREDICTED: Capra hircus CCAAT/enhancer binding protein delta	protein-coding gene	NC_030821.1:62920428-62922029:-
MSTRG.14757	NC_030821.1	62980003	62980865	863	.	1	NC_030821.1:62980003-62980865	863	863	positions 226-426 (frame +1)	201	23.29	66	-1.10179	0.0281198	-1.57731	no	40768	+	strandedness of lncRNA not determined	intergenic (> 20kb from nearest gene)	63021632	XM_018058100	mRNA	NC_030821.1:63021632-63023869:+	rna25265	LOC102174584	PREDICTED: Capra hircus cryptic protein-like	protein-coding gene	NC_030821.1:63021632-63023869:+
MSTRG.14780	NC_030821.1	65862202	65871462	9261	+	5	NC_030821.1:65862202-65862275, NC_030821.1:65862837-65862905, NC_030821.1:65867921-65868073, NC_030821.1:65869611-65869797, NC_030821.1:65871303-65871462	74, 69, 153, 187, 160	643	positions 45-209 (frame +3)	165	25.66	54	-0.961707	0.103432	-1.05123	no	-31711	-	nearest TSS is on opposite strand	antisense	65830492	XM_005688863	mRNA	NC_030821.1:65830492-65887111:-	rna25288	ANXA13	PREDICTED: Capra hircus annexin A13	protein-coding gene	NC_030821.1:65830492-65887111:-
MSTRG.14787	NC_030821.1	66661906	66668584	6679	+	2	NC_030821.1:66661906-66662172, NC_030821.1:66668220-66668584	267, 365	632	positions 72-380 (frame +3)	309	48.89	102	-0.839771	0.523849	-1.76707	no	177325	+	nearest TSS is on same strand	intergenic (> 100kb from nearest gene)	66845908	XM_005688852	mRNA	NC_030821.1:66845908-66853214:+	rna25319	ZNF572	PREDICTED: Capra hircus zinc finger protein 572	protein-coding gene	NC_030821.1:66845908-66853214:+
MSTRG.14806	NC_030821.1	69334713	69337618	2906	-	2	NC_030821.1:69334713-69335278, NC_030821.1:69337572-69337618	566, 47	613	positions 183-446 (frame +3)	264	43.07	87	-1.01559	0.340442	-1.95527	no	-169	+	nearest TSS is on opposite strand	antisense	69337450	XM_018058563	mRNA	NC_030821.1:69337450-69342784:+	rna25335	MYC	PREDICTED: Capra hircus v-myc avian myelocytomatosis viral oncogene homolog	protein-coding gene	NC_030821.1:69337450-69342784:+
MSTRG.14808	NC_030821.1	69731178	69763635	32458	-	2	NC_030821.1:69731178-69732344, NC_030821.1:69763449-69763635	1167, 187	1354	positions 456-743 (frame +3)	288	21.27	95	-0.98177	0.0241176	-0.849277	no	-393729	+	nearest TSS is on opposite strand	intergenic (> 100kb from nearest gene)	69337450	XM_018058563	mRNA	NC_030821.1:69337450-69342784:+	rna25335	MYC	PREDICTED: Capra hircus v-myc avian myelocytomatosis viral oncogene homolog	protein-coding gene	NC_030821.1:69337450-69342784:+
MSTRG.14824	NC_030821.1	72714933	72715922	990	.	1	NC_030821.1:72714933-72715922	990	990	positions 406-480 (frame +1)	75	7.58	24	-1.37603	0.011759	-2.01305	no	68777	+	strandedness of lncRNA not determined	intergenic (> 50kb from nearest gene)	72784698	XM_013969110	mRNA	NC_030821.1:72811182-72866748:+	rna25359	EFR3A	PREDICTED: Capra hircus EFR3 homolog A	protein-coding gene	NC_030821.1:72784698-72867867:+
MSTRG.14826	NC_030821.1	72721551	72740259	18709	-	4	NC_030821.1:72721551-72721820, NC_030821.1:72722152-72722230, NC_030821.1:72739702-72739865, NC_030821.1:72740169-72740259	270, 79, 164, 91	604	positions 89-268 (frame +2)	180	29.8	59	-0.970816	0.0464161	-1.30359	no	44440	+	nearest TSS is on opposite strand	intergenic (> 20kb from nearest gene)	72784698	XM_013969110	mRNA	NC_030821.1:72811182-72866748:+	rna25359	EFR3A	PREDICTED: Capra hircus EFR3 homolog A	protein-coding gene	NC_030821.1:72784698-72867867:+
MSTRG.14838	NC_030821.1	73899949	73901467	1519	.	1	NC_030821.1:73899949-73901467	1519	1519	positions 325-624 (frame -1)	300	19.75	99	-0.995545	0.0147082	-0.247432	no	-56558	-	strandedness of lncRNA not determined	intergenic (> 50kb from nearest gene)	73843392	XM_018058589	mRNA	NC_030821.1:73843392-73898405:-	rna25378	NDRG1	PREDICTED: Capra hircus N-myc downstream regulated 1	protein-coding gene	NC_030821.1:73843392-73898405:-
MSTRG.14839	NC_030821.1	73901972	73904744	2773	-	3	NC_030821.1:73901972-73902434, NC_030821.1:73903899-73904030, NC_030821.1:73904411-73904744	463, 132, 334	929	positions 436-564 (frame +1)	129	13.89	42	-1.20016	0.0401443	-1.24421	no	-58581	-	nearest TSS is on same strand	intergenic (> 50kb from nearest gene)	73843392	XM_018058589	mRNA	NC_030821.1:73843392-73898405:-	rna25378	NDRG1	PREDICTED: Capra hircus N-myc downstream regulated 1	protein-coding gene	NC_030821.1:73843392-73898405:-
MSTRG.14851	NC_030821.1	74925907	74926719	813	.	1	NC_030821.1:74925907-74926719	813	813	positions 76-186 (frame -1)	111	13.65	36	-1.33694	0.00620778	-3.49768	no	-214502	-	strandedness of lncRNA not determined	intergenic (> 100kb from nearest gene)	74711406	XM_018058597	mRNA	NC_030821.1:74711406-74872285:-	rna25386	ZFAT	PREDICTED: Capra hircus zinc finger and AT-hook domain containing	protein-coding gene	NC_030821.1:74711406-74872285:-
MSTRG.14858	NC_030821.1	75140623	75155762	15140	-	2	NC_030821.1:75140623-75140709, NC_030821.1:75155472-75155762	87, 291	378	positions 203-286 (frame +2)	84	22.22	27	-1.10402	0.0442263	-2.05355	no	273245	+	nearest TSS is on opposite strand	intergenic (> 100kb from nearest gene)	75429006	XM_018058598	mRNA	NC_030821.1:75429006-75579173:+	rna25396	KHDRBS3	PREDICTED: Capra hircus KH RNA binding domain containing, signal transduction associated 3	undetermined	NC_030821.1:75429006-75587273:+
MSTRG.14859	NC_030821.1	75427812	75428311	500	.	1	NC_030821.1:75427812-75428311	500	500	positions 24-173 (frame +3)	150	30	49	-1.24549	0.237834	-1.58344	no	696	+	strandedness of lncRNA not determined	upstream, < 5kb from nearest gene (strandedness not determined)	75429006	XM_018058598	mRNA	NC_030821.1:75429006-75579173:+	rna25396	KHDRBS3	PREDICTED: Capra hircus KH RNA binding domain containing, signal transduction associated 3	undetermined	NC_030821.1:75429006-75587273:+
MSTRG.14873	NC_030821.1	78615986	78618584	2599	+	2	NC_030821.1:78615986-78616131, NC_030821.1:78618157-78618584	146, 428	574	positions 124-327 (frame -1)	204	35.54	67	-0.862402	0.0957634	-2.14335	no	-73792	-	nearest TSS is on opposite strand	antisense	78542195	XM_018058607	mRNA	NC_030821.1:78542195-78933828:-	rna25412	TRAPPC9	PREDICTED: Capra hircus trafficking protein particle complex 9	protein-coding gene	NC_030821.1:78542195-78933830:-
MSTRG.14884	NC_030821.1	79417969	79423692	5724	+	2	NC_030821.1:79417969-79418042, NC_030821.1:79422616-79423692	74, 1077	1151	positions 67-765 (frame -1)	699	60.73	232	-1.0263	0.0089866	-0.996722	no	-12001	-	nearest TSS is on opposite strand	antisense	79405969	XM_018058638	mRNA	NC_030821.1:79405969-79476711:-	rna25441	SLC45A4	PREDICTED: Capra hircus solute carrier family 45 member 4	protein-coding gene	NC_030821.1:79405969-79476712:-
MSTRG.14888	NC_030821.1	79581968	79582863	896	.	1	NC_030821.1:79581968-79582863	896	896	positions 32-373 (frame +2)	342	38.17	113	-0.793129	0.294404	-1.31503	no	-8198	-	strandedness of lncRNA not determined	lcnRNA overlaps coordinates of a known gene, although its strandedness with respect to that gene is not determined	79573771	XM_018058106	mRNA	NC_030821.1:79573771-79630037:-	rna25447	MROH5	PREDICTED: Capra hircus maestro heat like repeat family member 5	protein-coding gene	NC_030821.1:79573771-79630037:-
MSTRG.14892	NC_030821.1	80396575	80397445	871	.	1	NC_030821.1:80396575-80397445	871	871	positions 214-426 (frame -1)	213	24.45	70	-1.17137	0.0726049	-1.96333	no	2489	-	strandedness of lncRNA not determined	upstream, < 5kb from nearest gene (strandedness not determined)	80399933	XM_018058659	mRNA	NC_030821.1:80399933-80405878:-	rna25465	LYNX1	PREDICTED: Capra hircus Ly6/neurotoxin 1	protein-coding gene	NC_030821.1:80399933-80405878:-
MSTRG.14899	NC_030821.1	80620684	80621480	797	.	1	NC_030821.1:80620684-80621480	797	797	positions 339-485 (frame +3)	147	18.44	48	-1.20245	0.0498519	-0.142189	no	-5246	+	strandedness of lncRNA not determined	intergenic (> 5kb from nearest gene)	80615439	XM_018058664	mRNA	NC_030821.1:80615439-80619402:+	rna25481	LY6E	PREDICTED: Capra hircus lymphocyte antigen 6 complex, locus E	protein-coding gene	NC_030821.1:80615439-80619402:+
MSTRG.14913	NC_030821.1	80788383	80789094	712	-	2	NC_030821.1:80788383-80788569, NC_030821.1:80788989-80789094	187, 106	293	positions 76-243 (frame -1)	168	57.34	55	-0.943622	0.221603	-1.88118	no	-9153	+	nearest TSS is on opposite strand	intergenic (> 5kb from nearest gene)	80779231	XM_018058671	mRNA	NC_030821.1:80779231-80788379:+	rna25491	RHPN1	PREDICTED: Capra hircus rhophilin Rho GTPase binding protein 1	protein-coding gene	NC_030821.1:80779231-80788379:+
MSTRG.14918	NC_030821.1	81008128	81011399	3272	-	3	NC_030821.1:81008128-81008144, NC_030821.1:81009563-81009699, NC_030821.1:81011335-81011399	17, 137, 65	219	positions 124-219 (frame +1)	96	43.84	32	-1.06685	0.285843	-1.9834	yes	-2749	+	nearest TSS is on opposite strand	antisense	81005380	XM_018058691	mRNA	NC_030821.1:81006702-81011460:+	rna25522	MAPK15	PREDICTED: Capra hircus mitogen-activated protein kinase 15	protein-coding gene	NC_030821.1:81005380-81011460:+
MSTRG.14919	NC_030821.1	81012740	81017465	4726	-	2	NC_030821.1:81012740-81013153, NC_030821.1:81017291-81017465	414, 175	589	positions 253-498 (frame +1)	246	41.77	81	-0.558183	0.272506	-0.487122	no	-7361	+	nearest TSS is on opposite strand	intergenic (> 5kb from nearest gene)	81005380	XM_018058691	mRNA	NC_030821.1:81006702-81011460:+	rna25522	MAPK15	PREDICTED: Capra hircus mitogen-activated protein kinase 15	protein-coding gene	NC_030821.1:81005380-81011460:+
MSTRG.14923	NC_030821.1	80821651	80822720	1070	-	1	NC_030821.1:80821651-80822720	1070	1070	positions 787-1068 (frame -1)	282	26.36	93	-1.00376	0.157511	-1.14188	no	83	-	nearest TSS is on same strand	upstream, < 5kb from nearest gene (on same strand)	80822802	XM_018058685	mRNA	NC_030821.1:80822802-80824321:-	rna25492	MAFA	PREDICTED: Capra hircus MAF bZIP transcription factor A	protein-coding gene	NC_030821.1:80822802-80824321:-
MSTRG.14938	NC_030821.1	81178937	81179730	794	+	2	NC_030821.1:81178937-81179105, NC_030821.1:81179616-81179730	169, 115	284	positions 153-236 (frame +3)	84	29.58	27	-0.936031	0.0822361	-1.62395	no	6665	+	nearest TSS is on same strand	intergenic (> 5kb from nearest gene)	81186394	XM_018058710	mRNA	NC_030821.1:81186394-81188312:+	rna25537	EXOSC4	PREDICTED: Capra hircus exosome component 4	protein-coding gene	NC_030821.1:81186394-81188312:+
MSTRG.14940	NC_030821.1	81187763	81189445	1683	-	2	NC_030821.1:81187763-81187831, NC_030821.1:81189226-81189445	69, 220	289	positions 89-148 (frame +2)	60	20.76	19	-1.03324	0.103361	-1.80925	no	41	+	nearest TSS is on opposite strand	upstream, < 5kb from nearest gene (on opposite strand)	81189485	XM_018058708	mRNA	NC_030821.1:81189485-81192839:+	rna25538	GPAA1	PREDICTED: Capra hircus glycosylphosphatidylinositol anchor attachment 1	protein-coding gene	NC_030821.1:81189485-81192839:+
MSTRG.14961	NC_030821.1	81739940	81741776	1837	.	1	NC_030821.1:81739940-81741776	1837	1837	positions 1354-1506 (frame -1)	153	8.33	50	-1.24134	0.00187675	-0.385124	no	-56328	+	strandedness of lncRNA not determined	intergenic (> 50kb from nearest gene)	81683613	XM_018058795	mRNA	NC_030821.1:81683613-81693822:+	rna25643	ZNF250	PREDICTED: Capra hircus zinc finger protein 250	protein-coding gene	NC_030821.1:81683613-81693822:+
MSTRG.14965	NC_030821.1	81871752	81872768	1017	.	1	NC_030821.1:81871752-81872768	1017	1017	positions 559-747 (frame -1)	189	18.58	62	-1.04361	0.0348392	-0.661221	no	40797	+	strandedness of lncRNA not determined	intergenic (> 20kb from nearest gene)	81913564	XM_018058801	mRNA	NC_030821.1:81913564-81922165:+	rna25648	PTP4A1	PREDICTED: Capra hircus protein tyrosine phosphatase type IVA, member 1	protein-coding gene	NC_030821.1:81913564-81922165:+
MSTRG.14969	NC_030821.1	81922628	81924018	1391	.	1	NC_030821.1:81922628-81924018	1391	1391	positions 823-963 (frame -1)	141	10.14	46	-1.33511	0.00220843	-0.856492	no	-9065	+	strandedness of lncRNA not determined	intergenic (> 5kb from nearest gene)	81913564	XM_018058801	mRNA	NC_030821.1:81913564-81922165:+	rna25648	PTP4A1	PREDICTED: Capra hircus protein tyrosine phosphatase type IVA, member 1	protein-coding gene	NC_030821.1:81913564-81922165:+
MSTRG.14975	NC_030821.1	82070279	82071663	1385	-	1	NC_030821.1:82070279-82071663	1385	1385	positions 544-726 (frame -1)	183	13.21	60	-1.12879	0.00928212	-0.716091	no	-39826	+	nearest TSS is on opposite strand	antisense	82030454	XM_013969111	mRNA	NC_030821.1:82043755-82120713:+	rna25652	PHF3	PREDICTED: Capra hircus PHD finger protein 3	protein-coding gene	NC_030821.1:82030454-82120713:+
MSTRG.150	NC_030808.1	28240370	28274245	33876	-	2	NC_030808.1:28240370-28240491, NC_030808.1:28274084-28274245	122, 162	284	positions 58-150 (frame -1)	93	32.75	30	-1.06786	0.0123811	-2.01157	no	-416391	-	nearest TSS is on same strand	intergenic (> 100kb from nearest gene)	27823980	XM_018054118	mRNA	NC_030808.1:27823980-28134705:-	rna212	GBE1	PREDICTED: Capra hircus 1,4-alpha-glucan branching enzyme 1	protein-coding gene	NC_030808.1:27823980-28134705:-
MSTRG.15014	NC_030821.1	92215844	92216530	687	.	1	NC_030821.1:92215844-92216530	687	687	positions 512-684 (frame +2)	173	25.18	57	-1.1598	0.117141	-2.09828	yes	-150790	+	strandedness of lncRNA not determined	intergenic (> 100kb from nearest gene)	92065055	XM_018058828	mRNA	NC_030821.1:92065109-92084742:+	rna25679	OGFRL1	PREDICTED: Capra hircus opioid growth factor receptor like 1	protein-coding gene	NC_030821.1:92065055-92084742:+
MSTRG.15017	NC_030821.1	81410716	81411295	580	+	2	NC_030821.1:81410716-81410910, NC_030821.1:81411110-81411295	195, 186	381	positions 47-301 (frame +2)	255	66.93	84	-0.598845	0.547325	-1.83706	no	221	-	nearest TSS is on opposite strand	antisense	81410936	XM_018058743	mRNA	NC_030821.1:81410936-81415646:-	rna25583	SLC39A4	PREDICTED: Capra hircus solute carrier family 39 member 4	protein-coding gene	NC_030821.1:81410936-81415646:-
MSTRG.15033	NC_030821.1	94446108	94446708	601	.	1	NC_030821.1:94446108-94446708	601	601	positions 406-528 (frame -1)	123	20.47	40	-1.35563	0.0274975	-1.73219	no	-14711	+	strandedness of lncRNA not determined	intergenic (> 10kb from nearest gene)	94431398	XM_018058117	mRNA	NC_030821.1:94431398-94445464:+	rna25708	DDX43	PREDICTED: Capra hircus DEAD-box helicase 43	protein-coding gene	NC_030821.1:94431398-94445464:+
MSTRG.15042	NC_030822.1	268070	306347	38278	+	3	NC_030822.1:268070-268273, NC_030822.1:271218-271416, NC_030822.1:305980-306347	204, 199, 368	771	positions 192-392 (frame +3)	201	26.07	66	-0.941472	0.274042	-0.637162	no	-12480	-	nearest TSS is on opposite strand	antisense	255591	XM_018058937	mRNA	NC_030822.1:255591-281962:-	rna25718	LOC102178292	PREDICTED: Capra hircus membrane-spanning 4-domains subfamily A member 5	protein-coding gene	NC_030822.1:255591-281962:-
MSTRG.15048	NC_030822.1	359510	361186	1677	-	1	NC_030822.1:359510-361186	1677	1677	positions 867-1019 (frame +3)	153	9.12	50	-1.19925	0.00347117	-0.600063	no	152	-	nearest TSS is on same strand	upstream, < 5kb from nearest gene (on same strand)	361337	XM_013969989	mRNA	NC_030822.1:361337-370421:-	rna25721	MS4A2	PREDICTED: Capra hircus membrane spanning 4-domains A2	protein-coding gene	NC_030822.1:361337-370421:-
MSTRG.15056	NC_030822.1	629709	640243	10535	-	3	NC_030822.1:629709-629799, NC_030822.1:638991-639111, NC_030822.1:639786-640243	91, 121, 458	670	positions 325-429 (frame -1)	105	15.67	34	-1.07067	0.00482156	-2.17875	no	9250	+	nearest TSS is on opposite strand	intergenic (> 5kb from nearest gene)	649492	XM_018059018	mRNA	NC_030822.1:649492-677090:+	rna25733	PATL1	PREDICTED: Capra hircus PAT1 homolog 1, processing body mRNA decay factor	protein-coding gene	NC_030822.1:649492-677090:+
MSTRG.15078	NC_030822.1	1129273	1140535	11263	+	3	NC_030822.1:1129273-1129746, NC_030822.1:1134998-1135085, NC_030822.1:1140240-1140535	474, 88, 296	858	positions 124-453 (frame -1)	330	38.46	109	-1.30138	0.0331411	-2.07234	no	-13040	-	nearest TSS is on opposite strand	antisense	1116234	XM_018059025	mRNA	NC_030822.1:1116234-1157770:-	rna25763	DTX4	PREDICTED: Capra hircus deltex E3 ubiquitin ligase 4	protein-coding gene	NC_030822.1:1116234-1157770:-
MSTRG.15085	NC_030822.1	1794133	1795728	1596	+	1	NC_030822.1:1794133-1795728	1596	1596	positions 1096-1410 (frame +1)	315	19.74	104	-1.01471	0.0213323	-1.66687	no	-8089	+	nearest TSS is on same strand	intergenic (> 5kb from nearest gene)	1786045	XM_018058867	mRNA	NC_030822.1:1786045-1786989:+	rna25794	LOC102187419	PREDICTED: Capra hircus olfactory receptor 5B3-like	protein-coding gene	NC_030822.1:1786045-1786989:+
MSTRG.15088	NC_030822.1	1954228	1954734	507	.	1	NC_030822.1:1954228-1954734	507	507	positions 217-372 (frame +1)	156	30.77	51	-1.2379	0.0731852	-2.53588	no	9049	-	strandedness of lncRNA not determined	intergenic (> 5kb from nearest gene)	1963782	XM_005690321	mRNA	NC_030822.1:1963782-1965006:-	rna25798	LOC102185200	PREDICTED: Capra hircus olfactory receptor 9Q2-like	protein-coding gene	NC_030822.1:1963782-1965006:-
MSTRG.15089	NC_030822.1	2206328	2206870	543	-	1	NC_030822.1:2206328-2206870	543	543	positions 359-540 (frame +2)	182	33.52	60	-1.10308	0.242499	-2.12083	yes	-45794	+	nearest TSS is on opposite strand	intergenic (> 20kb from nearest gene)	2160535	XM_013969935	mRNA	NC_030822.1:2160535-2161503:+	rna25803	LOC102184642	PREDICTED: Capra hircus olfactory receptor 1009	protein-coding gene	NC_030822.1:2160535-2161503:+
MSTRG.1509	NC_030809.1	11249389	11257035	7647	.	1	NC_030809.1:11249389-11257035	7647	7647	positions 6524-6784 (frame +2)	261	3.41	86	-0.936545	1.12866e-10	-0.054209	no	29844	+	strandedness of lncRNA not determined	intergenic (> 20kb from nearest gene)	11286878	XM_018057063	mRNA	NC_030809.1:11286878-11329779:+	rna2350	OPRD1	PREDICTED: Capra hircus opioid receptor delta 1	protein-coding gene	NC_030809.1:11286878-11329779:+
MSTRG.15090	NC_030822.1	2133152	2155998	22847	-	2	NC_030822.1:2133152-2135237, NC_030822.1:2155734-2155998	2086, 265	2351	positions 331-579 (frame +1)	249	10.59	82	-1.15988	0.00113192	-0.91387	no	4538	+	nearest TSS is on opposite strand	upstream, < 5kb from nearest gene (on opposite strand)	2160535	XM_013969935	mRNA	NC_030822.1:2160535-2161503:+	rna25803	LOC102184642	PREDICTED: Capra hircus olfactory receptor 1009	protein-coding gene	NC_030822.1:2160535-2161503:+
MSTRG.15095	NC_030822.1	2265813	2266769	957	.	1	NC_030822.1:2265813-2266769	957	957	positions 71-307 (frame +2)	237	24.76	78	-1.04639	0.222001	-1.70775	no	7877	-	strandedness of lncRNA not determined	intergenic (> 5kb from nearest gene)	2274645	XM_018059038	mRNA	NC_030822.1:2274645-2318963:-	rna25810	CTNND1	PREDICTED: Capra hircus catenin delta 1	protein-coding gene	NC_030822.1:2274645-2318975:-
MSTRG.15098	NC_030822.1	1488853	1490993	2141	+	1	NC_030822.1:1488853-1490993	2141	2141	positions 982-1302 (frame -1)	321	14.99	106	-0.876931	0.012719	-0.357741	no	1085	+	nearest TSS is on same strand	upstream, < 5kb from nearest gene (on same strand)	1492077	XM_018059036	mRNA	NC_030822.1:1492077-1529482:+	rna25786	LPXN	PREDICTED: Capra hircus leupaxin	protein-coding gene	NC_030822.1:1492077-1529482:+
MSTRG.15115	NC_030822.1	2536533	2539880	3348	-	3	NC_030822.1:2536533-2536692, NC_030822.1:2537567-2537599, NC_030822.1:2539823-2539880	160, 33, 58	251	positions 94-198 (frame -1)	105	41.83	34	-1.0304	0.251036	-1.84363	no	12007	-	nearest TSS is on same strand	intergenic (> 10kb from nearest gene)	2551886	XM_018059067	mRNA	NC_030822.1:2551886-2567714:-	rna25847	RTN4RL2	PREDICTED: Capra hircus reticulon 4 receptor-like 2	protein-coding gene	NC_030822.1:2551886-2567714:-
MSTRG.15116	NC_030822.1	2545652	2548217	2566	-	3	NC_030822.1:2545652-2545890, NC_030822.1:2546022-2546116, NC_030822.1:2547831-2548217	239, 95, 387	721	positions 427-564 (frame -1)	138	19.14	45	-0.73517	0.0220721	-1.0691	no	3670	-	nearest TSS is on same strand	upstream, < 5kb from nearest gene (on same strand)	2551886	XM_018059067	mRNA	NC_030822.1:2551886-2567714:-	rna25847	RTN4RL2	PREDICTED: Capra hircus reticulon 4 receptor-like 2	protein-coding gene	NC_030822.1:2551886-2567714:-
MSTRG.1512	NC_030809.1	11340523	11347206	6684	-	2	NC_030809.1:11340523-11340901, NC_030809.1:11346993-11347206	379, 214	593	positions 408-591 (frame +3)	184	31.03	61	-1.25143	0.16874	-2.57668	yes	1987	+	nearest TSS is on opposite strand	upstream, < 5kb from nearest gene (on opposite strand)	11349192	XM_018057080	mRNA	NC_030809.1:11370412-11541330:+	rna2353	EPB41	PREDICTED: Capra hircus erythrocyte membrane protein band 4.1	protein-coding gene	NC_030809.1:11349192-11541330:+
MSTRG.15140	NC_030822.1	5330487	5334550	4064	+	2	NC_030822.1:5330487-5330705, NC_030822.1:5334174-5334550	219, 377	596	positions 499-594 (frame -1)	96	16.11	32	-1.11464	0.184338	-1.77855	yes	89430	+	nearest TSS is on same strand	intergenic (> 50kb from nearest gene)	5423979	XM_018059084	mRNA	NC_030822.1:5423979-5467627:+	rna25978	NUP160	PREDICTED: Capra hircus nucleoporin 160	protein-coding gene	NC_030822.1:5423979-5467627:+
MSTRG.15142	NC_030822.1	5338658	5339498	841	.	1	NC_030822.1:5338658-5339498	841	841	positions 362-682 (frame +2)	321	38.17	106	-0.817207	0.203524	-1.24708	no	84482	+	strandedness of lncRNA not determined	intergenic (> 50kb from nearest gene)	5423979	XM_018059084	mRNA	NC_030822.1:5423979-5467627:+	rna25978	NUP160	PREDICTED: Capra hircus nucleoporin 160	protein-coding gene	NC_030822.1:5423979-5467627:+
MSTRG.15145	NC_030822.1	5408708	5413253	4546	+	4	NC_030822.1:5408708-5408756, NC_030822.1:5409002-5409127, NC_030822.1:5411356-5411421, NC_030822.1:5412623-5413253	49, 126, 66, 631	872	positions 50-322 (frame +2)	273	31.31	90	-0.878917	0.180183	-0.871156	no	10727	+	nearest TSS is on same strand	intergenic (> 10kb from nearest gene)	5423979	XM_018059084	mRNA	NC_030822.1:5423979-5467627:+	rna25978	NUP160	PREDICTED: Capra hircus nucleoporin 160	protein-coding gene	NC_030822.1:5423979-5467627:+
MSTRG.1516	NC_030809.1	11545275	11546133	859	+	2	NC_030809.1:11545275-11545336, NC_030809.1:11545468-11546133	62, 666	728	positions 449-613 (frame +2)	165	22.66	54	-1.34654	0.0784155	-1.2098	no	-4521	-	nearest TSS is on opposite strand	downstream, < 5kb from nearest gene (on opposite strand)	11540755	XM_018057160	mRNA	NC_030809.1:11540755-11545180:-	rna2367	TMEM200B	PREDICTED: Capra hircus transmembrane protein 200B	protein-coding gene	NC_030809.1:11540755-11545180:-
MSTRG.1518	NC_030809.1	12525678	12532821	7144	+	2	NC_030809.1:12525678-12525702, NC_030809.1:12532228-12532821	25, 594	619	positions 13-222 (frame -1)	210	33.93	69	-1.06884	0.264211	-1.57286	no	573576	-	nearest TSS is on opposite strand	intergenic (> 500kb from nearest gene)	13106396	XM_018067174	mRNA	NC_030809.1:13106396-13116309:-	rna2379	MATN1	PREDICTED: Capra hircus matrilin 1, cartilage matrix protein	protein-coding gene	NC_030809.1:13106396-13116309:-
MSTRG.15185	NC_030822.1	6731758	6733155	1398	.	1	NC_030822.1:6731758-6733155	1398	1398	positions 161-619 (frame +2)	459	32.83	152	-1.02912	0.135202	-0.438775	no	-71539	-	strandedness of lncRNA not determined	intergenic (> 50kb from nearest gene)	6660220	XM_018059170	mRNA	NC_030822.1:6660220-6698323:-	rna26091	CREB3L1	PREDICTED: Capra hircus cAMP responsive element binding protein 3 like 1	protein-coding gene	NC_030822.1:6660220-6698323:-
MSTRG.15201	NC_030822.1	7463378	7465602	2225	+	2	NC_030822.1:7463378-7464151, NC_030822.1:7464915-7465602	774, 688	1462	positions 514-936 (frame +1)	423	28.93	140	-0.876246	0.0371971	-1.17487	no	-185897	+	nearest TSS is on same strand	intergenic (> 100kb from nearest gene)	7277482	XM_018059197	mRNA	NC_030822.1:7277482-7296331:+	rna26120	CHST1	PREDICTED: Capra hircus carbohydrate sulfotransferase 1	protein-coding gene	NC_030822.1:7277482-7296331:+
MSTRG.15207	NC_030822.1	7808708	7809911	1204	.	1	NC_030822.1:7808708-7809911	1204	1204	positions 855-1175 (frame +3)	321	26.66	106	-1.02251	0.0775947	-1.33412	no	-71471	-	strandedness of lncRNA not determined	intergenic (> 50kb from nearest gene)	7737238	XM_018059203	mRNA	NC_030822.1:7737238-7746849:-	rna26126	LOC108637651	PREDICTED: Capra hircus myb-related transcription factor, partner of profilin-like	protein-coding gene	NC_030822.1:7737238-7746849:-
MSTRG.15221	NC_030822.1	9040745	9042219	1475	.	1	NC_030822.1:9040745-9042219	1475	1475	positions 569-691 (frame +2)	123	8.34	40	-1.05848	0.00421386	-0.870764	no	3067	-	strandedness of lncRNA not determined	upstream, < 5kb from nearest gene (strandedness not determined)	9045285	XM_005690127	mRNA	NC_030822.1:9045285-9214313:-	rna26156	HSD17B12	PREDICTED: Capra hircus hydroxysteroid 17-beta dehydrogenase 12	protein-coding gene	NC_030822.1:9045285-9214313:-
MSTRG.15224	NC_030822.1	9366451	9391439	24989	+	3	NC_030822.1:9366451-9366537, NC_030822.1:9367671-9367839, NC_030822.1:9391410-9391439	87, 169, 30	286	positions 207-272 (frame +3)	66	23.08	21	-1.31256	0.193088	-1.8352	no	14156	-	nearest TSS is on opposite strand	intergenic (> 10kb from nearest gene)	9405594	XM_013969875	mRNA	NC_030822.1:9405594-9531180:-	rna26164	TTC17	PREDICTED: Capra hircus tetratricopeptide repeat domain 17	protein-coding gene	NC_030822.1:9405594-9531207:-
MSTRG.15232	NC_030822.1	9531208	9545728	14521	+	2	NC_030822.1:9531208-9531329, NC_030822.1:9545168-9545728	122, 561	683	positions 274-681 (frame -1)	408	59.74	136	-0.733621	0.163244	-1.0277	yes	-5925	-	nearest TSS is on opposite strand	antisense	9539804	XM_005690123	mRNA	NC_030822.1:9539804-9567651:-	rna26166	API5	PREDICTED: Capra hircus apoptosis inhibitor 5	protein-coding gene	NC_030822.1:9539804-9567651:-
MSTRG.15237	NC_030822.1	15995140	15997074	1935	+	1	NC_030822.1:15995140-15997074	1935	1935	positions 13-243 (frame +1)	231	11.94	76	-1.19528	0.00325716	-0.657449	no	12174	-	nearest TSS is on opposite strand	intergenic (> 10kb from nearest gene)	16009247	XM_013969814	mRNA	NC_030822.1:16009247-16068130:-	rna26181	PRR5L	PREDICTED: Capra hircus proline rich 5 like	protein-coding gene	NC_030822.1:16009247-16088575:-
MSTRG.15243	NC_030822.1	16218125	16219161	1037	.	1	NC_030822.1:16218125-16219161	1037	1037	positions 688-936 (frame -1)	249	24.01	82	-1.24777	0.0152483	-1.67255	no	946	-	strandedness of lncRNA not determined	upstream, < 5kb from nearest gene (strandedness not determined)	16220106	XM_018059234	mRNA	NC_030822.1:16220106-16489635:-	rna26186	LDLRAD3	PREDICTED: Capra hircus low density lipoprotein receptor class A domain containing 3	protein-coding gene	NC_030822.1:16220106-16489635:-
MSTRG.15260	NC_030822.1	18286892	18295768	8877	+	5	NC_030822.1:18286892-18287411, NC_030822.1:18289509-18289616, NC_030822.1:18290623-18290701, NC_030822.1:18293052-18293107, NC_030822.1:18295282-18295768	520, 108, 79, 56, 487	1250	positions 28-294 (frame -1)	267	21.36	88	-1.13461	0.0292084	-1.2133	no	-57798	-	nearest TSS is on opposite strand	intergenic (> 50kb from nearest gene)	18229095	XM_018059257	mRNA	NC_030822.1:18229095-18265204:-	rna26222	CAPRIN1	PREDICTED: Capra hircus cell cycle associated protein 1	protein-coding gene	NC_030822.1:18229095-18265204:-
MSTRG.15292	NC_030822.1	20317334	20321102	3769	-	1	NC_030822.1:20317334-20321102	3769	3769	positions 1695-2198 (frame +3)	504	13.37	167	-1.31082	0.000169657	-1.11783	no	7291	+	nearest TSS is on opposite strand	intergenic (> 5kb from nearest gene)	20328392	XM_005690045	mRNA	NC_030822.1:20328392-20357482:+	rna26272	PAX6	PREDICTED: Capra hircus paired box 6	protein-coding gene	NC_030822.1:20328392-20357482:+
MSTRG.15302	NC_030822.1	22858386	22860249	1864	.	1	NC_030822.1:22858386-22860249	1864	1864	positions 505-771 (frame +1)	267	14.32	88	-0.905293	0.00415565	-1.98642	no	-685069	+	strandedness of lncRNA not determined	intergenic (> 500kb from nearest gene)	22173318	XM_018059299	mRNA	NC_030822.1:22173318-22180958:+	rna26294	KCNA4	PREDICTED: Capra hircus potassium voltage-gated channel subfamily A member 4	protein-coding gene	NC_030822.1:22173318-22180958:+
MSTRG.15309	NC_030822.1	24565933	24568296	2364	.	1	NC_030822.1:24565933-24568296	2364	2364	positions 40-351 (frame -1)	312	13.2	103	-1.20808	0.000577188	-0.301862	no	-61979	+	strandedness of lncRNA not determined	intergenic (> 50kb from nearest gene)	24503955	XM_005690025	mRNA	NC_030822.1:24503955-24565640:+	rna26300	BDNF	PREDICTED: Capra hircus brain derived neurotrophic factor	protein-coding gene	NC_030822.1:24503955-24565888:+
MSTRG.15314	NC_030822.1	24826308	24826922	615	-	2	NC_030822.1:24826308-24826658, NC_030822.1:24826760-24826922	351, 163	514	positions 267-377 (frame +3)	111	21.6	36	-0.818437	0.0934941	-1.35145	no	38100	+	nearest TSS is on opposite strand	intergenic (> 20kb from nearest gene)	24865021	XM_005690022	mRNA	NC_030822.1:24865021-24910275:+	rna26306	CCDC34	PREDICTED: Capra hircus coiled-coil domain containing 34	protein-coding gene	NC_030822.1:24865021-24910275:+
MSTRG.1533	NC_030809.1	13731092	13734563	3472	.	1	NC_030809.1:13731092-13734563	3472	3472	positions 2668-2997 (frame -1)	330	9.5	109	-1.21084	6.23822e-05	-0.598586	no	-24607	+	strandedness of lncRNA not determined	intergenic (> 20kb from nearest gene)	13706486	XM_018057395	mRNA	NC_030809.1:13706486-13725679:+	rna2405	SERINC2	PREDICTED: Capra hircus serine incorporator 2	protein-coding gene	NC_030809.1:13706486-13725679:+
MSTRG.15333	NC_030822.1	27124996	27127104	2109	-	1	NC_030822.1:27124996-27127104	2109	2109	positions 1306-1602 (frame -1)	297	14.08	98	-1.12221	0.00208042	-0.491362	no	7723	+	nearest TSS is on opposite strand	intergenic (> 5kb from nearest gene)	27134826	XM_018059322	mRNA	NC_030822.1:27134826-27163790:+	rna26346	THAP12	PREDICTED: Capra hircus THAP domain containing 12	protein-coding gene	NC_030822.1:27134826-27163790:+
MSTRG.15336	NC_030822.1	27172031	27182294	10264	+	3	NC_030822.1:27172031-27173035, NC_030822.1:27174671-27174769, NC_030822.1:27182229-27182294	1005, 99, 66	1170	positions 260-433 (frame +2)	174	14.87	57	-1.30659	0.0257794	-1.04296	no	-37206	+	nearest TSS is on same strand	intergenic (> 20kb from nearest gene)	27134826	XM_018059322	mRNA	NC_030822.1:27134826-27163790:+	rna26346	THAP12	PREDICTED: Capra hircus THAP domain containing 12	protein-coding gene	NC_030822.1:27134826-27163790:+
MSTRG.15337	NC_030822.1	27278484	27281289	2806	-	2	NC_030822.1:27278484-27279718, NC_030822.1:27280346-27281289	1235, 944	2179	positions 1764-1973 (frame +3)	210	9.64	69	-0.984518	0.00268278	-1.16722	no	13896	+	nearest TSS is on opposite strand	intergenic (> 10kb from nearest gene)	27295184	XM_018059327	mRNA	NC_030822.1:27295184-27316699:+	rna26351	WNT11	PREDICTED: Capra hircus Wnt family member 11	protein-coding gene	NC_030822.1:27295184-27316720:+
MSTRG.15357	NC_030822.1	28446305	28461655	15351	-	3	NC_030822.1:28446305-28446551, NC_030822.1:28458844-28459066, NC_030822.1:28459738-28461655	247, 223, 1918	2388	positions 1481-1831 (frame +2)	351	14.7	116	-0.841068	0.0027378	-0.569521	no	159	+	nearest TSS is on opposite strand	upstream, < 5kb from nearest gene (on opposite strand)	28461813	XM_005689984	mRNA	NC_030822.1:28510001-28540008:+	rna26379	ARRB1	PREDICTED: Capra hircus arrestin beta 1	protein-coding gene	NC_030822.1:28461813-28540008:+
MSTRG.15360	NC_030822.1	28741063	28741766	704	.	1	NC_030822.1:28741063-28741766	704	704	positions 174-317 (frame +3)	144	20.45	47	-1.16414	0.125016	-1.37781	no	8598	-	strandedness of lncRNA not determined	intergenic (> 5kb from nearest gene)	28750363	XM_005689977	mRNA	NC_030822.1:28750363-28764065:-	rna26391	NEU3	PREDICTED: Capra hircus neuraminidase 3	protein-coding gene	NC_030822.1:28750363-28764065:-
MSTRG.15381	NC_030822.1	29784780	29785955	1176	+	1	NC_030822.1:29784780-29785955	1176	1176	positions 855-977 (frame +3)	123	10.46	40	-1.17772	0.00931898	-1.75578	no	482	+	nearest TSS is on same strand	upstream, < 5kb from nearest gene (on same strand)	29786436	XM_018059366	mRNA	NC_030822.1:29786441-29869096:+	rna26431	RAB6A	PREDICTED: Capra hircus RAB6A, member RAS oncogene family	protein-coding gene	NC_030822.1:29786436-29869096:+
MSTRG.15391	NC_030822.1	30155115	30161048	5934	+	3	NC_030822.1:30155115-30155248, NC_030822.1:30157977-30158046, NC_030822.1:30160304-30161048	134, 70, 745	949	positions 220-414 (frame +1)	195	20.55	64	-1.10009	0.0598632	-1.90307	no	109	-	nearest TSS is on opposite strand	upstream, < 5kb from nearest gene (on opposite strand)	30161156	XM_018059376	mRNA	NC_030822.1:30161156-30218640:-	rna26442	ARHGEF17	PREDICTED: Capra hircus Rho guanine nucleotide exchange factor 17	protein-coding gene	NC_030822.1:30161156-30218640:-
MSTRG.15403	NC_030822.1	30670700	30692168	21469	-	3	NC_030822.1:30670700-30671002, NC_030822.1:30675000-30675105, NC_030822.1:30692091-30692168	303, 106, 78	487	positions 55-201 (frame +1)	147	30.18	48	-1.05852	0.141612	-1.56631	no	-673	+	nearest TSS is on opposite strand	antisense	30691496	XM_018059387	mRNA	NC_030822.1:30692026-30715033:+	rna26458	STARD10	PREDICTED: Capra hircus StAR related lipid transfer domain containing 10	protein-coding gene	NC_030822.1:30691496-30715033:+
MSTRG.15473	NC_030822.1	35948167	35954151	5985	.	1	NC_030822.1:35948167-35954151	5985	5985	positions 4562-4930 (frame +2)	369	6.17	122	-1.15018	6.1754e-08	-0.171432	no	3123	-	strandedness of lncRNA not determined	upstream, < 5kb from nearest gene (strandedness not determined)	35957273	XM_005709644	mRNA	NC_030822.1:35957273-35958845:-	rna26751	MRPL17	PREDICTED: Capra hircus mitochondrial ribosomal protein L17	protein-coding gene	NC_030822.1:35957273-35958845:-
MSTRG.15474	NC_030822.1	35975383	36033752	58370	-	2	NC_030822.1:35975383-35976250, NC_030822.1:36033492-36033752	868, 261	1129	positions 859-1128 (frame -1)	270	23.91	90	-0.8684	0.0189512	-3.11534	yes	6372	-	nearest TSS is on same strand	intergenic (> 5kb from nearest gene)	35981754	XM_018059480	mRNA	NC_030822.1:35981754-36003057:-	rna26752	LOC102175225	PREDICTED: Capra hircus interferon-induced very large GTPase 1-like	protein-coding gene	NC_030822.1:35981754-36003057:-
MSTRG.15475	NC_030822.1	35977704	36035445	57742	+	2	NC_030822.1:35977704-35978030, NC_030822.1:36035385-36035445	327, 61	388	positions 121-258 (frame -1)	138	35.57	45	-1.09383	0.288601	-2.40327	no	4051	-	nearest TSS is on opposite strand	upstream, < 5kb from nearest gene (on opposite strand)	35981754	XM_018059480	mRNA	NC_030822.1:35981754-36003057:-	rna26752	LOC102175225	PREDICTED: Capra hircus interferon-induced very large GTPase 1-like	protein-coding gene	NC_030822.1:35981754-36003057:-
MSTRG.15477	NC_030822.1	35980456	36038122	57667	+	2	NC_030822.1:35980456-35980559, NC_030822.1:36037870-36038122	104, 253	357	positions 40-321 (frame +1)	282	78.99	93	-0.57574	0.278196	-2.57402	no	1299	-	nearest TSS is on opposite strand	upstream, < 5kb from nearest gene (on opposite strand)	35981754	XM_018059480	mRNA	NC_030822.1:35981754-36003057:-	rna26752	LOC102175225	PREDICTED: Capra hircus interferon-induced very large GTPase 1-like	protein-coding gene	NC_030822.1:35981754-36003057:-
MSTRG.15479	NC_030822.1	35987814	36210102	222289	+	3	NC_030822.1:35987814-35987916, NC_030822.1:36126478-36126588, NC_030822.1:36210029-36210102	103, 111, 74	288	positions 56-79 (frame +2)	24	8.33	7	-1.16792	0.0222901	-2.58916	no	-6061	-	nearest TSS is on opposite strand	antisense	35981754	XM_018059480	mRNA	NC_030822.1:35981754-36003057:-	rna26752	LOC102175225	PREDICTED: Capra hircus interferon-induced very large GTPase 1-like	protein-coding gene	NC_030822.1:35981754-36003057:-
MSTRG.15480	NC_030822.1	35989043	36127862	138820	+	3	NC_030822.1:35989043-35989114, NC_030822.1:36047813-36047926, NC_030822.1:36127800-36127862	72, 114, 63	249	positions 39-173 (frame +3)	135	54.22	44	-0.929105	0.234103	-2.24208	no	-7290	-	nearest TSS is on opposite strand	antisense	35981754	XM_018059480	mRNA	NC_030822.1:35981754-36003057:-	rna26752	LOC102175225	PREDICTED: Capra hircus interferon-induced very large GTPase 1-like	protein-coding gene	NC_030822.1:35981754-36003057:-
MSTRG.15483	NC_030822.1	36198539	36290681	92143	-	2	NC_030822.1:36198539-36198630, NC_030822.1:36287649-36290681	92, 3033	3125	positions 2639-2938 (frame +2)	300	9.6	99	-1.08056	0.000107866	-0.256326	no	5181	-	nearest TSS is on same strand	intergenic (> 5kb from nearest gene)	36203719	XM_018059481	mRNA	NC_030822.1:36203719-36266654:-	rna26755	LOC102184922	PREDICTED: Capra hircus interferon-induced very large GTPase 1	protein-coding gene	NC_030822.1:36203719-36266654:-
MSTRG.15497	NC_030822.1	38221264	38222400	1137	.	1	NC_030822.1:38221264-38222400	1137	1137	positions 456-632 (frame +3)	177	15.57	58	-1.08224	0.0211408	-2.64749	no	8544	-	strandedness of lncRNA not determined	intergenic (> 5kb from nearest gene)	38230943	XM_018059501	mRNA	NC_030822.1:38230943-38331704:-	rna26822	STK33	PREDICTED: Capra hircus serine/threonine kinase 33	protein-coding gene	NC_030822.1:38230943-38331704:-
MSTRG.15519	NC_030822.1	39292467	39293119	653	-	2	NC_030822.1:39292467-39293048, NC_030822.1:39293103-39293119	582, 17	599	positions 470-556 (frame +2)	87	14.52	28	-1.36871	0.0316637	-1.21248	no	-8151	+	nearest TSS is on opposite strand	antisense	39284317	XM_018059526	mRNA	NC_030822.1:39284317-39298724:+	rna26850	WEE1	PREDICTED: Capra hircus WEE1 G2 checkpoint kinase	protein-coding gene	NC_030822.1:39284317-39298724:+
MSTRG.15529	NC_030822.1	40294005	40300139	6135	+	3	NC_030822.1:40294005-40294053, NC_030822.1:40294532-40294632, NC_030822.1:40299522-40300139	49, 101, 618	768	positions 62-166 (frame +2)	105	13.67	34	-0.98693	0.0524367	-1.12821	no	-20956	-	nearest TSS is on opposite strand	antisense	40273050	XM_005689681	mRNA	NC_030822.1:40273497-40391735:-	rna26873	MRVI1	PREDICTED: Capra hircus murine retrovirus integration site 1 homolog	protein-coding gene	NC_030822.1:40273050-40391736:-
MSTRG.15541	NC_030822.1	42117894	42156694	38801	-	3	NC_030822.1:42117894-42118601, NC_030822.1:42121451-42121625, NC_030822.1:42156258-42156694	708, 175, 437	1320	positions 810-1151 (frame +3)	342	25.91	113	-0.716476	0.0616677	-1.41934	no	-141160	+	nearest TSS is on opposite strand	antisense	41976735	XM_018059566	mRNA	NC_030822.1:42021358-42144961:+	rna26908	PARVA	PREDICTED: Capra hircus parvin alpha	protein-coding gene	NC_030822.1:41976735-42144961:+
MSTRG.15543	NC_030822.1	41844517	41845310	794	-	2	NC_030822.1:41844517-41844922, NC_030822.1:41845242-41845310	406, 69	475	positions 364-474 (frame -1)	111	23.37	37	-1.25357	0.135271	-1.48241	yes	-120268	+	nearest TSS is on opposite strand	antisense	41724250	XM_018059551	mRNA	NC_030822.1:41724250-41964084:+	rna26903	LOC102172084	PREDICTED: Capra hircus protein-methionine sulfoxide oxidase MICAL2	protein-coding gene	NC_030822.1:41724250-41964084:+
MSTRG.15560	NC_030822.1	43711602	43749914	38313	-	3	NC_030822.1:43711602-43712310, NC_030822.1:43722516-43722573, NC_030822.1:43749839-43749914	709, 58, 76	843	positions 37-360 (frame -1)	324	38.43	107	-0.519304	0.252882	-1.17715	no	-138034	+	nearest TSS is on opposite strand	antisense	43573569	XM_018059584	mRNA	NC_030822.1:43573569-43884641:+	rna26931	SPON1	PREDICTED: Capra hircus spondin 1	protein-coding gene	NC_030822.1:43573569-43884641:+
MSTRG.15562	NC_030822.1	43894665	43897351	2687	.	1	NC_030822.1:43894665-43897351	2687	2687	positions 127-357 (frame +1)	231	8.6	76	-1.10807	0.000273333	-1.06549	no	587	-	strandedness of lncRNA not determined	upstream, < 5kb from nearest gene (strandedness not determined)	43897937	XM_018059585	mRNA	NC_030822.1:43897937-43976760:-	rna26932	RRAS2	PREDICTED: Capra hircus related RAS viral (r-ras) oncogene homolog 2	protein-coding gene	NC_030822.1:43897937-43976760:-
MSTRG.15572	NC_030822.1	44481640	44485150	3511	-	4	NC_030822.1:44481640-44482604, NC_030822.1:44483140-44483271, NC_030822.1:44484009-44484103, NC_030822.1:44485056-44485150	965, 132, 95, 95	1287	positions 725-1039 (frame +2)	315	24.48	104	-0.527736	0.145785	-0.027709	no	-32807	-	nearest TSS is on same strand	intergenic (> 20kb from nearest gene)	44448834	XM_005689657	mRNA	NC_030822.1:44448834-44476024:-	rna26938	LOC102190621	PREDICTED: Capra hircus vitamin D 25-hydroxylase	protein-coding gene	NC_030822.1:44448834-44476024:-
MSTRG.15579	NC_030822.1	46541857	46542367	511	+	1	NC_030822.1:46541857-46542367	511	511	positions 85-159 (frame +1)	75	14.68	24	-1.18667	0.184076	-2.80166	no	81439	+	nearest TSS is on same strand	intergenic (> 50kb from nearest gene)	46623805	XM_005689584	mRNA	NC_030822.1:46623805-46651075:+	rna26958	C15H11orf58	PREDICTED: Capra hircus chromosome 15 C11orf58 homolog	protein-coding gene	NC_030822.1:46623805-46651075:+
MSTRG.15611	NC_030822.1	49663525	49678212	14688	+	3	NC_030822.1:49663525-49663612, NC_030822.1:49664493-49664548, NC_030822.1:49677894-49678212	88, 56, 319	463	positions 240-459 (frame +3)	220	47.52	73	-0.714295	0.255433	-1.45003	yes	431132	-	nearest TSS is on opposite strand	intergenic (> 100kb from nearest gene)	50109343	XM_018059638	mRNA	NC_030822.1:50109343-50275688:-	rna27023	SORL1	PREDICTED: Capra hircus sortilin related receptor 1	protein-coding gene	NC_030822.1:50109343-50275707:-
MSTRG.15617	NC_030822.1	50429655	50430437	783	.	1	NC_030822.1:50429655-50430437	783	783	positions 564-686 (frame +3)	123	15.71	40	-0.861281	0.0380813	-1.33029	no	7762	-	strandedness of lncRNA not determined	intergenic (> 5kb from nearest gene)	50438198	XM_005689562	mRNA	NC_030822.1:50438198-50451958:-	rna27025	SC5D	PREDICTED: Capra hircus sterol-C5-desaturase	protein-coding gene	NC_030822.1:50438198-50451958:-
MSTRG.15624	NC_030822.1	51454431	51455307	877	.	1	NC_030822.1:51454431-51455307	877	877	positions 576-873 (frame +3)	298	33.98	99	-0.992762	0.100609	-2.61966	yes	3428	-	strandedness of lncRNA not determined	upstream, < 5kb from nearest gene (strandedness not determined)	51458734	XM_018059651	mRNA	NC_030822.1:51458734-51544885:-	rna27040	POU2F3	PREDICTED: Capra hircus POU class 2 homeobox 3	protein-coding gene	NC_030822.1:51458734-51544885:-
MSTRG.15627	NC_030822.1	51686465	51688593	2129	.	1	NC_030822.1:51686465-51688593	2129	2129	positions 1107-1412 (frame +3)	306	14.37	101	-0.902777	0.00313203	-2.18734	no	-35196	+	strandedness of lncRNA not determined	intergenic (> 20kb from nearest gene)	51651270	XM_018059654	mRNA	NC_030822.1:51651270-51678115:+	rna27043	TRIM29	PREDICTED: Capra hircus tripartite motif containing 29	protein-coding gene	NC_030822.1:51651270-51678115:+
MSTRG.15634	NC_030822.1	52320365	52322899	2535	-	4	NC_030822.1:52320365-52320577, NC_030822.1:52320837-52320902, NC_030822.1:52321689-52321981, NC_030822.1:52322245-52322899	213, 66, 293, 655	1227	positions 809-1117 (frame +2)	309	25.18	102	-0.901155	0.0441979	-0.810242	no	58475	+	nearest TSS is on opposite strand	intergenic (> 50kb from nearest gene)	52381373	XM_013969538	mRNA	NC_030822.1:52382637-52387354:+	rna27048	THY1	PREDICTED: Capra hircus Thy-1 cell surface antigen	protein-coding gene	NC_030822.1:52381373-52387354:+
MSTRG.15639	NC_030822.1	52389007	52406685	17679	-	2	NC_030822.1:52389007-52390962, NC_030822.1:52406473-52406685	1956, 213	2169	positions 1678-2106 (frame +1)	429	19.78	142	-0.926924	0.00684337	-0.613978	no	19	+	nearest TSS is on opposite strand	upstream, < 5kb from nearest gene (on opposite strand)	52406703	XM_005689546	mRNA	NC_030822.1:52406703-52432208:+	rna27056	USP2	PREDICTED: Capra hircus ubiquitin specific peptidase 2	protein-coding gene	NC_030822.1:52406703-52432208:+
MSTRG.15682	NC_030822.1	53868427	53871329	2903	-	2	NC_030822.1:53868427-53869402, NC_030822.1:53871090-53871329	976, 240	1216	positions 547-765 (frame -1)	219	18.01	72	-0.865993	0.028991	-1.81048	no	-7468	+	nearest TSS is on opposite strand	intergenic (> 5kb from nearest gene)	53860960	XM_018059730	mRNA	NC_030822.1:53863610-53868425:+	rna27158	FXYD2	PREDICTED: Capra hircus FXYD domain containing ion transport regulator 2	protein-coding gene	NC_030822.1:53860960-53868425:+
MSTRG.15697	NC_030822.1	54457204	54460073	2870	+	3	NC_030822.1:54457204-54457653, NC_030822.1:54457892-54458066, NC_030822.1:54459975-54460073	450, 175, 99	724	positions 199-438 (frame -1)	240	33.15	79	-1.02033	0.122953	-1.72916	no	-1167	-	nearest TSS is on opposite strand	antisense	54458907	XM_018059741	mRNA	NC_030822.1:54458907-54475157:-	rna27176	SIDT2	PREDICTED: Capra hircus SID1 transmembrane family member 2	protein-coding gene	NC_030822.1:54458907-54475158:-
MSTRG.1571	NC_030809.1	14856451	14858063	1613	+	2	NC_030809.1:14856451-14856667, NC_030809.1:14857990-14858063	217, 74	291	positions 154-291 (frame +1)	138	47.42	46	-1.11605	0.414803	-2.2485	yes	-17010	-	nearest TSS is on opposite strand	antisense	14839442	XM_018057918	mRNA	NC_030809.1:14839442-14870803:-	rna2477	YARS	PREDICTED: Capra hircus tyrosyl-tRNA synthetase	protein-coding gene	NC_030809.1:14839442-14870803:-
MSTRG.15710	NC_030822.1	57250530	57251526	997	.	1	NC_030822.1:57250530-57251526	997	997	positions 388-708 (frame -1)	321	32.2	106	-1.2203	0.0217806	-2.08526	no	-15942	+	strandedness of lncRNA not determined	intergenic (> 10kb from nearest gene)	57234589	XM_013969573	mRNA	NC_030822.1:57234589-57248409:+	rna27201	LOC102181614	PREDICTED: Capra hircus NXPE family member 4	protein-coding gene	NC_030822.1:57234589-57248409:+
MSTRG.15723	NC_030822.1	59046586	59055428	8843	+	3	NC_030822.1:59046586-59047007, NC_030822.1:59049311-59049563, NC_030822.1:59055240-59055428	422, 253, 189	864	positions 388-627 (frame +1)	240	27.78	79	-0.992441	0.176405	-1.82114	no	-503836	-	nearest TSS is on opposite strand	intergenic (> 500kb from nearest gene)	58542751	XM_018059766	mRNA	NC_030822.1:58542751-58908142:-	rna27245	NCAM1	PREDICTED: Capra hircus neural cell adhesion molecule 1	protein-coding gene	NC_030822.1:58542751-58908218:-
MSTRG.15725	NC_030822.1	59532212	59535635	3424	-	3	NC_030822.1:59532212-59532501, NC_030822.1:59533542-59533722, NC_030822.1:59534828-59535635	290, 181, 808	1279	positions 859-1239 (frame -1)	381	29.79	126	-0.736059	0.0443831	-0.546236	no	190281	+	nearest TSS is on opposite strand	intergenic (> 100kb from nearest gene)	59725915	XM_005689457	mRNA	NC_030822.1:59725915-59738014:+	rna27249	LOC102177258	PREDICTED: Capra hircus placenta-expressed transcript 1 protein	protein-coding gene	NC_030822.1:59725915-59738014:+
MSTRG.15734	NC_030822.1	59956064	59967581	11518	-	3	NC_030822.1:59956064-59956477, NC_030822.1:59959305-59959405, NC_030822.1:59967480-59967581	414, 101, 102	617	positions 249-455 (frame +3)	207	33.55	68	-1.16132	0.140156	-0.829072	no	1765	-	nearest TSS is on same strand	upstream, < 5kb from nearest gene (on same strand)	59969345	NM_001285731	mRNA	NC_030822.1:59969428-59978173:-	rna27256	SDHD	Capra hircus succinate dehydrogenase complex subunit D	protein-coding gene	NC_030822.1:59969345-59978211:-
MSTRG.15747	NC_030822.1	60249197	60251687	2491	-	3	NC_030822.1:60249197-60249246, NC_030822.1:60250101-60250387, NC_030822.1:60251516-60251687	50, 287, 172	509	positions 85-255 (frame +1)	171	33.6	56	-0.962576	0.203196	-2.52316	no	33885	+	nearest TSS is on opposite strand	intergenic (> 20kb from nearest gene)	60285571	XM_018059799	mRNA	NC_030822.1:60285571-60309149:+	rna27282	PPP2R1B	PREDICTED: Capra hircus protein phosphatase 2 scaffold subunit Abeta	protein-coding gene	NC_030822.1:60285571-60320785:+
MSTRG.15753	NC_030822.1	60771658	60788032	16375	+	4	NC_030822.1:60771658-60771780, NC_030822.1:60783490-60783606, NC_030822.1:60783690-60783865, NC_030822.1:60787710-60788032	123, 117, 176, 323	739	positions 533-682 (frame +2)	150	20.3	49	-0.82749	0.0185549	-0.209877	no	1333	-	nearest TSS is on opposite strand	upstream, < 5kb from nearest gene (on opposite strand)	60789364	XM_018059809	mRNA	NC_030822.1:60789364-60799150:-	rna27303	COLCA2	PREDICTED: Capra hircus colorectal cancer associated 2	protein-coding gene	NC_030822.1:60789364-60799150:-
MSTRG.15790	NC_030822.1	65530981	65531789	809	.	1	NC_030822.1:65530981-65531789	809	809	positions 128-583 (frame +2)	456	56.37	151	-1.46285	0.338616	-0.283792	no	39606	-	strandedness of lncRNA not determined	intergenic (> 20kb from nearest gene)	65571394	XM_018059849	mRNA	NC_030822.1:65571394-66033628:-	rna27351	GUCY1A2	PREDICTED: Capra hircus guanylate cyclase 1 soluble subunit alpha 2	protein-coding gene	NC_030822.1:65571394-66033628:-
MSTRG.15816	NC_030822.1	68448456	68456166	7711	+	2	NC_030822.1:68448456-68448689, NC_030822.1:68455650-68456166	234, 517	751	positions 162-404 (frame +3)	243	32.36	80	-0.706458	0.276161	-2.28559	no	23204	-	nearest TSS is on opposite strand	intergenic (> 20kb from nearest gene)	68479369	XM_005689383	mRNA	NC_030822.1:68479369-68511771:-	rna27394	CCDC82	PREDICTED: Capra hircus coiled-coil domain containing 82	undetermined	NC_030822.1:68479369-68511928:-
MSTRG.1582	NC_030809.1	15179297	15187631	8335	+	2	NC_030809.1:15179297-15179455, NC_030809.1:15187558-15187631	159, 74	233	positions 73-171 (frame +1)	99	42.49	32	-1.10155	0.160345	-2.55248	no	-625	-	nearest TSS is on opposite strand	antisense	15187007	XM_018058094	mRNA	NC_030809.1:15187007-15224856:-	rna2512	TRIM62	PREDICTED: Capra hircus tripartite motif containing 62	protein-coding gene	NC_030809.1:15187007-15224856:-
MSTRG.15836	NC_030822.1	75977452	75978240	789	.	1	NC_030822.1:75977452-75978240	789	789	positions 544-714 (frame +1)	171	21.67	56	-1.30659	0.0388009	-1.64799	no	77852	+	strandedness of lncRNA not determined	intergenic (> 50kb from nearest gene)	76056091	XM_018059891	mRNA	NC_030822.1:76056091-76074265:+	rna27422	BIRC3	PREDICTED: Capra hircus baculoviral IAP repeat containing 3	protein-coding gene	NC_030822.1:76056091-76074265:+
MSTRG.15837	NC_030822.1	75979759	75981327	1569	.	1	NC_030822.1:75979759-75981327	1569	1569	positions 655-1020 (frame +1)	366	23.33	121	-1.02073	0.0300703	-1.22399	no	74765	+	strandedness of lncRNA not determined	intergenic (> 50kb from nearest gene)	76056091	XM_018059891	mRNA	NC_030822.1:76056091-76074265:+	rna27422	BIRC3	PREDICTED: Capra hircus baculoviral IAP repeat containing 3	protein-coding gene	NC_030822.1:76056091-76074265:+
MSTRG.15863	NC_030822.1	80873280	80874904	1625	.	1	NC_030822.1:80873280-80874904	1625	1625	positions 1323-1623 (frame +3)	301	18.52	100	-0.675976	0.00980125	-2.11563	yes	-7910	-	strandedness of lncRNA not determined	lcnRNA overlaps coordinates of a known gene, although its strandedness with respect to that gene is not determined	80865371	XM_005689336	mRNA	NC_030822.1:80865371-80936566:-	rna27456	KBTBD3	PREDICTED: Capra hircus kelch repeat and BTB domain containing 3	protein-coding gene	NC_030822.1:80865371-80936975:-
MSTRG.15864	NC_030822.1	80876742	80877328	587	.	1	NC_030822.1:80876742-80877328	587	587	positions 157-426 (frame -1)	270	46	89	-0.821899	0.0916754	-1.52455	no	-11372	-	strandedness of lncRNA not determined	lcnRNA overlaps coordinates of a known gene, although its strandedness with respect to that gene is not determined	80865371	XM_005689336	mRNA	NC_030822.1:80865371-80936566:-	rna27456	KBTBD3	PREDICTED: Capra hircus kelch repeat and BTB domain containing 3	protein-coding gene	NC_030822.1:80865371-80936975:-
MSTRG.15887	NC_030823.1	384938	391574	6637	-	4	NC_030823.1:384938-385182, NC_030823.1:385762-385798, NC_030823.1:387535-387641, NC_030823.1:391430-391574	245, 37, 107, 145	534	positions 301-534 (frame -1)	234	43.82	77	-0.988732	0.155004	-0.692388	no	-41631	-	nearest TSS is on same strand	intergenic (> 20kb from nearest gene)	343308	NM_001285689	mRNA	NC_030823.1:345802-355493:-	rna27495	CHI3L1	Capra hircus chitinase 3 like 1	protein-coding gene	NC_030823.1:343308-355619:-
MSTRG.15897	NC_030823.1	880288	885487	5200	-	2	NC_030823.1:880288-882244, NC_030823.1:885199-885487	1957, 289	2246	positions 1831-2136 (frame -1)	306	13.62	101	-0.715586	0.00252212	-0.162705	no	-2755	+	nearest TSS is on opposite strand	antisense	877534	XM_018059928	mRNA	NC_030823.1:877534-889945:+	rna27504	LAX1	PREDICTED: Capra hircus lymphocyte transmembrane adaptor 1	protein-coding gene	NC_030823.1:877534-889945:+
MSTRG.15901	NC_030823.1	1245244	1246648	1405	-	2	NC_030823.1:1245244-1245402, NC_030823.1:1246549-1246648	159, 100	259	positions 7-231 (frame +1)	225	86.87	74	-0.714548	0.564519	-2.01308	no	4434	+	nearest TSS is on opposite strand	upstream, < 5kb from nearest gene (on opposite strand)	1251081	XM_018060001	mRNA	NC_030823.1:1251081-1294827:+	rna27516	SOX13	PREDICTED: Capra hircus SRY-box 13	protein-coding gene	NC_030823.1:1251081-1294827:+
MSTRG.15903	NC_030823.1	1331234	1331994	761	.	1	NC_030823.1:1331234-1331994	761	761	positions 298-423 (frame +1)	126	16.56	41	-1.15547	0.0521904	-0.911125	no	-13198	-	strandedness of lncRNA not determined	intergenic (> 10kb from nearest gene)	1318037	XM_018060005	mRNA	NC_030823.1:1318037-1328977:-	rna27519	REN	PREDICTED: Capra hircus renin	protein-coding gene	NC_030823.1:1318037-1328977:-
MSTRG.15926	NC_030823.1	2297326	2299437	2112	+	1	NC_030823.1:2297326-2299437	2112	2112	positions 1237-1596 (frame +1)	360	17.05	119	-1.23906	0.00272016	-0.026243	no	33062	-	nearest TSS is on opposite strand	intergenic (> 20kb from nearest gene)	2332498	XM_018060042	mRNA	NC_030823.1:2332498-2385465:-	rna27575	DSTYK	PREDICTED: Capra hircus dual serine/threonine and tyrosine protein kinase	protein-coding gene	NC_030823.1:2332498-2385465:-
MSTRG.15928	NC_030823.1	2328348	2329127	780	.	1	NC_030823.1:2328348-2329127	780	780	positions 546-777 (frame +3)	232	29.74	77	-1.1863	0.155742	-1.67038	yes	3372	-	strandedness of lncRNA not determined	upstream, < 5kb from nearest gene (strandedness not determined)	2332498	XM_018060042	mRNA	NC_030823.1:2332498-2385465:-	rna27575	DSTYK	PREDICTED: Capra hircus dual serine/threonine and tyrosine protein kinase	protein-coding gene	NC_030823.1:2332498-2385465:-
MSTRG.15936	NC_030823.1	2598386	2606255	7870	+	2	NC_030823.1:2598386-2599413, NC_030823.1:2603620-2606255	1028, 2636	3664	positions 2844-3347 (frame +3)	504	13.76	167	-0.902572	0.000206735	-0.749553	no	48453	+	nearest TSS is on same strand	intergenic (> 20kb from nearest gene)	2654707	XM_018060051	mRNA	NC_030823.1:2654707-2683473:+	rna27586	CDK18	PREDICTED: Capra hircus cyclin dependent kinase 18	protein-coding gene	NC_030823.1:2654707-2683473:+
MSTRG.15947	NC_030823.1	2977440	2977946	507	.	1	NC_030823.1:2977440-2977946	507	507	positions 76-204 (frame -1)	129	25.44	42	-1.27991	0.0707523	-1.50938	no	14718	-	strandedness of lncRNA not determined	intergenic (> 10kb from nearest gene)	2992663	XM_005690403	mRNA	NC_030823.1:2992663-3016603:-	rna27603	PM20D1	PREDICTED: Capra hircus peptidase M20 domain containing 1	protein-coding gene	NC_030823.1:2992663-3016603:-
MSTRG.15948	NC_030823.1	2983088	2984386	1299	.	1	NC_030823.1:2983088-2984386	1299	1299	positions 520-699 (frame -1)	180	13.86	59	-1.12544	0.0175651	-1.00213	no	8278	-	strandedness of lncRNA not determined	intergenic (> 5kb from nearest gene)	2992663	XM_005690403	mRNA	NC_030823.1:2992663-3016603:-	rna27603	PM20D1	PREDICTED: Capra hircus peptidase M20 domain containing 1	protein-coding gene	NC_030823.1:2992663-3016603:-
MSTRG.1596	NC_030809.1	15630820	15636941	6122	+	2	NC_030809.1:15630820-15631326, NC_030809.1:15636840-15636941	507, 102	609	positions 315-602 (frame +3)	288	47.29	95	-0.866652	0.307473	-1.04892	no	226	-	nearest TSS is on opposite strand	upstream, < 5kb from nearest gene (on opposite strand)	15637166	XM_018038207	mRNA	NC_030809.1:15637166-15640076:-	rna2536	LOC102190919	PREDICTED: Capra hircus intestinal-type alkaline phosphatase	protein-coding gene	NC_030809.1:15637166-15640076:-
MSTRG.15964	NC_030823.1	4182806	4184293	1488	.	1	NC_030823.1:4182806-4184293	1488	1488	positions 838-1260 (frame -1)	423	28.43	140	-1.01881	0.025327	-1.75074	no	5346	-	strandedness of lncRNA not determined	intergenic (> 5kb from nearest gene)	4189638	XM_018060105	mRNA	NC_030823.1:4189638-4201745:-	rna27654	C16H1orf116	PREDICTED: Capra hircus chromosome 16 C1orf116 homolog	protein-coding gene	NC_030823.1:4189638-4201745:-
MSTRG.15995	NC_030823.1	6001542	6006756	5215	-	2	NC_030823.1:6001542-6001910, NC_030823.1:6006710-6006756	369, 47	416	positions 13-117 (frame -1)	105	25.24	34	-0.905883	0.0132816	-1.76316	no	-29775	+	nearest TSS is on opposite strand	antisense	5971768	XM_018059934	mRNA	NC_030823.1:5971768-6041127:+	rna27705	LOC108633268	PREDICTED: Capra hircus lymphocyte transmembrane adapter 1-like	protein-coding gene	NC_030823.1:5971768-6041127:+
MSTRG.16	NC_030808.1	704955	710347	5393	+	2	NC_030808.1:704955-705298, NC_030808.1:709215-710347	344, 1133	1477	positions 741-1100 (frame +3)	360	24.37	119	-1.07091	0.0303676	-0.578844	no	14686	-	nearest TSS is on opposite strand	intergenic (> 10kb from nearest gene)	725032	XM_018046602	mRNA	NC_030808.1:725032-755551:-	rna31	IL10RB	PREDICTED: Capra hircus interleukin 10 receptor subunit beta	protein-coding gene	NC_030808.1:725032-755551:-
MSTRG.160	NC_030808.1	34826096	34855603	29508	+	4	NC_030808.1:34826096-34826232, NC_030808.1:34840984-34841087, NC_030808.1:34849676-34849845, NC_030808.1:34855380-34855603	137, 104, 170, 224	635	positions 6-191 (frame +3)	186	29.29	61	-1.37036	0.213024	-1.16623	no	2138	-	nearest TSS is on opposite strand	upstream, < 5kb from nearest gene (on opposite strand)	34857740	XM_018054887	mRNA	NC_030808.1:34857740-34864667:-	rna228	CGGBP1	PREDICTED: Capra hircus CGG triplet repeat binding protein 1	protein-coding gene	NC_030808.1:34857740-34864667:-
MSTRG.16005	NC_030823.1	8150449	8159319	8871	-	2	NC_030823.1:8150449-8151505, NC_030823.1:8158963-8159319	1057, 357	1414	positions 1044-1259 (frame +3)	216	15.28	71	-1.13339	0.0152654	-0.301365	no	-1939111	-	nearest TSS is on same strand	intergenic (> 1Mb from nearest gene)	6211339	XM_018060143	mRNA	NC_030823.1:6211339-6215443:-	rna27707	LOC102189420	PREDICTED: Capra hircus plasma membrane calcium-transporting ATPase 4	protein-coding gene	NC_030823.1:6211339-6215443:-
MSTRG.16026	NC_030823.1	14079217	14117762	38546	-	2	NC_030823.1:14079217-14080186, NC_030823.1:14117435-14117762	970, 328	1298	positions 1048-1296 (frame +1)	249	19.18	83	-1.11011	0.0132687	-1.24124	yes	-398433	+	nearest TSS is on opposite strand	antisense	13680785	XM_005690466	mRNA	NC_030823.1:13680785-14163549:+	rna27732	BRINP3	PREDICTED: Capra hircus BMP/retinoic acid inducible neural specific 3	protein-coding gene	NC_030823.1:13680785-14163558:+
MSTRG.16036	NC_030823.1	19964703	19973126	8424	+	3	NC_030823.1:19964703-19964752, NC_030823.1:19969632-19969730, NC_030823.1:19973045-19973126	50, 99, 82	231	positions 67-165 (frame +1)	99	42.86	32	-0.964618	0.0997535	-2.835	no	-276933	+	nearest TSS is on same strand	intergenic (> 100kb from nearest gene)	19687771	XM_018059937	mRNA	NC_030823.1:19687771-19890862:+	rna27747	SPATA17	PREDICTED: Capra hircus spermatogenesis associated 17	protein-coding gene	NC_030823.1:19687771-19890862:+
MSTRG.16040	NC_030823.1	20345531	20346564	1034	+	1	NC_030823.1:20345531-20346564	1034	1034	positions 104-226 (frame +2)	123	11.9	40	-1.1173	0.0375327	-0.329365	no	197	+	nearest TSS is on same strand	upstream, < 5kb from nearest gene (on same strand)	20346760	XM_018060159	mRNA	NC_030823.1:20346760-20439571:+	rna27750	TGFB2	PREDICTED: Capra hircus transforming growth factor beta 2	protein-coding gene	NC_030823.1:20346760-20439571:+
MSTRG.16044	NC_030823.1	21230156	21230869	714	.	1	NC_030823.1:21230156-21230869	714	714	positions 303-509 (frame +3)	207	28.99	68	-1.07459	0.0176081	-1.73628	no	-47461	+	strandedness of lncRNA not determined	intergenic (> 20kb from nearest gene)	21182696	XM_005690576	mRNA	NC_030823.1:21182696-21213498:+	rna27751	LYPLAL1	PREDICTED: Capra hircus lysophospholipase like 1	protein-coding gene	NC_030823.1:21182696-21213498:+
MSTRG.16049	NC_030823.1	22065014	22065572	559	+	2	NC_030823.1:22065014-22065059, NC_030823.1:22065333-22065572	46, 240	286	positions 140-220 (frame +2)	81	28.32	26	-1.15838	0.148278	-2.22324	no	18088	-	nearest TSS is on opposite strand	intergenic (> 10kb from nearest gene)	22083659	XM_018060164	mRNA	NC_030823.1:22083659-22108369:-	rna27756	BPNT1	PREDICTED: Capra hircus 3'(2'), 5'-bisphosphate nucleotidase 1	protein-coding gene	NC_030823.1:22083659-22108373:-
MSTRG.16062	NC_030823.1	23930270	23932232	1963	+	2	NC_030823.1:23930270-23930388, NC_030823.1:23931411-23932232	119, 822	941	positions 379-561 (frame +1)	183	19.45	60	-0.946575	0.166945	-1.67447	no	-211764	-	nearest TSS is on opposite strand	intergenic (> 100kb from nearest gene)	23718507	XM_005690488	mRNA	NC_030823.1:23718507-23758962:-	rna27776	DUSP10	PREDICTED: Capra hircus dual specificity phosphatase 10	protein-coding gene	NC_030823.1:23718507-23758962:-
MSTRG.16089	NC_030823.1	27067852	27069150	1299	.	1	NC_030823.1:27067852-27069150	1299	1299	positions 952-1299 (frame -1)	348	26.79	116	-1.23765	0.0660203	-1.13713	yes	-6419	+	strandedness of lncRNA not determined	intergenic (> 5kb from nearest gene)	27061434	XM_013970081	mRNA	NC_030823.1:27061434-27064970:+	rna27840	LOC102188068	PREDICTED: Capra hircus uncharacterized LOC102188068	undetermined	NC_030823.1:27061434-27064970:+
MSTRG.16097	NC_030823.1	27562958	27565068	2111	.	1	NC_030823.1:27562958-27565068	2111	2111	positions 892-1200 (frame -1)	309	14.64	102	-1.05292	0.00551142	-0.805312	no	1049	-	strandedness of lncRNA not determined	upstream, < 5kb from nearest gene (strandedness not determined)	27566116	XM_005690529	mRNA	NC_030823.1:27566116-27581675:-	rna27869	SDE2	PREDICTED: Capra hircus SDE2 telomere maintenance homolog	protein-coding gene	NC_030823.1:27566116-27581675:-
MSTRG.16101	NC_030823.1	27665312	27679053	13742	-	2	NC_030823.1:27665312-27665459, NC_030823.1:27678848-27679053	148, 206	354	positions 55-123 (frame -1)	69	19.49	22	-0.9632	0.023771	-1.90069	no	-23725	+	nearest TSS is on opposite strand	intergenic (> 20kb from nearest gene)	27641588	XM_018060224	mRNA	NC_030823.1:27641588-27649632:+	rna27871	LOC102189503	PREDICTED: Capra hircus histone H3.3	protein-coding gene	NC_030823.1:27641588-27649632:+
MSTRG.16103	NC_030823.1	27718650	27719425	776	-	1	NC_030823.1:27718650-27719425	776	776	positions 623-774 (frame +2)	152	19.59	50	-1.22728	0.0893199	-2.79449	yes	2066	-	nearest TSS is on same strand	upstream, < 5kb from nearest gene (on same strand)	27721490	XM_018060225	mRNA	NC_030823.1:27721490-27759169:-	rna27872	ACBD3	PREDICTED: Capra hircus acyl-CoA binding domain containing 3	protein-coding gene	NC_030823.1:27721490-27759169:-
MSTRG.1611	NC_030809.1	16374806	16384846	10041	-	3	NC_030809.1:16374806-16375866, NC_030809.1:16382321-16382460, NC_030809.1:16384358-16384846	1061, 140, 489	1690	positions 1243-1689 (frame +1)	447	26.45	149	-0.59674	0.0715627	-0.085062	yes	7487	-	nearest TSS is on same strand	intergenic (> 5kb from nearest gene)	16392332	XM_018066373	mRNA	NC_030809.1:16392332-16393387:-	rna2558	C2H2orf57	PREDICTED: Capra hircus chromosome 2 C2orf57 homolog	protein-coding gene	NC_030809.1:16392332-16393387:-
MSTRG.16116	NC_030823.1	29172630	29188921	16292	+	4	NC_030823.1:29172630-29172749, NC_030823.1:29178870-29178916, NC_030823.1:29179941-29180028, NC_030823.1:29187824-29188921	120, 47, 88, 1098	1353	positions 76-333 (frame -1)	258	19.07	85	-1.36061	0.00751336	-0.530123	no	31741	+	nearest TSS is on same strand	intergenic (> 20kb from nearest gene)	29220661	XM_005690547	mRNA	NC_030823.1:29220661-29225425:+	rna27901	LOC102169981	PREDICTED: Capra hircus histone H3.3C-like	protein-coding gene	NC_030823.1:29220661-29225425:+
MSTRG.1613	NC_030809.1	16532300	16534905	2606	-	3	NC_030809.1:16532300-16533037, NC_030809.1:16534344-16534701, NC_030809.1:16534813-16534905	738, 358, 93	1189	positions 679-990 (frame -1)	312	26.24	103	-0.907784	0.057696	-1.04334	no	44272	-	nearest TSS is on same strand	intergenic (> 20kb from nearest gene)	16579176	XM_005676668	mRNA	NC_030809.1:16579176-16761863:-	rna2576	ARMC9	PREDICTED: Capra hircus armadillo repeat containing 9	protein-coding gene	NC_030809.1:16579176-16761996:-
MSTRG.16141	NC_030823.1	33529569	33530510	942	.	1	NC_030823.1:33529569-33530510	942	942	positions 301-444 (frame -1)	144	15.29	47	-1.37028	0.00707777	-0.973337	no	3561	-	strandedness of lncRNA not determined	upstream, < 5kb from nearest gene (strandedness not determined)	33534070	XM_005690570	mRNA	NC_030823.1:33534070-33669850:-	rna27952	WDR64	PREDICTED: Capra hircus WD repeat domain 64	protein-coding gene	NC_030823.1:33534070-33669850:-
MSTRG.16173	NC_030823.1	35671920	35672713	794	+	1	NC_030823.1:35671920-35672713	794	794	positions 296-538 (frame +2)	243	30.6	80	-0.974094	0.195335	-0.642224	no	20272	-	nearest TSS is on opposite strand	intergenic (> 20kb from nearest gene)	35692984	XM_018060286	mRNA	NC_030823.1:35692984-35767992:-	rna27976	F5	PREDICTED: Capra hircus coagulation factor V	protein-coding gene	NC_030823.1:35692984-35767992:-
MSTRG.16188	NC_030823.1	36042701	36044435	1735	-	3	NC_030823.1:36042701-36042751, NC_030823.1:36043066-36043122, NC_030823.1:36044164-36044435	51, 57, 272	380	positions 60-257 (frame +3)	198	52.11	65	-0.960333	0.366364	-1.96538	no	345	-	nearest TSS is on same strand	upstream, < 5kb from nearest gene (on same strand)	36044779	XM_018060288	mRNA	NC_030823.1:36044779-36088036:-	rna27988	SCYL3	PREDICTED: Capra hircus SCY1 like pseudokinase 3	protein-coding gene	NC_030823.1:36044779-36088036:-
MSTRG.16209	NC_030823.1	38720141	38720803	663	+	2	NC_030823.1:38720141-38720291, NC_030823.1:38720721-38720803	151, 83	234	positions 51-101 (frame +3)	51	21.79	16	-1.17822	0.0357538	-2.63756	no	-58430	+	nearest TSS is on same strand	intergenic (> 50kb from nearest gene)	38661712	NM_001291820	mRNA	NC_030823.1:38661712-38669321:+	rna28040	FASLG	Capra hircus Fas ligand	protein-coding gene	NC_030823.1:38661712-38669321:+
MSTRG.16219	NC_030823.1	40197478	40198663	1186	.	1	NC_030823.1:40197478-40198663	1186	1186	positions 909-1151 (frame +3)	243	20.49	80	-1.21229	0.0319751	-0.48633	no	4532	-	strandedness of lncRNA not determined	upstream, < 5kb from nearest gene (strandedness not determined)	40203194	XM_018060334	mRNA	NC_030823.1:40203194-40232944:-	rna28065	PLOD1	PREDICTED: Capra hircus procollagen-lysine,2-oxoglutarate 5-dioxygenase 1	protein-coding gene	NC_030823.1:40203194-40232944:-
MSTRG.16222	NC_030823.1	40222101	40228911	6811	+	2	NC_030823.1:40222101-40222339, NC_030823.1:40228692-40228911	239, 220	459	positions 124-333 (frame -1)	210	45.75	69	-0.855028	0.150821	-1.95493	no	9630	+	nearest TSS is on same strand	intergenic (> 5kb from nearest gene)	40238540	XM_005690704	mRNA	NC_030823.1:40238540-40244293:+	rna28066	KIAA2013	PREDICTED: Capra hircus KIAA2013 ortholog	protein-coding gene	NC_030823.1:40238540-40244293:+
MSTRG.16237	NC_030823.1	41074041	41074619	579	.	1	NC_030823.1:41074041-41074619	579	579	positions 399-576 (frame +3)	178	30.74	59	-1.20937	0.192081	-2.15591	yes	5599	+	strandedness of lncRNA not determined	intergenic (> 5kb from nearest gene)	41080217	XM_013970142	mRNA	NC_030823.1:41080217-41096199:+	rna28105	MASP2	PREDICTED: Capra hircus mannan binding lectin serine peptidase 2	undetermined	NC_030823.1:41080217-41096199:+
MSTRG.16248	NC_030823.1	41640728	41644684	3957	+	3	NC_030823.1:41640728-41641519, NC_030823.1:41644211-41644354, NC_030823.1:41644479-41644684	792, 144, 206	1142	positions 305-694 (frame +2)	390	34.15	129	-1.01166	0.225309	-0.768869	no	6938	-	nearest TSS is on opposite strand	intergenic (> 5kb from nearest gene)	41651621	XM_013970231	mRNA	NC_030823.1:41651621-41666295:-	rna28119	PGD	PREDICTED: Capra hircus phosphogluconate dehydrogenase	protein-coding gene	NC_030823.1:41651621-41666295:-
MSTRG.16308	NC_030823.1	45567444	45569150	1707	-	2	NC_030823.1:45567444-45567684, NC_030823.1:45567767-45569150	241, 1384	1625	positions 683-976 (frame +2)	294	18.09	97	-1.01501	0.00330772	-1.28845	no	49605	+	nearest TSS is on opposite strand	intergenic (> 20kb from nearest gene)	45618754	XM_018060443	mRNA	NC_030823.1:45618754-45630197:+	rna28235	GPR153	PREDICTED: Capra hircus G protein-coupled receptor 153	protein-coding gene	NC_030823.1:45618754-45630197:+
MSTRG.16319	NC_030823.1	47762115	47772213	10099	-	3	NC_030823.1:47762115-47762421, NC_030823.1:47763461-47763653, NC_030823.1:47772173-47772213	307, 193, 41	541	positions 258-383 (frame +3)	126	23.29	41	-0.962559	0.151402	-0.885569	no	-2	+	nearest TSS is on opposite strand	antisense	47772212	XM_018060458	mRNA	NC_030823.1:47772212-47778332:+	rna28251	C16H1orf174	PREDICTED: Capra hircus chromosome 16 C1orf174 homolog	protein-coding gene	NC_030823.1:47772212-47778332:+
MSTRG.16329	NC_030823.1	47848942	47849411	470	-	2	NC_030823.1:47848942-47849080, NC_030823.1:47849338-47849411	139, 74	213	positions 5-210 (frame +2)	206	96.71	68	-0.969545	0.468281	-2.21526	yes	1701	-	nearest TSS is on same strand	upstream, < 5kb from nearest gene (on same strand)	47851111	XM_018060461	mRNA	NC_030823.1:47851111-47857057:-	rna28260	SMIM1	PREDICTED: Capra hircus small integral membrane protein 1 (Vel blood group)	protein-coding gene	NC_030823.1:47851111-47857057:-
MSTRG.16337	NC_030823.1	48813178	48819978	6801	-	2	NC_030823.1:48813178-48813395, NC_030823.1:48819819-48819978	218, 160	378	positions 49-192 (frame +1)	144	38.1	47	-1.08295	0.181005	-1.80094	no	10850	+	nearest TSS is on opposite strand	intergenic (> 10kb from nearest gene)	48830827	XM_018060478	mRNA	NC_030823.1:48830827-48835106:+	rna28281	HES5	PREDICTED: Capra hircus hes family bHLH transcription factor 5	protein-coding gene	NC_030823.1:48830827-48835106:+
MSTRG.16343	NC_030823.1	48212669	48213894	1226	+	2	NC_030823.1:48212669-48213009, NC_030823.1:48213093-48213894	341, 802	1143	positions 796-1032 (frame -1)	237	20.73	78	-0.75851	0.070404	-0.161448	no	-72652	-	nearest TSS is on opposite strand	antisense	48140018	XM_018060470	mRNA	NC_030823.1:48140018-48482616:-	rna28275	PRDM16	PREDICTED: Capra hircus PR/SET domain 16	protein-coding gene	NC_030823.1:48140018-48482616:-
MSTRG.16361	NC_030823.1	49193563	49195098	1536	+	3	NC_030823.1:49193563-49193713, NC_030823.1:49193822-49193917, NC_030823.1:49194449-49195098	151, 96, 650	897	positions 196-750 (frame -1)	555	61.87	184	-0.701786	0.153803	-1.75076	no	12574	-	nearest TSS is on opposite strand	intergenic (> 10kb from nearest gene)	49207671	XM_018060491	mRNA	NC_030823.1:49207671-49218286:-	rna28304	GABRD	PREDICTED: Capra hircus gamma-aminobutyric acid type A receptor delta subunit	protein-coding gene	NC_030823.1:49207671-49218286:-
MSTRG.16383	NC_030823.1	49770858	49771543	686	-	2	NC_030823.1:49770858-49771098, NC_030823.1:49771418-49771543	241, 126	367	positions 84-167 (frame +3)	84	22.89	27	-1.07893	0.17122	-1.5011	no	-148	+	nearest TSS is on opposite strand	antisense	49770711	NM_001285643	mRNA	NC_030823.1:49773729-49783212:+	rna28379	SDF4	Capra hircus stromal cell derived factor 4	protein-coding gene	NC_030823.1:49770711-49783574:+
MSTRG.16438	NC_030823.1	53259394	53259895	502	.	1	NC_030823.1:53259394-53259895	502	502	positions 256-396 (frame -1)	141	28.09	46	-1.07581	0.0991822	-2.03412	no	2517	-	strandedness of lncRNA not determined	upstream, < 5kb from nearest gene (strandedness not determined)	53262411	XM_005690882	mRNA	NC_030823.1:53262411-53291382:-	rna28483	AADACL3	PREDICTED: Capra hircus arylacetamide deacetylase like 3	protein-coding gene	NC_030823.1:53262411-53291382:-
MSTRG.16439	NC_030823.1	53368682	53377184	8503	+	3	NC_030823.1:53368682-53368734, NC_030823.1:53368826-53368975, NC_030823.1:53377091-53377184	53, 150, 94	297	positions 131-294 (frame +2)	164	55.22	54	-0.956718	0.434379	-1.83505	yes	75370	+	nearest TSS is on same strand	intergenic (> 50kb from nearest gene)	53452553	XM_018060608	mRNA	NC_030823.1:53452553-53463559:+	rna28489	PRDX6	PREDICTED: Capra hircus peroxiredoxin 6	protein-coding gene	NC_030823.1:53452553-53463559:+
MSTRG.1644	NC_030809.1	20017056	20019864	2809	.	1	NC_030809.1:20017056-20019864	2809	2809	positions 1543-1698 (frame +1)	156	5.55	51	-0.592027	0.00018261	-1.46739	no	10108	-	strandedness of lncRNA not determined	intergenic (> 10kb from nearest gene)	20029971	XM_018058727	mRNA	NC_030809.1:20030144-20109982:-	rna2644	AGFG1	PREDICTED: Capra hircus ArfGAP with FG repeats 1	protein-coding gene	NC_030809.1:20029971-20109982:-
MSTRG.1646	NC_030809.1	19825309	19834346	9038	+	2	NC_030809.1:19825309-19825715, NC_030809.1:19834035-19834346	407, 312	719	positions 133-285 (frame +1)	153	21.28	50	-1.07836	0.183697	-1.32605	no	-4678	-	nearest TSS is on opposite strand	antisense	19820632	XM_018066408	mRNA	NC_030809.1:19820632-19825312:-	rna2635	LOC108638521	PREDICTED: Capra hircus antifreeze protein Maxi-like	protein-coding gene	NC_030809.1:19820632-19825312:-
MSTRG.16477	NC_030823.1	57919437	57920786	1350	.	1	NC_030823.1:57919437-57920786	1350	1350	positions 220-351 (frame -1)	132	9.78	43	-1.30696	0.0165407	-0.66578	no	-46551	-	strandedness of lncRNA not determined	lcnRNA overlaps coordinates of a known gene, although its strandedness with respect to that gene is not determined	57872887	XM_013970427	mRNA	NC_030823.1:57927977-57991312:-	rna28539	SEC16B	PREDICTED: Capra hircus SEC16 homolog B, endoplasmic reticulum export factor	undetermined	NC_030823.1:57872887-57991312:-
MSTRG.16508	NC_030823.1	61836126	61836916	791	-	1	NC_030823.1:61836126-61836916	791	791	positions 223-306 (frame -1)	84	10.62	27	-1.35654	0.018663	-2.33991	no	-56148	-	nearest TSS is on same strand	intergenic (> 50kb from nearest gene)	61779979	XM_005709446	mRNA	NC_030823.1:61779979-61781670:-	rna28615	ZNF648	PREDICTED: Capra hircus zinc finger protein 648	protein-coding gene	NC_030823.1:61779979-61781670:-
MSTRG.16520	NC_030823.1	62676897	62678684	1788	.	1	NC_030823.1:62676897-62678684	1788	1788	positions 328-471 (frame -1)	144	8.05	47	-0.963077	0.000977507	-0.122911	no	300	+	strandedness of lncRNA not determined	upstream, < 5kb from nearest gene (strandedness not determined)	62678983	XM_013970343	mRNA	NC_030823.1:62678983-62800726:+	rna28646	LAMC1	PREDICTED: Capra hircus laminin subunit gamma 1	protein-coding gene	NC_030823.1:62678983-62800726:+
MSTRG.16533	NC_030823.1	64306751	64323677	16927	-	4	NC_030823.1:64306751-64307397, NC_030823.1:64307637-64308255, NC_030823.1:64309104-64309194, NC_030823.1:64323577-64323677	647, 619, 91, 101	1458	positions 1-507 (frame -1)	507	34.77	168	-0.646588	0.0377485	-0.801991	no	32214	-	nearest TSS is on same strand	intergenic (> 20kb from nearest gene)	64355890	XM_018060711	mRNA	NC_030823.1:64355890-64425128:-	rna28676	EDEM3	PREDICTED: Capra hircus ER degradation enhancing alpha-mannosidase like protein 3	protein-coding gene	NC_030823.1:64355890-64425128:-
MSTRG.16544	NC_030823.1	66320787	66321846	1060	-	2	NC_030823.1:66320787-66321084, NC_030823.1:66321790-66321846	298, 57	355	positions 107-354 (frame +2)	248	69.86	82	-1.0078	0.356325	-1.56001	yes	23310	-	nearest TSS is on same strand	intergenic (> 20kb from nearest gene)	66345155	XM_018060731	mRNA	NC_030823.1:66345155-66353195:-	rna28702	PTGS2	PREDICTED: Capra hircus prostaglandin-endoperoxide synthase 2	protein-coding gene	NC_030823.1:66345155-66353195:-
MSTRG.16546	NC_030823.1	66354523	66355294	772	.	1	NC_030823.1:66354523-66355294	772	772	positions 491-604 (frame +2)	114	14.77	37	-1.23653	0.0494171	-0.544851	no	-9369	-	strandedness of lncRNA not determined	intergenic (> 5kb from nearest gene)	66345155	XM_018060731	mRNA	NC_030823.1:66345155-66353195:-	rna28702	PTGS2	PREDICTED: Capra hircus prostaglandin-endoperoxide synthase 2	protein-coding gene	NC_030823.1:66345155-66353195:-
MSTRG.16554	NC_030823.1	67673306	67675062	1757	-	1	NC_030823.1:67673306-67675062	1757	1757	positions 1029-1313 (frame +3)	285	16.22	94	-1.11758	0.0173873	-1.99318	no	255	+	nearest TSS is on opposite strand	upstream, < 5kb from nearest gene (on opposite strand)	67675316	XM_018060733	mRNA	NC_030823.1:67675316-67864199:+	rna28710	PTPN14	PREDICTED: Capra hircus protein tyrosine phosphatase, non-receptor type 14	protein-coding gene	NC_030823.1:67675316-67864199:+
MSTRG.16557	NC_030823.1	67986267	67987492	1226	+	2	NC_030823.1:67986267-67986619, NC_030823.1:67987192-67987492	353, 301	654	positions 451-654 (frame -1)	204	31.19	68	-1.04517	0.047199	-1.92682	yes	-111641	-	nearest TSS is on opposite strand	intergenic (> 100kb from nearest gene)	67874627	XM_018060735	mRNA	NC_030823.1:67874627-67928333:-	rna28711	SMYD2	PREDICTED: Capra hircus SET and MYND domain containing 2	protein-coding gene	NC_030823.1:67874627-67928333:-
MSTRG.16560	NC_030823.1	68339241	68344724	5484	+	3	NC_030823.1:68339241-68339309, NC_030823.1:68341628-68341782, NC_030823.1:68344337-68344724	69, 155, 388	612	positions 292-522 (frame -1)	231	37.75	76	-0.932829	0.0855392	-1.36234	no	-160239	-	nearest TSS is on opposite strand	intergenic (> 100kb from nearest gene)	68179003	XM_013970386	mRNA	NC_030823.1:68179003-68234777:-	rna28716	PROX1	PREDICTED: Capra hircus prospero homeobox 1	protein-coding gene	NC_030823.1:68179003-68234777:-
MSTRG.16570	NC_030823.1	69321025	69324295	3271	+	2	NC_030823.1:69321025-69321923, NC_030823.1:69322817-69324295	899, 1479	2378	positions 460-714 (frame +1)	255	10.72	84	-1.18413	0.00154466	-0.868143	no	-826	-	nearest TSS is on opposite strand	antisense	69320200	XM_005690999	mRNA	NC_030823.1:69320200-69346995:-	rna28730	FLVCR1	PREDICTED: Capra hircus feline leukemia virus subgroup C cellular receptor 1	protein-coding gene	NC_030823.1:69320200-69346995:-
MSTRG.16574	NC_030823.1	69520401	69522639	2239	-	2	NC_030823.1:69520401-69520548, NC_030823.1:69521163-69522639	148, 1477	1625	positions 979-1152 (frame -1)	174	10.71	57	-1.09808	0.0051904	-0.287882	no	-21522	+	nearest TSS is on opposite strand	intergenic (> 20kb from nearest gene)	69498880	XM_018060746	mRNA	NC_030823.1:69498880-69512095:+	rna28737	BATF3	PREDICTED: Capra hircus basic leucine zipper ATF-like transcription factor 3	protein-coding gene	NC_030823.1:69498880-69512095:+
MSTRG.16598	NC_030823.1	70501100	70527084	25985	-	3	NC_030823.1:70501100-70501606, NC_030823.1:70501810-70501943, NC_030823.1:70527017-70527084	507, 134, 68	709	positions 127-264 (frame -1)	138	19.46	45	-1.08914	0.0784435	-2.41658	no	-726	+	nearest TSS is on opposite strand	antisense	70526359	XM_018060762	mRNA	NC_030823.1:70526359-70534097:+	rna28759	SLC30A1	PREDICTED: Capra hircus solute carrier family 30 member 1	protein-coding gene	NC_030823.1:70526359-70534097:+
MSTRG.16612	NC_030823.1	71855342	71856699	1358	.	1	NC_030823.1:71855342-71856699	1358	1358	positions 623-802 (frame +2)	180	13.25	59	-1.05671	0.00803603	-0.658323	no	-57257	-	strandedness of lncRNA not determined	lcnRNA overlaps coordinates of a known gene, although its strandedness with respect to that gene is not determined	71798086	XM_018060773	mRNA	NC_030823.1:71798086-71934364:-	rna28775	SYT14	PREDICTED: Capra hircus synaptotagmin 14	protein-coding gene	NC_030823.1:71798086-71934364:-
MSTRG.16614	NC_030823.1	72120271	72122711	2441	+	2	NC_030823.1:72120271-72120510, NC_030823.1:72122525-72122711	240, 187	427	positions 89-238 (frame +2)	150	35.13	49	-1.0718	0.169479	-2.1566	no	5126	+	nearest TSS is on same strand	intergenic (> 5kb from nearest gene)	72127836	XM_018060775	mRNA	NC_030823.1:72127836-72144263:+	rna28779	IRF6	PREDICTED: Capra hircus interferon regulatory factor 6	protein-coding gene	NC_030823.1:72127836-72144263:+
MSTRG.16623	NC_030823.1	72488798	72559394	70597	-	2	NC_030823.1:72488798-72488818, NC_030823.1:72558599-72559394	21, 796	817	positions 177-314 (frame +3)	138	16.89	45	-1.05026	0.0462812	-1.35045	no	-143383	-	nearest TSS is on same strand	intergenic (> 100kb from nearest gene)	72345416	XM_018060784	mRNA	NC_030823.1:72345416-72377845:-	rna28792	CAMK1G	PREDICTED: Capra hircus calcium/calmodulin dependent protein kinase IG	protein-coding gene	NC_030823.1:72345416-72378212:-
MSTRG.16630	NC_030823.1	74117667	74152640	34974	+	2	NC_030823.1:74117667-74117779, NC_030823.1:74152100-74152640	113, 541	654	positions 111-446 (frame +3)	336	51.38	111	-0.673879	0.376871	-1.3546	no	33055	-	nearest TSS is on opposite strand	intergenic (> 20kb from nearest gene)	74185694	XM_018060792	mRNA	NC_030823.1:74185694-74224667:-	rna28823	LOC102169209	PREDICTED: Capra hircus membrane cofactor protein	protein-coding gene	NC_030823.1:74185694-74224667:-
MSTRG.16649	NC_030823.1	74693282	74694686	1405	.	1	NC_030823.1:74693282-74694686	1405	1405	positions 902-1246 (frame +2)	345	24.56	114	-1.17095	0.0193301	-0.742911	no	1590	-	strandedness of lncRNA not determined	upstream, < 5kb from nearest gene (strandedness not determined)	74696275	XM_018060805	mRNA	NC_030823.1:74696275-74732692:-	rna28836	ZBTB41	PREDICTED: Capra hircus zinc finger and BTB domain containing 41	protein-coding gene	NC_030823.1:74696275-74732692:-
MSTRG.16651	NC_030823.1	74733141	74733989	849	+	1	NC_030823.1:74733141-74733989	849	849	positions 259-426 (frame -1)	168	19.79	55	-1.19203	0.151128	-2.46607	no	-36867	-	nearest TSS is on opposite strand	intergenic (> 20kb from nearest gene)	74696275	XM_018060805	mRNA	NC_030823.1:74696275-74732692:-	rna28836	ZBTB41	PREDICTED: Capra hircus zinc finger and BTB domain containing 41	protein-coding gene	NC_030823.1:74696275-74732692:-
MSTRG.16652	NC_030823.1	75009034	75074300	65267	+	4	NC_030823.1:75009034-75009140, NC_030823.1:75063770-75063992, NC_030823.1:75071665-75071789, NC_030823.1:75074158-75074300	107, 223, 125, 143	598	positions 167-412 (frame +2)	246	41.14	81	-1.0577	0.320965	-1.21894	no	-8832	-	nearest TSS is on opposite strand	antisense	75065469	XM_018060806	mRNA	NC_030823.1:75065469-75336521:-	rna28841	DENND1B	PREDICTED: Capra hircus DENN domain containing 1B	protein-coding gene	NC_030823.1:75065469-75336521:-
MSTRG.16657	NC_030823.1	76030686	76032360	1675	-	2	NC_030823.1:76030686-76031422, NC_030823.1:76031879-76032360	737, 482	1219	positions 776-1171 (frame +2)	396	32.49	131	-0.761184	0.189805	-0.052921	no	-56162	-	nearest TSS is on same strand	intergenic (> 50kb from nearest gene)	75974525	XM_005691060	mRNA	NC_030823.1:75974525-75995529:-	rna28849	ATP6V1G3	PREDICTED: Capra hircus ATPase H+ transporting V1 subunit G3	protein-coding gene	NC_030823.1:75974525-75995529:-
MSTRG.16663	NC_030823.1	76311995	76317959	5965	-	3	NC_030823.1:76311995-76312082, NC_030823.1:76315575-76315750, NC_030823.1:76317822-76317959	88, 176, 138	402	positions 124-219 (frame -1)	96	23.88	31	-0.933091	0.0529535	-1.4473	no	-208787	+	nearest TSS is on opposite strand	intergenic (> 100kb from nearest gene)	76103209	XM_005691063	mRNA	NC_030823.1:76103209-76232274:+	rna28850	PTPRC	PREDICTED: Capra hircus protein tyrosine phosphatase, receptor type C	protein-coding gene	NC_030823.1:76103209-76232274:+
MSTRG.16664	NC_030823.1	76318875	76332732	13858	+	2	NC_030823.1:76318875-76319481, NC_030823.1:76332318-76332732	607, 415	1022	positions 71-289 (frame +2)	219	21.43	72	-0.670915	0.0761962	-0.185605	no	-215667	+	nearest TSS is on same strand	intergenic (> 100kb from nearest gene)	76103209	XM_005691063	mRNA	NC_030823.1:76103209-76232274:+	rna28850	PTPRC	PREDICTED: Capra hircus protein tyrosine phosphatase, receptor type C	protein-coding gene	NC_030823.1:76103209-76232274:+
MSTRG.16667	NC_030823.1	76509089	76509951	863	-	1	NC_030823.1:76509089-76509951	863	863	positions 615-861 (frame +3)	247	28.62	82	-1.05018	0.23902	-1.01167	yes	-405881	+	nearest TSS is on opposite strand	intergenic (> 100kb from nearest gene)	76103209	XM_005691063	mRNA	NC_030823.1:76103209-76232274:+	rna28850	PTPRC	PREDICTED: Capra hircus protein tyrosine phosphatase, receptor type C	protein-coding gene	NC_030823.1:76103209-76232274:+
MSTRG.16680	NC_030823.1	78039062	78041516	2455	.	1	NC_030823.1:78039062-78041516	2455	2455	positions 1061-1438 (frame +2)	378	15.4	125	-1.03548	0.0049618	-0.685033	no	-5107	+	strandedness of lncRNA not determined	intergenic (> 5kb from nearest gene)	78033956	XM_018060835	mRNA	NC_030823.1:78033956-78035945:+	rna28875	GPR25	PREDICTED: Capra hircus G protein-coupled receptor 25	protein-coding gene	NC_030823.1:78033956-78035945:+
MSTRG.16699	NC_030823.1	78386239	78391943	5705	-	2	NC_030823.1:78386239-78386312, NC_030823.1:78391815-78391943	74, 129	203	positions 45-201 (frame +3)	157	77.34	52	-0.994775	0.293808	-2.24248	yes	-1216	+	nearest TSS is on opposite strand	antisense	78390728	XM_013970458	mRNA	NC_030823.1:78390729-78419395:+	rna28895	KLHL12	PREDICTED: Capra hircus kelch like family member 12	protein-coding gene	NC_030823.1:78390728-78419395:+
MSTRG.16700	NC_030823.1	78419814	78420403	590	.	1	NC_030823.1:78419814-78420403	590	590	positions 248-409 (frame +2)	162	27.46	53	-1.30568	0.0409803	-1.75624	no	480	+	strandedness of lncRNA not determined	upstream, < 5kb from nearest gene (strandedness not determined)	78420882	XM_018060845	mRNA	NC_030823.1:78420882-78426868:+	rna28896	RABIF	PREDICTED: Capra hircus RAB interacting factor	protein-coding gene	NC_030823.1:78420882-78426868:+
MSTRG.16710	NC_030823.1	78785815	78786406	592	.	1	NC_030823.1:78785815-78786406	592	592	positions 265-420 (frame -1)	156	26.35	51	-0.799722	0.0241911	-0.424607	no	853	+	strandedness of lncRNA not determined	upstream, < 5kb from nearest gene (strandedness not determined)	78787258	XM_018060856	mRNA	NC_030823.1:78787258-78791851:+	rna28911	UBE2T	PREDICTED: Capra hircus ubiquitin conjugating enzyme E2 T	protein-coding gene	NC_030823.1:78787258-78791851:+
MSTRG.16722	NC_030823.1	79180735	79184738	4004	+	2	NC_030823.1:79180735-79182449, NC_030823.1:79183171-79184738	1715, 1568	3283	positions 2470-2877 (frame +1)	408	12.43	135	-0.901461	0.00080248	-0.664572	no	-26908	+	nearest TSS is on same strand	intergenic (> 20kb from nearest gene)	79153828	XM_018060877	mRNA	NC_030823.1:79153828-79159272:+	rna28933	ELF3	PREDICTED: Capra hircus E74 like ETS transcription factor 3	protein-coding gene	NC_030823.1:79153828-79159272:+
MSTRG.16723	NC_030823.1	79231243	79235875	4633	+	2	NC_030823.1:79231243-79231365, NC_030823.1:79232627-79235875	123, 3249	3372	positions 2502-2996 (frame +3)	495	14.68	164	-0.821801	0.0011466	-0.957554	no	14390	+	nearest TSS is on same strand	intergenic (> 10kb from nearest gene)	79250264	XM_018060879	mRNA	NC_030823.1:79250264-79270859:+	rna28936	CSRP1	PREDICTED: Capra hircus cysteine and glycine rich protein 1	protein-coding gene	NC_030823.1:79250264-79270859:+
MSTRG.1673	NC_030809.1	23184049	23184632	584	.	1	NC_030809.1:23184049-23184632	584	584	positions 359-582 (frame +2)	224	38.36	74	-1.02803	0.200969	-1.06068	yes	60265	+	strandedness of lncRNA not determined	intergenic (> 50kb from nearest gene)	23244896	XM_005676617	mRNA	NC_030809.1:23244896-23259440:+	rna2682	FAM124B	PREDICTED: Capra hircus family with sequence similarity 124 member B	protein-coding gene	NC_030809.1:23244896-23259440:+
MSTRG.16756	NC_030824.1	263640	264208	569	-	2	NC_030824.1:263640-263989, NC_030824.1:264105-264208	350, 104	454	positions 63-182 (frame +3)	120	26.43	39	-1.21149	0.126765	-1.10848	no	-70707	-	nearest TSS is on same strand	intergenic (> 50kb from nearest gene)	192934	XM_018061192	mRNA	NC_030824.1:192934-205017:-	rna28979	LOC106503064	PREDICTED: Capra hircus immunoglobulin lambda-like polypeptide 5	protein-coding gene	NC_030824.1:192934-205017:-
MSTRG.16757	NC_030824.1	286997	287565	569	-	2	NC_030824.1:286997-287348, NC_030824.1:287465-287565	352, 101	453	positions 26-184 (frame +2)	159	35.1	52	-1.0454	0.229979	-0.988685	no	78364	+	nearest TSS is on opposite strand	intergenic (> 50kb from nearest gene)	365928	XM_018060920	mRNA	NC_030824.1:365928-374238:+	rna28982	LOC102174962	PREDICTED: Capra hircus zinc finger protein 280B	protein-coding gene	NC_030824.1:365928-374238:+
MSTRG.16766	NC_030824.1	603448	652824	49377	+	3	NC_030824.1:603448-604329, NC_030824.1:645012-645130, NC_030824.1:652807-652824	882, 119, 18	1019	positions 376-573 (frame -1)	198	19.43	65	-1.12259	0.072416	-1.38253	no	-8749	-	nearest TSS is on opposite strand	intergenic (> 5kb from nearest gene)	644076	XM_005691669	mRNA	NC_030824.1:644076-645266:-	rna28983	LOC102175702	PREDICTED: Capra hircus immunoglobulin omega chain	protein-coding gene	NC_030824.1:644076-645266:-
MSTRG.16767	NC_030824.1	607519	616628	9110	+	2	NC_030824.1:607519-607592, NC_030824.1:616406-616628	74, 223	297	positions 115-297 (frame +1)	183	61.62	61	-0.957974	0.433684	-1.83771	yes	27449	-	nearest TSS is on opposite strand	intergenic (> 20kb from nearest gene)	644076	XM_005691669	mRNA	NC_030824.1:644076-645266:-	rna28983	LOC102175702	PREDICTED: Capra hircus immunoglobulin omega chain	protein-coding gene	NC_030824.1:644076-645266:-
MSTRG.16780	NC_030824.1	1232295	1233292	998	+	2	NC_030824.1:1232295-1232343, NC_030824.1:1232461-1233292	49, 832	881	positions 478-684 (frame -1)	207	23.5	68	-1.0419	0.0644132	-1.99874	no	-1375	-	nearest TSS is on opposite strand	antisense	1230921	XM_018060949	mRNA	NC_030824.1:1230921-1316909:-	rna29017	LIMK2	PREDICTED: Capra hircus LIM domain kinase 2	protein-coding gene	NC_030824.1:1230921-1316909:-
MSTRG.16798	NC_030824.1	1777084	1779582	2499	.	1	NC_030824.1:1777084-1779582	2499	2499	positions 1288-1554 (frame -1)	267	10.68	88	-1.08227	0.000827167	-0.367676	no	1646	+	strandedness of lncRNA not determined	upstream, < 5kb from nearest gene (strandedness not determined)	1781227	XM_005691632	mRNA	NC_030824.1:1781227-1792194:+	rna29062	LOC102190250	PREDICTED: Capra hircus putative SEC14-like protein 6	protein-coding gene	NC_030824.1:1781227-1792194:+
MSTRG.16804	NC_030824.1	1978657	1979461	805	.	1	NC_030824.1:1978657-1979461	805	805	positions 347-658 (frame +2)	312	38.76	103	-0.807611	0.196543	-0.87537	no	985	+	strandedness of lncRNA not determined	upstream, < 5kb from nearest gene (strandedness not determined)	1980445	XM_005691626	mRNA	NC_030824.1:1980445-1984402:+	rna29077	OSM	PREDICTED: Capra hircus oncostatin M	protein-coding gene	NC_030824.1:1980445-1984402:+
MSTRG.1681	NC_030809.1	23761606	23763681	2076	.	1	NC_030809.1:23761606-23763681	2076	2076	positions 676-921 (frame +1)	246	11.85	81	-1.23647	0.00504853	-0.701013	no	31838	+	strandedness of lncRNA not determined	intergenic (> 20kb from nearest gene)	23795518	XM_018058906	mRNA	NC_030809.1:23795523-23864915:+	rna2687	AP1S3	PREDICTED: Capra hircus adaptor related protein complex 1 sigma 3 subunit	protein-coding gene	NC_030809.1:23795518-23864915:+
MSTRG.16838	NC_030824.1	4070069	4070757	689	.	1	NC_030824.1:4070069-4070757	689	689	positions 109-396 (frame -1)	288	41.8	95	-1.0305	0.0622152	-1.76605	no	-211328	+	strandedness of lncRNA not determined	intergenic (> 100kb from nearest gene)	3858742	XM_013970805	mRNA	NC_030824.1:3858742-3908136:+	rna29156	MN1	PREDICTED: Capra hircus MN1 proto-oncogene, transcriptional regulator	undetermined	NC_030824.1:3858742-3908136:+
MSTRG.1684	NC_030809.1	24407268	24407977	710	.	1	NC_030809.1:24407268-24407977	710	710	positions 240-353 (frame +3)	114	16.06	37	-1.08846	0.0283522	-1.88679	no	181007	-	strandedness of lncRNA not determined	intergenic (> 100kb from nearest gene)	24588983	XM_005676611	mRNA	NC_030809.1:24588983-24592280:-	rna2691	KCNE4	PREDICTED: Capra hircus potassium voltage-gated channel subfamily E regulatory subunit 4	protein-coding gene	NC_030809.1:24588983-24592280:-
MSTRG.16859	NC_030824.1	5985456	5986152	697	.	1	NC_030824.1:5985456-5986152	697	697	positions 294-398 (frame +3)	105	15.06	34	-1.43379	0.131336	-1.54357	no	2006	+	strandedness of lncRNA not determined	upstream, < 5kb from nearest gene (strandedness not determined)	5988157	XM_005691695	mRNA	NC_030824.1:5988157-5991104:+	rna29190	TMEM211	PREDICTED: Capra hircus transmembrane protein 211	protein-coding gene	NC_030824.1:5988157-5991104:+
MSTRG.16861	NC_030824.1	6157026	6165251	8226	+	3	NC_030824.1:6157026-6157153, NC_030824.1:6160672-6160865, NC_030824.1:6164384-6165251	128, 194, 868	1190	positions 1078-1188 (frame -1)	111	9.33	37	-1.10091	0.00747992	-1.77865	yes	-72611	+	nearest TSS is on same strand	intergenic (> 50kb from nearest gene)	6084416	XM_018061075	mRNA	NC_030824.1:6084416-6108723:+	rna29194	PIWIL3	PREDICTED: Capra hircus piwi like RNA-mediated gene silencing 3	protein-coding gene	NC_030824.1:6084416-6108723:+
MSTRG.16880	NC_030824.1	7206639	7216662	10024	-	3	NC_030824.1:7206639-7206697, NC_030824.1:7215628-7215691, NC_030824.1:7216571-7216662	59, 64, 92	215	positions 66-80 (frame +3)	15	6.98	4	-1.07796	0.00115679	-2.36021	no	53493	-	nearest TSS is on same strand	intergenic (> 50kb from nearest gene)	7270154	XM_005691687	mRNA	NC_030824.1:7270154-7293184:-	rna29225	FOXN4	PREDICTED: Capra hircus forkhead box N4	protein-coding gene	NC_030824.1:7270154-7293184:-
MSTRG.16884	NC_030824.1	7477753	7480579	2827	.	1	NC_030824.1:7477753-7480579	2827	2827	positions 2083-2427 (frame +1)	345	12.2	114	-0.800281	0.00130446	-0.260028	no	2279	-	strandedness of lncRNA not determined	upstream, < 5kb from nearest gene (strandedness not determined)	7482857	XM_018061101	mRNA	NC_030824.1:7482857-7494574:-	rna29234	MMAB	PREDICTED: Capra hircus methylmalonic aciduria (cobalamin deficiency) cblB type	protein-coding gene	NC_030824.1:7482857-7494575:-
MSTRG.16898	NC_030824.1	8175235	8176887	1653	.	1	NC_030824.1:8175235-8176887	1653	1653	positions 1351-1503 (frame +1)	153	9.26	50	-0.685373	0.00241982	-0.398141	no	2051	-	strandedness of lncRNA not determined	upstream, < 5kb from nearest gene (strandedness not determined)	8178937	XM_005691571	mRNA	NC_030824.1:8178937-8194130:-	rna29265	MLEC	PREDICTED: Capra hircus malectin	protein-coding gene	NC_030824.1:8178937-8194130:-
MSTRG.1693	NC_030809.1	24914896	24916106	1211	.	1	NC_030809.1:24914896-24916106	1211	1211	positions 1003-1209 (frame -1)	207	17.09	69	-1.09558	0.019782	-0.47674	yes	10081	-	strandedness of lncRNA not determined	intergenic (> 10kb from nearest gene)	24926186	XM_005676609	mRNA	NC_030809.1:24926186-24957091:-	rna2694	MOGAT1	PREDICTED: Capra hircus monoacylglycerol O-acyltransferase 1	protein-coding gene	NC_030809.1:24926186-24957091:-
MSTRG.16930	NC_030824.1	9276397	9276997	601	.	1	NC_030824.1:9276397-9276997	601	601	positions 168-398 (frame +3)	231	38.44	76	-0.97927	0.110171	-1.86262	no	360	-	strandedness of lncRNA not determined	upstream, < 5kb from nearest gene (strandedness not determined)	9277356	XM_005709406	mRNA	NC_030824.1:9277356-9282381:-	rna29325	RPL6	PREDICTED: Capra hircus ribosomal protein L6	protein-coding gene	NC_030824.1:9277356-9282421:-
MSTRG.16938	NC_030824.1	9813456	9817688	4233	+	2	NC_030824.1:9813456-9814035, NC_030824.1:9817229-9817688	580, 460	1040	positions 778-951 (frame -1)	174	16.73	57	-1.07865	0.0429111	-0.90503	no	16832	+	nearest TSS is on same strand	intergenic (> 10kb from nearest gene)	9834519	XM_018061170	mRNA	NC_030824.1:9834519-9863742:+	rna29344	SLC8B1	PREDICTED: Capra hircus solute carrier family 8 member B1	protein-coding gene	NC_030824.1:9834519-9863742:+
MSTRG.16951	NC_030824.1	10297372	10298217	846	+	1	NC_030824.1:10297372-10298217	846	846	positions 380-526 (frame +2)	147	17.38	48	-0.566478	0.032671	-1.75211	no	114805	-	nearest TSS is on opposite strand	intergenic (> 100kb from nearest gene)	10413021	XM_005691470	mRNA	NC_030824.1:10413021-10534452:-	rna29369	RBM19	PREDICTED: Capra hircus RNA binding motif protein 19	protein-coding gene	NC_030824.1:10413021-10534452:-
MSTRG.16963	NC_030824.1	10403584	10404377	794	-	1	NC_030824.1:10403584-10404377	794	794	positions 540-792 (frame +3)	253	31.86	84	-1.01079	0.184137	-0.936128	yes	8645	-	nearest TSS is on same strand	intergenic (> 5kb from nearest gene)	10413021	XM_005691470	mRNA	NC_030824.1:10413021-10534452:-	rna29369	RBM19	PREDICTED: Capra hircus RNA binding motif protein 19	protein-coding gene	NC_030824.1:10413021-10534452:-
MSTRG.16965	NC_030824.1	10446298	10447918	1621	+	2	NC_030824.1:10446298-10446587, NC_030824.1:10446832-10447918	290, 1087	1377	positions 602-919 (frame +2)	318	23.09	105	-0.823082	0.0537326	-0.735854	no	-33278	-	nearest TSS is on opposite strand	antisense	10413021	XM_005691470	mRNA	NC_030824.1:10413021-10534452:-	rna29369	RBM19	PREDICTED: Capra hircus RNA binding motif protein 19	protein-coding gene	NC_030824.1:10413021-10534452:-
MSTRG.1697	NC_030809.1	25053874	25055171	1298	.	1	NC_030809.1:25053874-25055171	1298	1298	positions 844-1011 (frame +1)	168	12.94	55	-1.14137	0.034563	-1.41019	no	4317	-	strandedness of lncRNA not determined	upstream, < 5kb from nearest gene (strandedness not determined)	25059487	XM_018058914	mRNA	NC_030809.1:25059487-25214585:-	rna2697	SGPP2	PREDICTED: Capra hircus sphingosine-1-phosphate phosphatase 2	protein-coding gene	NC_030809.1:25059487-25214585:-
MSTRG.16981	NC_030824.1	13022170	13025755	3586	.	1	NC_030824.1:13022170-13025755	3586	3586	positions 1986-2369 (frame +3)	384	10.71	127	-0.848154	3.19246e-05	-1.12617	no	19763	-	strandedness of lncRNA not determined	intergenic (> 10kb from nearest gene)	13045517	XM_018061307	mRNA	NC_030824.1:13045517-13045856:-	rna29388	HRK	PREDICTED: Capra hircus harakiri, BCL2 interacting protein	protein-coding gene	NC_030824.1:13045517-13045856:-
MSTRG.16999	NC_030824.1	15381401	15409908	28508	+	2	NC_030824.1:15381401-15381529, NC_030824.1:15408906-15409908	129, 1003	1132	positions 154-354 (frame +1)	201	17.76	66	-1.10763	0.0810066	-1.41939	no	3029	+	nearest TSS is on same strand	upstream, < 5kb from nearest gene (on same strand)	15412936	XM_005691453	mRNA	NC_030824.1:15412936-15459788:+	rna29413	TMEM233	PREDICTED: Capra hircus transmembrane protein 233	protein-coding gene	NC_030824.1:15412936-15459788:+
MSTRG.17006	NC_030824.1	15789753	15790323	571	.	1	NC_030824.1:15789753-15790323	571	571	positions 145-213 (frame -1)	69	12.08	22	-1.1283	0.0149612	-3.04562	no	8120	-	strandedness of lncRNA not determined	intergenic (> 5kb from nearest gene)	15798442	XM_018061233	mRNA	NC_030824.1:15798442-15847396:-	rna29423	LOC102181144	PREDICTED: Capra hircus acyl-CoA dehydrogenase family member 10	protein-coding gene	NC_030824.1:15798442-15847396:-
MSTRG.17013	NC_030824.1	16680073	16680600	528	.	1	NC_030824.1:16680073-16680600	528	528	positions 384-509 (frame +3)	126	23.86	41	-1.04844	0.0349429	-0.392362	no	12982	+	strandedness of lncRNA not determined	intergenic (> 10kb from nearest gene)	16693581	XM_005691440	mRNA	NC_030824.1:16693581-16725423:+	rna29449	HVCN1	PREDICTED: Capra hircus hydrogen voltage gated channel 1	protein-coding gene	NC_030824.1:16693581-16725423:+
MSTRG.17039	NC_030824.1	17462792	17464616	1825	+	2	NC_030824.1:17462792-17463135, NC_030824.1:17463713-17464616	344, 904	1248	positions 1050-1208 (frame +3)	159	12.74	52	-1.0609	0.0306931	-0.900942	no	-1324	-	nearest TSS is on opposite strand	antisense	17461469	XM_018061274	mRNA	NC_030824.1:17461469-17580308:-	rna29488	KDM2B	PREDICTED: Capra hircus lysine demethylase 2B	protein-coding gene	NC_030824.1:17461469-17581321:-
MSTRG.17049	NC_030824.1	17930934	17931498	565	.	1	NC_030824.1:17930934-17931498	565	565	positions 481-564 (frame +1)	84	14.87	28	-1.21574	0.0678496	-1.33036	yes	11812	+	strandedness of lncRNA not determined	intergenic (> 10kb from nearest gene)	17943309	XM_018061302	mRNA	NC_030824.1:17943309-18002178:+	rna29517	MLXIP	PREDICTED: Capra hircus MLX interacting protein	protein-coding gene	NC_030824.1:17943309-18002178:+
MSTRG.1705	NC_030809.1	28458250	28460742	2493	+	2	NC_030809.1:28458250-28460379, NC_030809.1:28460669-28460742	2130, 74	2204	positions 50-391 (frame +2)	342	15.52	113	-0.870495	0.0047807	-0.954255	no	-439	-	nearest TSS is on opposite strand	antisense	28460304	XM_013972881	mRNA	NC_030809.1:28460304-28467506:-	rna2734	DES	PREDICTED: Capra hircus desmin	protein-coding gene	NC_030809.1:28460304-28467506:-
MSTRG.17062	NC_030824.1	18601389	18607387	5999	-	2	NC_030824.1:18601389-18601955, NC_030824.1:18607188-18607387	567, 200	767	positions 598-765 (frame +1)	168	21.9	56	-0.963605	0.180316	-1.55274	yes	9448	-	nearest TSS is on same strand	intergenic (> 5kb from nearest gene)	18616834	XM_005691383	mRNA	NC_030824.1:18616834-18646127:-	rna29559	ABCB9	PREDICTED: Capra hircus ATP binding cassette subfamily B member 9	protein-coding gene	NC_030824.1:18616834-18646127:-
MSTRG.17069	NC_030824.1	18779532	18787785	8254	+	2	NC_030824.1:18779532-18779964, NC_030824.1:18787436-18787785	433, 350	783	positions 458-634 (frame +2)	177	22.61	58	-0.616968	0.0552996	-0.552653	no	35539	-	nearest TSS is on opposite strand	intergenic (> 20kb from nearest gene)	18823323	XM_005691373	mRNA	NC_030824.1:18823323-18882050:-	rna29576	MPHOSPH9	PREDICTED: Capra hircus M-phase phosphoprotein 9	protein-coding gene	NC_030824.1:18823323-18882050:-
MSTRG.1707	NC_030809.1	28471683	28474309	2627	-	2	NC_030809.1:28471683-28473041, NC_030809.1:28474266-28474309	1359, 44	1403	positions 785-1006 (frame +2)	222	15.82	73	-0.974722	0.00835342	-0.993068	no	-11380	-	nearest TSS is on same strand	intergenic (> 10kb from nearest gene)	28460304	XM_013972881	mRNA	NC_030809.1:28460304-28467506:-	rna2734	DES	PREDICTED: Capra hircus desmin	protein-coding gene	NC_030809.1:28460304-28467506:-
MSTRG.17090	NC_030824.1	19728553	19730067	1515	-	1	NC_030824.1:19728553-19730067	1515	1515	positions 708-1058 (frame +3)	351	23.17	116	-0.730444	0.083593	-0.96675	no	1103	+	nearest TSS is on opposite strand	upstream, < 5kb from nearest gene (on opposite strand)	19731169	XM_018061379	mRNA	NC_030824.1:19731169-19746398:+	rna29618	RFLNA	PREDICTED: Capra hircus refilin A	protein-coding gene	NC_030824.1:19731169-19746398:+
MSTRG.17099	NC_030824.1	21410391	21415887	5497	+	1	NC_030824.1:21410391-21415887	5497	5497	positions 3806-4177 (frame +2)	372	6.77	123	-1.13404	3.5916e-07	-1.10033	no	33831	+	nearest TSS is on same strand	intergenic (> 20kb from nearest gene)	21449717	XM_018061406	mRNA	NC_030824.1:21449717-21451083:+	rna29652	LOC108637886	PREDICTED: Capra hircus serine/threonine-protein phosphatase 2A catalytic subunit beta isoform	protein-coding gene	NC_030824.1:21449717-21451083:+
MSTRG.17116	NC_030824.1	24258221	24259045	825	.	1	NC_030824.1:24258221-24259045	825	825	positions 478-600 (frame -1)	123	14.91	40	-0.691565	0.0295546	-1.80885	no	-2502	+	strandedness of lncRNA not determined	downstream, < 5kb from nearest gene (strandedness not determined)	24255720	XM_005691508	mRNA	NC_030824.1:24255720-24258095:+	rna29663	FZD10	PREDICTED: Capra hircus frizzled class receptor 10	protein-coding gene	NC_030824.1:24255720-24258095:+
MSTRG.17127	NC_030824.1	19836634	19841419	4786	+	3	NC_030824.1:19836634-19836671, NC_030824.1:19839405-19839628, NC_030824.1:19840542-19841419	38, 224, 878	1140	positions 39-200 (frame +3)	162	14.21	53	-1.09921	0.0320038	-0.949456	no	-105466	+	nearest TSS is on same strand	intergenic (> 100kb from nearest gene)	19731169	XM_018061379	mRNA	NC_030824.1:19731169-19746398:+	rna29618	RFLNA	PREDICTED: Capra hircus refilin A	protein-coding gene	NC_030824.1:19731169-19746398:+
MSTRG.17128	NC_030824.1	20085678	20090261	4584	-	2	NC_030824.1:20085678-20086293, NC_030824.1:20090117-20090261	616, 145	761	positions 440-759 (frame +2)	320	42.05	106	-0.859917	0.248848	-1.98358	yes	91733	-	nearest TSS is on same strand	intergenic (> 50kb from nearest gene)	20181993	XM_018061401	mRNA	NC_030824.1:20181993-20275514:-	rna29640	SCARB1	PREDICTED: Capra hircus scavenger receptor class B member 1	protein-coding gene	NC_030824.1:20181993-20275515:-
MSTRG.17129	NC_030824.1	20159968	20181050	21083	+	2	NC_030824.1:20159968-20160087, NC_030824.1:20179432-20181050	120, 1619	1739	positions 879-1124 (frame +3)	246	14.15	81	-0.839837	0.0101334	-0.398477	no	944	-	nearest TSS is on opposite strand	upstream, < 5kb from nearest gene (on opposite strand)	20181993	XM_018061401	mRNA	NC_030824.1:20181993-20275514:-	rna29640	SCARB1	PREDICTED: Capra hircus scavenger receptor class B member 1	protein-coding gene	NC_030824.1:20181993-20275515:-
MSTRG.17157	NC_030824.1	26732401	26733618	1218	+	1	NC_030824.1:26732401-26733618	1218	1218	positions 920-1150 (frame +2)	231	18.97	76	-1.19061	0.0183918	-1.00444	no	5396	-	nearest TSS is on opposite strand	intergenic (> 5kb from nearest gene)	26739013	XM_005691329	mRNA	NC_030824.1:26739013-26785232:-	rna29725	GOLGA3	PREDICTED: Capra hircus golgin A3	protein-coding gene	NC_030824.1:26739013-26785475:-
MSTRG.17162	NC_030824.1	27249700	27289305	39606	-	3	NC_030824.1:27249700-27249962, NC_030824.1:27257383-27257705, NC_030824.1:27289253-27289305	263, 323, 53	639	positions 219-386 (frame +3)	168	26.29	55	-0.924349	0.15168	-2.58599	no	-95649	+	nearest TSS is on opposite strand	antisense	27154052	XM_018061462	mRNA	NC_030824.1:27154052-27177343:+	rna29749	ZNF605	PREDICTED: Capra hircus zinc finger protein 605	undetermined	NC_030824.1:27154052-27265305:+
MSTRG.17164	NC_030824.1	27276843	27278458	1616	.	1	NC_030824.1:27276843-27278458	1616	1616	positions 836-1096 (frame +2)	261	16.15	86	-1.13639	0.0107529	-1.24291	no	-122792	+	strandedness of lncRNA not determined	intergenic (> 100kb from nearest gene)	27154052	XM_018061462	mRNA	NC_030824.1:27154052-27177343:+	rna29749	ZNF605	PREDICTED: Capra hircus zinc finger protein 605	undetermined	NC_030824.1:27154052-27265305:+
MSTRG.17174	NC_030824.1	28849689	28852021	2333	+	2	NC_030824.1:28849689-28849756, NC_030824.1:28850739-28852021	68, 1283	1351	positions 427-636 (frame +1)	210	15.54	69	-1.05679	0.0132699	-1.67801	no	113828	+	nearest TSS is on same strand	intergenic (> 100kb from nearest gene)	28965848	XM_018061476	mRNA	NC_030824.1:28965848-29078979:+	rna29763	GLRB	PREDICTED: Capra hircus glycine receptor beta	protein-coding gene	NC_030824.1:28965848-29078979:+
MSTRG.17175	NC_030824.1	28856969	28858877	1909	+	1	NC_030824.1:28856969-28858877	1909	1909	positions 758-952 (frame +2)	195	10.21	64	-1.21604	0.00161238	-0.642651	no	106972	+	nearest TSS is on same strand	intergenic (> 100kb from nearest gene)	28965848	XM_018061476	mRNA	NC_030824.1:28965848-29078979:+	rna29763	GLRB	PREDICTED: Capra hircus glycine receptor beta	protein-coding gene	NC_030824.1:28965848-29078979:+
MSTRG.17176	NC_030824.1	28859145	28860394	1250	+	1	NC_030824.1:28859145-28860394	1250	1250	positions 896-1024 (frame +2)	129	10.32	42	-0.588146	0.00682852	-1.93155	no	105455	+	nearest TSS is on same strand	intergenic (> 100kb from nearest gene)	28965848	XM_018061476	mRNA	NC_030824.1:28965848-29078979:+	rna29763	GLRB	PREDICTED: Capra hircus glycine receptor beta	protein-coding gene	NC_030824.1:28965848-29078979:+
MSTRG.17178	NC_030824.1	28865989	28866883	895	.	1	NC_030824.1:28865989-28866883	895	895	positions 448-600 (frame +1)	153	17.09	50	-0.900594	0.0418896	-0.50602	no	98966	+	strandedness of lncRNA not determined	intergenic (> 50kb from nearest gene)	28965848	XM_018061476	mRNA	NC_030824.1:28965848-29078979:+	rna29763	GLRB	PREDICTED: Capra hircus glycine receptor beta	protein-coding gene	NC_030824.1:28965848-29078979:+
MSTRG.17183	NC_030824.1	30305033	30309128	4096	+	3	NC_030824.1:30305033-30305086, NC_030824.1:30305680-30305761, NC_030824.1:30308304-30309128	54, 82, 825	961	positions 406-624 (frame -1)	219	22.79	72	-0.976981	0.0266365	-1.05881	no	40676	+	nearest TSS is on same strand	intergenic (> 20kb from nearest gene)	30349803	XM_005691302	mRNA	NC_030824.1:30349803-30397105:+	rna29774	TMEM144	PREDICTED: Capra hircus transmembrane protein 144	protein-coding gene	NC_030824.1:30349803-30397105:+
MSTRG.17187	NC_030824.1	30397151	30397809	659	.	1	NC_030824.1:30397151-30397809	659	659	positions 79-231 (frame +1)	153	23.22	50	-1.17128	0.0579812	-2.04862	no	-47349	+	strandedness of lncRNA not determined	intergenic (> 20kb from nearest gene)	30349803	XM_005691302	mRNA	NC_030824.1:30349803-30397105:+	rna29774	TMEM144	PREDICTED: Capra hircus transmembrane protein 144	protein-coding gene	NC_030824.1:30349803-30397105:+
MSTRG.17190	NC_030824.1	30624818	30625611	794	.	1	NC_030824.1:30624818-30625611	794	794	positions 349-555 (frame +1)	207	26.07	68	-0.802822	0.174072	-0.195571	no	-9245	+	strandedness of lncRNA not determined	lcnRNA overlaps coordinates of a known gene, although its strandedness with respect to that gene is not determined	30615574	XM_013970550	mRNA	NC_030824.1:30615574-30731941:+	rna29775	RXFP1	PREDICTED: Capra hircus relaxin/insulin like family peptide receptor 1	protein-coding gene	NC_030824.1:30615574-30731941:+
MSTRG.17193	NC_030824.1	30750768	30752321	1554	-	1	NC_030824.1:30750768-30752321	1554	1554	positions 1219-1554 (frame +1)	336	21.62	112	-1.06503	0.0309887	-0.915922	yes	-10426	+	nearest TSS is on opposite strand	antisense	30740343	XM_005691301	mRNA	NC_030824.1:30740640-30780017:+	rna29778	ETFDH	PREDICTED: Capra hircus electron transfer flavoprotein dehydrogenase	protein-coding gene	NC_030824.1:30740343-30780017:+
MSTRG.17196	NC_030824.1	30893836	30895048	1213	-	2	NC_030824.1:30893836-30894140, NC_030824.1:30894682-30895048	305, 367	672	positions 181-438 (frame +1)	258	38.39	85	-0.961271	0.297215	-1.50984	no	-57561	+	nearest TSS is on opposite strand	antisense	30836276	XM_013970544	mRNA	NC_030824.1:30872606-30961692:+	rna29785	FNIP2	PREDICTED: Capra hircus folliculin interacting protein 2	undetermined	NC_030824.1:30836276-30961692:+
MSTRG.17203	NC_030824.1	33427362	33429070	1709	.	1	NC_030824.1:33427362-33429070	1709	1709	positions 45-257 (frame +3)	213	12.46	70	-1.27616	0.00330048	-0.410579	no	471439	-	strandedness of lncRNA not determined	intergenic (> 100kb from nearest gene)	33900508	XM_018061497	mRNA	NC_030824.1:33900508-34764489:-	rna29797	FSTL5	PREDICTED: Capra hircus follistatin like 5	protein-coding gene	NC_030824.1:33900508-34764489:-
MSTRG.17219	NC_030824.1	36242983	36245465	2483	-	2	NC_030824.1:36242983-36244858, NC_030824.1:36245390-36245465	1876, 76	1952	positions 1163-1459 (frame +2)	297	15.22	98	-1.22793	0.00506337	-0.92017	no	-15929	+	nearest TSS is on opposite strand	antisense	36227055	XM_018061205	mRNA	NC_030824.1:36227055-36278139:+	rna29814	FGF2	PREDICTED: Capra hircus fibroblast growth factor 2	protein-coding gene	NC_030824.1:36227055-36278139:+
MSTRG.17245	NC_030824.1	41216692	41217222	531	+	1	NC_030824.1:41216692-41217222	531	531	positions 112-309 (frame +1)	198	37.29	65	-1.17059	0.115799	-1.78294	no	45311	-	nearest TSS is on opposite strand	intergenic (> 20kb from nearest gene)	41262532	XM_005691261	mRNA	NC_030824.1:41262532-41281767:-	rna29843	PGRMC2	PREDICTED: Capra hircus progesterone receptor membrane component 2	protein-coding gene	NC_030824.1:41262532-41281767:-
MSTRG.17248	NC_030824.1	43914426	43950674	36249	+	4	NC_030824.1:43914426-43914656, NC_030824.1:43948103-43948539, NC_030824.1:43949483-43949618, NC_030824.1:43950530-43950674	231, 437, 136, 145	949	positions 352-513 (frame -1)	162	17.07	53	-1.23379	0.0710123	-1.0155	no	1770295	+	nearest TSS is on same strand	intergenic (> 1Mb from nearest gene)	45720968	XM_018061533	mRNA	NC_030824.1:45720968-45764551:+	rna29858	PCDH10	PREDICTED: Capra hircus protocadherin 10	protein-coding gene	NC_030824.1:45720968-45764551:+
MSTRG.17263	NC_030824.1	46327490	46443467	115978	-	3	NC_030824.1:46327490-46327825, NC_030824.1:46336410-46336525, NC_030824.1:46443387-46443467	336, 116, 81	533	positions 151-384 (frame +1)	234	43.9	77	-0.890366	0.18987	-3.03405	no	294250	-	nearest TSS is on same strand	intergenic (> 100kb from nearest gene)	46737716	XM_018061534	mRNA	NC_030824.1:46737716-46742888:-	rna29859	PABPC4L	PREDICTED: Capra hircus poly(A) binding protein cytoplasmic 4 like	protein-coding gene	NC_030824.1:46737716-46742888:-
MSTRG.17264	NC_030824.1	46732509	46737247	4739	.	1	NC_030824.1:46732509-46737247	4739	4739	positions 655-984 (frame -1)	330	6.96	109	-1.01651	3.72821e-07	-0.855671	no	470	-	strandedness of lncRNA not determined	upstream, < 5kb from nearest gene (strandedness not determined)	46737716	XM_018061534	mRNA	NC_030824.1:46737716-46742888:-	rna29859	PABPC4L	PREDICTED: Capra hircus poly(A) binding protein cytoplasmic 4 like	protein-coding gene	NC_030824.1:46737716-46742888:-
MSTRG.17276	NC_030824.1	51488459	51489156	698	.	1	NC_030824.1:51488459-51489156	698	698	positions 207-392 (frame +3)	186	26.65	61	-1.10262	0.161656	-2.43226	no	8706	-	strandedness of lncRNA not determined	intergenic (> 5kb from nearest gene)	51497861	XM_005691243	mRNA	NC_030824.1:51497861-51584905:-	rna29868	SLC7A11	PREDICTED: Capra hircus solute carrier family 7 member 11	protein-coding gene	NC_030824.1:51497861-51584905:-
MSTRG.17280	NC_030824.1	52554161	52554698	538	.	1	NC_030824.1:52554161-52554698	538	538	positions 11-181 (frame +2)	171	31.78	56	-1.20647	0.0398919	-2.44238	no	42015	-	strandedness of lncRNA not determined	intergenic (> 20kb from nearest gene)	52596712	XM_018061550	mRNA	NC_030824.1:52596712-52608761:-	rna29885	MGARP	PREDICTED: Capra hircus mitochondria localized glutamic acid rich protein	protein-coding gene	NC_030824.1:52596712-52608761:-
MSTRG.17285	NC_030824.1	52539936	52548283	8348	+	2	NC_030824.1:52539936-52540174, NC_030824.1:52547794-52548283	239, 490	729	positions 633-713 (frame +3)	81	11.11	26	-1.12127	0.0197289	-0.264489	no	48430	-	nearest TSS is on opposite strand	intergenic (> 20kb from nearest gene)	52596712	XM_018061550	mRNA	NC_030824.1:52596712-52608761:-	rna29885	MGARP	PREDICTED: Capra hircus mitochondria localized glutamic acid rich protein	protein-coding gene	NC_030824.1:52596712-52608761:-
MSTRG.17288	NC_030824.1	52700429	52703287	2859	.	1	NC_030824.1:52700429-52703287	2859	2859	positions 2065-2205 (frame +1)	141	4.93	46	-1.32886	8.25759e-05	-0.166119	no	34589	+	strandedness of lncRNA not determined	intergenic (> 20kb from nearest gene)	52737875	XM_005691232	mRNA	NC_030824.1:52737875-52756664:+	rna29889	RAB33B	PREDICTED: Capra hircus RAB33B, member RAS oncogene family	protein-coding gene	NC_030824.1:52737875-52756664:+
MSTRG.173	NC_030808.1	40160981	40171516	10536	-	3	NC_030808.1:40160981-40161151, NC_030808.1:40166291-40166689, NC_030808.1:40171408-40171516	171, 399, 109	679	positions 378-593 (frame +3)	216	31.81	71	-1.08425	0.0769287	-1.45547	no	-374845	+	nearest TSS is on opposite strand	antisense	39786137	XM_013972057	mRNA	NC_030808.1:39786137-40756386:+	rna243	EPHA6	PREDICTED: Capra hircus EPH receptor A6	protein-coding gene	NC_030808.1:39786137-40756386:+
MSTRG.1732	NC_030809.1	28897727	28900779	3053	.	1	NC_030809.1:28897727-28900779	3053	3053	positions 1694-1945 (frame +2)	252	8.25	83	-0.944617	6.42971e-05	-1.42069	no	1208	-	strandedness of lncRNA not determined	upstream, < 5kb from nearest gene (strandedness not determined)	28901986	XM_018059306	mRNA	NC_030809.1:28901986-28904523:-	rna2788	CDK5R2	PREDICTED: Capra hircus cyclin dependent kinase 5 regulatory subunit 2	protein-coding gene	NC_030809.1:28901986-28904523:-
MSTRG.17340	NC_030824.1	59195911	59196915	1005	.	1	NC_030824.1:59195911-59196915	1005	1005	positions 295-399 (frame -1)	105	10.45	34	-1.32382	0.00841093	-1.00914	no	91024	+	strandedness of lncRNA not determined	intergenic (> 50kb from nearest gene)	59287938	XM_018061378	mRNA	NC_030824.1:59287938-59291563:+	rna29948	POU4F2	PREDICTED: Capra hircus POU class 4 homeobox 2	protein-coding gene	NC_030824.1:59287938-59291563:+
MSTRG.17362	NC_030824.1	65800110	65800760	651	.	1	NC_030824.1:65800110-65800760	651	651	positions 250-591 (frame +1)	342	52.53	113	-0.73546	0.368491	-1.02344	no	2429	-	strandedness of lncRNA not determined	upstream, < 5kb from nearest gene (strandedness not determined)	65803188	XM_005691172	mRNA	NC_030824.1:65803188-65854756:-	rna29993	TMEM154	PREDICTED: Capra hircus transmembrane protein 154	protein-coding gene	NC_030824.1:65803188-65854762:-
MSTRG.17365	NC_030824.1	66168504	66193570	25067	+	3	NC_030824.1:66168504-66168737, NC_030824.1:66186910-66187050, NC_030824.1:66193434-66193570	234, 141, 137	512	positions 241-510 (frame -1)	270	52.73	90	-0.892101	0.102242	-1.82845	yes	-55868	+	nearest TSS is on same strand	intergenic (> 50kb from nearest gene)	66112637	XM_018061609	mRNA	NC_030824.1:66112637-66155841:+	rna30008	FHDC1	PREDICTED: Capra hircus FH2 domain containing 1	protein-coding gene	NC_030824.1:66112637-66155841:+
MSTRG.17367	NC_030824.1	66190645	66192627	1983	-	3	NC_030824.1:66190645-66190813, NC_030824.1:66191717-66191898, NC_030824.1:66192438-66192627	169, 182, 190	541	positions 72-149 (frame +3)	78	14.42	25	-1.1588	0.0796782	-1.90679	no	-78009	+	nearest TSS is on opposite strand	intergenic (> 50kb from nearest gene)	66112637	XM_018061609	mRNA	NC_030824.1:66112637-66155841:+	rna30008	FHDC1	PREDICTED: Capra hircus FH2 domain containing 1	protein-coding gene	NC_030824.1:66112637-66155841:+
MSTRG.17389	NC_030824.1	66820794	66821543	750	-	1	NC_030824.1:66820794-66821543	750	750	positions 141-275 (frame +3)	135	18	44	-1.11208	0.0338662	-1.50713	no	35621	+	nearest TSS is on opposite strand	intergenic (> 20kb from nearest gene)	66857163	NM_001285603	mRNA	NC_030824.1:66865366-66867720:+	rna30025	TLR2	Capra hircus toll like receptor 2	protein-coding gene	NC_030824.1:66857163-66868678:+
MSTRG.17399	NC_030824.1	68729191	68729693	503	.	1	NC_030824.1:68729191-68729693	503	503	positions 184-501 (frame +1)	318	63.22	106	-0.983755	0.492773	-1.67401	yes	112998	-	strandedness of lncRNA not determined	intergenic (> 100kb from nearest gene)	68842690	XM_018061629	mRNA	NC_030824.1:68842690-68876403:-	rna30050	TMEM192	PREDICTED: Capra hircus transmembrane protein 192	protein-coding gene	NC_030824.1:68842690-68877719:-
MSTRG.17406	NC_030824.1	69243190	69249484	6295	-	3	NC_030824.1:69243190-69243415, NC_030824.1:69244099-69244185, NC_030824.1:69249449-69249484	226, 87, 36	349	positions 22-129 (frame +1)	108	30.95	35	-0.965632	0.148528	-1.85073	no	47	+	nearest TSS is on opposite strand	upstream, < 5kb from nearest gene (on opposite strand)	69249530	XM_018061636	mRNA	NC_030824.1:69249530-69400252:+	rna30063	CPE	PREDICTED: Capra hircus carboxypeptidase E	protein-coding gene	NC_030824.1:69249530-69400252:+
MSTRG.17408	NC_030824.1	69412949	69414151	1203	.	1	NC_030824.1:69412949-69414151	1203	1203	positions 124-252 (frame -1)	129	10.72	42	-1.38764	0.00478857	-2.20904	no	-163420	+	strandedness of lncRNA not determined	intergenic (> 100kb from nearest gene)	69249530	XM_018061636	mRNA	NC_030824.1:69249530-69400252:+	rna30063	CPE	PREDICTED: Capra hircus carboxypeptidase E	protein-coding gene	NC_030824.1:69249530-69400252:+
MSTRG.17415	NC_030825.1	11800	13954	2155	+	2	NC_030825.1:11800-12144, NC_030825.1:13912-13954	345, 43	388	positions 307-378 (frame -1)	72	18.56	23	-1.07654	0.0950805	-1.55469	no	26997	+	nearest TSS is on same strand	intergenic (> 20kb from nearest gene)	40950	XM_018061654	mRNA	NC_030825.1:40950-84986:+	rna30073	KIAA0319	PREDICTED: Capra hircus KIAA0319 ortholog	protein-coding gene	NC_030825.1:40950-84986:+
MSTRG.17418	NC_030825.1	373712	374599	888	.	1	NC_030825.1:373712-374599	888	888	positions 266-400 (frame +2)	135	15.2	44	-1.15306	0.0282849	-1.06154	no	16933	-	strandedness of lncRNA not determined	intergenic (> 10kb from nearest gene)	391531	XM_005696787	mRNA	NC_030825.1:391531-411570:-	rna30084	NRSN1	PREDICTED: Capra hircus neurensin 1	protein-coding gene	NC_030825.1:391531-411570:-
MSTRG.17435	NC_030825.1	2554708	2558187	3480	-	1	NC_030825.1:2554708-2558187	3480	3480	positions 1297-1731 (frame -1)	435	12.5	144	-0.947515	0.000129376	-0.233681	no	714	+	nearest TSS is on opposite strand	upstream, < 5kb from nearest gene (on opposite strand)	2558900	XM_018061662	mRNA	NC_030825.1:2558900-2587942:+	rna30097	VSTM2B	PREDICTED: Capra hircus V-set and transmembrane domain containing 2B	protein-coding gene	NC_030825.1:2558900-2587942:+
MSTRG.1746	NC_030809.1	28627174	28629884	2711	+	3	NC_030809.1:28627174-28627247, NC_030809.1:28627349-28627490, NC_030809.1:28629835-28629884	74, 142, 50	266	positions 120-264 (frame +3)	145	54.51	48	-1.12296	0.288466	-1.74492	yes	-901	-	nearest TSS is on opposite strand	antisense	28626274	XM_005676580	mRNA	NC_030809.1:28626274-28632758:-	rna2760	ANKZF1	PREDICTED: Capra hircus ankyrin repeat and zinc finger domain containing 1	protein-coding gene	NC_030809.1:28626274-28632758:-
MSTRG.17466	NC_030825.1	3823605	3829156	5552	+	2	NC_030825.1:3823605-3824024, NC_030825.1:3824079-3829156	420, 5078	5498	positions 2632-3534 (frame +1)	903	16.42	300	-1.79207	3.68432e-05	-1.92057	no	-13855	-	nearest TSS is on opposite strand	antisense	3809751	XM_018061715	mRNA	NC_030825.1:3809751-3823471:-	rna30165	BCAR1	PREDICTED: Capra hircus BCAR1, Cas family scaffolding protein	protein-coding gene	NC_030825.1:3809751-3843150:-
MSTRG.17470	NC_030825.1	3984379	3984883	505	+	2	NC_030825.1:3984379-3984663, NC_030825.1:3984736-3984883	285, 148	433	positions 247-432 (frame -1)	186	42.96	62	-1.33808	0.253104	-1.74382	yes	5664	-	nearest TSS is on opposite strand	intergenic (> 5kb from nearest gene)	3990546	XM_018061720	mRNA	NC_030825.1:3992479-4028836:-	rna30168	LOC106503077	PREDICTED: Capra hircus craniofacial development protein 2	protein-coding gene	NC_030825.1:3990546-4028836:-
MSTRG.17471	NC_030825.1	3986720	3987671	952	-	1	NC_030825.1:3986720-3987671	952	952	positions 250-450 (frame -1)	201	21.11	66	-1.009	0.00157238	-1.06891	no	2876	-	nearest TSS is on same strand	upstream, < 5kb from nearest gene (on same strand)	3990546	XM_018061720	mRNA	NC_030825.1:3992479-4028836:-	rna30168	LOC106503077	PREDICTED: Capra hircus craniofacial development protein 2	protein-coding gene	NC_030825.1:3990546-4028836:-
MSTRG.17489	NC_030825.1	7727322	7743763	16442	+	2	NC_030825.1:7727322-7727341, NC_030825.1:7743460-7743763	20, 304	324	positions 56-321 (frame +2)	266	82.1	88	-1.03027	0.347805	-1.64269	yes	167178	+	nearest TSS is on same strand	intergenic (> 100kb from nearest gene)	7910940	XM_018061752	mRNA	NC_030825.1:7910940-7919537:+	rna30210	LOC102170812	PREDICTED: Capra hircus RNA polymerase II subunit C	protein-coding gene	NC_030825.1:7910940-7919537:+
MSTRG.1749	NC_030809.1	28653620	28662042	8423	+	2	NC_030809.1:28653620-28653927, NC_030809.1:28661767-28662042	308, 276	584	positions 346-435 (frame +1)	90	15.41	29	-1.09229	0.240983	-1.5922	no	-2935	-	nearest TSS is on opposite strand	downstream, < 5kb from nearest gene (on opposite strand)	28650686	XM_005676560	mRNA	NC_030809.1:28650686-28653543:-	rna2773	ZFAND2B	PREDICTED: Capra hircus zinc finger AN1-type containing 2B	protein-coding gene	NC_030809.1:28650686-28653557:-
MSTRG.17494	NC_030825.1	7938002	7940703	2702	-	2	NC_030825.1:7938002-7938289, NC_030825.1:7940578-7940703	288, 126	414	positions 303-411 (frame +3)	109	26.33	36	-1.04522	0.265703	-2.27773	yes	-18511	-	nearest TSS is on same strand	intergenic (> 10kb from nearest gene)	7919492	XM_005692024	mRNA	NC_030825.1:7919492-7926860:-	rna30213	DOK4	PREDICTED: Capra hircus docking protein 4	protein-coding gene	NC_030825.1:7919492-7932337:-
MSTRG.17496	NC_030825.1	8045894	8049194	3301	+	2	NC_030825.1:8045894-8046067, NC_030825.1:8048362-8049194	174, 833	1007	positions 185-427 (frame +2)	243	24.13	80	-1.03524	0.0930954	-0.768681	no	-83317	-	nearest TSS is on opposite strand	intergenic (> 50kb from nearest gene)	7962578	XM_018061753	mRNA	NC_030825.1:7962578-7968715:-	rna30217	LOC106504012	PREDICTED: Capra hircus liver carboxylesterase	protein-coding gene	NC_030825.1:7962578-7968715:-
MSTRG.17501	NC_030825.1	8377359	8491558	114200	-	4	NC_030825.1:8377359-8378945, NC_030825.1:8379411-8379541, NC_030825.1:8406268-8406351, NC_030825.1:8491386-8491558	1587, 131, 84, 173	1975	positions 810-1064 (frame +3)	255	12.91	84	-1.1197	0.00970943	-1.2387	no	176958	+	nearest TSS is on opposite strand	intergenic (> 100kb from nearest gene)	8668515	XM_005691820	mRNA	NC_030825.1:8668515-8678728:+	rna30219	DYNLRB2	PREDICTED: Capra hircus dynein light chain roadblock-type 2	protein-coding gene	NC_030825.1:8668515-8678728:+
MSTRG.17514	NC_030825.1	9157597	9158152	556	+	2	NC_030825.1:9157597-9157654, NC_030825.1:9157933-9158152	58, 220	278	positions 136-276 (frame +1)	141	50.72	47	-0.69775	0.508381	-1.62982	yes	-43069	-	nearest TSS is on opposite strand	antisense	9114529	XM_005691891	mRNA	NC_030825.1:9114529-9215347:-	rna30229	PKD1L2	PREDICTED: Capra hircus polycystin 1 like 2	protein-coding gene	NC_030825.1:9114529-9215347:-
MSTRG.17519	NC_030825.1	9373408	9382797	9390	-	4	NC_030825.1:9373408-9373600, NC_030825.1:9379970-9380014, NC_030825.1:9380888-9381031, NC_030825.1:9382723-9382797	193, 45, 144, 75	457	positions 297-453 (frame +3)	157	34.35	52	-1.03986	0.567877	-2.39271	yes	-376	+	nearest TSS is on opposite strand	antisense	9382422	XM_018061763	mRNA	NC_030825.1:9382422-9588404:+	rna30234	CMIP	PREDICTED: Capra hircus c-Maf inducing protein	protein-coding gene	NC_030825.1:9382422-9588404:+
MSTRG.17529	NC_030825.1	11565140	11566821	1682	+	2	NC_030825.1:11565140-11565307, NC_030825.1:11566466-11566821	168, 356	524	positions 360-491 (frame +3)	132	25.19	43	-1.1283	0.0425365	-2.00639	no	-11863	+	nearest TSS is on same strand	intergenic (> 10kb from nearest gene)	11553278	XM_018061771	mRNA	NC_030825.1:11553278-11557687:+	rna30247	HSBP1	PREDICTED: Capra hircus heat shock factor binding protein 1	protein-coding gene	NC_030825.1:11553278-11557687:+
MSTRG.17535	NC_030825.1	11676080	11678257	2178	-	2	NC_030825.1:11676080-11676471, NC_030825.1:11678140-11678257	392, 118	510	positions 9-176 (frame +3)	168	32.94	55	-1.07281	0.173203	-2.95344	no	-528	+	nearest TSS is on opposite strand	antisense	11677730	XM_018061773	mRNA	NC_030825.1:11677730-11688697:+	rna30250	OSGIN1	PREDICTED: Capra hircus oxidative stress induced growth inhibitor 1	protein-coding gene	NC_030825.1:11677730-11688697:+
MSTRG.17540	NC_030825.1	11978751	11982286	3536	-	1	NC_030825.1:11978751-11982286	3536	3536	positions 544-786 (frame +1)	243	6.87	80	-1.13955	1.45434e-05	-0.476386	no	17944	+	nearest TSS is on opposite strand	intergenic (> 10kb from nearest gene)	12000229	XM_005691840	mRNA	NC_030825.1:12000229-12079250:+	rna30269	ATP2C2	PREDICTED: Capra hircus ATPase secretory pathway Ca2+ transporting 2	protein-coding gene	NC_030825.1:12000229-12079250:+
MSTRG.17547	NC_030825.1	12042364	12046087	3724	-	2	NC_030825.1:12042364-12042732, NC_030825.1:12045762-12046087	369, 326	695	positions 418-588 (frame -1)	171	24.6	56	-1.16367	0.110696	-2.14529	no	32940	-	nearest TSS is on same strand	intergenic (> 20kb from nearest gene)	12079026	XM_018061792	mRNA	NC_030825.1:12082245-12096046:-	rna30273	TLDC1	PREDICTED: Capra hircus TBC/LysM-associated domain containing 1	undetermined	NC_030825.1:12079026-12104623:-
MSTRG.17562	NC_030825.1	13381169	13399405	18237	+	3	NC_030825.1:13381169-13381534, NC_030825.1:13382403-13382520, NC_030825.1:13399052-13399405	366, 118, 354	838	positions 123-260 (frame +3)	138	16.47	45	-0.874501	0.0354342	-1.93207	no	-137797	+	nearest TSS is on same strand	intergenic (> 100kb from nearest gene)	13243373	XM_018061818	mRNA	NC_030825.1:13243373-13264851:+	rna30303	IRF8	PREDICTED: Capra hircus interferon regulatory factor 8	protein-coding gene	NC_030825.1:13243373-13264851:+
MSTRG.17566	NC_030825.1	12813740	12817129	3390	-	3	NC_030825.1:12813740-12814093, NC_030825.1:12816084-12816120, NC_030825.1:12816888-12817129	354, 37, 242	633	positions 81-224 (frame +3)	144	22.75	47	-1.13848	0.101349	-3.12731	no	-159841	+	nearest TSS is on opposite strand	antisense	12653900	XM_018061807	mRNA	NC_030825.1:12653900-13048675:+	rna30292	GSE1	PREDICTED: Capra hircus Gse1 coiled-coil protein	protein-coding gene	NC_030825.1:12653900-13048675:+
MSTRG.17569	NC_030825.1	12955983	12957810	1828	-	2	NC_030825.1:12955983-12956185, NC_030825.1:12957683-12957810	203, 128	331	positions 274-291 (frame -1)	18	5.44	5	-0.919945	1.88272e-07	-2.80588	no	88036	-	nearest TSS is on same strand	intergenic (> 50kb from nearest gene)	13045845	XM_018061811	mRNA	NC_030825.1:13045845-13086704:-	rna30296	GINS2	PREDICTED: Capra hircus GINS complex subunit 2	protein-coding gene	NC_030825.1:13045845-13086704:-
MSTRG.17571	NC_030825.1	13506726	13547901	41176	-	3	NC_030825.1:13506726-13507075, NC_030825.1:13540990-13541481, NC_030825.1:13547765-13547901	350, 492, 137	979	positions 4-252 (frame +1)	249	25.43	82	-0.941009	0.0799872	-1.20501	no	192756	+	nearest TSS is on opposite strand	intergenic (> 100kb from nearest gene)	13740656	XM_013970980	mRNA	NC_030825.1:13740656-13744626:+	rna30305	FOXF1	PREDICTED: Capra hircus forkhead box F1	protein-coding gene	NC_030825.1:13740656-13744626:+
MSTRG.17572	NC_030825.1	13548633	13549136	504	.	1	NC_030825.1:13548633-13549136	504	504	positions 150-272 (frame +3)	123	24.4	40	-1.17107	0.11877	-1.87125	no	191521	+	strandedness of lncRNA not determined	intergenic (> 100kb from nearest gene)	13740656	XM_013970980	mRNA	NC_030825.1:13740656-13744626:+	rna30305	FOXF1	PREDICTED: Capra hircus forkhead box F1	protein-coding gene	NC_030825.1:13740656-13744626:+
MSTRG.17588	NC_030825.1	14737642	14738599	958	-	2	NC_030825.1:14737642-14738407, NC_030825.1:14738571-14738599	766, 29	795	positions 458-637 (frame +2)	180	22.64	59	-0.832581	0.104929	-1.82863	no	6617	-	nearest TSS is on same strand	intergenic (> 5kb from nearest gene)	14745215	XM_005691856	mRNA	NC_030825.1:14745215-14771479:-	rna30324	CA5A	PREDICTED: Capra hircus carbonic anhydrase 5A	protein-coding gene	NC_030825.1:14745215-14771479:-
MSTRG.17589	NC_030825.1	14743616	14745013	1398	-	1	NC_030825.1:14743616-14745013	1398	1398	positions 345-608 (frame +3)	264	18.88	87	-0.891831	0.0455775	-1.0021	no	203	-	nearest TSS is on same strand	upstream, < 5kb from nearest gene (on same strand)	14745215	XM_005691856	mRNA	NC_030825.1:14745215-14771479:-	rna30324	CA5A	PREDICTED: Capra hircus carbonic anhydrase 5A	protein-coding gene	NC_030825.1:14745215-14771479:-
MSTRG.17595	NC_030825.1	14672840	14673368	529	.	1	NC_030825.1:14672840-14673368	529	529	positions 257-427 (frame +2)	171	32.33	56	-0.917541	0.513349	-1.89266	no	24673	-	strandedness of lncRNA not determined	intergenic (> 20kb from nearest gene)	14698040	XM_005691915	mRNA	NC_030825.1:14698040-14726715:-	rna30323	SLC7A5	PREDICTED: Capra hircus solute carrier family 7 member 5	protein-coding gene	NC_030825.1:14698040-14726715:-
MSTRG.17609	NC_030825.1	15535421	15537930	2510	+	2	NC_030825.1:15535421-15536522, NC_030825.1:15536689-15537930	1102, 1242	2344	positions 1417-1770 (frame -1)	354	15.1	117	-0.728002	0.00403701	-1.47858	no	69342	+	nearest TSS is on same strand	intergenic (> 50kb from nearest gene)	15607271	XM_018061873	mRNA	NC_030825.1:15607271-15651676:+	rna30372	ACSF3	PREDICTED: Capra hircus acyl-CoA synthetase family member 3	protein-coding gene	NC_030825.1:15607271-15651676:+
MSTRG.17637	NC_030825.1	17719363	17732219	12857	-	4	NC_030825.1:17719363-17720987, NC_030825.1:17722973-17723074, NC_030825.1:17728628-17728682, NC_030825.1:17731992-17732219	1625, 102, 55, 228	2010	positions 1231-1425 (frame -1)	195	9.7	64	-1.16874	0.00290696	-0.640545	no	31323	+	nearest TSS is on opposite strand	intergenic (> 20kb from nearest gene)	17763541	XM_018061932	mRNA	NC_030825.1:17763541-17779150:+	rna30437	SALL1	PREDICTED: Capra hircus spalt like transcription factor 1	protein-coding gene	NC_030825.1:17763541-17779150:+
MSTRG.17655	NC_030825.1	18671270	18673101	1832	.	1	NC_030825.1:18671270-18673101	1832	1832	positions 1371-1538 (frame +3)	168	9.17	55	-1.0488	0.00346514	-1.72798	no	1225	-	strandedness of lncRNA not determined	upstream, < 5kb from nearest gene (strandedness not determined)	18674325	XM_018061948	mRNA	NC_030825.1:18674325-18743377:-	rna30456	PAPD5	PREDICTED: Capra hircus poly(A) RNA polymerase D5, non-canonical	protein-coding gene	NC_030825.1:18674325-18743377:-
MSTRG.17666	NC_030825.1	20101559	20258110	156552	-	4	NC_030825.1:20101559-20101669, NC_030825.1:20140051-20140144, NC_030825.1:20142237-20142399, NC_030825.1:20257863-20258110	111, 94, 163, 248	616	positions 283-615 (frame -1)	333	54.06	110	-0.851944	0.231914	-1.47477	no	26129	+	nearest TSS is on opposite strand	intergenic (> 20kb from nearest gene)	20284238	XM_018061957	mRNA	NC_030825.1:20284238-20338337:+	rna30465	N4BP1	PREDICTED: Capra hircus NEDD4 binding protein 1	protein-coding gene	NC_030825.1:20284238-20338337:+
MSTRG.17668	NC_030825.1	20233346	20233879	534	-	2	NC_030825.1:20233346-20233638, NC_030825.1:20233847-20233879	293, 33	326	positions 118-213 (frame +1)	96	29.45	31	-1.12175	0.0647037	-2.52752	no	-10254	+	nearest TSS is on opposite strand	intergenic (> 10kb from nearest gene)	20223093	XM_018061955	mRNA	NC_030825.1:20223093-20224671:+	rna30464	LOC108637962	PREDICTED: Capra hircus MARCKS-related protein	protein-coding gene	NC_030825.1:20223093-20224671:+
MSTRG.17676	NC_030825.1	20551850	20559981	8132	+	3	NC_030825.1:20551850-20552249, NC_030825.1:20554270-20554437, NC_030825.1:20555697-20559981	400, 168, 4285	4853	positions 4147-4491 (frame +1)	345	7.11	114	-0.748546	1.92344e-06	-0.542411	no	-15885	-	nearest TSS is on opposite strand	antisense	20535966	XM_018061964	mRNA	NC_030825.1:20535966-20617393:-	rna30472	LONP2	PREDICTED: Capra hircus lon peptidase 2, peroxisomal	protein-coding gene	NC_030825.1:20535966-20617393:-
MSTRG.17682	NC_030825.1	21787567	21788773	1207	-	1	NC_030825.1:21787567-21788773	1207	1207	positions 175-507 (frame +1)	333	27.59	110	-0.970663	0.193122	-1.41956	no	34196	-	nearest TSS is on same strand	intergenic (> 20kb from nearest gene)	21822968	XM_018061974	mRNA	NC_030825.1:21857501-21899010:-	rna30487	LOC108637964	PREDICTED: Capra hircus uncharacterized LOC108637964	undetermined	NC_030825.1:21822968-21900508:-
MSTRG.17687	NC_030825.1	22110173	22119351	9179	-	3	NC_030825.1:22110173-22110212, NC_030825.1:22113828-22113963, NC_030825.1:22119276-22119351	40, 136, 76	252	positions 167-249 (frame +2)	83	32.94	27	-1.04893	0.173887	-2.22405	yes	46	+	nearest TSS is on opposite strand	upstream, < 5kb from nearest gene (on opposite strand)	22119396	XM_018061976	mRNA	NC_030825.1:22119396-22154779:+	rna30491	C18H16orf87	PREDICTED: Capra hircus chromosome 18 C16orf87 homolog	protein-coding gene	NC_030825.1:22119396-22154779:+
MSTRG.17691	NC_030825.1	22183530	22184068	539	.	1	NC_030825.1:22183530-22184068	539	539	positions 274-384 (frame -1)	111	20.59	36	-1.30601	0.0395841	-1.62681	no	4630	+	strandedness of lncRNA not determined	upstream, < 5kb from nearest gene (strandedness not determined)	22188697	XM_018061977	mRNA	NC_030825.1:22202637-22250039:+	rna30495	MYLK3	PREDICTED: Capra hircus myosin light chain kinase 3	undetermined	NC_030825.1:22188697-22250039:+
MSTRG.17700	NC_030825.1	23305711	23306648	938	-	1	NC_030825.1:23305711-23306648	938	938	positions 182-391 (frame +2)	210	22.39	69	-0.992829	0.101178	-1.42728	no	11426	-	nearest TSS is on same strand	intergenic (> 10kb from nearest gene)	23318073	XM_005691981	mRNA	NC_030825.1:23318073-23418624:-	rna30522	RPGRIP1L	PREDICTED: Capra hircus RPGRIP1 like	protein-coding gene	NC_030825.1:23318073-23418624:-
MSTRG.17708	NC_030825.1	24011554	24012635	1082	.	1	NC_030825.1:24011554-24012635	1082	1082	positions 844-972 (frame -1)	129	11.92	42	-0.971836	0.00461926	-2.16113	no	-11057	-	strandedness of lncRNA not determined	intergenic (> 10kb from nearest gene)	24000498	XM_018061994	mRNA	NC_030825.1:24000498-24003874:-	rna30528	IRX3	PREDICTED: Capra hircus iroquois homeobox 3	undetermined	NC_030825.1:24000498-24003874:-
MSTRG.17714	NC_030825.1	24978617	24979839	1223	.	1	NC_030825.1:24978617-24979839	1223	1223	positions 433-792 (frame -1)	360	29.44	119	-1.0838	0.0143269	-0.986408	no	2011	+	strandedness of lncRNA not determined	upstream, < 5kb from nearest gene (strandedness not determined)	24981849	XM_018061997	mRNA	NC_030825.1:24981850-24987815:+	rna30534	IRX6	PREDICTED: Capra hircus iroquois homeobox 6	protein-coding gene	NC_030825.1:24981849-24987815:+
MSTRG.17717	NC_030825.1	25126359	25126968	610	-	1	NC_030825.1:25126359-25126968	610	610	positions 198-356 (frame +3)	159	26.07	52	-1.1076	0.0390789	-2.14755	no	94	+	nearest TSS is on opposite strand	upstream, < 5kb from nearest gene (on opposite strand)	25127061	XM_005691985	mRNA	NC_030825.1:25127061-25154299:+	rna30537	MMP2	PREDICTED: Capra hircus matrix metallopeptidase 2	protein-coding gene	NC_030825.1:25127061-25154299:+
MSTRG.17735	NC_030825.1	25577031	25579442	2412	.	1	NC_030825.1:25577031-25579442	2412	2412	positions 1558-1734 (frame -1)	177	7.34	58	-1.21546	0.00106742	-0.468117	no	4777	+	strandedness of lncRNA not determined	upstream, < 5kb from nearest gene (strandedness not determined)	25584218	XM_018062011	mRNA	NC_030825.1:25584218-25629448:+	rna30560	AMFR	PREDICTED: Capra hircus autocrine motility factor receptor	protein-coding gene	NC_030825.1:25584218-25629448:+
MSTRG.17751	NC_030825.1	26465338	26472548	7211	-	3	NC_030825.1:26465338-26465911, NC_030825.1:26468168-26468370, NC_030825.1:26472325-26472548	574, 203, 224	1001	positions 181-393 (frame -1)	213	21.28	70	-1.15061	0.0145919	-2.34044	no	2057	+	nearest TSS is on opposite strand	upstream, < 5kb from nearest gene (on opposite strand)	26474604	XM_018062033	mRNA	NC_030825.1:26474604-26527313:+	rna30589	CPNE2	PREDICTED: Capra hircus copine 2	protein-coding gene	NC_030825.1:26474604-26527313:+
MSTRG.17761	NC_030825.1	26944184	26945359	1176	-	1	NC_030825.1:26944184-26945359	1176	1176	positions 70-348 (frame -1)	279	23.72	92	-0.842008	0.0222826	-1.04618	no	57	+	nearest TSS is on opposite strand	upstream, < 5kb from nearest gene (on opposite strand)	26945415	XM_005692028	mRNA	NC_030825.1:26945415-26990225:+	rna30618	ADGRG1	PREDICTED: Capra hircus adhesion G protein-coupled receptor G1	protein-coding gene	NC_030825.1:26945415-26990225:+
MSTRG.17763	NC_030825.1	26945911	26947279	1369	-	3	NC_030825.1:26945911-26946163, NC_030825.1:26946432-26946562, NC_030825.1:26947228-26947279	253, 131, 52	436	positions 232-387 (frame -1)	156	35.78	51	-0.982646	0.0187088	-2.32964	no	-497	+	nearest TSS is on opposite strand	antisense	26945415	XM_005692028	mRNA	NC_030825.1:26945415-26990225:+	rna30618	ADGRG1	PREDICTED: Capra hircus adhesion G protein-coupled receptor G1	protein-coding gene	NC_030825.1:26945415-26990225:+
MSTRG.17769	NC_030825.1	27263961	27266353	2393	-	3	NC_030825.1:27263961-27264576, NC_030825.1:27266067-27266160, NC_030825.1:27266255-27266353	616, 94, 99	809	positions 496-807 (frame +1)	312	38.57	104	-0.853464	0.164	-2.16097	yes	-9999	+	nearest TSS is on opposite strand	antisense	27253963	XM_018062059	mRNA	NC_030825.1:27254552-27272108:+	rna30640	USB1	PREDICTED: Capra hircus U6 snRNA biogenesis phosphodiesterase 1	protein-coding gene	NC_030825.1:27253963-27272108:+
MSTRG.17773	NC_030825.1	27525317	27526724	1408	.	1	NC_030825.1:27525317-27526724	1408	1408	positions 448-660 (frame -1)	213	15.13	70	-1.19829	0.00253456	-2.03692	no	16894	+	strandedness of lncRNA not determined	intergenic (> 10kb from nearest gene)	27543617	XM_018062066	mRNA	NC_030825.1:27543617-27549653:+	rna30658	GINS3	PREDICTED: Capra hircus GINS complex subunit 3	protein-coding gene	NC_030825.1:27543617-27549653:+
MSTRG.17777	NC_030825.1	27046387	27047703	1317	-	2	NC_030825.1:27046387-27046572, NC_030825.1:27047426-27047703	186, 278	464	positions 143-462 (frame +2)	320	68.97	106	-1.18773	0.482123	-1.5748	yes	443	+	nearest TSS is on opposite strand	upstream, < 5kb from nearest gene (on opposite strand)	27048145	XM_018062055	mRNA	NC_030825.1:27048145-27066352:+	rna30625	KATNB1	PREDICTED: Capra hircus katanin regulatory subunit B1	protein-coding gene	NC_030825.1:27048145-27066352:+
MSTRG.17780	NC_030825.1	27123400	27132135	8736	+	3	NC_030825.1:27123400-27123950, NC_030825.1:27124185-27124300, NC_030825.1:27131748-27132135	551, 116, 388	1055	positions 180-413 (frame +3)	234	22.18	77	-0.573542	0.168634	-0.552504	no	27096	-	nearest TSS is on opposite strand	intergenic (> 20kb from nearest gene)	27159230	XM_018063155	mRNA	NC_030825.1:27159230-27225810:-	rna30635	CNGB1	PREDICTED: Capra hircus cyclic nucleotide gated channel beta 1	protein-coding gene	NC_030825.1:27159230-27225810:-
MSTRG.17782	NC_030825.1	27352576	27358366	5791	+	3	NC_030825.1:27352576-27352879, NC_030825.1:27353813-27353946, NC_030825.1:27357892-27358366	304, 134, 475	913	positions 394-582 (frame +1)	189	20.7	62	-0.81671	0.0851364	-1.75689	no	80	-	nearest TSS is on opposite strand	upstream, < 5kb from nearest gene (on opposite strand)	27358445	XM_018062064	mRNA	NC_030825.1:27358445-27394170:-	rna30650	CSNK2A2	PREDICTED: Capra hircus casein kinase 2 alpha 2	protein-coding gene	NC_030825.1:27358445-27394170:-
MSTRG.17786	NC_030825.1	27817220	27818562	1343	.	1	NC_030825.1:27817220-27818562	1343	1343	positions 1012-1275 (frame +1)	264	19.66	87	-0.764442	0.0271434	-0.551338	no	-27169	-	strandedness of lncRNA not determined	intergenic (> 20kb from nearest gene)	27790052	XM_005692097	mRNA	NC_030825.1:27790052-27812456:-	rna30678	GOT2	PREDICTED: Capra hircus glutamic-oxaloacetic transaminase 2	protein-coding gene	NC_030825.1:27790052-27812456:-
MSTRG.17796	NC_030825.1	35517956	35519019	1064	+	1	NC_030825.1:35517956-35519019	1064	1064	positions 792-953 (frame +3)	162	15.23	53	-0.840715	0.0116362	-0.766493	no	-4024	+	nearest TSS is on same strand	downstream, < 5kb from nearest gene (on same strand)	35513933	XM_013971245	mRNA	NC_030825.1:35513933-35517168:+	rna30693	LOC102173495	PREDICTED: Capra hircus spermatogenesis-associated protein 2-like protein	protein-coding gene	NC_030825.1:35513933-35517168:+
MSTRG.17797	NC_030825.1	27532324	27534336	2013	.	1	NC_030825.1:27532324-27534336	2013	2013	positions 353-601 (frame +2)	249	12.37	82	-1.10807	0.000994112	-0.350848	no	9282	+	strandedness of lncRNA not determined	intergenic (> 5kb from nearest gene)	27543617	XM_018062066	mRNA	NC_030825.1:27543617-27549653:+	rna30658	GINS3	PREDICTED: Capra hircus GINS complex subunit 3	protein-coding gene	NC_030825.1:27543617-27549653:+
MSTRG.17799	NC_030825.1	27559111	27559889	779	.	1	NC_030825.1:27559111-27559889	779	779	positions 109-339 (frame -1)	231	29.65	76	-1.21896	0.0687582	-1.60554	no	-15495	+	strandedness of lncRNA not determined	intergenic (> 10kb from nearest gene)	27543617	XM_018062066	mRNA	NC_030825.1:27543617-27549653:+	rna30658	GINS3	PREDICTED: Capra hircus GINS complex subunit 3	protein-coding gene	NC_030825.1:27543617-27549653:+
MSTRG.17800	NC_030825.1	27561015	27562778	1764	.	1	NC_030825.1:27561015-27562778	1764	1764	positions 715-1086 (frame -1)	372	21.09	123	-1.1232	0.00509576	-1.71751	no	-17399	+	strandedness of lncRNA not determined	intergenic (> 10kb from nearest gene)	27543617	XM_018062066	mRNA	NC_030825.1:27543617-27549653:+	rna30658	GINS3	PREDICTED: Capra hircus GINS complex subunit 3	protein-coding gene	NC_030825.1:27543617-27549653:+
MSTRG.17835	NC_030825.1	36679253	36681712	2460	.	1	NC_030825.1:36679253-36681712	2460	2460	positions 153-566 (frame +3)	414	16.83	137	-0.722048	0.00446572	-0.094223	no	858	-	strandedness of lncRNA not determined	upstream, < 5kb from nearest gene (strandedness not determined)	36682569	XM_018062174	mRNA	NC_030825.1:36682569-36685151:-	rna30827	PSMB10	PREDICTED: Capra hircus proteasome subunit beta 10	protein-coding gene	NC_030825.1:36682569-36685151:-
MSTRG.17848	NC_030825.1	36391093	36391356	264	-	2	NC_030825.1:36391093-36391240, NC_030825.1:36391283-36391356	148, 74	222	positions 204-219 (frame +3)	16	7.21	5	-1.02247	0.180106	-2.32197	yes	16520	+	nearest TSS is on opposite strand	intergenic (> 10kb from nearest gene)	36407875	XM_018062159	mRNA	NC_030825.1:36407953-36450353:+	rna30796	CTCF	PREDICTED: Capra hircus CCCTC-binding factor	protein-coding gene	NC_030825.1:36407875-36450353:+
MSTRG.17864	NC_030825.1	37078113	37082251	4139	-	2	NC_030825.1:37078113-37080039, NC_030825.1:37081969-37082251	1927, 283	2210	positions 1381-1650 (frame -1)	270	12.22	89	-1.06184	0.00644742	-0.691065	no	68067	+	nearest TSS is on opposite strand	intergenic (> 50kb from nearest gene)	37150317	XM_005692179	mRNA	NC_030825.1:37150541-37174279:+	rna30860	ZFP90	PREDICTED: Capra hircus ZFP90 zinc finger protein	undetermined	NC_030825.1:37150317-37182715:+
MSTRG.17865	NC_030825.1	37091753	37092807	1055	+	1	NC_030825.1:37091753-37092807	1055	1055	positions 26-346 (frame +2)	321	30.43	106	-0.872106	0.269179	-1.00978	no	57511	+	nearest TSS is on same strand	intergenic (> 50kb from nearest gene)	37150317	XM_005692179	mRNA	NC_030825.1:37150541-37174279:+	rna30860	ZFP90	PREDICTED: Capra hircus ZFP90 zinc finger protein	undetermined	NC_030825.1:37150317-37182715:+
MSTRG.17870	NC_030825.1	36990101	36994819	4719	+	3	NC_030825.1:36990101-36990519, NC_030825.1:36990911-36990995, NC_030825.1:36993621-36994819	419, 85, 1199	1703	positions 1138-1470 (frame -1)	333	19.55	110	-0.964655	0.00782386	-0.923287	no	-6412	-	nearest TSS is on opposite strand	antisense	36983690	XM_005692177	mRNA	NC_030825.1:36983690-37067201:-	rna30853	SMPD3	PREDICTED: Capra hircus sphingomyelin phosphodiesterase 3	protein-coding gene	NC_030825.1:36983690-37067201:-
MSTRG.17871	NC_030825.1	36998111	37003861	5751	+	3	NC_030825.1:36998111-36998459, NC_030825.1:37001179-37001487, NC_030825.1:37002016-37003861	349, 309, 1846	2504	positions 943-1566 (frame -1)	624	24.92	207	-0.854555	0.0057659	-0.589971	no	-14422	-	nearest TSS is on opposite strand	antisense	36983690	XM_005692177	mRNA	NC_030825.1:36983690-37067201:-	rna30853	SMPD3	PREDICTED: Capra hircus sphingomyelin phosphodiesterase 3	protein-coding gene	NC_030825.1:36983690-37067201:-
MSTRG.17893	NC_030825.1	38252984	38254555	1572	+	1	NC_030825.1:38252984-38254555	1572	1572	positions 1002-1181 (frame +3)	180	11.45	59	-1.15837	0.0192603	-1.02363	no	-6615	-	nearest TSS is on opposite strand	antisense	38246370	XM_005692196	mRNA	NC_030825.1:38246370-38254924:-	rna30910	PSMD7	PREDICTED: Capra hircus proteasome 26S subunit, non-ATPase 7	protein-coding gene	NC_030825.1:38246370-38254924:-
MSTRG.17896	NC_030825.1	39233202	39235969	2768	-	2	NC_030825.1:39233202-39234165, NC_030825.1:39235198-39235969	964, 772	1736	positions 926-1513 (frame +2)	588	33.87	195	-0.637055	0.13692	-0.143777	no	227183	+	nearest TSS is on opposite strand	intergenic (> 100kb from nearest gene)	39463151	XM_018062220	mRNA	NC_030825.1:39463151-39628247:+	rna30912	ZFHX3	PREDICTED: Capra hircus zinc finger homeobox 3	protein-coding gene	NC_030825.1:39463151-39628247:+
MSTRG.17903	NC_030825.1	39626093	39749814	123722	-	4	NC_030825.1:39626093-39626180, NC_030825.1:39633476-39633618, NC_030825.1:39685847-39685922, NC_030825.1:39749653-39749814	88, 143, 76, 162	469	positions 261-371 (frame +3)	111	23.67	36	-0.658641	0.119845	-0.918953	no	-162943	+	nearest TSS is on opposite strand	antisense	39463151	XM_018062220	mRNA	NC_030825.1:39463151-39628247:+	rna30912	ZFHX3	PREDICTED: Capra hircus zinc finger homeobox 3	protein-coding gene	NC_030825.1:39463151-39628247:+
MSTRG.17918	NC_030825.1	40713243	40713789	547	.	1	NC_030825.1:40713243-40713789	547	547	positions 323-546 (frame +2)	224	40.95	74	-0.960899	0.148478	-3.07133	yes	18140	-	strandedness of lncRNA not determined	intergenic (> 10kb from nearest gene)	40731928	XM_005692222	mRNA	NC_030825.1:40731928-40738856:-	rna30950	CHST4	PREDICTED: Capra hircus carbohydrate sulfotransferase 4	protein-coding gene	NC_030825.1:40731928-40738856:-
MSTRG.17927	NC_030825.1	40963743	40964494	752	.	1	NC_030825.1:40963743-40964494	752	752	positions 220-309 (frame +1)	90	11.97	29	-1.30413	0.0177837	-1.04861	no	-7581	+	strandedness of lncRNA not determined	intergenic (> 5kb from nearest gene)	40956163	XM_005692231	mRNA	NC_030825.1:40956163-40963647:+	rna30956	CMTR2	PREDICTED: Capra hircus cap methyltransferase 2	protein-coding gene	NC_030825.1:40956163-40963647:+
MSTRG.1796	NC_030809.1	34923845	34924860	1016	-	1	NC_030809.1:34923845-34924860	1016	1016	positions 171-326 (frame +3)	156	15.35	51	-0.658827	0.0468912	-1.12184	no	-268811	+	nearest TSS is on opposite strand	intergenic (> 100kb from nearest gene)	34655035	XM_005676496	mRNA	NC_030809.1:34657815-34834715:+	rna2897	IKZF2	PREDICTED: Capra hircus IKAROS family zinc finger 2	protein-coding gene	NC_030809.1:34655035-34834715:+
MSTRG.17970	NC_030825.1	45337559	45338870	1312	-	3	NC_030825.1:45337559-45337675, NC_030825.1:45338299-45338384, NC_030825.1:45338486-45338870	117, 86, 385	588	positions 25-255 (frame -1)	231	39.29	76	-0.883175	0.0681577	-1.16169	no	-78567	+	nearest TSS is on opposite strand	intergenic (> 50kb from nearest gene)	45258993	XM_018062282	mRNA	NC_030825.1:45258993-45275019:+	rna31011	KCTD15	PREDICTED: Capra hircus potassium channel tetramerization domain containing 15	protein-coding gene	NC_030825.1:45258993-45275019:+
MSTRG.1798	NC_030809.1	37327212	37328107	896	.	1	NC_030809.1:37327212-37328107	896	896	positions 135-266 (frame +3)	132	14.73	43	-1.00611	0.0619945	-1.12997	no	66457	-	strandedness of lncRNA not determined	intergenic (> 50kb from nearest gene)	37394563	XM_005676491	mRNA	NC_030809.1:37394563-37534852:-	rna2912	CPS1	PREDICTED: Capra hircus carbamoyl-phosphate synthase 1	protein-coding gene	NC_030809.1:37394563-37534852:-
MSTRG.17993	NC_030825.1	46169013	46170395	1383	-	2	NC_030825.1:46169013-46169577, NC_030825.1:46170362-46170395	565, 34	599	positions 127-225 (frame -1)	99	16.53	32	-1.1171	0.0178979	-0.96705	no	9132	-	nearest TSS is on same strand	intergenic (> 5kb from nearest gene)	46179526	XM_005692256	mRNA	NC_030825.1:46179526-46181072:-	rna31040	LOC102191166	PREDICTED: Capra hircus major allergen I polypeptide chain 1-like	protein-coding gene	NC_030825.1:46179526-46181072:-
MSTRG.18012	NC_030825.1	46533361	46551446	18086	+	3	NC_030825.1:46533361-46533398, NC_030825.1:46548425-46548509, NC_030825.1:46550852-46551446	38, 85, 595	718	positions 433-687 (frame -1)	255	35.52	84	-0.917697	0.313824	-0.347997	no	15000	+	nearest TSS is on same strand	intergenic (> 10kb from nearest gene)	46566445	XM_018063297	mRNA	NC_030825.1:46566448-46591437:+	rna31068	GRAMD1A	PREDICTED: Capra hircus GRAM domain containing 1A	protein-coding gene	NC_030825.1:46566445-46591437:+
MSTRG.18051	NC_030825.1	47342054	47342984	931	-	2	NC_030825.1:47342054-47342230, NC_030825.1:47342498-47342984	177, 487	664	positions 289-531 (frame +1)	243	36.6	80	-1.20206	0.116598	-2.29933	no	2581	-	nearest TSS is on same strand	upstream, < 5kb from nearest gene (on same strand)	47345564	XM_018063310	mRNA	NC_030825.1:47345564-47353768:-	rna31159	LOC106503109	PREDICTED: Capra hircus inactive serine/threonine-protein kinase TEX14	protein-coding gene	NC_030825.1:47345564-47353768:-
MSTRG.18057	NC_030825.1	47465517	47466389	873	.	1	NC_030825.1:47465517-47466389	873	873	positions 212-511 (frame +2)	300	34.36	99	-0.900519	0.210651	-0.592668	no	6454	+	strandedness of lncRNA not determined	intergenic (> 5kb from nearest gene)	47472842	XM_018063313	mRNA	NC_030825.1:47472842-47480286:+	rna31174	LRFN3	PREDICTED: Capra hircus leucine rich repeat and fibronectin type III domain containing 3	protein-coding gene	NC_030825.1:47472842-47480286:+
MSTRG.18064	NC_030825.1	47651439	47655299	3861	+	1	NC_030825.1:47651439-47655299	3861	3861	positions 2592-2768 (frame +3)	177	4.58	58	-0.986157	1.21202e-05	-0.586828	no	-2879	-	nearest TSS is on opposite strand	downstream, < 5kb from nearest gene (on opposite strand)	47648561	XM_018063400	mRNA	NC_030825.1:47648561-47650174:-	rna31193	LOC102175610	PREDICTED: Capra hircus cytochrome c oxidase subunit 7A1, mitochondrial	protein-coding gene	NC_030825.1:47648561-47650174:-
MSTRG.18082	NC_030825.1	48065898	48068828	2931	-	1	NC_030825.1:48065898-48068828	2931	2931	positions 944-1144 (frame +2)	201	6.86	66	-1.07751	0.00018486	-0.552577	no	-1679	+	nearest TSS is on opposite strand	antisense	48064220	XM_005692351	mRNA	NC_030825.1:48064220-48077110:+	rna31235	ZNF829	PREDICTED: Capra hircus zinc finger protein 829	protein-coding gene	NC_030825.1:48064220-48077110:+
MSTRG.18083	NC_030825.1	48085365	48089171	3807	.	1	NC_030825.1:48085365-48089171	3807	3807	positions 3313-3546 (frame +1)	234	6.15	77	-1.14113	9.20892e-06	-1.03437	no	423	-	strandedness of lncRNA not determined	upstream, < 5kb from nearest gene (strandedness not determined)	48089593	XM_013971210	mRNA	NC_030825.1:48089593-48120313:-	rna31239	ZNF793	PREDICTED: Capra hircus zinc finger protein 793	protein-coding gene	NC_030825.1:48089593-48120313:-
MSTRG.18089	NC_030825.1	48164548	48169984	5437	+	2	NC_030825.1:48164548-48164763, NC_030825.1:48169967-48169984	216, 18	234	positions 10-81 (frame -1)	72	30.77	23	-1.30881	0.189946	-2.52849	no	23671	+	nearest TSS is on same strand	intergenic (> 20kb from nearest gene)	48193654	XM_013971193	mRNA	NC_030825.1:48193655-48205017:+	rna31247	LOC102168757	PREDICTED: Capra hircus zinc finger protein 239	protein-coding gene	NC_030825.1:48193654-48206250:+
MSTRG.18107	NC_030825.1	48969487	48970688	1202	+	3	NC_030825.1:48969487-48969560, NC_030825.1:48969981-48970093, NC_030825.1:48970275-48970688	74, 113, 414	601	positions 277-525 (frame +1)	249	41.43	82	-0.918547	0.419904	-1.46437	no	-4122	-	nearest TSS is on opposite strand	antisense	48965366	XM_018062325	mRNA	NC_030825.1:48965366-48969605:-	rna31288	PPP1R14A	PREDICTED: Capra hircus protein phosphatase 1 regulatory inhibitor subunit 14A	protein-coding gene	NC_030825.1:48965366-48969605:-
MSTRG.18170	NC_030825.1	50471109	50492246	21138	-	4	NC_030825.1:50471109-50471570, NC_030825.1:50471907-50471996, NC_030825.1:50474633-50474752, NC_030825.1:50492025-50492246	462, 90, 120, 222	894	positions 633-815 (frame +3)	183	20.47	60	-1.11427	0.11097	-2.34725	no	70	+	nearest TSS is on opposite strand	upstream, < 5kb from nearest gene (on opposite strand)	50492315	XM_018062406	mRNA	NC_030825.1:50492315-50508749:+	rna31414	MAP3K10	PREDICTED: Capra hircus mitogen-activated protein kinase kinase kinase 10	protein-coding gene	NC_030825.1:50492315-50508749:+
MSTRG.1819	NC_030809.1	39121930	39124075	2146	.	1	NC_030809.1:39121930-39124075	2146	2146	positions 1870-2106 (frame +1)	237	11.04	78	-1.10355	0.00190758	-1.49042	no	18094	-	strandedness of lncRNA not determined	intergenic (> 10kb from nearest gene)	39142168	XM_005676449	mRNA	NC_030809.1:39142168-39237314:-	rna2961	PTH2R	PREDICTED: Capra hircus parathyroid hormone 2 receptor	protein-coding gene	NC_030809.1:39142168-39237314:-
MSTRG.18210	NC_030825.1	51650723	51661781	11059	+	3	NC_030825.1:51650723-51650871, NC_030825.1:51659846-51659956, NC_030825.1:51661550-51661781	149, 111, 232	492	positions 89-226 (frame +2)	138	28.05	45	-1.17281	0.320144	-3.05885	no	49707	+	nearest TSS is on same strand	intergenic (> 20kb from nearest gene)	51711487	XM_013971353	mRNA	NC_030825.1:51711487-51726544:+	rna31512	LOC102172184	PREDICTED: Capra hircus carcinoembryonic antigen-related cell adhesion molecule 7	undetermined	NC_030825.1:51711487-51726544:+
MSTRG.18216	NC_030825.1	51703504	51704311	808	-	1	NC_030825.1:51703504-51704311	808	808	positions 31-228 (frame +1)	198	24.5	65	-0.92417	0.147356	-1.70703	no	7177	+	nearest TSS is on opposite strand	intergenic (> 5kb from nearest gene)	51711487	XM_013971353	mRNA	NC_030825.1:51711487-51726544:+	rna31512	LOC102172184	PREDICTED: Capra hircus carcinoembryonic antigen-related cell adhesion molecule 7	undetermined	NC_030825.1:51711487-51726544:+
MSTRG.18219	NC_030825.1	51733581	51734670	1090	+	2	NC_030825.1:51733581-51733687, NC_030825.1:51734402-51734670	107, 269	376	positions 62-244 (frame +2)	183	48.67	60	-0.943692	0.229368	-1.55023	no	-22095	+	nearest TSS is on same strand	intergenic (> 20kb from nearest gene)	51711487	XM_013971353	mRNA	NC_030825.1:51711487-51726544:+	rna31512	LOC102172184	PREDICTED: Capra hircus carcinoembryonic antigen-related cell adhesion molecule 7	undetermined	NC_030825.1:51711487-51726544:+
MSTRG.18221	NC_030825.1	51767667	51799635	31969	-	3	NC_030825.1:51767667-51767704, NC_030825.1:51770565-51770616, NC_030825.1:51799486-51799635	38, 52, 150	240	positions 43-240 (frame +1)	198	82.5	66	-1.13663	0.458262	-2.02004	yes	6105	+	nearest TSS is on opposite strand	intergenic (> 5kb from nearest gene)	51805739	XM_018062505	mRNA	NC_030825.1:51805766-51808058:+	rna31516	CNFN	PREDICTED: Capra hircus cornifelin	protein-coding gene	NC_030825.1:51805739-51808058:+
MSTRG.18254	NC_030825.1	52352260	52422289	70030	-	2	NC_030825.1:52352260-52352585, NC_030825.1:52422182-52422289	326, 108	434	positions 352-432 (frame -1)	81	18.66	27	-1.42341	0.00106197	-2.31867	yes	-6135	+	nearest TSS is on opposite strand	antisense	52416155	XM_018062507	mRNA	NC_030825.1:52416155-52432011:+	rna31569	LOC108637990	PREDICTED: Capra hircus carcinoembryonic antigen-related cell adhesion molecule 6-like	undetermined	NC_030825.1:52416155-52432011:+
MSTRG.1827	NC_030809.1	39422269	39425708	3440	+	2	NC_030809.1:39422269-39422494, NC_030809.1:39424872-39425708	226, 837	1063	positions 199-327 (frame +1)	129	12.14	42	-0.942014	0.00945488	-0.634414	no	38275	+	nearest TSS is on same strand	intergenic (> 20kb from nearest gene)	39463982	XM_005676445	mRNA	NC_030809.1:39463982-39489779:+	rna2976	C2H2orf80	PREDICTED: Capra hircus chromosome 2 C2orf80 homolog	protein-coding gene	NC_030809.1:39463982-39489779:+
MSTRG.18279	NC_030825.1	53091486	53105020	13535	+	5	NC_030825.1:53091486-53091525, NC_030825.1:53095605-53095724, NC_030825.1:53099873-53099925, NC_030825.1:53104561-53104721, NC_030825.1:53104861-53105020	40, 120, 53, 161, 160	534	positions 79-234 (frame +1)	156	29.21	51	-1.08772	0.120891	-1.71637	no	4577	+	nearest TSS is on same strand	upstream, < 5kb from nearest gene (on same strand)	53109596	XM_013971414	mRNA	NC_030825.1:53109596-53124205:+	rna31628	ZNF283	PREDICTED: Capra hircus zinc finger protein 283	protein-coding gene	NC_030825.1:53109596-53124205:+
MSTRG.18289	NC_030825.1	53455713	53456305	593	.	1	NC_030825.1:53455713-53456305	593	593	positions 522-591 (frame +3)	70	11.8	23	-0.976004	0.0610184	-1.17065	yes	-4147	+	strandedness of lncRNA not determined	lcnRNA overlaps coordinates of a known gene, although its strandedness with respect to that gene is not determined	53451567	XM_018063188	mRNA	NC_030825.1:53451567-53470331:+	rna31649	IGSF23	PREDICTED: Capra hircus immunoglobulin superfamily member 23	protein-coding gene	NC_030825.1:53451567-53470331:+
MSTRG.18312	NC_030825.1	53730996	53733176	2181	-	2	NC_030825.1:53730996-53731425, NC_030825.1:53733106-53733176	430, 71	501	positions 344-498 (frame +2)	155	30.94	51	-0.959671	0.395754	-1.78599	yes	-10527	+	nearest TSS is on opposite strand	antisense	53720470	XM_018062567	mRNA	NC_030825.1:53720470-53748506:+	rna31673	CLPTM1	PREDICTED: Capra hircus CLPTM1, transmembrane protein	protein-coding gene	NC_030825.1:53720470-53748506:+
MSTRG.18316	NC_030825.1	53841867	53849164	7298	-	2	NC_030825.1:53841867-53845138, NC_030825.1:53848128-53849164	3272, 1037	4309	positions 3535-3840 (frame -1)	306	7.1	101	-0.773359	9.1714e-06	-0.153977	no	17779	-	nearest TSS is on same strand	intergenic (> 10kb from nearest gene)	53866942	XM_018062575	mRNA	NC_030825.1:53866942-53876677:-	rna31688	NKPD1	PREDICTED: Capra hircus NTPase, KAP family P-loop domain containing 1	protein-coding gene	NC_030825.1:53866942-53877641:-
MSTRG.18328	NC_030825.1	54099651	54100114	464	+	2	NC_030825.1:54099651-54099874, NC_030825.1:54100014-54100114	224, 101	325	positions 23-271 (frame +2)	249	76.62	82	-0.515769	0.467301	-2.28162	no	-21586	-	nearest TSS is on opposite strand	intergenic (> 20kb from nearest gene)	54078066	XM_018062599	mRNA	NC_030825.1:54078066-54092445:-	rna31711	ERCC1	PREDICTED: Capra hircus ERCC excision repair 1, endonuclease non-catalytic subunit	protein-coding gene	NC_030825.1:54078066-54092742:-
MSTRG.18329	NC_030825.1	54102517	54127661	25145	-	3	NC_030825.1:54102517-54103555, NC_030825.1:54126898-54126970, NC_030825.1:54127567-54127661	1039, 73, 95	1207	positions 818-1015 (frame +2)	198	16.4	65	-1.10394	0.0308532	-0.728577	no	43	+	nearest TSS is on opposite strand	upstream, < 5kb from nearest gene (on opposite strand)	54127703	XM_018062603	mRNA	NC_030825.1:54127705-54134640:+	rna31715	FOSB	PREDICTED: Capra hircus FosB proto-oncogene, AP-1 transcription factor subunit	protein-coding gene	NC_030825.1:54127703-54134640:+
MSTRG.18348	NC_030825.1	54492899	54494538	1640	-	1	NC_030825.1:54492899-54494538	1640	1640	positions 96-593 (frame +3)	498	30.37	165	-0.740876	0.139491	-1.2678	no	1105	-	nearest TSS is on same strand	upstream, < 5kb from nearest gene (on same strand)	54495642	XM_013971571	mRNA	NC_030825.1:54495642-54525051:-	rna31761	NOVA2	PREDICTED: Capra hircus NOVA alternative splicing regulator 2	protein-coding gene	NC_030825.1:54495642-54525051:-
MSTRG.18351	NC_030825.1	54525690	54527451	1762	-	2	NC_030825.1:54525690-54526978, NC_030825.1:54527372-54527451	1289, 80	1369	positions 79-432 (frame -1)	354	25.86	117	-0.925687	0.0643092	-2.36776	no	13764	+	nearest TSS is on opposite strand	intergenic (> 10kb from nearest gene)	54541214	XM_018062638	mRNA	NC_030825.1:54541214-54561608:+	rna31764	CCDC61	PREDICTED: Capra hircus coiled-coil domain containing 61	undetermined	NC_030825.1:54541214-54562962:+
MSTRG.18361	NC_030825.1	54363940	54370020	6081	+	7	NC_030825.1:54363940-54365299, NC_030825.1:54365506-54365594, NC_030825.1:54366307-54366371, NC_030825.1:54366530-54366611, NC_030825.1:54369268-54369411, NC_030825.1:54369601-54369835, NC_030825.1:54369948-54370020	1360, 89, 65, 82, 144, 235, 73	2048	positions 248-556 (frame +2)	309	15.09	102	-1.11991	0.00865226	-0.512909	no	491	-	nearest TSS is on opposite strand	antisense	54364430	XM_018062625	mRNA	NC_030825.1:54364430-54375064:-	rna31749	DMPK	PREDICTED: Capra hircus dystrophia myotonica protein kinase	protein-coding gene	NC_030825.1:54364430-54375065:-
MSTRG.18370	NC_030825.1	54632306	54641650	9345	-	2	NC_030825.1:54632306-54633310, NC_030825.1:54641405-54641650	1005, 246	1251	positions 539-715 (frame +2)	177	14.15	58	-0.904547	0.0327927	-0.844194	no	6	+	nearest TSS is on opposite strand	upstream, < 5kb from nearest gene (on opposite strand)	54641655	XM_005692653	mRNA	NC_030825.1:54641655-54662310:+	rna31772	PPP5C	PREDICTED: Capra hircus protein phosphatase 5 catalytic subunit	protein-coding gene	NC_030825.1:54641655-54662310:+
MSTRG.18377	NC_030825.1	54934513	54935085	573	-	2	NC_030825.1:54934513-54934786, NC_030825.1:54934978-54935085	274, 108	382	positions 180-378 (frame +3)	199	52.09	66	-1.44289	0.27476	-2.27018	yes	32053	-	nearest TSS is on same strand	intergenic (> 20kb from nearest gene)	54967137	XM_013971564	mRNA	NC_030825.1:54967137-54976586:-	rna31798	AP2S1	PREDICTED: Capra hircus adaptor related protein complex 2 sigma 1 subunit	protein-coding gene	NC_030825.1:54967137-54976586:-
MSTRG.18387	NC_030825.1	55187382	55191140	3759	+	2	NC_030825.1:55187382-55188239, NC_030825.1:55190835-55191140	858, 306	1164	positions 333-461 (frame +3)	129	11.08	42	-1.31195	0.00887732	-1.87485	no	13422	+	nearest TSS is on same strand	intergenic (> 10kb from nearest gene)	55204561	XM_018062664	mRNA	NC_030825.1:55204563-55265560:+	rna31805	SAE1	PREDICTED: Capra hircus SUMO1 activating enzyme subunit 1	protein-coding gene	NC_030825.1:55204561-55265560:+
MSTRG.18393	NC_030825.1	55360765	55361386	622	.	1	NC_030825.1:55360765-55361386	622	622	positions 221-538 (frame +2)	318	51.13	105	-0.96615	0.378001	-1.27075	no	6949	+	strandedness of lncRNA not determined	intergenic (> 5kb from nearest gene)	55368334	XM_005692665	mRNA	NC_030825.1:55369362-55374067:+	rna31813	C5AR2	PREDICTED: Capra hircus complement component 5a receptor 2	protein-coding gene	NC_030825.1:55368334-55374067:+
MSTRG.18400	NC_030825.1	55573213	55573890	678	.	1	NC_030825.1:55573213-55573890	678	678	positions 373-501 (frame +1)	129	19.03	42	-1.25599	0.0407348	-2.63863	no	-47551	-	strandedness of lncRNA not determined	intergenic (> 20kb from nearest gene)	55525663	XM_018063283	mRNA	NC_030825.1:55525663-55541152:-	rna31827	ZNF541	PREDICTED: Capra hircus zinc finger protein 541	protein-coding gene	NC_030825.1:55525663-55541152:-
MSTRG.18411	NC_030825.1	55829341	55838660	9320	-	5	NC_030825.1:55829341-55829419, NC_030825.1:55831505-55831652, NC_030825.1:55832115-55832255, NC_030825.1:55833844-55833876, NC_030825.1:55838577-55838660	79, 148, 141, 33, 84	485	positions 12-197 (frame +3)	186	38.35	61	-0.969189	0.18108	-1.82392	no	15812	-	nearest TSS is on same strand	intergenic (> 10kb from nearest gene)	55854471	XM_013971381	mRNA	NC_030825.1:55854471-55862060:-	rna31838	BSPH1	PREDICTED: Capra hircus binder of sperm protein homolog 1	protein-coding gene	NC_030825.1:55854471-55862060:-
MSTRG.18414	NC_030825.1	55972986	55974679	1694	.	1	NC_030825.1:55972986-55974679	1694	1694	positions 1197-1421 (frame +3)	225	13.28	74	-1.05176	0.00257678	-0.753078	no	-10247	+	strandedness of lncRNA not determined	intergenic (> 10kb from nearest gene)	55962740	XM_018062692	mRNA	NC_030825.1:55962740-55968682:+	rna31850	LOC102174688	PREDICTED: Capra hircus zinc finger protein 664	protein-coding gene	NC_030825.1:55962740-55968682:+
MSTRG.1843	NC_030809.1	41298574	41300945	2372	-	1	NC_030809.1:41298574-41300945	2372	2372	positions 1197-1430 (frame +3)	234	9.87	77	-1.10422	0.00102183	-0.782708	no	3983	-	nearest TSS is on same strand	upstream, < 5kb from nearest gene (on same strand)	41304927	XM_018066546	mRNA	NC_030809.1:41304927-41315247:-	rna3019	ZDBF2	PREDICTED: Capra hircus zinc finger DBF-type containing 2	protein-coding gene	NC_030809.1:41304927-41315247:-
MSTRG.18492	NC_030825.1	57461776	57469241	7466	-	2	NC_030825.1:57461776-57462415, NC_030825.1:57469108-57469241	640, 134	774	positions 109-183 (frame -1)	75	9.69	24	-0.979076	0.00274961	-2.51321	no	-36645	+	nearest TSS is on opposite strand	antisense	57425132	XM_018062839	mRNA	NC_030825.1:57427243-57503481:+	rna32041	MYH14	PREDICTED: Capra hircus myosin heavy chain 14	protein-coding gene	NC_030825.1:57425132-57503481:+
MSTRG.18496	NC_030825.1	57225386	57226161	776	+	2	NC_030825.1:57225386-57225529, NC_030825.1:57225733-57226161	144, 429	573	positions 224-400 (frame +2)	177	30.89	58	-1.05525	0.159264	-0.793744	no	4	-	nearest TSS is on opposite strand	upstream, < 5kb from nearest gene (on opposite strand)	57226164	XM_018062822	mRNA	NC_030825.1:57226164-57233813:-	rna32020	AKT1S1	PREDICTED: Capra hircus AKT1 substrate 1	protein-coding gene	NC_030825.1:57226164-57234610:-
MSTRG.18505	NC_030825.1	57637108	57640276	3169	-	2	NC_030825.1:57637108-57637900, NC_030825.1:57637981-57640276	793, 2296	3089	positions 82-1974 (frame -1)	1893	61.28	630	-1.35207	0.000562956	-1.63993	no	-8955	+	nearest TSS is on opposite strand	intergenic (> 5kb from nearest gene)	57628154	XM_018062873	mRNA	NC_030825.1:57628154-57635183:+	rna32061	EMC10	PREDICTED: Capra hircus ER membrane protein complex subunit 10	protein-coding gene	NC_030825.1:57628154-57635183:+
MSTRG.18508	NC_030825.1	57688727	57689793	1067	.	1	NC_030825.1:57688727-57689793	1067	1067	positions 852-1016 (frame +3)	165	15.46	54	-1.10407	0.0152209	-1.32491	no	3666	-	strandedness of lncRNA not determined	upstream, < 5kb from nearest gene (strandedness not determined)	57693458	XM_018062863	mRNA	NC_030825.1:57693458-57699545:-	rna32063	LOC108638009	PREDICTED: Capra hircus zinc finger protein 501-like	protein-coding gene	NC_030825.1:57693458-57699545:-
MSTRG.18510	NC_030825.1	57591590	57595733	4144	-	3	NC_030825.1:57591590-57591997, NC_030825.1:57593650-57593858, NC_030825.1:57594209-57595733	408, 209, 1525	2142	positions 1387-1770 (frame +1)	384	17.93	127	-1.07371	0.00945413	-0.762928	no	17	+	nearest TSS is on opposite strand	upstream, < 5kb from nearest gene (on opposite strand)	57595749	XM_018062843	mRNA	NC_030825.1:57595749-57621844:+	rna32056	MYBPC2	PREDICTED: Capra hircus myosin binding protein C, fast type	protein-coding gene	NC_030825.1:57595749-57621844:+
MSTRG.18514	NC_030825.1	57729822	57731071	1250	.	1	NC_030825.1:57729822-57731071	1250	1250	positions 978-1248 (frame +3)	271	21.68	90	-0.977674	0.10973	-0.903441	yes	2845	-	strandedness of lncRNA not determined	upstream, < 5kb from nearest gene (strandedness not determined)	57733915	XM_018062896	mRNA	NC_030825.1:57733915-57738329:-	rna32065	JOSD2	PREDICTED: Capra hircus Josephin domain containing 2	protein-coding gene	NC_030825.1:57733915-57738429:-
MSTRG.18535	NC_030825.1	58138704	58141706	3003	.	1	NC_030825.1:58138704-58141706	3003	3003	positions 1138-1566 (frame +1)	429	14.29	142	-0.909533	0.000873915	-0.411558	no	-7721	-	strandedness of lncRNA not determined	intergenic (> 5kb from nearest gene)	58130984	XM_013971438	mRNA	NC_030825.1:58130984-58136939:-	rna32116	KLK14	PREDICTED: Capra hircus kallikrein related peptidase 14	protein-coding gene	NC_030825.1:58130984-58136939:-
MSTRG.18537	NC_030825.1	58154223	58156083	1861	+	2	NC_030825.1:58154223-58154271, NC_030825.1:58155368-58156083	49, 716	765	positions 248-496 (frame +2)	249	32.55	82	-0.851465	0.110882	-1.31922	no	-1307	-	nearest TSS is on opposite strand	antisense	58152917	XM_018062860	mRNA	NC_030825.1:58152917-58160361:-	rna32118	CTU1	PREDICTED: Capra hircus cytosolic thiouridylase subunit 1	protein-coding gene	NC_030825.1:58152917-58160361:-
[truncated: 1,797 more rows]

## Sheet: Table S5
Table S5. Goat gene models considered non-coding by either CPC, CPAT or PLEK but showing sequence homology to either a known protein (in Swiss-Prot) or protein domain (in Pfam-A).
[truncated: 154 more rows]

## Sheet: Table S7
Table S7. Number of novel goat lncRNA gene models identified per chromosome.
[truncated: 624 more rows]

## Sheet: Table S9
Table S9. Number of novel goat lncRNA gene models identified, by category.
[truncated: 16 more rows]

## Sheet: Table S11
Table S11. Alignments of novel goat lncRNA gene models to sheep, cattle and human lncRNAs.
[truncated: 2,659 more rows]

[truncated: 1 more sheets: Table S20]
