# Supplementary material for: Cross-species inference of long non-coding RNAs greatly expands the ruminant transcriptome
Source: Genet Sel Evol. 2018 Apr 24;50:20. doi: 10.1186/s12711-018-0391-0 (PMC5926538; doi:10.1186/s12711-018-0391-0)
Supplement: Supplementary file 3 — Additional file 3. This file contains all supplementary tables relating to lncRNA identification via the conservation of synteny. Table S3. lncRNAs inferred in one species by the genomic alignment of a transcript assembled with the RNA-seq libraries from a related spdecies. Table S12. Presence of intergenic lncRNAs both in sheep and cattle, in regions of conserved synteny. Table S13. Presence of intergenic lncRNAs both in sheep and goat, in regions of conserved synteny. Table S14. Presence of intergenic lncRNAs both in cattle and goat, in regions of conserved synteny. Table S15. Presence of intergenic lncRNAs both in sheep and humans, in regions of conserved synteny. Table S16. Presence of intergenic lncRNAs both in goat and humans, in regions of conserved synteny. Table S17. Presence of intergenic lncRNAs both in cattle and humans, in regions of conserved synteny. Table S18. High-confidence lncRNA pairs, those conserved across species both sequentially and positionally. [file 12711_2018_391_MOESM3_ESM.xlsx]

## Sheet: Table S3
Table S3. lncRNAs inferred in one species by the genomic alignment of a transcript assembled with the RNA-seq libraries from a related species
Species	Coordinates of lncRNA (inferred by genomic alignment and conservation of synteny)	Candidate lncRNA (species in which it was assembled)	Alignment length	% identity	Length of longest consecutive stretch of identical residues
cattle	1:2511024-2511617	MSTRG.27 (goat)	598	94.31	63
cattle	1:21710536-21712724	MSTRG.126 (goat)	2227	73.82	80
cattle	1:44719626-44720844	MSTRG.10267 (sheep)	1263	66.27	90
cattle	1:57819336-57819862	MSTRG.295 (goat)	527	95.26	83
cattle	1:66687551-66688101	MSTRG.370 (goat)	551	69.15	49
cattle	1:71820996-71822454	MSTRG.454 (goat)	1502	72.97	90
cattle	1:73876557-73877631	MSTRG.479 (goat)	1084	94.65	93
cattle	1:76919343-76919727	MSTRG.7333 (sheep)	390	54.87	27
cattle	1:76922268-76922854	MSTRG.7336 (sheep)	587	96.25	69
cattle	1:76959422-76959989	MSTRG.7348 (sheep)	569	97.72	244
cattle	1:77440034-77440725	MSTRG.7378 (sheep)	716	63.69	47
cattle	1:81448797-81449358	MSTRG.7488 (sheep)	606	64.52	35
cattle	1:81462027-81462761	MSTRG.7489 (sheep)	735	94.69	91
cattle	1:81501084-81501390	MSTRG.7465 (sheep)	308	92.53	125
cattle	1:83436242-83436782	MSTRG.585 (goat)	545	95.41	54
cattle	1:95799721-95802235	MSTRG.659 (goat)	2518	82.21	111
cattle	1:97773374-97774635	MSTRG.8047 (sheep)	1268	94.01	98
cattle	1:112814113-112815094	MSTRG.8566 (sheep)	988	95.24	124
cattle	1:118324837-118325558	MSTRG.8698 (sheep)	773	60.93	60
cattle	1:118353579-118354395	MSTRG.8702 (sheep)	825	60.36	66
cattle	1:118368461-118369833	MSTRG.8704 (sheep)	1390	93.31	76
cattle	1:119398578-119399826	MSTRG.8734 (sheep)	1288	76.01	58
cattle	1:119430260-119430985	MSTRG.8740 (sheep)	739	71.58	66
cattle	1:119601361-119602927	MSTRG.8742 (sheep)	1573	93.9	106
cattle	1:119631752-119633076	MSTRG.8744 (sheep)	1585	66.06	84
cattle	1:126860192-126861064	MSTRG.9066 (sheep)	875	92.46	61
cattle	1:126910223-126911582	MSTRG.9075 (sheep)	1383	93.49	132
cattle	1:127321570-127322684	MSTRG.874 (goat)	1141	92.55	112
cattle	1:131839470-131841664	MSTRG.9203 (sheep)	2249	74.61	83
cattle	1:134188223-134189070	MSTRG.9321 (sheep)	857	89.73	72
cattle	1:136042416-136042937	MSTRG.9362 (sheep)	530	91.51	42
cattle	1:136425570-136426144	MSTRG.9376 (sheep)	575	42.61	61
cattle	1:136549227-136550728	MSTRG.9381 (sheep)	1506	93.96	99
cattle	1:143630811-143632007	MSTRG.9610 (sheep)	1217	85.46	102
cattle	1:144297545-144299103	MSTRG.1033 (goat)	1589	65.2	63
cattle	1:144301751-144302357	MSTRG.9635 (sheep)	618	91.91	71
cattle	1:144728958-144729552	MSTRG.1040 (goat)	653	79.79	60
cattle	1:145101116-145102730	MSTRG.1099 (goat)	1675	43.22	45
cattle	1:147469956-147470226	MSTRG.9798 (sheep)	272	83.82	105
cattle	1:147598292-147599461	MSTRG.1116 (goat)	1185	33.59	35
cattle	1:148001466-148002334	MSTRG.9806 (sheep)	869	43.73	82
cattle	1:148264937-148266884	MSTRG.9826 (sheep)	1956	42.79	71
cattle	1:151423286-151424698	MSTRG.9991 (sheep)	1505	82.79	78
cattle	1:151428891-151429524	MSTRG.9996 (sheep)	634	45.43	49
cattle	1:151460545-151461576	MSTRG.9993 (sheep)	1081	43.57	70
cattle	1:154333855-154336183	MSTRG.1188 (goat)	2484	43.12	56
cattle	1:154989496-154991671	MSTRG.10117 (sheep)	2201	75.42	51
cattle	2:965709-967498	MSTRG.43872 (sheep)	1817	85.91	164
cattle	2:1125921-1126870	MSTRG.43699 (sheep)	984	82.22	72
cattle	2:1143846-1144555	MSTRG.43705 (sheep)	773	53.56	36
cattle	2:6676650-6677045	MSTRG.43979 (sheep)	459	66.01	55
cattle	2:20759127-20759717	MSTRG.44517 (sheep)	607	92.92	72
cattle	2:22154089-22154434	MSTRG.44567 (sheep)	347	95.97	123
cattle	2:24491865-24492367	MSTRG.44644 (sheep)	505	97.62	101
cattle	2:25299077-25299545	MSTRG.44674 (sheep)	470	62.77	46
cattle	2:25737331-25738042	MSTRG.44698 (sheep)	712	75.7	60
cattle	2:25764835-25766104	MSTRG.44703 (sheep)	1280	70.86	78
cattle	2:25770060-25770695	MSTRG.44706 (sheep)	668	85.78	93
cattle	2:27145403-27146007	MSTRG.44748 (sheep)	625	63.2	40
cattle	2:47000047-47001009	MSTRG.45479 (sheep)	998	91.28	77
cattle	2:47055820-47057272	MSTRG.45486 (sheep)	1468	94.14	76
cattle	2:61607199-61610212	MSTRG.45935 (sheep)	3178	45.12	87
cattle	2:61961642-61963841	MSTRG.45946 (sheep)	2215	67.63	79
cattle	2:73763436-73764520	MSTRG.46410 (sheep)	1112	63.49	92
cattle	2:91946427-91947447	MSTRG.46933 (sheep)	1029	90.96	68
cattle	2:95016912-95018033	MSTRG.46954 (sheep)	1141	44	51
cattle	2:95032492-95033866	MSTRG.46956 (sheep)	1392	92.82	102
cattle	2:95054233-95054846	MSTRG.46959 (sheep)	622	90.19	66
cattle	2:95065196-95065872	MSTRG.46963 (sheep)	677	96.45	87
cattle	2:95069345-95073094	MSTRG.46966 (sheep)	3760	23.22	64
cattle	2:95133895-95136093	MSTRG.46976 (sheep)	2297	45.02	41
cattle	2:95142728-95143239	MSTRG.46978 (sheep)	514	95.53	74
cattle	2:107128958-107130345	MSTRG.47390 (sheep)	1402	92.08	91
cattle	2:107539174-107539995	MSTRG.47410 (sheep)	823	95.02	124
cattle	2:107733051-107734813	MSTRG.47434 (sheep)	1763	42.94	82
cattle	2:121461313-121463962	MSTRG.47948 (sheep)	2722	60.98	102
cattle	2:126171929-126172483	MSTRG.48135 (sheep)	573	90.75	80
cattle	2:126292612-126295278	MSTRG.48138 (sheep)	2681	94.33	231
cattle	2:126304691-126306587	MSTRG.48142 (sheep)	1928	91.65	143
cattle	2:128055322-128058114	MSTRG.48214 (sheep)	2797	47.52	86
cattle	2:129815094-129815572	MSTRG.48327 (sheep)	485	71.55	39
cattle	2:129831751-129832061	MSTRG.48329 (sheep)	312	92.31	43
cattle	2:129840391-129841491	MSTRG.48330 (sheep)	1104	92.84	67
cattle	2:129844555-129845375	MSTRG.48332 (sheep)	827	90.33	64
cattle	2:129845763-129846755	MSTRG.48333 (sheep)	996	93.78	161
cattle	2:129893692-129894933	MSTRG.48338 (sheep)	1243	73.21	154
cattle	2:129906669-129907046	MSTRG.48334 (sheep)	392	50.26	46
cattle	2:131617850-131618500	MSTRG.48436 (sheep)	656	91.31	84
cattle	2:131622392-131623952	MSTRG.48439 (sheep)	1572	54.64	66
cattle	2:136113345-136113751	MSTRG.48647 (sheep)	413	62.71	44
cattle	2:136118876-136119337	MSTRG.48648 (sheep)	467	76.23	24
cattle	3:121276538-121280346	MSTRG.27364 (goat)	3822	57.01	84
cattle	4:9634084-9634998	MSTRG.71717 (sheep)	953	45.75	24
cattle	4:11676741-11677373	MSTRG.71730 (sheep)	676	53.99	29
cattle	4:11694484-11695070	MSTRG.71731 (sheep)	588	92.18	95
cattle	4:19232964-19233341	MSTRG.71971 (sheep)	381	91.86	49
cattle	4:19239730-19240753	MSTRG.71974 (sheep)	1029	90.96	101
cattle	4:19248983-19249183	MSTRG.71978 (sheep)	202	97.03	85
cattle	4:19253333-19254201	MSTRG.71979 (sheep)	872	61.58	69
cattle	4:19254708-19255468	MSTRG.71980 (sheep)	769	91.68	99
cattle	4:19288934-19289871	MSTRG.71958 (sheep)	940	94.15	96
cattle	4:19358952-19359518	MSTRG.71963 (sheep)	569	93.67	66
cattle	4:19787394-19788418	MSTRG.72067 (sheep)	1082	45.1	21
cattle	4:19817292-19818527	MSTRG.72082 (sheep)	1340	44.25	57
cattle	4:19860335-19860946	MSTRG.72089 (sheep)	612	88.4	59
cattle	4:25165998-25166768	MSTRG.72332 (sheep)	807	91.33	69
cattle	4:25172695-25173468	MSTRG.72318 (sheep)	792	57.32	78
cattle	4:25254544-25255335	MSTRG.72341 (sheep)	821	90.01	57
cattle	4:28942142-28942984	MSTRG.72543 (sheep)	849	91.87	77
cattle	4:28950364-28951054	MSTRG.72546 (sheep)	695	92.81	127
cattle	4:29009878-29011918	MSTRG.72548 (sheep)	2077	55.03	91
cattle	4:29019046-29019619	MSTRG.72554 (sheep)	576	87.67	68
cattle	4:29031494-29032162	MSTRG.72559 (sheep)	669	83.71	75
cattle	4:29039626-29041070	MSTRG.72566 (sheep)	1455	94.3	72
cattle	4:29042637-29043761	MSTRG.72567 (sheep)	1146	65.53	72
cattle	4:29051394-29052014	MSTRG.72572 (sheep)	627	93.46	60
cattle	4:29056736-29057377	MSTRG.72574 (sheep)	671	91.65	45
cattle	4:29071155-29072468	MSTRG.72581 (sheep)	1407	57.64	80
cattle	4:29078801-29080173	MSTRG.72587 (sheep)	1387	58.26	91
cattle	4:29080851-29082321	MSTRG.72588 (sheep)	1472	95.31	139
cattle	4:29084751-29085639	MSTRG.72589 (sheep)	906	93.27	58
cattle	4:29089886-29094594	MSTRG.72590 (sheep)	4757	83.01	220
cattle	4:29095576-29097991	MSTRG.72591 (sheep)	2435	88.34	138
cattle	4:29099471-29100515	MSTRG.72592 (sheep)	1050	95.52	161
cattle	4:29102364-29103453	MSTRG.72594 (sheep)	1095	93.79	66
cattle	4:29106692-29107516	MSTRG.72596 (sheep)	826	95.52	86
cattle	4:29116101-29117204	MSTRG.72602 (sheep)	1104	96.38	162
cattle	4:29117859-29118643	MSTRG.72603 (sheep)	866	86.95	113
cattle	4:29237927-29238556	MSTRG.72615 (sheep)	630	95.71	139
cattle	4:29241063-29241458	MSTRG.72616 (sheep)	513	71.35	82
cattle	4:29250969-29251464	MSTRG.72620 (sheep)	505	93.86	65
cattle	4:29292121-29293308	MSTRG.72638 (sheep)	1218	90.31	60
cattle	4:29297296-29297858	MSTRG.72644 (sheep)	564	93.09	48
cattle	4:29298155-29299744	MSTRG.72645 (sheep)	1590	53.4	88
cattle	4:29318225-29319518	MSTRG.72655 (sheep)	1303	92.71	140
cattle	4:29319781-29321452	MSTRG.72656 (sheep)	1681	90.6	70
cattle	4:29329197-29330925	MSTRG.72660 (sheep)	1750	80.63	104
cattle	4:29336104-29336619	MSTRG.72663 (sheep)	522	95.59	132
cattle	4:29363203-29366220	MSTRG.72675 (sheep)	3053	77.99	122
cattle	4:29366908-29367502	MSTRG.72677 (sheep)	595	89.75	128
cattle	4:29378289-29378834	MSTRG.72681 (sheep)	562	79.18	74
cattle	4:29412958-29413905	MSTRG.72694 (sheep)	991	70.03	87
cattle	4:32249385-32249994	MSTRG.72985 (sheep)	613	93.15	51
cattle	4:49020546-49020884	MSTRG.73284 (sheep)	349	58.17	104
cattle	4:52223781-52225323	MSTRG.73466 (sheep)	1563	95.07	104
cattle	4:61328992-61329185	MSTRG.73789 (sheep)	203	89.66	26
cattle	4:65659526-65660378	MSTRG.73877 (sheep)	888	66.89	54
cattle	4:65661890-65663116	MSTRG.73878 (sheep)	1237	92.64	73
cattle	4:65664065-65664683	MSTRG.73879 (sheep)	620	91.94	42
cattle	4:71998594-71998828	MSTRG.74056 (sheep)	235	93.19	56
cattle	4:80618633-80619184	MSTRG.74353 (sheep)	553	97.47	98
cattle	4:80744899-80745550	MSTRG.74363 (sheep)	676	75.3	83
cattle	4:80819250-80820785	MSTRG.74368 (sheep)	1559	93.01	188
cattle	4:80843540-80845040	MSTRG.74371 (sheep)	1510	93.64	120
cattle	4:88474595-88475246	MSTRG.74573 (sheep)	655	94.35	66
cattle	4:93607780-93609038	MSTRG.74785 (sheep)	1273	95.37	98
cattle	4:101844394-101844928	MSTRG.75056 (sheep)	582	75.26	46
cattle	4:103814807-103815385	MSTRG.75097 (sheep)	581	47.85	44
cattle	4:104848013-104848574	MSTRG.75134 (sheep)	562	45.37	41
cattle	4:106112107-106113726	MSTRG.75192 (sheep)	1652	71.37	71
cattle	4:113367416-113367953	MSTRG.75419 (sheep)	538	91.26	71
cattle	5:4867047-4871306	PRCAT87.1 (human)	4674	51.56	22
cattle	5:4922579-4923294	MSTRG.5053 (goat)	723	93.78	80
cattle	5:10335522-10335948	MSTRG.67075 (sheep)	431	59.16	142
cattle	5:14629071-14629611	MSTRG.67284 (sheep)	541	95.01	56
cattle	5:15383338-15383845	MSTRG.67298 (sheep)	512	85.74	53
cattle	5:18064127-18064344	MSTRG.67379 (sheep)	218	95.87	62
cattle	5:20994030-20994978	MSTRG.5136 (goat)	953	92.97	79
cattle	5:21048101-21048959	MSTRG.67439 (sheep)	859	34.23	39
cattle	5:26050460-26051416	MSTRG.5192 (goat)	1011	57.67	43
cattle	5:26206485-26208090	MSTRG.5199 (goat)	1666	56.24	85
cattle	5:26224580-26229309	MSTRG.5201 (goat)	4750	53.92	159
cattle	5:26277558-26278073	MSTRG.67687 (sheep)	534	62.92	88
cattle	5:26408388-26409660	MSTRG.67691 (sheep)	1294	38.64	64
cattle	5:26804771-26805277	MSTRG.5214 (goat)	526	73.38	66
cattle	5:27843624-27845400	MSTRG.67794 (sheep)	1790	90.84	50
cattle	5:27934392-27935113	MSTRG.67798 (sheep)	723	92.12	75
cattle	5:27935343-27936031	MSTRG.67800 (sheep)	728	88.74	67
cattle	5:30028294-30028909	MSTRG.67855 (sheep)	633	49.76	81
cattle	5:30084740-30085884	MSTRG.67860 (sheep)	1175	86.13	133
cattle	5:30126990-30129049	MSTRG.5314 (goat)	2109	71.27	53
cattle	5:30147193-30149102	MSTRG.5310 (goat)	1916	94.05	135
cattle	5:30199697-30201531	MSTRG.5319 (goat)	1837	57.1	73
cattle	5:30203377-30205012	MSTRG.5320 (goat)	1637	92.91	81
cattle	5:30434231-30434934	MSTRG.5338 (goat)	737	74.22	112
cattle	5:32676410-32676757	MSTRG.68072 (sheep)	348	67.82	42
cattle	5:33367985-33368619	MSTRG.68044 (sheep)	641	92.2	47
cattle	5:34121451-34122239	MSTRG.68088 (sheep)	791	95.07	59
cattle	5:34216378-34217089	MSTRG.68091 (sheep)	715	94.69	87
cattle	5:40916353-40920161	MSTRG.68256 (sheep)	4183	74.16	94
cattle	5:41573141-41574593	MSTRG.68287 (sheep)	1469	67.87	66
cattle	5:41595178-41595839	MSTRG.68292 (sheep)	664	67.92	42
cattle	5:44049988-44053130	MSTRG.5434 (goat)	3162	82.92	116
cattle	5:45451058-45451502	MSTRG.68386 (sheep)	449	83.52	63
cattle	5:45913511-45915906	MSTRG.68418 (sheep)	2405	75.26	176
cattle	5:46029921-46030164	MSTRG.68427 (sheep)	246	94.72	61
cattle	5:46222776-46223704	MSTRG.68432 (sheep)	933	45.66	79
cattle	5:46377628-46380334	MSTRG.68435 (sheep)	2776	84.91	98
cattle	5:46401530-46401996	MSTRG.68437 (sheep)	478	68.83	44
cattle	5:46493803-46494365	MSTRG.68441 (sheep)	595	35.46	35
cattle	5:46498186-46498932	MSTRG.68442 (sheep)	757	94.85	112
cattle	5:46509741-46512311	MSTRG.5467 (goat)	2580	94.42	111
cattle	5:46691676-46692265	MSTRG.68474 (sheep)	602	70.1	35
cattle	5:46704366-46705878	MSTRG.68478 (sheep)	1528	93.19	113
cattle	5:46706193-46708424	MSTRG.68479 (sheep)	2261	77.84	75
cattle	5:46765327-46766932	MSTRG.68481 (sheep)	1665	56.7	67
cattle	5:46816134-46816528	MSTRG.68486 (sheep)	405	66.17	58
cattle	5:46955278-46956190	MSTRG.68494 (sheep)	955	79.69	90
cattle	5:47096310-47098011	MSTRG.68507 (sheep)	1799	65.87	139
cattle	5:50408105-50408912	MSTRG.68544 (sheep)	823	85.3	72
cattle	5:50597889-50600159	MSTRG.68550 (sheep)	2271	67.86	84
cattle	5:50860043-50860843	MSTRG.68556 (sheep)	810	74.07	83
cattle	5:55877312-55878745	MSTRG.5527 (goat)	1504	45.41	56
cattle	5:56140850-56141793	MSTRG.68840 (sheep)	946	96.62	123
cattle	5:56741835-56742886	MSTRG.5560 (goat)	1053	78.63	115
cattle	5:68334513-68335217	MSTRG.69203 (sheep)	719	91.52	76
cattle	5:70185084-70185612	MSTRG.69250 (sheep)	530	91.13	58
cattle	5:70511589-70512445	MSTRG.69257 (sheep)	878	83.49	51
cattle	5:73837195-73838049	MSTRG.69442 (sheep)	856	91.24	74
cattle	5:74073935-74074488	MSTRG.69448 (sheep)	556	76.62	48
cattle	5:75267988-75271199	MSTRG.5821 (goat)	3228	93.22	103
cattle	5:75783997-75784415	MSTRG.5839 (goat)	462	55.41	34
cattle	5:75956356-75957119	MSTRG.69522 (sheep)	769	86.22	35
cattle	5:75966098-75967247	MSTRG.69525 (sheep)	1153	82.74	61
cattle	5:76030666-76031284	MSTRG.5846 (goat)	619	94.99	48
cattle	5:76112968-76117771	MSTRG.5852 (goat)	4818	93.61	174
cattle	5:78122771-78123854	MSTRG.69627 (sheep)	1133	55.69	46
cattle	5:78233865-78234738	MSTRG.69641 (sheep)	886	86.34	69
cattle	5:78409027-78409859	MSTRG.69595 (sheep)	845	51.6	74
cattle	5:78994059-78994952	MSTRG.5879 (goat)	924	58.12	85
cattle	5:79031096-79032296	MSTRG.5882 (goat)	1228	70.36	84
cattle	5:79069810-79070373	MSTRG.69661 (sheep)	586	84.81	61
cattle	5:79818098-79818317	MSTRG.5885 (goat)	220	96.36	72
cattle	5:79829223-79830210	MSTRG.5886 (goat)	1103	58.57	38
cattle	5:80502821-80503296	MSTRG.69696 (sheep)	487	81.31	87
cattle	5:83255911-83256429	MSTRG.69786 (sheep)	548	77.92	46
cattle	5:89193109-89194397	MSTRG.69946 (sheep)	1416	67.94	56
cattle	5:91829380-91829991	MSTRG.69995 (sheep)	613	94.29	72
cattle	5:93766395-93767922	MSTRG.70019 (sheep)	1567	40.52	22
cattle	5:97061024-97061862	MSTRG.6005 (goat)	841	92.27	60
cattle	5:97418334-97419501	MSTRG.70281 (sheep)	1170	94.19	73
cattle	5:97484456-97485054	MSTRG.70299 (sheep)	603	94.36	59
cattle	5:105770873-105772699	MSTRG.6208 (goat)	1829	93.44	73
cattle	5:106170855-106171865	MSTRG.70648 (sheep)	1012	94.27	97
cattle	5:106173095-106174112	MSTRG.70649 (sheep)	1019	93.72	89
cattle	5:106321300-106322102	MSTRG.70663 (sheep)	830	90.72	61
cattle	5:106340130-106341691	MSTRG.6225 (goat)	1597	65.12	102
cattle	5:106360127-106360982	MSTRG.70666 (sheep)	873	92.55	71
cattle	5:106391911-106392717	MSTRG.70672 (sheep)	813	92.74	89
cattle	5:106433356-106434285	MSTRG.6226 (goat)	931	92.59	61
cattle	5:107336860-107339748	MSTRG.70718 (sheep)	2989	32.22	24
cattle	5:109802978-109805586	MSTRG.6295 (goat)	2609	61.79	91
cattle	5:110117483-110118525	MSTRG.70842 (sheep)	1045	93.49	80
cattle	5:110120326-110121018	MSTRG.70843 (sheep)	694	90.35	80
cattle	5:110121403-110121904	MSTRG.70844 (sheep)	508	94.29	66
cattle	5:110323193-110324297	MSTRG.6311 (goat)	1119	72.21	65
cattle	5:113071377-113072081	MSTRG.70955 (sheep)	705	93.33	72
cattle	5:113252527-113252890	MSTRG.6380 (goat)	389	78.15	33
cattle	6:7774620-7775565	MSTRG.81449 (sheep)	982	70.88	88
cattle	6:7776191-7777628	MSTRG.81450 (sheep)	1504	88.3	88
cattle	6:17760438-17761006	MSTRG.81743 (sheep)	592	89.7	73
cattle	6:18663278-18663699	MSTRG.81801 (sheep)	425	48.47	30
cattle	6:18724231-18725414	MSTRG.6669 (goat)	1219	69.73	54
cattle	6:19511943-19512596	MSTRG.6673 (goat)	654	97.71	170
cattle	6:30128025-30129207	MSTRG.82292 (sheep)	1189	93.44	72
cattle	6:30139289-30140054	MSTRG.82296 (sheep)	784	82.53	35
cattle	6:30272254-30272492	MSTRG.82330 (sheep)	244	90.57	38
cattle	6:30278609-30279968	MSTRG.82334 (sheep)	1371	94.68	97
cattle	6:30283944-30284616	MSTRG.82336 (sheep)	677	94.68	66
cattle	6:30304069-30304619	MSTRG.82341 (sheep)	582	88.83	106
cattle	6:30335131-30335641	MSTRG.82345 (sheep)	516	93.6	70
cattle	6:31269248-31269859	MSTRG.82307 (sheep)	645	89.15	60
cattle	6:31276250-31277143	MSTRG.82310 (sheep)	907	64.83	138
cattle	6:31730352-31731184	MSTRG.6756 (goat)	862	88.28	62
cattle	6:37115290-37116463	MSTRG.6769 (goat)	1181	87.81	141
cattle	6:46108883-46109458	MSTRG.6818 (goat)	576	95.83	135
cattle	6:46122339-46125217	MSTRG.82757 (sheep)	2888	95.22	124
cattle	6:58829439-58833858	MSTRG.83309 (sheep)	4499	80.26	138
cattle	6:58829728-58837126	MSTRG.83310 (sheep)	7504	86.81	138
cattle	6:59990660-59991888	MSTRG.6883 (goat)	1252	39.22	21
cattle	6:60675242-60675735	MSTRG.83363 (sheep)	568	57.04	40
cattle	6:61310420-61310792	MSTRG.6900 (goat)	378	59.79	21
cattle	6:69560213-69563665	MSTRG.6957 (goat)	3475	51.05	91
cattle	6:88691455-88691705	MSTRG.84338 (sheep)	251	92.83	34
cattle	6:90253656-90254363	MSTRG.7075 (goat)	708	49.29	48
cattle	6:91008571-91009408	MSTRG.84439 (sheep)	870	58.97	68
cattle	6:91072800-91073720	MSTRG.7100 (goat)	974	91.17	154
cattle	6:91116172-91117455	MSTRG.7101 (goat)	1289	49.73	74
cattle	6:91423738-91425069	MSTRG.7102 (goat)	1456	76.37	62
cattle	6:91546518-91548865	MSTRG.7104 (goat)	2353	68.64	82
cattle	6:94286198-94287466	MSTRG.84562 (sheep)	1270	95.43	134
cattle	6:94321994-94322764	MSTRG.84533 (sheep)	771	78.6	135
cattle	6:95446543-95447527	MSTRG.84627 (sheep)	1003	73.28	68
cattle	6:99047061-99048074	MSTRG.7167 (goat)	1022	90.51	48
cattle	6:106650425-106651002	MSTRG.7319 (goat)	590	91.36	53
cattle	6:106655638-106656250	MSTRG.7315 (goat)	617	90.11	72
cattle	6:118006257-118007246	MSTRG.85265 (sheep)	993	88.72	67
cattle	7:3010660-3010925	MSTRG.75853 (sheep)	266	95.11	51
cattle	7:3392861-3395641	MSTRG.75902 (sheep)	2821	88.66	169
cattle	7:4513994-4514699	MSTRG.75929 (sheep)	721	91.4	74
cattle	7:4733851-4734495	MSTRG.75991 (sheep)	656	89.33	78
cattle	7:4750357-4751267	MSTRG.75992 (sheep)	924	91.45	77
cattle	7:4964085-4966245	MSTRG.76008 (sheep)	2233	47.96	26
cattle	7:4974775-4975019	MSTRG.76012 (sheep)	254	83.07	22
cattle	7:12478304-12479322	MSTRG.76254 (sheep)	1100	45.45	25
cattle	7:12580271-12580908	MSTRG.76228 (sheep)	649	81.51	51
cattle	7:12587878-12589118	MSTRG.76229 (sheep)	1254	76.4	56
cattle	7:13708488-13709093	MSTRG.76358 (sheep)	615	90.73	56
cattle	7:13710040-13710988	MSTRG.76359 (sheep)	951	84.96	59
cattle	7:13883712-13884901	MSTRG.8521 (goat)	1196	94.48	111
cattle	7:16362265-16363483	MSTRG.8405 (goat)	1219	92.78	55
cattle	7:17067502-17068211	MSTRG.76476 (sheep)	711	97.61	170
cattle	7:17721940-17722603	MSTRG.76485 (sheep)	670	92.54	126
cattle	7:18267987-18268986	MSTRG.76548 (sheep)	1001	40.06	132
cattle	7:20429253-20430205	MSTRG.76604 (sheep)	958	56.47	121
cattle	7:20991007-20992301	MSTRG.76636 (sheep)	1295	50.73	77
cattle	7:21756423-21757170	MSTRG.76662 (sheep)	770	92.21	111
cattle	7:21895357-21897338	MSTRG.76670 (sheep)	1996	51.7	77
cattle	7:27623154-27623391	MSTRG.76922 (sheep)	247	80.97	41
cattle	7:27623991-27624676	MSTRG.76923 (sheep)	687	94.32	116
cattle	7:27632301-27633007	MSTRG.76926 (sheep)	707	89.11	66
cattle	7:32058992-32060203	MSTRG.77210 (sheep)	1230	73.41	126
cattle	7:32064041-32064546	MSTRG.77211 (sheep)	513	92.98	60
cattle	7:32129703-32130622	MSTRG.77233 (sheep)	923	93.17	45
cattle	7:32130709-32131373	MSTRG.77234 (sheep)	691	78.44	63
cattle	7:32131697-32132317	MSTRG.77235 (sheep)	651	70.97	92
cattle	7:40580453-40583366	MSTRG.77820 (sheep)	2922	49.01	85
cattle	7:44760598-44761356	MSTRG.78075 (sheep)	764	93.72	90
cattle	7:44778928-44780204	MSTRG.78091 (sheep)	1443	44.56	28
cattle	7:47343319-47343855	MSTRG.78230 (sheep)	543	86.92	92
cattle	7:47346494-47346999	MSTRG.78231 (sheep)	506	95.45	89
cattle	7:59745746-59746900	MSTRG.78717 (sheep)	1204	58.72	47
cattle	7:60153332-60155325	MSTRG.78724 (sheep)	2023	78.65	117
cattle	7:62474172-62477513	MSTRG.78754 (sheep)	3391	78.62	87
cattle	7:64410985-64412197	MSTRG.78943 (sheep)	1239	60.45	42
cattle	7:98301139-98301560	MSTRG.80418 (sheep)	440	72.05	74
cattle	7:98636012-98637520	MSTRG.80428 (sheep)	1514	92.07	109
cattle	8:5586419-5587495	MSTRG.8776 (goat)	1088	92	62
cattle	8:7597415-7602451	MSTRG.8789 (goat)	5039	22.58	48
cattle	8:7635698-7636712	MSTRG.8787 (goat)	1026	91.13	85
cattle	8:7729465-7730280	MSTRG.8790 (goat)	853	89.92	54
cattle	8:38715248-38717709	MSTRG.8984 (goat)	2516	81.6	99
cattle	8:42204283-42205652	MSTRG.9024 (goat)	1420	66.27	115
cattle	8:45568547-45569295	MSTRG.9050 (goat)	767	91.53	89
cattle	8:45704426-45705172	MSTRG.9040 (goat)	815	55.83	44
cattle	8:46871247-46873357	MSTRG.9060 (goat)	2118	35.55	63
cattle	8:46967226-46968033	MSTRG.9057 (goat)	824	64.56	105
cattle	8:70496763-70497314	MSTRG.9279 (goat)	552	90.76	43
cattle	8:70498036-70500795	MSTRG.9280 (goat)	2823	93.2	97
cattle	8:74995743-74997290	MSTRG.9320 (goat)	1665	69.07	155
cattle	8:77717297-77718444	MSTRG.9370 (goat)	1225	58.69	49
cattle	8:84538483-84539401	MSTRG.9424 (goat)	936	93.27	75
cattle	8:91156388-91160116	MSTRG.9489 (goat)	4092	72.04	112
cattle	8:98729085-98729731	MSTRG.9539 (goat)	667	81.86	48
cattle	8:105048998-105050019	MSTRG.9602 (goat)	1022	53.72	51
cattle	8:105887794-105888295	MSTRG.9614 (goat)	502	95.02	53
cattle	8:112708649-112709532	MSTRG.9641 (goat)	915	49.95	31
cattle	8:112908457-112909352	MSTRG.9650 (goat)	903	72.09	33
cattle	9:33767629-33768399	MSTRG.90336 (sheep)	773	96.25	97
cattle	9:34093307-34093630	MSTRG.90340 (sheep)	333	57.06	36
cattle	9:34284921-34285928	MSTRG.90384 (sheep)	1044	91.76	77
cattle	9:34894573-34898524	MSTRG.9840 (goat)	4229	71.55	146
cattle	9:35633668-35634184	MSTRG.9843 (goat)	531	89.27	73
cattle	9:36953270-36953961	MSTRG.9846 (goat)	701	94.29	96
cattle	9:38915117-38915617	MSTRG.90515 (sheep)	512	67.58	60
cattle	9:38991566-38992393	MSTRG.9849 (goat)	833	81.15	55
cattle	9:45704662-45705640	MSTRG.9928 (goat)	984	60.77	55
cattle	9:51476883-51477194	MSTRG.9938 (goat)	317	73.82	37
cattle	9:53937517-53939270	MSTRG.90977 (sheep)	1773	92.1	79
cattle	9:53946074-53946781	MSTRG.90981 (sheep)	712	92.28	63
cattle	9:53975573-53976475	MSTRG.9948 (goat)	904	87.72	81
cattle	9:61871346-61872366	MSTRG.9982 (goat)	1041	41.5	57
cattle	9:70577146-70577471	MSTRG.91517 (sheep)	327	94.5	71
cattle	9:70689240-70690081	MSTRG.91508 (sheep)	842	24.35	78
cattle	9:70819846-70820530	MSTRG.10047 (goat)	700	87.57	57
cattle	9:70897759-70898954	MSTRG.10053 (goat)	1246	34.03	22
cattle	9:70960678-70962750	MSTRG.91540 (sheep)	2095	93.7	78
cattle	9:70962495-70963355	MSTRG.10055 (goat)	896	64.62	50
cattle	9:75896622-75897559	MSTRG.91804 (sheep)	941	92.99	74
cattle	9:76021062-76022224	MSTRG.91741 (sheep)	1174	84.92	50
cattle	9:76409097-76409891	MSTRG.91735 (sheep)	801	94.88	101
cattle	9:77768568-77784541	CAT870.2 (human)	18185	42.63	27
cattle	9:77777869-77784541	CAT870.1 (human)	7803	49.43	27
cattle	9:78066943-78067422	MSTRG.91833 (sheep)	573	79.06	58
cattle	9:80737365-80737926	MSTRG.10119 (goat)	599	84.47	76
cattle	9:80965009-80965976	MSTRG.10120 (goat)	969	76.26	47
cattle	9:82726658-82727941	MSTRG.92048 (sheep)	1292	95.43	144
cattle	9:82728038-82728987	MSTRG.92049 (sheep)	978	63.91	96
cattle	9:84863760-84863968	MSTRG.92016 (sheep)	220	78.18	30
cattle	9:87802293-87802796	MSTRG.10162 (goat)	506	94.27	45
cattle	9:89795154-89795971	MSTRG.92168 (sheep)	819	92.55	61
cattle	9:89841198-89843080	MSTRG.92288 (sheep)	1943	56.87	62
cattle	9:95995102-95995638	MSTRG.92365 (sheep)	543	91.34	63
cattle	9:97798036-97799960	MSTRG.92393 (sheep)	1996	70.39	66
cattle	9:97903352-97903867	MSTRG.92402 (sheep)	518	91.31	44
cattle	9:103435004-103436276	MSTRG.92535 (sheep)	1277	35.32	52
cattle	9:103449223-103450425	MSTRG.92536 (sheep)	1496	61.03	92
cattle	9:103470544-103472794	MSTRG.10356 (goat)	2261	80.23	38
cattle	9:103473127-103476848	MSTRG.92539 (sheep)	3730	78.74	59
cattle	9:103473129-103474743	MSTRG.10357 (goat)	1619	89.31	70
cattle	9:103635598-103638010	MSTRG.10367 (goat)	2465	66.69	49
cattle	9:103637237-103641241	MSTRG.10368 (goat)	4029	86.87	58
cattle	9:103643722-103653701	MSTRG.10369 (goat)	10039	45.41	77
cattle	9:103778199-103778992	MSTRG.10372 (goat)	810	87.16	50
cattle	9:103789646-103792906	MSTRG.10387 (goat)	4095	70.06	69
cattle	9:105522595-105522958	MSTRG.10410 (goat)	371	74.12	60
cattle	10:3973584-3973806	MSTRG.85598 (sheep)	238	73.53	24
cattle	10:4160695-4161420	MSTRG.85607 (sheep)	729	93	56
cattle	10:4256541-4257210	MSTRG.85613 (sheep)	672	93.15	54
cattle	10:5415782-5416878	MSTRG.85656 (sheep)	1156	52.68	138
cattle	10:5487229-5488618	MSTRG.85677 (sheep)	1408	87.78	55
cattle	10:5546144-5547175	MSTRG.85680 (sheep)	1054	91.46	83
cattle	10:5547674-5548257	MSTRG.85681 (sheep)	603	87.23	77
cattle	10:5639271-5639904	MSTRG.85685 (sheep)	638	87.15	22
cattle	10:7066732-7067606	MSTRG.85810 (sheep)	877	58.15	57
cattle	10:7074573-7076429	MSTRG.85812 (sheep)	1875	93.23	70
cattle	10:7077426-7078115	MSTRG.85813 (sheep)	704	89.77	95
cattle	10:7174170-7174542	MSTRG.85827 (sheep)	376	94.41	63
cattle	10:7215080-7215622	MSTRG.85844 (sheep)	548	88.87	46
cattle	10:7541492-7542156	MSTRG.85859 (sheep)	815	74.85	50
cattle	10:7831668-7832766	MSTRG.85866 (sheep)	1106	88.79	74
cattle	10:7913147-7915908	MSTRG.85873 (sheep)	2865	35.15	29
cattle	10:8020107-8020892	MSTRG.85883 (sheep)	823	86.63	76
cattle	10:8023636-8024570	MSTRG.85885 (sheep)	935	94.33	87
cattle	10:8029617-8030350	MSTRG.85890 (sheep)	785	88.79	55
cattle	10:11817710-11818319	MSTRG.86012 (sheep)	644	47.2	37
cattle	10:14336023-14336677	MSTRG.86114 (sheep)	660	95.91	163
cattle	10:15078581-15079729	MSTRG.86131 (sheep)	1178	88.54	71
cattle	10:20886805-20888407	MSTRG.86356 (sheep)	1618	93.33	169
cattle	10:20902856-20903470	MSTRG.86301 (sheep)	624	89.9	75
cattle	10:21317902-21319149	MSTRG.86552 (sheep)	1257	79.16	125
cattle	10:26861271-26861779	MSTRG.86538 (sheep)	526	91.25	71
cattle	10:26862060-26862925	MSTRG.86539 (sheep)	939	87.75	127
cattle	10:26871067-26872334	MSTRG.86540 (sheep)	1280	90.94	98
cattle	10:30160414-30160921	MSTRG.86494 (sheep)	511	92.76	69
cattle	10:30335603-30336764	MSTRG.86497 (sheep)	1170	96.15	114
cattle	10:36082822-36084140	MSTRG.86824 (sheep)	1350	92.15	78
cattle	10:37632740-37634103	MSTRG.86881 (sheep)	1364	95.31	124
cattle	10:37638555-37641196	OVAT253 (human)	2858	48.43	21
cattle	10:37638769-37641629	MSTRG.86882 (sheep)	2897	42.84	59
cattle	10:38153020-38159287	MSTRG.87063 (sheep)	6317	93.72	181
cattle	10:46604541-46605027	MSTRG.87448 (sheep)	504	66.47	27
cattle	10:58790292-58792127	MSTRG.87745 (sheep)	1867	87.9	57
cattle	10:61340503-61341795	MSTRG.87829 (sheep)	1299	47.04	63
cattle	10:66812733-66813257	MSTRG.88346 (sheep)	529	95.09	101
cattle	10:66860247-66860771	MSTRG.88353 (sheep)	534	92.51	52
cattle	10:66977610-66978327	MSTRG.88361 (sheep)	808	84.78	86
cattle	10:67080959-67081702	MSTRG.88371 (sheep)	745	94.5	78
cattle	10:67561893-67562451	MSTRG.88400 (sheep)	562	93.59	68
cattle	10:67645141-67645956	MSTRG.88411 (sheep)	836	86.84	61
cattle	10:67665535-67667158	MSTRG.88412 (sheep)	1629	80.85	77
cattle	10:73062731-73065784	MSTRG.88635 (sheep)	3104	92.91	221
cattle	10:77148747-77149330	MSTRG.88996 (sheep)	584	54.62	53
cattle	10:81589725-81590978	MSTRG.89058 (sheep)	1258	83.47	74
cattle	10:81591725-81592227	MSTRG.89059 (sheep)	552	85.69	42
cattle	10:85967307-85967817	MSTRG.89148 (sheep)	550	66	38
cattle	10:86334162-86335019	MSTRG.89199 (sheep)	867	93.19	97
cattle	10:86481822-86482624	MSTRG.89205 (sheep)	819	94.38	95
cattle	10:86614035-86614867	MSTRG.89191 (sheep)	845	94.32	61
cattle	10:86617366-86618023	MSTRG.89192 (sheep)	658	95.44	72
cattle	10:86632812-86641121	BRCAT274 (human)	10332	54.8	50
cattle	10:87054934-87055573	MSTRG.89220 (sheep)	643	92.85	52
cattle	10:88554060-88554879	MSTRG.89250 (sheep)	821	96.1	99
cattle	10:89428972-89429441	MSTRG.89321 (sheep)	505	71.49	43
cattle	11:2211864-2212538	MSTRG.11626 (goat)	675	94.52	59
cattle	11:14323573-14323971	MSTRG.11808 (goat)	439	63.33	49
cattle	11:15196651-15199195	MSTRG.11825 (goat)	2591	81.13	68
cattle	11:30166784-30167287	MSTRG.11945 (goat)	512	87.11	57
cattle	11:46670308-46674081	MSTRG.12070 (goat)	3839	50.14	81
cattle	11:66642998-66649036	MSTRG.12229 (goat)	6348	86.61	89
cattle	11:67182108-67183397	MSTRG.12238 (goat)	1290	95.12	84
cattle	11:71295656-71298798	MSTRG.12275 (goat)	3260	71.23	115
cattle	11:72815682-72822076	MSTRG.12319 (goat)	6433	91.19	119
cattle	11:72868683-72869397	MSTRG.12321 (goat)	724	84.94	86
cattle	11:75286974-75287754	MSTRG.12357 (goat)	785	94.9	62
cattle	11:75288321-75289145	MSTRG.12358 (goat)	851	92.01	83
cattle	11:90010255-90011115	MSTRG.12475 (goat)	917	88.99	94
cattle	11:99555603-99558132	MSTRG.12600 (goat)	2531	93.44	73
cattle	11:101865471-101866915	MSTRG.12656 (goat)	1756	76.37	96
cattle	11:102212046-102222915	CAT1204.2 (human)	13586	45.55	43
cattle	11:103540519-103541948	MSTRG.12677 (goat)	1459	69.57	66
cattle	11:104451290-104452094	MSTRG.12718 (goat)	821	88.43	75
cattle	11:104850315-104852833	MSTRG.12734 (goat)	2532	55.17	62
cattle	12:20974082-20974591	MSTRG.10975 (sheep)	510	99.02	213
cattle	12:21080184-21082187	MSTRG.10984 (sheep)	2029	85.81	65
cattle	12:21411256-21411924	MSTRG.11042 (sheep)	670	91.79	48
cattle	12:24746888-24747300	MSTRG.11142 (sheep)	507	75.15	94
cattle	12:30053938-30055037	MSTRG.11229 (sheep)	1102	34.03	51
cattle	12:30120971-30122075	MSTRG.11232 (sheep)	1105	38.46	64
cattle	12:36176813-36177435	MSTRG.11485 (sheep)	624	96.15	125
cattle	12:36309430-36309946	MSTRG.11493 (sheep)	518	89.96	80
cattle	12:36374399-36375362	MSTRG.11505 (sheep)	966	96.58	122
cattle	12:52485369-52486570	MSTRG.12640 (sheep)	1292	57.74	62
cattle	12:90817939-90818879	MSTRG.27874 (goat)	951	84.33	59
cattle	13:3170524-3173525	MSTRG.13350 (goat)	3219	40.45	32
cattle	13:3220171-3225516	MSTRG.13353 (goat)	5622	40.52	70
cattle	13:3320546-3321134	MSTRG.19410 (sheep)	597	51.93	40
cattle	13:3332673-3333691	MSTRG.19411 (sheep)	1040	65.19	67
cattle	13:3466055-3466587	MSTRG.19414 (sheep)	534	94.19	60
cattle	13:18751756-18752058	MSTRG.13445 (goat)	333	67.57	57
cattle	13:20195344-20196713	MSTRG.13448 (goat)	1372	94.9	154
cattle	13:20293086-20296154	MSTRG.13455 (goat)	3159	55.87	64
cattle	13:26555967-26558709	MSTRG.20076 (sheep)	2881	41.58	57
cattle	13:31338417-31339529	MSTRG.13537 (goat)	1151	40.66	47
cattle	13:31345255-31346889	MSTRG.13538 (goat)	1650	94.24	107
cattle	13:32762914-32764539	MSTRG.13548 (goat)	1674	39.25	60
cattle	13:38566263-38568097	MSTRG.20453 (sheep)	1881	91.17	91
cattle	13:48217897-48218435	MSTRG.20807 (sheep)	599	62.77	29
cattle	13:48451718-48452595	MSTRG.20795 (sheep)	890	59.78	68
cattle	13:48610651-48611733	MSTRG.20877 (sheep)	1090	93.49	100
cattle	13:54431155-54432007	MSTRG.13810 (goat)	857	94.98	76
cattle	13:54436547-54439099	MSTRG.21049 (sheep)	2583	91.29	86
cattle	13:55070792-55072179	MSTRG.13843 (goat)	1392	90.95	71
cattle	13:56149105-56149784	MSTRG.21123 (sheep)	680	95.44	84
cattle	13:56348823-56349412	MSTRG.21105 (sheep)	619	69.31	38
cattle	13:56800967-56802478	MSTRG.21111 (sheep)	1554	77.35	90
cattle	13:57011304-57012038	MSTRG.21130 (sheep)	750	90	41
cattle	13:57023303-57024491	MSTRG.21132 (sheep)	1255	88.13	166
cattle	13:57025177-57025871	MSTRG.21133 (sheep)	696	94.54	74
cattle	13:57881824-57882630	MSTRG.21174 (sheep)	814	92.75	99
cattle	13:58457680-58463119	MSTRG.13886 (goat)	5544	91.88	123
cattle	13:58899825-58900361	MSTRG.21270 (sheep)	537	94.04	49
cattle	13:58901006-58901671	MSTRG.21271 (sheep)	686	64.87	81
cattle	13:59013491-59014025	MSTRG.21276 (sheep)	537	94.6	57
cattle	13:60143949-60145320	MSTRG.21286 (sheep)	1377	91.21	132
cattle	13:60149333-60150445	MSTRG.21289 (sheep)	1153	91.41	103
cattle	13:60154505-60155128	MSTRG.21292 (sheep)	640	92.03	80
cattle	13:60159461-60160494	MSTRG.21295 (sheep)	1049	93.23	77
cattle	13:61000412-61004717	MSTRG.13937 (goat)	4320	93.96	141
cattle	13:61632771-61633035	MSTRG.21415 (sheep)	266	77.82	88
cattle	13:61735012-61735711	MSTRG.21412 (sheep)	728	68.41	35
cattle	13:62015622-62016217	MSTRG.13965 (goat)	596	96.48	107
cattle	13:62022329-62023223	MSTRG.21432 (sheep)	905	93.37	59
cattle	13:62055469-62061221	MSTRG.13967 (goat)	5772	90.38	90
cattle	13:62062793-62063526	MSTRG.21435 (sheep)	749	91.46	59
cattle	13:62760811-62761603	MSTRG.13991 (goat)	802	92.64	64
cattle	13:62872069-62872659	MSTRG.21439 (sheep)	622	89.55	74
cattle	13:63258041-63258782	MSTRG.21458 (sheep)	761	53.09	52
cattle	13:64878119-64878689	MSTRG.21532 (sheep)	575	90.96	43
cattle	13:65224808-65225855	MSTRG.21547 (sheep)	1054	85.58	48
cattle	13:65593251-65594350	MSTRG.14061 (goat)	1107	88.89	58
cattle	13:67458792-67460196	MSTRG.21575 (sheep)	1438	91.72	141
cattle	13:68199106-68199950	MSTRG.21593 (sheep)	847	94.33	119
cattle	13:73291645-73292716	MSTRG.21765 (sheep)	1089	59.14	49
cattle	13:78410753-78412584	MSTRG.21976 (sheep)	1952	85.86	66
cattle	13:78600117-78600633	MSTRG.21978 (sheep)	523	67.88	39
cattle	13:78699091-78699599	MSTRG.22002 (sheep)	511	77.69	96
cattle	13:79451167-79451709	MSTRG.22059 (sheep)	548	89.05	48
cattle	13:79459141-79459615	MSTRG.22063 (sheep)	477	73.58	56
cattle	14:1776928-1778181	MSTRG.93160 (sheep)	1264	93.12	90
cattle	14:3686468-3689271	MSTRG.93271 (sheep)	2821	72.78	88
cattle	14:3691766-3692471	MSTRG.93272 (sheep)	721	65.05	45
cattle	14:3821188-3821703	MSTRG.93266 (sheep)	531	89.08	49
cattle	14:9494919-9495195	MSTRG.93536 (sheep)	279	93.19	48
cattle	14:18203838-18206375	MSTRG.93757 (sheep)	2568	87.81	85
cattle	14:18207683-18209077	MSTRG.93758 (sheep)	1408	92.19	97
cattle	14:18212231-18212651	MSTRG.93745 (sheep)	422	73.46	48
cattle	14:18293960-18295741	MSTRG.93763 (sheep)	1802	83.41	100
cattle	14:18295988-18297453	MSTRG.93764 (sheep)	1478	93.44	105
cattle	14:18297728-18298742	MSTRG.93765 (sheep)	1019	67.81	61
cattle	14:18301006-18301583	MSTRG.93768 (sheep)	584	91.27	67
cattle	14:34855558-34856137	MSTRG.94318 (sheep)	608	65.79	57
cattle	14:35338059-35338571	MSTRG.94356 (sheep)	514	94.75	97
cattle	14:45868680-45869808	MSTRG.94754 (sheep)	1198	69.28	108
cattle	14:46807068-46814785	PRCAT51 (human)	8171	48.18	25
cattle	14:47048776-47051264	MSTRG.94801 (sheep)	2537	76.31	53
cattle	14:47086337-47087124	MSTRG.94810 (sheep)	795	94.09	129
cattle	14:47091281-47092172	MSTRG.94813 (sheep)	956	58.26	71
cattle	14:47241884-47242439	MSTRG.94819 (sheep)	561	91.09	50
cattle	14:49727331-49727787	MSTRG.94900 (sheep)	494	72.06	83
cattle	14:57620999-57621860	MSTRG.95184 (sheep)	920	55.87	46
cattle	14:58058323-58058936	MSTRG.95224 (sheep)	615	94.96	124
cattle	14:58073136-58074064	MSTRG.95226 (sheep)	933	94.32	143
cattle	14:58106755-58107372	MSTRG.95229 (sheep)	619	93.54	100
cattle	14:58188864-58189521	MSTRG.95236 (sheep)	675	52.89	52
cattle	14:59529066-59529473	MSTRG.95299 (sheep)	419	57.28	54
cattle	14:59576596-59577352	MSTRG.95304 (sheep)	790	54.94	77
cattle	14:59739783-59740473	MSTRG.95309 (sheep)	705	68.23	36
cattle	14:59802081-59802387	MSTRG.95307 (sheep)	343	72.59	69
cattle	14:63209759-63212255	MSTRG.95379 (sheep)	2557	93.12	122
cattle	14:63812150-63813115	MSTRG.95389 (sheep)	980	86.73	68
cattle	14:63840547-63841276	MSTRG.95395 (sheep)	770	81.43	99
cattle	14:63879304-63881445	MSTRG.95400 (sheep)	2142	49.07	115
cattle	14:66154171-66154437	MSTRG.95540 (sheep)	267	91.39	32
cattle	14:71452964-71456375	MSTRG.95586 (sheep)	3456	62.47	129
cattle	14:71575946-71578289	MSTRG.95593 (sheep)	2414	76.35	81
cattle	14:75561055-75561584	MSTRG.95710 (sheep)	536	94.03	65
cattle	14:76183420-76183964	MSTRG.95734 (sheep)	545	89.17	58
cattle	14:76213220-76213735	MSTRG.95742 (sheep)	516	92.44	54
cattle	14:76214029-76215228	MSTRG.95743 (sheep)	1220	89.75	46
cattle	15:7368748-7369424	MSTRG.25928 (sheep)	684	80.99	22
cattle	15:7384527-7385035	MSTRG.25923 (sheep)	510	93.92	65
cattle	15:7409264-7409541	MSTRG.25931 (sheep)	278	95.68	57
cattle	15:7420989-7421913	MSTRG.25924 (sheep)	963	45.9	35
cattle	15:18586161-18588479	MSTRG.26303 (sheep)	2430	32.67	21
cattle	15:24300143-24301660	MSTRG.26502 (sheep)	1527	92.6	99
cattle	15:24407833-24408740	MSTRG.26512 (sheep)	912	63.16	46
cattle	15:24442825-24443637	MSTRG.26517 (sheep)	843	53.5	62
cattle	15:24465364-24466006	MSTRG.26524 (sheep)	643	95.96	110
cattle	15:24475626-24476203	MSTRG.26529 (sheep)	578	87.72	93
cattle	15:24477378-24478008	MSTRG.26530 (sheep)	638	92.01	86
cattle	15:24512930-24513217	MSTRG.26541 (sheep)	289	88.24	35
cattle	15:25306168-25306481	MSTRG.26598 (sheep)	318	88.99	53
cattle	15:25307333-25307845	MSTRG.26599 (sheep)	517	92.46	60
cattle	15:25314962-25315582	MSTRG.26602 (sheep)	628	94.75	87
cattle	15:25373331-25374058	MSTRG.26604 (sheep)	743	88.16	70
cattle	15:25385226-25385982	MSTRG.26614 (sheep)	764	94.63	79
cattle	15:28219651-28221092	MSTRG.26699 (sheep)	1466	92.29	66
cattle	15:30101465-30104332	MSTRG.26744 (sheep)	2903	91.8	109
cattle	15:30105080-30107202	MSTRG.26745 (sheep)	2137	93.68	98
cattle	15:34132279-34133289	MSTRG.26927 (sheep)	1011	95.45	84
cattle	15:44775786-44776725	MSTRG.27329 (sheep)	994	76.26	78
cattle	15:44825281-44826129	MSTRG.27319 (sheep)	850	52.35	75
cattle	15:44920106-44920409	MSTRG.27334 (sheep)	304	95.07	47
cattle	15:45123497-45124158	MSTRG.27349 (sheep)	745	83.09	81
cattle	15:45126606-45127260	MSTRG.27350 (sheep)	661	92.89	63
cattle	15:53644322-53646254	MSTRG.27749 (sheep)	2008	89.14	127
cattle	15:53652337-53653217	MSTRG.27750 (sheep)	990	82.93	127
cattle	15:53653817-53654524	MSTRG.27751 (sheep)	728	93.13	68
cattle	15:53660436-53660838	MSTRG.27755 (sheep)	434	70.97	25
cattle	15:63497859-63498250	MSTRG.28149 (sheep)	398	65.58	42
cattle	15:65425957-65426306	MSTRG.28175 (sheep)	383	40.73	25
cattle	15:66077778-66079136	MSTRG.28240 (sheep)	1372	55.25	50
cattle	15:66112865-66113471	MSTRG.28242 (sheep)	608	93.42	47
cattle	15:66746074-66746989	MSTRG.28260 (sheep)	917	93.57	77
cattle	15:66749489-66750727	MSTRG.28261 (sheep)	1247	79.15	71
cattle	15:76225118-76225745	MSTRG.28594 (sheep)	629	93.16	94
cattle	15:76364990-76365787	MSTRG.28601 (sheep)	802	94.14	53
cattle	15:76465763-76466316	MSTRG.28612 (sheep)	559	52.24	65
cattle	15:77197005-77197752	MSTRG.28622 (sheep)	773	75.03	44
cattle	15:84505679-84508332	MSTRG.28957 (sheep)	2940	82.07	73
cattle	16:812142-813051	MSTRG.15887 (goat)	945	47.09	36
cattle	16:1765908-1767223	MSTRG.15903 (goat)	1377	41.98	36
cattle	16:2734409-2736641	MSTRG.15926 (goat)	2310	81.3	79
cattle	16:2735892-2736452	MSTRG.16182 (sheep)	626	68.53	60
cattle	16:2758707-2759300	MSTRG.16181 (sheep)	655	63.97	52
cattle	16:2759553-2760334	MSTRG.15928 (goat)	802	87.91	80
cattle	16:3277638-3281948	MSTRG.16211 (sheep)	4394	56.96	68
cattle	16:3287206-3287748	MSTRG.16213 (sheep)	544	93.75	91
cattle	16:3419438-3420221	MSTRG.15947 (goat)	804	55.72	62
cattle	16:3509683-3512335	MSTRG.16221 (sheep)	2685	91.43	184
cattle	16:4257919-4258733	MSTRG.16263 (sheep)	943	48.04	108
cattle	16:13349835-13350113	MSTRG.16713 (sheep)	281	81.85	31
cattle	16:13464955-13465870	MSTRG.16721 (sheep)	917	69.03	47
cattle	16:13703003-13704240	MSTRG.16730 (sheep)	1316	49.7	57
cattle	16:24236771-24237324	MSTRG.16049 (goat)	565	46.19	42
cattle	16:30115718-30116655	MSTRG.17420 (sheep)	942	91.51	77
cattle	16:33230614-33231382	MSTRG.17526 (sheep)	769	94.28	56
cattle	16:35795873-35796890	MSTRG.16141 (goat)	1026	85.96	91
cattle	16:37944384-37945176	MSTRG.16173 (goat)	799	92.62	51
cattle	16:39993020-39994362	MSTRG.17785 (sheep)	1346	71.47	56
cattle	16:39995347-39996218	MSTRG.17787 (sheep)	881	52.44	50
cattle	16:42558392-42559190	MSTRG.17858 (sheep)	812	88.79	69
cattle	16:42588890-42590069	MSTRG.16219 (goat)	1187	94.27	97
cattle	16:43456398-43456972	MSTRG.16237 (goat)	581	91.74	56
cattle	16:51286046-51287552	MSTRG.18102 (sheep)	1579	72.39	53
cattle	16:51438326-51438710	MSTRG.18104 (sheep)	395	88.61	102
cattle	16:56343867-56344565	MSTRG.16439 (goat)	727	34.11	74
cattle	16:61333256-61334076	MSTRG.18413 (sheep)	837	88.05	78
cattle	16:61335296-61336289	MSTRG.18414 (sheep)	997	90.87	39
cattle	16:61378872-61379643	MSTRG.18402 (sheep)	780	93.59	78
cattle	16:61453120-61453955	MSTRG.18407 (sheep)	891	68.01	88
cattle	16:61493998-61494345	MSTRG.18406 (sheep)	348	95.69	78
cattle	16:65542977-65544765	MSTRG.16520 (goat)	1814	93.22	129
cattle	16:69165955-69166765	MSTRG.18695 (sheep)	817	76.5	46
cattle	16:69243386-69243741	MSTRG.16544 (goat)	369	85.37	58
cattle	16:69273104-69273894	MSTRG.16546 (goat)	799	91.61	80
cattle	16:69357408-69358020	MSTRG.18704 (sheep)	614	71.01	52
cattle	16:69770044-69770923	MSTRG.18638 (sheep)	892	91.59	86
cattle	16:69785195-69786131	MSTRG.18642 (sheep)	953	90.14	60
cattle	16:69801199-69801735	MSTRG.18650 (sheep)	541	92.98	68
cattle	16:69802660-69803319	MSTRG.18652 (sheep)	672	91.82	40
cattle	16:70542603-70544007	MSTRG.16554 (goat)	1792	72.88	92
cattle	16:72762094-72764358	MSTRG.16574 (goat)	2270	68.06	95
cattle	16:72890121-72890817	MSTRG.18901 (sheep)	706	83.14	82
cattle	16:73790080-73791086	MSTRG.18933 (sheep)	1033	57.02	64
cattle	16:75395175-75395769	MSTRG.16614 (goat)	618	53.88	43
cattle	16:77999169-78001073	MSTRG.16649 (goat)	1924	66.68	53
cattle	16:78043051-78043921	MSTRG.16651 (goat)	910	84.73	54
cattle	16:79389552-79391265	MSTRG.16657 (goat)	1715	66.41	78
cattle	16:81464033-81466631	MSTRG.19214 (sheep)	2700	72.67	74
cattle	16:81541527-81543371	MSTRG.19222 (sheep)	1868	84.9	55
cattle	17:541690-542139	MSTRG.17406 (goat)	463	65.87	72
cattle	17:1986380-1987872	MSTRG.31597 (sheep)	1506	76.76	62
cattle	17:2442736-2443290	MSTRG.31617 (sheep)	555	93.87	53
cattle	17:4655757-4656646	MSTRG.31708 (sheep)	899	58.84	38
cattle	17:41479205-41480930	MSTRG.32913 (sheep)	1771	41.9	56
cattle	17:41487045-41489364	MSTRG.32918 (sheep)	2391	37.52	21
cattle	17:44883929-44884533	MSTRG.33018 (sheep)	617	84.28	135
cattle	17:47721130-47721748	MSTRG.33131 (sheep)	622	94.05	74
cattle	17:56448244-56448815	MSTRG.33302 (sheep)	585	91.11	49
cattle	17:59473857-59474405	MSTRG.33386 (sheep)	549	97.63	168
cattle	17:63127925-63128587	MSTRG.33484 (sheep)	776	65.08	91
cattle	17:66072961-66073540	MSTRG.33644 (sheep)	580	96.55	115
cattle	17:67597361-67598903	MSTRG.33701 (sheep)	1596	90.29	105
cattle	17:68012659-68013510	MSTRG.33706 (sheep)	903	58.8	43
cattle	17:68227221-68227885	MSTRG.33744 (sheep)	677	89.22	62
cattle	17:68231149-68232001	MSTRG.33747 (sheep)	857	92.07	54
cattle	17:70728107-70728928	MSTRG.33803 (sheep)	918	81.7	55
cattle	17:74790284-74791357	MSTRG.27767 (goat)	1099	72.79	56
cattle	18:2243533-2244195	MSTRG.22462 (sheep)	671	89.27	72
cattle	18:2244703-2244959	MSTRG.22463 (sheep)	265	66.04	30
cattle	18:12022331-12023572	MSTRG.17562 (goat)	1300	52.08	44
cattle	18:12179199-12180605	MSTRG.17571 (goat)	1453	54.51	43
cattle	18:12187196-12187671	MSTRG.17572 (goat)	504	89.68	50
cattle	18:13320189-13320720	MSTRG.17595 (goat)	533	96.44	77
cattle	18:13380601-13381375	MSTRG.17588 (goat)	795	90.82	58
cattle	18:13387698-13389444	MSTRG.17589 (goat)	1887	56.86	45
cattle	18:14178241-14180757	MSTRG.17609 (goat)	2517	88.6	253
cattle	18:18894141-18895349	MSTRG.23189 (sheep)	1210	38.18	74
cattle	18:19150643-19151913	MSTRG.23194 (sheep)	1398	60.01	112
cattle	18:23827736-23828353	MSTRG.17717 (goat)	651	84.18	57
cattle	18:24283348-24285774	MSTRG.17735 (goat)	2447	93.26	87
cattle	18:25377618-25378479	MSTRG.23338 (sheep)	876	91.67	79
cattle	18:25385640-25387873	MSTRG.23341 (sheep)	2240	36.96	63
cattle	18:25478422-25481669	MSTRG.23348 (sheep)	3276	92.67	135
cattle	18:25564892-25565608	MSTRG.23385 (sheep)	732	93.85	101
cattle	18:25858945-25860628	MSTRG.17780 (goat)	1729	51.71	68
cattle	18:25860998-25861718	MSTRG.23409 (sheep)	722	92.66	46
cattle	18:25862873-25864011	MSTRG.23410 (sheep)	1140	95.44	117
cattle	18:25866461-25867261	MSTRG.23411 (sheep)	813	91.64	58
cattle	18:25979182-25979772	MSTRG.23414 (sheep)	592	92.57	86
cattle	18:25980531-25981241	MSTRG.23415 (sheep)	728	88.87	62
cattle	18:26097432-26098434	MSTRG.17782 (goat)	1112	63.4	61
cattle	18:26299119-26299898	MSTRG.17799 (goat)	781	94.62	187
cattle	18:26301010-26302755	MSTRG.17800 (goat)	1772	92.89	95
cattle	18:26341410-26348393	MSTRG.23437 (sheep)	7084	90.61	137
cattle	18:26349101-26353610	MSTRG.23798 (sheep)	4647	83.54	121
cattle	18:26358226-26358848	MSTRG.23800 (sheep)	628	92.04	47
cattle	18:34815409-34816185	MSTRG.23894 (sheep)	814	72.48	54
cattle	18:34817150-34817998	MSTRG.23895 (sheep)	849	95.76	125
cattle	18:35506520-35507386	MSTRG.24151 (sheep)	873	94.04	80
cattle	18:35941142-35945622	MSTRG.17864 (goat)	4643	37.99	79
cattle	18:35950653-35951706	MSTRG.17865 (goat)	1058	93.86	68
cattle	18:36713377-36713619	MSTRG.23929 (sheep)	245	84.08	54
cattle	18:36750343-36751747	MSTRG.23962 (sheep)	1414	93.21	142
cattle	18:39906484-39907145	MSTRG.17927 (goat)	752	85.51	135
cattle	18:40779439-40780318	MSTRG.24113 (sheep)	885	94.01	118
cattle	18:43196862-43205245	HICLINC373 (human)	9148	44.85	68
cattle	18:44452337-44453564	MSTRG.24286 (sheep)	1242	90.34	77
cattle	18:44476142-44481171	MSTRG.24288 (sheep)	5237	87.72	111
cattle	18:44486419-44487494	MSTRG.17970 (goat)	1088	49.63	94
cattle	18:44534678-44536440	MSTRG.24296 (sheep)	1772	27.26	91
cattle	18:44745386-44746030	MSTRG.24311 (sheep)	647	96.91	108
cattle	18:46810880-46811764	MSTRG.18057 (goat)	889	92.91	80
cattle	18:46811771-46812706	MSTRG.24440 (sheep)	938	95.84	79
cattle	18:49172802-49173383	MSTRG.24598 (sheep)	583	88.68	90
cattle	18:50032934-50034359	MSTRG.24639 (sheep)	1431	92.1	106
cattle	18:52372849-52373645	MSTRG.18279 (goat)	836	51.67	103
cattle	18:53473155-53473620	MSTRG.18328 (goat)	466	65.24	52
cattle	18:53476024-53477458	MSTRG.18329 (goat)	1469	72.29	41
cattle	18:53865743-53868695	MSTRG.18348 (goat)	3008	48.94	119
cattle	18:53900742-53902509	MSTRG.18351 (goat)	1773	72.87	128
cattle	18:54330667-54331241	MSTRG.18377 (goat)	577	61.01	59
cattle	18:54362654-54363271	MSTRG.24929 (sheep)	619	87.4	55
cattle	18:54373762-54374062	MSTRG.24932 (sheep)	306	62.09	67
cattle	18:54382436-54383183	MSTRG.24937 (sheep)	748	95.32	83
cattle	18:54383644-54384577	MSTRG.24938 (sheep)	934	96.36	128
cattle	18:54515726-54516495	MSTRG.24942 (sheep)	790	94.18	104
cattle	18:54588158-54589548	MSTRG.18387 (goat)	1450	70.55	165
cattle	18:54692268-54693137	MSTRG.24953 (sheep)	982	42.26	94
cattle	18:54767546-54768167	MSTRG.18393 (goat)	622	91.96	48
cattle	18:54983180-54983857	MSTRG.18400 (goat)	678	94.99	83
cattle	18:56671937-56672747	MSTRG.18496 (goat)	825	63.52	58
cattle	19:8010325-8011233	MSTRG.13608 (sheep)	921	88.17	77
cattle	19:9095579-9096096	MSTRG.13627 (sheep)	527	91.46	58
cattle	19:9097967-9099817	MSTRG.18909 (goat)	1851	51.81	108
cattle	19:9098077-9099642	MSTRG.13628 (sheep)	1566	43.81	107
cattle	19:11286571-11287258	MSTRG.18954 (goat)	690	82.75	164
cattle	19:14275786-14276915	MSTRG.13815 (sheep)	1130	42.12	54
cattle	19:14798239-14798750	MSTRG.13849 (sheep)	514	95.33	56
cattle	19:20324878-20325964	MSTRG.14077 (sheep)	1096	89.23	74
cattle	19:20326388-20326952	MSTRG.14078 (sheep)	945	55.98	78
cattle	19:20327359-20329489	MSTRG.14079 (sheep)	2232	73.75	68
cattle	19:20528106-20531159	MSTRG.14059 (sheep)	3082	85.53	90
cattle	19:24197388-24200260	MSTRG.14224 (sheep)	3063	88.87	176
cattle	19:25690216-25691007	MSTRG.19224 (goat)	854	42.97	37
cattle	19:25737115-25737617	MSTRG.14319 (sheep)	513	54.39	38
cattle	19:26560637-26561953	MSTRG.14288 (sheep)	1356	70.35	44
cattle	19:26993863-26994583	MSTRG.14338 (sheep)	725	93.93	93
cattle	19:27218208-27218992	MSTRG.14371 (sheep)	817	62.42	53
cattle	19:29606030-29606704	MSTRG.14504 (sheep)	675	93.33	63
cattle	19:33507724-33508421	MSTRG.14636 (sheep)	701	95.15	85
cattle	19:33509659-33510163	MSTRG.14638 (sheep)	526	90.11	71
cattle	19:34469368-34471546	MSTRG.19435 (goat)	2201	79.28	56
cattle	19:34700416-34701503	MSTRG.14684 (sheep)	1092	79.12	91
cattle	19:34903287-34903590	MSTRG.19455 (goat)	309	60.84	22
cattle	19:35359989-35363443	MSTRG.19478 (goat)	3499	77.48	98
cattle	19:35664542-35665075	MSTRG.19485 (goat)	563	87.21	57
cattle	19:35839367-35840650	MSTRG.14744 (sheep)	1314	87.52	110
cattle	19:36724838-36725333	MSTRG.19521 (goat)	500	45.6	63
cattle	19:37972647-37973821	MSTRG.14844 (sheep)	1180	92.37	63
cattle	19:38004859-38005791	MSTRG.14847 (sheep)	978	88.24	55
cattle	19:38010751-38012128	MSTRG.14848 (sheep)	1380	94.28	86
cattle	19:38017456-38018765	MSTRG.14849 (sheep)	1326	70.36	84
cattle	19:39312748-39315052	MSTRG.19597 (goat)	2321	29.08	103
cattle	19:39698838-39700786	MSTRG.14943 (sheep)	1960	93.16	102
cattle	19:40938411-40939947	MSTRG.19648 (goat)	1580	73.73	83
cattle	19:41108579-41109396	MSTRG.15020 (sheep)	831	94.34	81
cattle	19:41205601-41206194	MSTRG.15046 (sheep)	625	68.8	200
cattle	19:41478768-41479727	MSTRG.15031 (sheep)	967	73.73	65
cattle	19:41686354-41686725	MSTRG.15057 (sheep)	372	77.96	94
cattle	19:44150509-44151006	MSTRG.15173 (sheep)	500	96	113
cattle	19:44277030-44277761	MSTRG.15176 (sheep)	737	92.81	74
cattle	19:44936462-44936659	MSTRG.19864 (goat)	211	83.41	48
cattle	19:44996957-44998317	MSTRG.19867 (goat)	1400	92.14	165
cattle	19:45068753-45069603	MSTRG.19873 (goat)	1027	70.01	79
cattle	19:45140504-45141197	MSTRG.15253 (sheep)	709	90.41	59
cattle	19:45462616-45462900	MSTRG.19885 (goat)	302	77.81	38
cattle	19:51174810-51175766	MSTRG.15465 (sheep)	969	87.2	85
cattle	19:51174810-51175425	MSTRG.19989 (goat)	620	91.77	40
cattle	19:51414265-51415625	MSTRG.15490 (sheep)	1373	65.84	83
cattle	19:51656269-51656785	MSTRG.15514 (sheep)	527	92.98	64
cattle	19:51863518-51864993	MSTRG.15532 (sheep)	1509	79.46	56
cattle	19:51866068-51867946	MSTRG.15533 (sheep)	1900	75.26	98
cattle	19:52102459-52103082	MSTRG.20042 (goat)	631	83.84	43
cattle	19:52154550-52157306	MSTRG.20043 (goat)	2814	89.73	59
cattle	19:52264431-52265570	MSTRG.15598 (sheep)	1146	94.24	108
cattle	19:52269226-52272274	MSTRG.15601 (sheep)	3063	85.11	137
cattle	19:53355266-53359835	MSTRG.20062 (goat)	4670	80.79	219
cattle	19:54053400-54054762	MSTRG.20074 (goat)	1379	93.18	70
cattle	19:54617209-54618106	MSTRG.20100 (goat)	917	45.91	50
cattle	19:55457596-55459435	MSTRG.15652 (sheep)	1910	77.49	105
cattle	19:55984240-55988208	MSTRG.20131 (goat)	3997	60.82	98
cattle	19:55988341-55990162	MSTRG.20132 (goat)	1864	65.18	85
cattle	19:56178025-56178878	MSTRG.15704 (sheep)	873	91.75	93
cattle	19:56182649-56183931	MSTRG.15706 (sheep)	1291	89.93	57
cattle	19:56183553-56184761	MSTRG.15705 (sheep)	1274	66.41	102
cattle	19:56218378-56219059	MSTRG.20142 (goat)	745	68.46	49
cattle	19:57161948-57163081	MSTRG.15769 (sheep)	1143	54.24	60
cattle	19:57755583-57756427	MSTRG.15835 (sheep)	871	84.27	56
cattle	19:61203957-61206655	MSTRG.20240 (goat)	2725	92.88	86
cattle	19:61399364-61401617	MSTRG.15961 (sheep)	2290	91.05	102
cattle	19:61686920-61687201	MSTRG.15968 (sheep)	289	66.09	31
cattle	19:62668524-62669205	MSTRG.15972 (sheep)	684	91.52	40
cattle	19:62805830-62806256	MSTRG.15986 (sheep)	438	84.25	36
cattle	19:62806684-62807332	MSTRG.15987 (sheep)	649	91.37	75
cattle	20:2562049-2562555	MSTRG.29092 (sheep)	528	69.13	48
cattle	20:4378999-4380398	MSTRG.20349 (goat)	1450	41.66	43
cattle	20:4417867-4420440	MSTRG.20351 (goat)	2610	46.28	49
cattle	20:9923904-9926669	MSTRG.29389 (sheep)	2782	41.73	54
cattle	20:25288298-25289211	MSTRG.29945 (sheep)	916	45.31	63
cattle	20:32206968-32207648	MSTRG.30131 (sheep)	690	58.41	73
cattle	20:32406763-32407355	MSTRG.30146 (sheep)	595	89.24	79
cattle	20:39911263-39912078	MSTRG.30350 (sheep)	835	55.45	55
cattle	20:40686302-40687384	MSTRG.20633 (goat)	1095	77.81	100
cattle	20:40734002-40734749	MSTRG.20634 (goat)	762	64.96	54
cattle	20:62857015-62857814	MSTRG.20687 (goat)	808	91.71	96
cattle	20:62870232-62871434	MSTRG.31208 (sheep)	1209	70.8	100
cattle	20:62871488-62872535	MSTRG.31209 (sheep)	1238	55.74	40
cattle	20:62881454-62882136	MSTRG.20688 (goat)	683	94.73	80
cattle	21:21398069-21398934	MSTRG.34729 (sheep)	907	56.34	42
cattle	21:21432978-21433681	MSTRG.34735 (sheep)	709	88.86	47
cattle	21:23092220-23092803	MSTRG.34807 (sheep)	586	89.42	36
cattle	21:29498582-29500069	MSTRG.21054 (goat)	1509	78.73	89
cattle	21:30816470-30818220	MSTRG.35074 (sheep)	1765	94.28	108
cattle	21:32090303-32090816	MSTRG.21103 (goat)	620	62.58	109
cattle	21:32090337-32091048	MSTRG.21102 (goat)	854	48.83	36
cattle	21:32596137-32598834	MSTRG.21109 (goat)	2726	93.69	202
cattle	21:32692466-32694137	MSTRG.21110 (goat)	1705	89.5	65
cattle	21:32764525-32765247	MSTRG.35135 (sheep)	724	91.44	57
cattle	21:34003920-34004428	MSTRG.35168 (sheep)	544	88.42	51
cattle	21:34952925-34953493	MSTRG.35219 (sheep)	577	93.76	73
cattle	21:35041444-35042091	MSTRG.35226 (sheep)	648	78.55	64
cattle	21:47279024-47279523	MSTRG.21259 (goat)	501	95.61	97
cattle	21:48221819-48223982	MSTRG.21266 (goat)	2164	57.49	113
cattle	21:48473894-48475336	MSTRG.21270 (goat)	1451	73.05	86
cattle	21:57954777-57957207	MSTRG.21339 (goat)	2462	91.31	90
cattle	21:58009698-58015161	LGAT107 (human)	5988	40.87	20
cattle	21:58130249-58132755	MSTRG.21342 (goat)	2587	40.32	43
cattle	21:68605244-68606704	MSTRG.36752 (sheep)	1475	89.15	47
cattle	21:68636705-68637373	MSTRG.36747 (sheep)	684	91.81	48
cattle	22:6949301-6952054	MSTRG.37141 (sheep)	2770	38.63	42
cattle	22:7360419-7361705	MSTRG.21613 (goat)	1379	58.74	57
cattle	22:10376620-10379769	MSTRG.21632 (goat)	3182	90.32	86
cattle	22:10728891-10729617	MSTRG.37312 (sheep)	729	89.16	60
cattle	22:10731277-10731759	MSTRG.37311 (sheep)	494	50.2	63
cattle	22:10748511-10749439	MSTRG.37309 (sheep)	951	91.69	71
cattle	22:10760759-10761569	MSTRG.37331 (sheep)	824	91.38	81
cattle	22:10762666-10763588	MSTRG.37332 (sheep)	925	92.11	76
cattle	22:10766927-10767465	MSTRG.37334 (sheep)	540	93.7	50
cattle	22:10794646-10795343	MSTRG.37341 (sheep)	701	88.16	105
cattle	22:10943614-10944575	MSTRG.37353 (sheep)	965	95.44	110
cattle	22:11977890-11979335	MSTRG.37383 (sheep)	1492	64.48	91
cattle	22:12013107-12014369	MSTRG.37384 (sheep)	1280	80.55	61
cattle	22:12544961-12545502	MSTRG.21669 (goat)	568	67.25	101
cattle	22:15322296-15324546	MSTRG.21704 (goat)	2265	92.19	80
cattle	22:15440203-15442640	MSTRG.37489 (sheep)	2443	24.15	45
cattle	22:16513014-16513597	MSTRG.37562 (sheep)	671	46.94	28
cattle	22:17329081-17329817	MSTRG.37708 (sheep)	747	93.71	78
cattle	22:17345688-17346193	MSTRG.37709 (sheep)	518	68.34	55
cattle	22:18109905-18111181	MSTRG.37608 (sheep)	1331	49.36	52
cattle	22:21458514-21459048	MSTRG.37724 (sheep)	535	96.45	90
cattle	22:23136009-23136244	MSTRG.21782 (goat)	239	76.15	59
cattle	22:23210774-23211686	MSTRG.21783 (goat)	920	40	48
cattle	22:44148312-44148877	MSTRG.21875 (goat)	566	93.11	158
cattle	22:44149733-44150417	MSTRG.38330 (sheep)	691	87.55	69
cattle	22:44176036-44177325	MSTRG.21878 (goat)	1326	92.08	81
cattle	22:48289342-48291766	MSTRG.21902 (goat)	2428	40.28	91
cattle	22:48997230-48997739	MSTRG.38419 (sheep)	510	93.73	102
cattle	22:50907864-50908415	MSTRG.38541 (sheep)	561	92.69	81
cattle	22:52962034-52963106	MSTRG.38529 (sheep)	1075	76.19	56
cattle	22:53694982-53695754	MSTRG.38673 (sheep)	773	93.79	77
cattle	22:53705688-53706298	MSTRG.38677 (sheep)	626	92.49	80
cattle	22:54122665-54123779	MSTRG.38583 (sheep)	1133	81.29	104
cattle	22:54951335-54951974	MSTRG.38624 (sheep)	649	87.83	75
cattle	22:58314308-58315812	MSTRG.38761 (sheep)	1528	64.92	60
cattle	22:58896737-58903082	MSTRG.22166 (goat)	6532	85.3	54
cattle	22:58981816-58983268	MSTRG.22167 (goat)	1509	78.53	54
cattle	22:59266601-59268204	MSTRG.22178 (goat)	1616	87	76
cattle	22:60950554-60951636	MSTRG.22222 (goat)	1104	81.52	75
cattle	22:61060145-61062455	MSTRG.22225 (goat)	2314	35.13	54
cattle	23:4659816-4660034	MSTRG.48797 (sheep)	219	94.52	65
cattle	23:4915019-4916364	MSTRG.48802 (sheep)	1453	69.72	51
cattle	23:8055152-8055953	MSTRG.48939 (sheep)	837	74.07	64
cattle	23:8251172-8258628	MSTRG.48964 (sheep)	7669	86.2	136
cattle	23:9123803-9127903	MSTRG.49026 (sheep)	4144	84.97	130
cattle	23:9353788-9355494	MSTRG.49032 (sheep)	1722	88.44	178
cattle	23:10133209-10133459	MSTRG.49070 (sheep)	255	89.8	53
cattle	23:14976898-14978861	MSTRG.49247 (sheep)	2089	67.45	101
cattle	23:15428481-15429617	MSTRG.49257 (sheep)	1143	88.45	67
cattle	23:15502371-15503286	MSTRG.49263 (sheep)	945	90.9	70
cattle	23:15504387-15505347	MSTRG.49264 (sheep)	961	92.72	73
cattle	23:15581971-15583475	MSTRG.49262 (sheep)	1532	81.53	87
cattle	23:16745674-16747398	MSTRG.49310 (sheep)	1747	94.33	200
cattle	23:20844752-20845523	MSTRG.49436 (sheep)	773	86.93	69
cattle	23:20852754-20853399	MSTRG.49439 (sheep)	652	94.17	95
cattle	23:23175653-23176558	MSTRG.49539 (sheep)	907	88.75	127
cattle	23:23310228-23311388	MSTRG.49543 (sheep)	1171	91.97	73
cattle	23:25064767-25065340	MSTRG.49597 (sheep)	575	93.57	121
cattle	23:25066050-25066640	MSTRG.49598 (sheep)	591	90.86	59
cattle	23:31056239-31056764	MSTRG.49835 (sheep)	536	92.16	59
cattle	23:32869158-32869403	MSTRG.17415 (goat)	413	49.64	56
cattle	23:44592034-44594213	MSTRG.50384 (sheep)	2237	84.98	51
cattle	23:44705898-44706483	MSTRG.50428 (sheep)	587	91.82	50
cattle	23:44712005-44714399	MSTRG.50429 (sheep)	2416	74.63	94
cattle	23:47883107-47883690	MSTRG.50546 (sheep)	592	90.2	56
cattle	23:50052855-50053435	MSTRG.50670 (sheep)	582	92.1	50
cattle	23:50061307-50062955	MSTRG.50675 (sheep)	1666	91.66	84
cattle	24:3651153-3651728	MSTRG.23045 (goat)	579	90.16	53
cattle	24:3835321-3835864	MSTRG.55246 (sheep)	547	49.18	44
cattle	24:4286094-4287711	MSTRG.23060 (goat)	1623	76.34	103
cattle	24:21264678-21267004	MSTRG.23099 (goat)	2416	62.04	64
cattle	24:25270743-25271234	MSTRG.23131 (goat)	497	77.46	43
cattle	24:32543947-32544398	MSTRG.23181 (goat)	478	61.51	56
cattle	24:33037689-33039350	MSTRG.56355 (sheep)	1665	84.08	87
cattle	24:39727690-39728497	MSTRG.23240 (goat)	810	95.19	102
cattle	24:41737775-41738183	MSTRG.23253 (goat)	423	67.14	35
cattle	24:42327513-42327832	MSTRG.56671 (sheep)	327	83.18	53
cattle	24:42428119-42428937	MSTRG.56661 (sheep)	827	91.9	57
cattle	24:42429286-42430323	MSTRG.56662 (sheep)	1039	72.86	83
cattle	24:42520627-42521456	MSTRG.23263 (goat)	831	51.99	35
cattle	24:44004083-44005241	MSTRG.23287 (goat)	1162	74.78	115
cattle	24:45932167-45933095	MSTRG.56750 (sheep)	939	54.1	50
cattle	24:50428350-50429187	MSTRG.23355 (goat)	860	59.53	107
cattle	24:50813126-50813867	MSTRG.56916 (sheep)	791	63.72	33
cattle	24:55002489-55003329	MSTRG.57003 (sheep)	850	88.24	64
cattle	24:62105560-62106654	MSTRG.23460 (goat)	1102	78.04	88
cattle	24:62281396-62282821	MSTRG.23463 (goat)	1431	71.84	43
cattle	25:358276-361670	AMAT65 (human)	4602	46.39	23
cattle	25:2329045-2330105	MSTRG.23596 (goat)	1063	92.57	96
cattle	25:2432067-2432747	MSTRG.57494 (sheep)	699	88.13	34
cattle	25:3473960-3478447	MSTRG.23654 (goat)	4507	69.36	128
cattle	25:4031427-4032322	MSTRG.57607 (sheep)	917	62.38	52
cattle	25:9399177-9400189	MSTRG.57716 (sheep)	1045	90.91	43
cattle	25:21174107-21174463	MSTRG.58086 (sheep)	373	69.97	33
cattle	25:21178444-21179711	MSTRG.58106 (sheep)	1304	45.86	44
cattle	25:25194270-25195343	MSTRG.58197 (sheep)	1142	75.74	85
cattle	25:25194303-25195343	MSTRG.58198 (sheep)	1173	71.95	63
cattle	25:25195403-25198000	MSTRG.58199 (sheep)	2672	62.8	149
cattle	25:25597360-25599714	MSTRG.23882 (goat)	2371	86.12	85
cattle	25:28582563-28583755	MSTRG.24009 (goat)	1234	77.71	38
cattle	25:33647475-33648457	MSTRG.58428 (sheep)	998	87.78	33
cattle	25:33647475-33648771	MSTRG.24029 (goat)	1315	89.81	46
cattle	25:33648867-33649443	MSTRG.58429 (sheep)	577	92.89	59
cattle	25:33704955-33706154	MSTRG.58454 (sheep)	1235	86.23	60
cattle	25:33706546-33708097	MSTRG.58455 (sheep)	1572	87.98	71
cattle	25:33994188-33994859	MSTRG.24040 (goat)	679	85.42	115
cattle	25:34002261-34005078	MSTRG.58441 (sheep)	2872	92.17	85
cattle	25:34088912-34090039	MSTRG.24050 (goat)	1138	92.53	69
cattle	25:34181220-34185293	MSTRG.58471 (sheep)	4113	50.89	143
cattle	25:34854076-34855030	MSTRG.58501 (sheep)	978	92.64	99
cattle	25:35144410-35145029	MSTRG.24120 (goat)	643	81.18	34
cattle	25:36000878-36003160	MSTRG.24129 (goat)	2326	53.44	76
cattle	25:36005351-36007790	MSTRG.24130 (goat)	2462	89.2	95
cattle	25:36029672-36032327	MSTRG.24131 (goat)	2741	69.72	94
cattle	25:36048824-36050290	MSTRG.24134 (goat)	1481	93.25	153
cattle	25:36344226-36346508	MSTRG.24148 (goat)	2316	93.26	139
cattle	25:36345183-36346448	MSTRG.58584 (sheep)	1268	94.56	155
cattle	25:37897757-37898271	MSTRG.58669 (sheep)	526	87.07	44
cattle	25:37964604-37966183	MSTRG.24220 (goat)	1599	90.12	56
cattle	25:38109138-38110129	MSTRG.58679 (sheep)	994	93.26	62
cattle	25:38159842-38161261	MSTRG.24225 (goat)	1440	84.58	56
cattle	25:38619238-38620473	MSTRG.24240 (goat)	1244	93.41	152
cattle	25:39420840-39424278	MSTRG.58763 (sheep)	3678	38.88	62
cattle	25:39421066-39421789	MSTRG.58761 (sheep)	729	90.67	61
cattle	26:10803146-10803699	MSTRG.53353 (sheep)	555	95.32	76
cattle	26:20600322-20600884	MSTRG.53740 (sheep)	565	92.74	95
cattle	26:22629692-22630330	MSTRG.53824 (sheep)	641	94.85	111
cattle	26:24326389-24328402	MSTRG.53845 (sheep)	2025	92.94	72
cattle	26:34732896-34744415	BRCAT323 (human)	12920	57.1	29
cattle	26:34736540-34736894	MSTRG.54473 (sheep)	424	69.81	74
cattle	26:34739606-34740408	MSTRG.54475 (sheep)	804	56.72	78
cattle	26:37330548-37331134	MSTRG.54514 (sheep)	592	93.41	88
cattle	26:37894402-37895672	MSTRG.54557 (sheep)	1273	64.81	67
cattle	26:38173303-38173890	MSTRG.54568 (sheep)	647	87.02	69
cattle	26:38175807-38179493	MSTRG.54569 (sheep)	3718	90.53	189
cattle	26:38324952-38327950	MSTRG.54551 (sheep)	3017	79.98	107
cattle	26:38329453-38330009	MSTRG.54552 (sheep)	557	93.9	115
cattle	26:38386959-38387322	MSTRG.54549 (sheep)	371	78.44	58
cattle	26:38876622-38877966	MSTRG.54597 (sheep)	1349	43.81	113
cattle	26:39100078-39100299	MSTRG.54578 (sheep)	233	87.55	33
cattle	26:39201818-39205479	MSTRG.54585 (sheep)	3756	40.1	72
cattle	26:39210280-39210829	MSTRG.54587 (sheep)	561	92.69	59
cattle	26:39211920-39212527	MSTRG.54588 (sheep)	612	88.4	117
cattle	26:39212928-39213532	MSTRG.54589 (sheep)	612	90.2	45
cattle	26:40603703-40605220	MSTRG.54679 (sheep)	1755	59.83	70
cattle	26:41051113-41051802	MSTRG.54687 (sheep)	692	94.65	100
cattle	26:41055452-41056248	MSTRG.54689 (sheep)	797	94.48	75
cattle	26:41063148-41064613	MSTRG.54693 (sheep)	1503	90.75	54
cattle	26:41100022-41100592	MSTRG.54709 (sheep)	571	93.7	59
cattle	26:41104546-41105714	MSTRG.54711 (sheep)	1184	89.27	89
cattle	26:41167369-41168158	MSTRG.54721 (sheep)	797	90.34	37
cattle	26:41187822-41189308	MSTRG.54726 (sheep)	1499	71.51	115
cattle	26:44011649-44012216	MSTRG.54774 (sheep)	624	55.61	54
cattle	26:44126599-44128125	MSTRG.54815 (sheep)	1727	82.57	175
cattle	26:44211944-44214190	LACAT140 (human)	2897	56.06	23
cattle	26:44216254-44223866	CAT1314 (human)	8840	45.44	22
cattle	26:45558077-45559066	MSTRG.54859 (sheep)	1081	65.22	105
cattle	26:45629518-45633588	MSTRG.54898 (sheep)	4102	45.44	61
cattle	26:47774288-47783735	MSTRG.54922 (sheep)	9515	86.51	88
cattle	27:13013044-13013493	MSTRG.61134 (sheep)	450	43.56	27
cattle	27:13041092-13041685	MSTRG.61140 (sheep)	600	92.67	53
cattle	27:13043177-13043757	MSTRG.61139 (sheep)	647	50.7	44
cattle	27:13352620-13353257	MSTRG.61163 (sheep)	638	94.2	45
cattle	27:13354009-13357522	MSTRG.61164 (sheep)	3607	83.45	167
cattle	27:13361737-13362522	MSTRG.61168 (sheep)	797	92.72	62
cattle	27:13739005-13740060	MSTRG.61182 (sheep)	1057	95.46	120
cattle	27:13740678-13744305	MSTRG.61183 (sheep)	3744	84	91
cattle	27:13886049-13888440	MSTRG.61186 (sheep)	2428	90.36	76
cattle	27:16682190-16682666	MSTRG.61233 (sheep)	524	85.5	46
cattle	27:16684068-16685973	MSTRG.61234 (sheep)	1928	91.55	109
cattle	27:16692241-16692775	MSTRG.61235 (sheep)	543	88.77	69
cattle	28:3677579-3679373	MSTRG.25589 (goat)	1848	77.06	80
cattle	28:9089798-9090307	MSTRG.59336 (sheep)	513	92.2	50
cattle	28:26975395-26981071	OVAT72 (human)	6808	48.46	25
cattle	28:42752542-42753063	MSTRG.60457 (sheep)	522	94.44	82
cattle	28:42822955-42824145	MSTRG.60460 (sheep)	1191	40.13	68
cattle	28:43369593-43370111	MSTRG.60475 (sheep)	579	59.76	35
cattle	28:46160638-46161380	MSTRG.60595 (sheep)	751	86.02	28
cattle	29:963703-963977	MSTRG.50983 (sheep)	275	93.82	48
cattle	29:1564947-1565497	MSTRG.50821 (sheep)	559	91.95	112
cattle	29:1592283-1593511	MSTRG.50824 (sheep)	1242	47.26	60
cattle	29:8776215-8776725	MSTRG.51104 (sheep)	513	91.62	90
cattle	29:8864410-8865170	MSTRG.25671 (goat)	764	92.28	57
cattle	29:9254076-9254781	MSTRG.51117 (sheep)	706	95.04	68
cattle	29:9491757-9492936	MSTRG.51128 (sheep)	1194	33.33	38
cattle	29:9532195-9537049	MSTRG.51129 (sheep)	4951	91.5	118
cattle	29:9535082-9536903	MSTRG.25683 (goat)	1889	90.37	85
cattle	29:26377762-26379387	MSTRG.25774 (goat)	1641	54.48	74
cattle	29:32747114-32747824	MSTRG.25825 (goat)	711	91.42	46
cattle	29:37871693-37872733	MSTRG.25900 (goat)	1052	85.36	63
cattle	29:41037859-41039226	MSTRG.25927 (goat)	1371	91.1	66
cattle	29:45011625-45012972	MSTRG.52447 (sheep)	1360	48.97	142
cattle	29:45296508-45297719	MSTRG.52474 (sheep)	1230	92.85	142
cattle	29:45853308-45855397	MSTRG.52502 (sheep)	2103	91.63	97
cattle	29:46878351-46879045	MSTRG.52569 (sheep)	695	75.83	67
cattle	29:49362838-49368039	MSTRG.26247 (goat)	5298	88.58	85
cattle	X:1028088-1028733	MSTRG.27056 (goat)	646	95.67	69
cattle	X:13627816-13643751	LSCAT191 (human)	16749	35.23	27
cattle	X:33802876-33804159	MSTRG.27237 (goat)	1296	93.9	131
cattle	X:35438797-35448277	CAT2319 (human)	10592	50.29	29
cattle	X:50938293-50938809	MSTRG.105735 (sheep)	517	95.16	96
cattle	X:57716072-57716629	MSTRG.27156 (goat)	571	90.89	71
cattle	X:57738190-57739466	MSTRG.105564 (sheep)	1308	92.97	80
cattle	X:57842987-57843434	MSTRG.105554 (sheep)	462	79	84
cattle	X:90866090-90867816	MSTRG.26506 (goat)	1749	94.63	97
goat	NC_030808.1:441608-442408	XLOC_000382 (cattle)	816	78.06	73
goat	NC_030808.1:442171-442470	XLOC_000383 (cattle)	333	78.08	54
goat	NC_030808.1:1694895-1695399	XLOC_000431 (cattle)	540	88.89	62
goat	NC_030808.1:2229997-2231174	XLOC_000441 (cattle)	1360	80.37	76
goat	NC_030808.1:2231235-2232109	XLOC_000442 (cattle)	884	94.23	99
goat	NC_030808.1:5627766-5629502	MSTRG.5113 (sheep)	1737	97.58	214
goat	NC_030808.1:7971421-7972234	MSTRG.5096 (sheep)	819	98.29	270
goat	NC_030808.1:7973175-7974001	MSTRG.5097 (sheep)	827	98.91	324
goat	NC_030808.1:20891680-20892006	XLOC_000724 (cattle)	336	91.67	52
goat	NC_030808.1:21355058-21356266	XLOC_000733 (cattle)	1214	60.79	66
goat	NC_030808.1:34178981-34179479	XLOC_000836 (cattle)	502	66.33	36
goat	NC_030808.1:34559790-34560984	XLOC_000844 (cattle)	1698	60.84	47
goat	NC_030808.1:34597959-34598757	XLOC_000839 (cattle)	799	95.12	78
goat	NC_030808.1:34700122-34700728	XLOC_000842 (cattle)	607	93.9	59
goat	NC_030808.1:34758090-34759209	XLOC_000843 (cattle)	1143	77.34	49
goat	NC_030808.1:37029675-37031899	XLOC_000875 (cattle)	2293	89.97	120
goat	NC_030808.1:45732742-45734356	XLOC_000969 (cattle)	1703	60.36	59
goat	NC_030808.1:52324133-52324705	XLOC_001010 (cattle)	579	87.91	55
goat	NC_030808.1:52326036-52326331	XLOC_001011 (cattle)	299	87.96	63
goat	NC_030808.1:52587371-52589092	XLOC_001022 (cattle)	1765	90.82	114
goat	NC_030808.1:52596377-52597273	XLOC_001024 (cattle)	901	96.23	122
goat	NC_030808.1:52600535-52602895	XLOC_001025 (cattle)	2361	85.81	128
goat	NC_030808.1:56841513-56841767	XLOC_001091 (cattle)	255	93.33	48
goat	NC_030808.1:56842876-56844658	XLOC_001092 (cattle)	1797	78.52	96
goat	NC_030808.1:57117640-57118996	XLOC_001103 (cattle)	1394	88.81	89
goat	NC_030808.1:64739728-64740628	XLOC_001278 (cattle)	912	93.2	80
goat	NC_030808.1:64762639-64764208	XLOC_001281 (cattle)	1599	90.81	73
goat	NC_030808.1:64984782-64986800	MSTRG.7040 (sheep)	2019	58.79	216
goat	NC_030808.1:65618648-65619973	XLOC_001300 (cattle)	1332	93.32	84
goat	NC_030808.1:65730429-65731250	XLOC_001302 (cattle)	823	77.04	83
goat	NC_030808.1:65737652-65738105	XLOC_001308 (cattle)	458	96.51	99
goat	NC_030808.1:66662650-66663684	XLOC_001345 (cattle)	1038	92.77	64
goat	NC_030808.1:67407240-67407508	XLOC_001367 (cattle)	269	94.05	73
goat	NC_030808.1:67409191-67409439	XLOC_001368 (cattle)	249	93.57	37
goat	NC_030808.1:67428636-67428864	XLOC_001375 (cattle)	229	94.32	35
goat	NC_030808.1:69437080-69437313	XLOC_001398 (cattle)	234	91.03	35
goat	NC_030808.1:69438384-69439351	XLOC_001399 (cattle)	977	93.04	59
goat	NC_030808.1:69650963-69652232	XLOC_001403 (cattle)	1287	90.83	74
goat	NC_030808.1:69713438-69714440	MSTRG.7142 (sheep)	1003	97.11	165
goat	NC_030808.1:70889499-70890257	XLOC_001445 (cattle)	781	90.91	74
goat	NC_030808.1:73062477-73064098	XLOC_001483 (cattle)	1710	70.7	99
goat	NC_030808.1:73064904-73066581	XLOC_001485 (cattle)	1763	40.5	41
goat	NC_030808.1:73088840-73091333	XLOC_001486 (cattle)	2549	92.23	74
goat	NC_030808.1:74235752-74236578	MSTRG.7307 (sheep)	827	98.07	125
goat	NC_030808.1:75879961-75880669	XLOC_001528 (cattle)	740	77.03	47
goat	NC_030808.1:76072299-76072683	MSTRG.7333 (sheep)	388	59.28	110
goat	NC_030808.1:76075204-76075788	MSTRG.7336 (sheep)	585	98.8	163
goat	NC_030808.1:76111753-76112320	MSTRG.7348 (sheep)	569	98.95	316
goat	NC_030808.1:76610391-76610940	MSTRG.7378 (sheep)	550	95.64	91
goat	NC_030808.1:80433153-80433460	MSTRG.7465 (sheep)	309	93.53	117
goat	NC_030808.1:80532905-80533391	MSTRG.7488 (sheep)	536	77.43	121
goat	NC_030808.1:80546347-80547073	MSTRG.7489 (sheep)	734	96.59	139
goat	NC_030808.1:80778241-80780206	XLOC_001611 (cattle)	1974	93.62	140
goat	NC_030808.1:80780983-80782305	XLOC_001612 (cattle)	1337	92.45	79
goat	NC_030808.1:82682253-82682843	XLOC_001645 (cattle)	597	93.3	71
goat	NC_030808.1:83791029-83791346	XLOC_001668 (cattle)	327	89.3	44
goat	NC_030808.1:87423047-87423568	XLOC_001702 (cattle)	529	45.18	58
goat	NC_030808.1:94574671-94574975	XLOC_001829 (cattle)	305	91.8	46
goat	NC_030808.1:94598957-94599713	XLOC_001832 (cattle)	763	93.32	50
goat	NC_030808.1:96522249-96523502	MSTRG.8047 (sheep)	1254	98.48	275
goat	NC_030808.1:99899021-99899557	MSTRG.8114 (sheep)	572	88.29	52
goat	NC_030808.1:100437314-100437800	MSTRG.8142 (sheep)	505	93.07	74
goat	NC_030808.1:100612296-100612885	MSTRG.8165 (sheep)	590	97.29	83
goat	NC_030808.1:100669955-100670256	MSTRG.8178 (sheep)	303	97.36	87
goat	NC_030808.1:100902524-100903563	MSTRG.8184 (sheep)	1041	96.35	140
goat	NC_030808.1:105674179-105675206	MSTRG.8360 (sheep)	1055	85.02	123
goat	NC_030808.1:105854100-105854752	MSTRG.8371 (sheep)	653	98.47	156
goat	NC_030808.1:108299694-108299982	XLOC_002021 (cattle)	299	91.3	41
goat	NC_030808.1:108512495-108513921	XLOC_002026 (cattle)	1437	96.38	151
goat	NC_030808.1:113014050-113014363	XLOC_002121 (cattle)	324	85.49	44
goat	NC_030808.1:117189121-117190299	XLOC_002167 (cattle)	1199	94.08	111
goat	NC_030808.1:117300842-117301931	XLOC_002170 (cattle)	1092	96.52	175
goat	NC_030808.1:117317992-117318271	XLOC_002173 (cattle)	280	97.14	71
goat	NC_030808.1:117332108-117332958	XLOC_002174 (cattle)	851	94.24	100
goat	NC_030808.1:118013792-118014150	XLOC_002189 (cattle)	385	63.38	33
goat	NC_030808.1:118023123-118024210	MSTRG.8734 (sheep)	1089	97.61	289
goat	NC_030808.1:118050894-118051374	XLOC_002191 (cattle)	489	92.02	57
goat	NC_030808.1:118052368-118052670	XLOC_002192 (cattle)	310	94.84	70
goat	NC_030808.1:118057556-118058123	MSTRG.8740 (sheep)	569	97.89	148
goat	NC_030808.1:118060225-118060974	XLOC_002194 (cattle)	772	84.59	88
goat	NC_030808.1:118228796-118230365	MSTRG.8742 (sheep)	1573	97.97	273
goat	NC_030808.1:118259765-118261107	MSTRG.8744 (sheep)	1348	97.85	337
goat	NC_030808.1:118776636-118776929	XLOC_002214 (cattle)	296	96.28	96
goat	NC_030808.1:125345785-125346456	XLOC_002316 (cattle)	674	94.21	62
goat	NC_030808.1:125359347-125359719	XLOC_002317 (cattle)	373	94.1	64
goat	NC_030808.1:125427912-125428786	MSTRG.9066 (sheep)	875	97.14	127
goat	NC_030808.1:125478002-125479385	MSTRG.9075 (sheep)	1384	98.48	365
goat	NC_030808.1:125595075-125595486	XLOC_002326 (cattle)	422	90.52	46
goat	NC_030808.1:125595691-125597100	XLOC_002327 (cattle)	1429	93.42	149
goat	NC_030808.1:126232106-126232311	XLOC_002336 (cattle)	206	91.75	47
goat	NC_030808.1:127194165-127194946	XLOC_002356 (cattle)	786	92.49	58
goat	NC_030808.1:127554884-127556009	XLOC_002360 (cattle)	1146	92.06	90
goat	NC_030808.1:127683030-127683726	MSTRG.9117 (sheep)	697	97.85	205
goat	NC_030808.1:129080189-129080734	MSTRG.9162 (sheep)	546	98.17	133
goat	NC_030808.1:130064615-130065238	XLOC_002377 (cattle)	627	94.9	113
goat	NC_030808.1:130068832-130069114	XLOC_002379 (cattle)	297	91.25	63
goat	NC_030808.1:130069820-130070435	XLOC_002380 (cattle)	646	65.63	68
goat	NC_030808.1:130070739-130071032	XLOC_002382 (cattle)	299	88.63	34
goat	NC_030808.1:130359030-130361083	MSTRG.9203 (sheep)	2125	80.42	144
goat	NC_030808.1:132635953-132636380	XLOC_002403 (cattle)	446	82.74	107
goat	NC_030808.1:132639900-132640541	XLOC_002406 (cattle)	664	92.17	73
goat	NC_030808.1:132639901-132640735	MSTRG.9321 (sheep)	835	94.97	177
goat	NC_030808.1:134515143-134515667	MSTRG.9362 (sheep)	526	95.44	87
goat	NC_030808.1:134766900-134767173	XLOC_002474 (cattle)	274	95.26	53
goat	NC_030808.1:134885266-134885837	MSTRG.9376 (sheep)	572	45.28	54
goat	NC_030808.1:135005604-135007108	MSTRG.9381 (sheep)	1505	98.54	337
goat	NC_030808.1:138090726-138091430	XLOC_002532 (cattle)	707	92.5	49
goat	NC_030808.1:138096631-138096912	XLOC_002535 (cattle)	283	89.4	28
goat	NC_030808.1:138097161-138097533	XLOC_002536 (cattle)	385	92.21	66
goat	NC_030808.1:138108749-138109039	XLOC_002539 (cattle)	291	93.47	50
goat	NC_030808.1:138131159-138132112	XLOC_002544 (cattle)	962	89.81	108
goat	NC_030808.1:139436079-139440476	MSTRG.9534 (sheep)	4453	75.43	311
goat	NC_030808.1:139516733-139517761	MSTRG.9537 (sheep)	1029	98.74	189
goat	NC_030808.1:142323819-142324503	XLOC_002587 (cattle)	685	90.51	56
goat	NC_030808.1:142325662-142326275	MSTRG.9635 (sheep)	618	96.12	74
goat	NC_030808.1:144686029-144688674	XLOC_002618 (cattle)	2680	90.86	83
goat	NC_030808.1:144729880-144731309	XLOC_002622 (cattle)	1435	94.43	101
goat	NC_030808.1:144792875-144794713	XLOC_002625 (cattle)	1843	93.33	200
goat	NC_030808.1:144795573-144795821	XLOC_002626 (cattle)	282	84.04	65
goat	NC_030808.1:145308479-145309784	XLOC_002680 (cattle)	1310	92.44	58
goat	NC_030808.1:145694065-145694315	MSTRG.9798 (sheep)	265	81.89	156
goat	NC_030808.1:146218374-146219221	MSTRG.9806 (sheep)	853	47.13	169
goat	NC_030808.1:146450263-146452133	MSTRG.9826 (sheep)	1871	49.23	203
goat	NC_030808.1:148574837-148576027	XLOC_002748 (cattle)	1319	76.88	76
goat	NC_030808.1:152310061-152310282	XLOC_002857 (cattle)	229	80.79	49
goat	NC_030808.1:153071230-153071783	XLOC_002872 (cattle)	555	93.69	87
goat	NC_030808.1:153084325-153086568	MSTRG.10117 (sheep)	2254	79.24	152
goat	NC_030808.1:155435757-155436116	MSTRG.10234 (sheep)	361	60.66	36
goat	NC_030808.1:155445225-155446030	MSTRG.10237 (sheep)	806	97.39	185
goat	NC_030808.1:155453888-155454269	MSTRG.10238 (sheep)	387	63.57	65
goat	NC_030808.1:155623766-155624302	MSTRG.10181 (sheep)	537	95.72	110
goat	NC_030808.1:155664234-155664874	MSTRG.10187 (sheep)	641	96.88	91
goat	NC_030808.1:155726604-155726907	MSTRG.10192 (sheep)	320	82.19	66
goat	NC_030808.1:155824793-155825455	MSTRG.10201 (sheep)	663	95.48	133
goat	NC_030808.1:156697382-156698124	MSTRG.10254 (sheep)	743	34.45	91
goat	NC_030808.1:156734927-156735684	MSTRG.10257 (sheep)	760	96.97	170
goat	NC_030808.1:156788984-156792303	MSTRG.10262 (sheep)	3374	91.55	170
goat	NC_030808.1:156924243-156925208	MSTRG.10264 (sheep)	966	26.19	93
goat	NC_030808.1:157006990-157008211	MSTRG.10267 (sheep)	1251	70.66	138
goat	NC_030808.1:157190014-157190366	XLOC_000949 (cattle)	375	66.67	25
goat	NC_030809.1:3896615-3906659	KHCAT53.2 (human)	10794	39.37	20
goat	NC_030810.1:463661-464550	MSTRG.26 (sheep)	895	85.25	91
goat	NC_030810.1:466520-467494	MSTRG.28 (sheep)	976	97.13	163
goat	NC_030810.1:9967909-9968564	MSTRG.455 (sheep)	656	97.71	103
goat	NC_030810.1:9977465-9978025	MSTRG.457 (sheep)	561	97.15	84
goat	NC_030810.1:11132994-11133873	MSTRG.500 (sheep)	881	97.05	164
goat	NC_030810.1:11335575-11336555	MSTRG.609 (sheep)	981	99.39	472
goat	NC_030810.1:11384348-11384889	MSTRG.505 (sheep)	543	96.69	101
goat	NC_030810.1:12389678-12391364	MSTRG.533 (sheep)	1704	84.98	232
goat	NC_030810.1:12804226-12804610	MSTRG.558 (sheep)	392	53.83	83
goat	NC_030810.1:14407663-14409261	MSTRG.580 (sheep)	1599	98.12	336
goat	NC_030810.1:16005047-16012391	MSTRG.652 (sheep)	7374	97.23	379
goat	NC_030810.1:28044102-28045830	MSTRG.1080 (sheep)	1776	84.18	147
goat	NC_030810.1:36728040-36728760	MSTRG.1297 (sheep)	782	56.39	56
goat	NC_030810.1:36729390-36731294	MSTRG.1298 (sheep)	1905	98.06	155
goat	NC_030810.1:37695362-37697021	MSTRG.1355 (sheep)	1660	44.46	120
goat	NC_030810.1:42841459-42842051	MSTRG.1504 (sheep)	595	97.65	213
goat	NC_030810.1:42887834-42888288	MSTRG.1509 (sheep)	455	75.38	116
goat	NC_030810.1:61857681-61879132	PRCAT77 (human)	23101	40.4	86
goat	NC_030810.1:62034035-62034690	MSTRG.2216 (sheep)	671	94.04	133
goat	NC_030810.1:67644866-67647076	MSTRG.2482 (sheep)	2211	98.37	236
goat	NC_030810.1:69091088-69091917	MSTRG.2524 (sheep)	830	98.07	118
goat	NC_030810.1:69097071-69097909	MSTRG.2526 (sheep)	839	95.95	158
goat	NC_030810.1:76786342-76787507	MSTRG.2876 (sheep)	1173	82.95	185
goat	NC_030810.1:77549163-77549723	MSTRG.2909 (sheep)	561	97.33	99
goat	NC_030810.1:87434395-87434829	MSTRG.3252 (sheep)	437	78.03	143
goat	NC_030810.1:87443796-87445220	MSTRG.3253 (sheep)	1457	49.83	87
goat	NC_030810.1:89538091-89538773	MSTRG.3347 (sheep)	683	97.95	197
goat	NC_030810.1:89554553-89556481	MSTRG.3364 (sheep)	1945	95.01	109
goat	NC_030810.1:89561368-89562104	MSTRG.3366 (sheep)	795	83.65	114
goat	NC_030810.1:89627193-89628032	MSTRG.3369 (sheep)	884	55.2	101
goat	NC_030810.1:90244404-90245231	MSTRG.3392 (sheep)	828	99.52	511
goat	NC_030810.1:90268122-90268427	MSTRG.3394 (sheep)	316	72.78	94
goat	NC_030810.1:90450599-90451948	MSTRG.3357 (sheep)	1393	78.03	166
goat	NC_030810.1:90535231-90535781	MSTRG.3360 (sheep)	563	82.06	149
goat	NC_030810.1:91272845-91273403	MSTRG.3450 (sheep)	561	97.5	123
goat	NC_030810.1:91616706-91617340	MSTRG.3427 (sheep)	637	96.55	109
goat	NC_030810.1:92077488-92078419	MSTRG.3453 (sheep)	933	96.89	154
goat	NC_030810.1:100537300-100538581	MSTRG.3842 (sheep)	1288	97.05	247
goat	NC_030810.1:100698784-100699446	MSTRG.3964 (sheep)	663	97.13	208
goat	NC_030810.1:103951143-103952522	MSTRG.4022 (sheep)	1382	96.02	130
goat	NC_030810.1:104131462-104131896	MSTRG.4031 (sheep)	443	44.24	90
goat	NC_030810.1:105647921-105648564	MSTRG.4128 (sheep)	649	96.46	131
goat	NC_030810.1:110262057-110269388	MSTRG.4425 (sheep)	7345	91.87	220
goat	NC_030810.1:110732188-110734498	MSTRG.4450 (sheep)	2327	96.91	210
goat	NC_030810.1:113534567-113535148	MSTRG.4527 (sheep)	582	93.64	61
goat	NC_030810.1:113538625-113539389	MSTRG.4529 (sheep)	766	96.87	137
goat	NC_030810.1:113547527-113548815	MSTRG.4537 (sheep)	1298	96.61	153
goat	NC_030810.1:116933748-116934514	MSTRG.4619 (sheep)	770	96.75	110
goat	NC_030810.1:117282681-117283444	MSTRG.4615 (sheep)	780	82.82	48
goat	NC_030810.1:118081244-118083650	MSTRG.4693 (sheep)	2414	95.61	507
goat	NC_030810.1:118330842-118331504	MSTRG.4750 (sheep)	677	52.88	101
goat	NC_030810.1:118913854-118915243	MSTRG.4761 (sheep)	1390	98.2	239
goat	NC_030810.1:118921408-118922595	MSTRG.4763 (sheep)	1208	96.69	159
goat	NC_030810.1:119752392-119753016	MSTRG.4784 (sheep)	626	99.2	222
goat	NC_030810.1:119754036-119754873	MSTRG.4785 (sheep)	839	97.74	157
goat	NC_030811.1:54916190-54939514	CAT919.1 (human)	25268	40.19	29
goat	NC_030811.1:54916190-54935997	CAT919.2 (human)	21079	36.92	29
goat	NC_030812.1:1634541-1636718	XLOC_041126 (cattle)	2189	93.97	122
goat	NC_030812.1:1712235-1712881	XLOC_041134 (cattle)	672	91.82	94
goat	NC_030812.1:1714003-1715448	XLOC_041135 (cattle)	1460	95.07	109
goat	NC_030812.1:3855578-3855914	XLOC_041145 (cattle)	339	94.4	50
goat	NC_030812.1:6166713-6167412	MSTRG.67005 (sheep)	700	97.43	209
goat	NC_030812.1:10066308-10066735	MSTRG.67075 (sheep)	436	57.57	185
goat	NC_030812.1:10072897-10074342	MSTRG.67077 (sheep)	1446	97.72	336
goat	NC_030812.1:14983892-14984424	MSTRG.67298 (sheep)	533	88.56	67
goat	NC_030812.1:17937838-17938055	MSTRG.67379 (sheep)	218	96.33	46
goat	NC_030812.1:18812537-18813065	XLOC_041302 (cattle)	531	91.71	51
goat	NC_030812.1:18994206-18994489	XLOC_041311 (cattle)	316	84.18	31
goat	NC_030812.1:18999253-18999543	XLOC_041313 (cattle)	291	93.47	60
goat	NC_030812.1:18999787-19000069	XLOC_041314 (cattle)	284	94.01	54
goat	NC_030812.1:19001397-19001997	XLOC_041315 (cattle)	607	92.59	97
goat	NC_030812.1:20782651-20783459	XLOC_041352 (cattle)	810	95.31	126
goat	NC_030812.1:20796253-20796930	MSTRG.67439 (sheep)	678	45.87	100
goat	NC_030812.1:24009239-24009715	XLOC_041496 (cattle)	480	96.25	114
goat	NC_030812.1:24374646-24377177	XLOC_041509 (cattle)	2608	70.67	70
goat	NC_030812.1:24380497-24381083	XLOC_041511 (cattle)	594	72.56	58
goat	NC_030812.1:24452155-24452548	XLOC_041520 (cattle)	452	82.08	51
goat	NC_030812.1:24453970-24454246	XLOC_041521 (cattle)	283	90.81	33
goat	NC_030812.1:24454788-24455077	XLOC_041522 (cattle)	290	94.48	50
goat	NC_030812.1:25401039-25402194	XLOC_041537 (cattle)	1162	95.01	101
goat	NC_030812.1:25632112-25634317	XLOC_040946 (cattle)	2233	92.52	75
goat	NC_030812.1:25649025-25652955	XLOC_040762 (cattle)	3961	93.31	216
goat	NC_030812.1:25649459-25651012	XLOC_041547 (cattle)	1567	95.66	216
goat	NC_030812.1:25653012-25653486	XLOC_041548 (cattle)	496	88.71	48
goat	NC_030812.1:25804087-25808966	XLOC_040767 (cattle)	5345	82.62	159
goat	NC_030812.1:26326540-26328671	XLOC_041578 (cattle)	2148	91.67	107
goat	NC_030812.1:26505593-26506519	XLOC_041581 (cattle)	927	94.61	119
goat	NC_030812.1:26734223-26735756	XLOC_041585 (cattle)	1540	84.55	69
goat	NC_030812.1:26953733-26954702	XLOC_041591 (cattle)	1000	88.4	56
goat	NC_030812.1:27477526-27478242	MSTRG.67798 (sheep)	718	96.66	95
goat	NC_030812.1:27478471-27479156	MSTRG.67800 (sheep)	722	93.07	350
goat	NC_030812.1:27478705-27479133	XLOC_041598 (cattle)	461	80.26	40
goat	NC_030812.1:28228811-28229057	XLOC_041618 (cattle)	247	95.14	66
goat	NC_030812.1:28230002-28230534	XLOC_041619 (cattle)	543	93.92	59
goat	NC_030812.1:28235107-28236124	XLOC_041621 (cattle)	1044	93.2	158
goat	NC_030812.1:28242839-28243601	XLOC_041626 (cattle)	768	57.42	67
goat	NC_030812.1:29509189-29509690	MSTRG.67855 (sheep)	524	59.92	118
goat	NC_030812.1:29614255-29615446	XLOC_041652 (cattle)	1192	93.37	90
goat	NC_030812.1:29711951-29712173	XLOC_041660 (cattle)	223	98.65	115
goat	NC_030812.1:29907010-29907799	XLOC_041664 (cattle)	805	91.8	77
goat	NC_030812.1:29908269-29908574	XLOC_041665 (cattle)	308	90.58	70
goat	NC_030812.1:29914476-29915031	XLOC_041669 (cattle)	557	96.41	90
goat	NC_030812.1:29915082-29916331	XLOC_041670 (cattle)	1269	93.85	112
goat	NC_030812.1:31700520-31701796	XLOC_041710 (cattle)	1299	94.15	123
goat	NC_030812.1:32017427-32019015	MSTRG.68068 (sheep)	1591	36.58	187
goat	NC_030812.1:32082417-32082764	MSTRG.68072 (sheep)	348	70.11	99
goat	NC_030812.1:32443223-32445598	MSTRG.68031 (sheep)	2377	42.91	216
goat	NC_030812.1:33451554-33452344	MSTRG.68088 (sheep)	791	97.98	186
goat	NC_030812.1:33453513-33454167	XLOC_041772 (cattle)	678	61.06	52
goat	NC_030812.1:33542915-33543627	MSTRG.68091 (sheep)	713	99.16	345
goat	NC_030812.1:34865784-34867514	MSTRG.68080 (sheep)	1732	98.27	333
goat	NC_030812.1:35455275-35456011	MSTRG.68157 (sheep)	748	95.59	102
goat	NC_030812.1:35456495-35457027	MSTRG.68158 (sheep)	534	96.82	102
goat	NC_030812.1:38100991-38101796	MSTRG.68225 (sheep)	807	97.15	131
goat	NC_030812.1:38542441-38543123	MSTRG.68206 (sheep)	684	97.51	166
goat	NC_030812.1:38585242-38585871	MSTRG.68212 (sheep)	630	96.98	115
goat	NC_030812.1:38637587-38637867	MSTRG.68218 (sheep)	282	95.74	76
goat	NC_030812.1:41671197-41671643	XLOC_041862 (cattle)	447	94.18	73
goat	NC_030812.1:41671906-41672529	XLOC_041863 (cattle)	671	87.78	65
goat	NC_030812.1:42015494-42015836	XLOC_041875 (cattle)	344	93.6	64
goat	NC_030812.1:42019045-42019523	XLOC_041877 (cattle)	509	86.84	68
goat	NC_030812.1:42521871-42523509	XLOC_041878 (cattle)	1649	92.42	100
goat	NC_030812.1:42525691-42526758	XLOC_041879 (cattle)	1070	93.93	141
goat	NC_030812.1:43333793-43334325	XLOC_041890 (cattle)	557	41.83	30
goat	NC_030812.1:44347887-44349394	XLOC_041915 (cattle)	1515	91.42	89
goat	NC_030812.1:44353968-44354388	XLOC_041919 (cattle)	421	83.37	114
goat	NC_030812.1:44387388-44387602	XLOC_041920 (cattle)	215	94.88	68
goat	NC_030812.1:44625489-44625931	MSTRG.68386 (sheep)	447	86.8	143
goat	NC_030812.1:44625573-44625784	XLOC_041930 (cattle)	212	92.92	47
goat	NC_030812.1:44625886-44627678	XLOC_040976 (cattle)	1797	86.81	250
goat	NC_030812.1:44711220-44712280	XLOC_041932 (cattle)	1073	68.03	51
goat	NC_030812.1:45491733-45492032	XLOC_041963 (cattle)	304	91.12	62
goat	NC_030812.1:45529870-45532411	MSTRG.68435 (sheep)	2550	97.1	173
goat	NC_030812.1:45554811-45555278	MSTRG.68437 (sheep)	476	72.69	69
goat	NC_030812.1:45642294-45643464	MSTRG.68441 (sheep)	1171	21.78	64
goat	NC_030812.1:45646532-45647288	MSTRG.68442 (sheep)	757	98.02	147
goat	NC_030812.1:45797185-45797768	MSTRG.68474 (sheep)	602	71.76	107
goat	NC_030812.1:45808105-45809610	MSTRG.68478 (sheep)	1512	97.88	234
goat	NC_030812.1:45809920-45811804	MSTRG.68479 (sheep)	1906	96.07	168
goat	NC_030812.1:45873355-45875049	MSTRG.68481 (sheep)	1764	55.44	106
goat	NC_030812.1:45879677-45880583	XLOC_041976 (cattle)	911	94.51	71
goat	NC_030812.1:45889782-45890341	XLOC_041978 (cattle)	563	92.72	134
goat	NC_030812.1:45910733-45911425	XLOC_041981 (cattle)	699	93.28	61
goat	NC_030812.1:45925332-45925732	MSTRG.68486 (sheep)	401	73.07	106
goat	NC_030812.1:46060347-46061294	MSTRG.68494 (sheep)	960	83.44	102
goat	NC_030812.1:46091147-46091892	XLOC_041994 (cattle)	750	90	46
goat	NC_030812.1:46120720-46121627	XLOC_042002 (cattle)	912	90.46	97
goat	NC_030812.1:46128239-46129105	XLOC_042006 (cattle)	870	94.6	77
goat	NC_030812.1:46146709-46148176	XLOC_042009 (cattle)	1472	94.57	62
goat	NC_030812.1:46154366-46156231	XLOC_042011 (cattle)	1882	94.74	192
goat	NC_030812.1:46157406-46158358	XLOC_042012 (cattle)	954	88.99	70
goat	NC_030812.1:46201527-46203214	MSTRG.68507 (sheep)	1780	69.38	476
goat	NC_030812.1:46216531-46217545	XLOC_042018 (cattle)	1025	91.71	76
goat	NC_030812.1:46243565-46244856	XLOC_042024 (cattle)	1302	91.63	136
goat	NC_030812.1:46247457-46248970	XLOC_042026 (cattle)	1531	94.91	145
goat	NC_030812.1:46995486-46996060	XLOC_042050 (cattle)	581	79.86	70
goat	NC_030812.1:49245734-49246044	XLOC_042099 (cattle)	322	78.57	24
goat	NC_030812.1:49510710-49511494	MSTRG.68544 (sheep)	811	88.78	128
goat	NC_030812.1:49679679-49681315	MSTRG.68550 (sheep)	1638	97.37	160
goat	NC_030812.1:49681039-49681407	XLOC_042105 (cattle)	370	92.7	36
goat	NC_030812.1:49939035-49939835	MSTRG.68556 (sheep)	801	78.53	165
goat	NC_030812.1:54887125-54887671	XLOC_042134 (cattle)	547	93.97	88
goat	NC_030812.1:54913441-54913978	XLOC_042135 (cattle)	539	92.76	76
goat	NC_030812.1:54971750-54973531	XLOC_042136 (cattle)	1806	94.52	190
goat	NC_030812.1:55156662-55157606	MSTRG.68840 (sheep)	946	98.41	189
goat	NC_030812.1:55333226-55334530	XLOC_042141 (cattle)	1309	96.26	188
goat	NC_030812.1:56309894-56310515	XLOC_042173 (cattle)	634	91.8	50
goat	NC_030812.1:56312616-56313208	XLOC_042176 (cattle)	622	90.68	97
goat	NC_030812.1:56544398-56546437	XLOC_042185 (cattle)	2052	83.77	74
goat	NC_030812.1:56617164-56617750	XLOC_042190 (cattle)	596	91.44	55
goat	NC_030812.1:58642899-58643429	XLOC_042205 (cattle)	533	51.59	41
goat	NC_030812.1:58659486-58660613	XLOC_042206 (cattle)	1163	58.81	94
goat	NC_030812.1:62470961-62471568	MSTRG.69062 (sheep)	608	84.38	72
goat	NC_030812.1:64011497-64011820	MSTRG.69079 (sheep)	324	96.6	120
goat	NC_030812.1:64158856-64161120	XLOC_042306 (cattle)	2285	92.08	137
goat	NC_030812.1:64201850-64202126	XLOC_042308 (cattle)	277	96.39	46
goat	NC_030812.1:66383831-66384517	XLOC_042353 (cattle)	687	96.51	72
goat	NC_030812.1:68527342-68527878	MSTRG.69250 (sheep)	537	94.04	96
goat	NC_030812.1:68857899-68858709	MSTRG.69257 (sheep)	813	97.42	140
goat	NC_030812.1:68899935-68900154	XLOC_042396 (cattle)	239	81.17	109
goat	NC_030812.1:69633785-69634041	XLOC_042402 (cattle)	260	92.69	43
goat	NC_030812.1:69634210-69634828	XLOC_042403 (cattle)	639	87.48	38
goat	NC_030812.1:69636273-69636489	XLOC_042404 (cattle)	219	89.04	36
goat	NC_030812.1:72162663-72163487	MSTRG.69442 (sheep)	825	98.18	239
goat	NC_030812.1:72396976-72397532	MSTRG.69448 (sheep)	557	77.2	59
goat	NC_030812.1:72428365-72428885	XLOC_042423 (cattle)	521	90.4	65
goat	NC_030812.1:72480823-72482711	XLOC_041004 (cattle)	1916	90.34	97
goat	NC_030812.1:72484578-72485309	XLOC_042425 (cattle)	738	92.82	64
goat	NC_030812.1:73933127-73933883	MSTRG.69500 (sheep)	762	25.59	43
goat	NC_030812.1:74053516-74055747	XLOC_042456 (cattle)	2283	91.11	70
goat	NC_030812.1:74294456-74295939	XLOC_042458 (cattle)	1489	93.82	107
goat	NC_030812.1:75070951-75073463	XLOC_042475 (cattle)	2663	74.92	113
goat	NC_030812.1:75661557-75661912	XLOC_042480 (cattle)	403	56.08	22
goat	NC_030812.1:76313592-76314569	MSTRG.69627 (sheep)	1035	60.29	204
goat	NC_030812.1:76409434-76410249	MSTRG.69641 (sheep)	836	94.14	135
goat	NC_030812.1:76597150-76597952	MSTRG.69595 (sheep)	803	59.03	190
goat	NC_030812.1:77137625-77138386	XLOC_042499 (cattle)	766	93.08	51
goat	NC_030812.1:77225667-77226241	MSTRG.69661 (sheep)	575	94.78	254
goat	NC_030812.1:81437400-81437951	MSTRG.69786 (sheep)	561	80.39	141
goat	NC_030812.1:83199595-83200021	XLOC_042554 (cattle)	436	91.74	40
goat	NC_030812.1:87137798-87138078	XLOC_042583 (cattle)	290	91.38	43
goat	NC_030812.1:87244800-87245234	XLOC_042584 (cattle)	436	96.79	101
goat	NC_030812.1:87344207-87345482	MSTRG.69946 (sheep)	1438	67.87	89
goat	NC_030812.1:87349458-87349789	XLOC_042586 (cattle)	332	93.98	79
goat	NC_030812.1:87350066-87350292	XLOC_042587 (cattle)	227	93.83	67
goat	NC_030812.1:89904250-89904696	XLOC_042627 (cattle)	447	91.95	82
goat	NC_030812.1:89908192-89908792	MSTRG.69995 (sheep)	612	96.57	166
goat	NC_030812.1:91935294-91936829	MSTRG.70019 (sheep)	1583	40.11	24
goat	NC_030812.1:92075811-92076447	XLOC_042662 (cattle)	637	83.05	86
goat	NC_030812.1:92931674-92933021	XLOC_042666 (cattle)	1379	91.01	65
goat	NC_030812.1:92933092-92933671	XLOC_042667 (cattle)	585	90.26	56
goat	NC_030812.1:92936455-92937128	XLOC_042669 (cattle)	675	94.37	100
goat	NC_030812.1:95576324-95577487	MSTRG.70281 (sheep)	1164	98.28	277
goat	NC_030812.1:95651306-95651908	MSTRG.70299 (sheep)	603	96.85	115
goat	NC_030812.1:95680468-95681419	XLOC_042699 (cattle)	1017	52.41	85
goat	NC_030812.1:95750639-95753563	XLOC_040847 (cattle)	2966	94.71	119
goat	NC_030812.1:102460966-102461383	XLOC_042924 (cattle)	419	98.09	161
goat	NC_030812.1:102911945-102912325	XLOC_042943 (cattle)	383	92.43	46
goat	NC_030812.1:102990217-102990550	XLOC_042946 (cattle)	334	94.61	38
goat	NC_030812.1:104029723-104031005	XLOC_042950 (cattle)	1310	87.48	111
goat	NC_030812.1:104724672-104725585	XLOC_042971 (cattle)	920	92.5	49
goat	NC_030812.1:104749338-104750159	MSTRG.70663 (sheep)	830	97.11	213
goat	NC_030812.1:104770005-104771306	XLOC_042972 (cattle)	1313	90.94	72
goat	NC_030812.1:104787637-104788502	MSTRG.70666 (sheep)	866	98.73	262
goat	NC_030812.1:104818655-104819442	MSTRG.70672 (sheep)	788	98.22	197
goat	NC_030812.1:104823024-104823732	XLOC_042976 (cattle)	724	87.71	54
goat	NC_030812.1:104841003-104841315	XLOC_042980 (cattle)	322	91.93	103
goat	NC_030812.1:104841922-104842444	XLOC_042981 (cattle)	523	91.59	34
goat	NC_030812.1:105683646-105683876	XLOC_042994 (cattle)	231	91.34	32
goat	NC_030812.1:105761223-105761451	XLOC_042998 (cattle)	230	90.87	32
goat	NC_030812.1:105761882-105762566	XLOC_042999 (cattle)	691	90.88	75
goat	NC_030812.1:105764198-105764410	XLOC_043000 (cattle)	213	93.9	67
goat	NC_030812.1:108703551-108705131	XLOC_043055 (cattle)	1593	94.04	92
goat	NC_030812.1:108712746-108714687	XLOC_043058 (cattle)	1950	92.21	127
goat	NC_030812.1:108755916-108756600	XLOC_043061 (cattle)	689	89.84	64
goat	NC_030812.1:109108059-109108962	XLOC_043073 (cattle)	922	91.11	85
goat	NC_030812.1:109781923-109783015	XLOC_043110 (cattle)	1118	89.45	58
goat	NC_030812.1:110319192-110320891	XLOC_043134 (cattle)	1713	92.99	71
goat	NC_030812.1:111483622-111484321	MSTRG.70955 (sheep)	700	98.86	230
goat	NC_030812.1:111485421-111485770	XLOC_043157 (cattle)	357	93	52
goat	NC_030812.1:111486156-111486448	XLOC_043158 (cattle)	297	95.29	57
goat	NC_030812.1:111488162-111488403	XLOC_043159 (cattle)	244	79.51	51
goat	NC_030812.1:111914067-111914842	XLOC_043173 (cattle)	820	88.66	59
goat	NC_030812.1:112556763-112557514	MSTRG.71002 (sheep)	752	97.34	174
goat	NC_030812.1:112581013-112581683	MSTRG.71009 (sheep)	671	97.91	146
goat	NC_030812.1:112582355-112583100	MSTRG.71010 (sheep)	746	97.45	205
goat	NC_030812.1:112656188-112656822	MSTRG.71033 (sheep)	637	96.86	145
goat	NC_030812.1:112657169-112658075	MSTRG.71034 (sheep)	909	96.26	159
goat	NC_030812.1:112791698-112792495	MSTRG.71039 (sheep)	826	68.77	250
goat	NC_030812.1:113655398-113656291	MSTRG.71073 (sheep)	894	83.45	314
goat	NC_030812.1:115123058-115124914	XLOC_040901 (cattle)	1878	82.85	69
goat	NC_030813.1:2472211-2472938	XLOC_043667 (cattle)	751	87.88	46
goat	NC_030813.1:2475280-2478005	XLOC_043668 (cattle)	2761	60.2	86
goat	NC_030813.1:2505568-2506820	XLOC_043672 (cattle)	1254	93.86	108
goat	NC_030813.1:2512748-2513543	XLOC_043674 (cattle)	804	93.66	54
goat	NC_030813.1:2513694-2515206	XLOC_043675 (cattle)	1525	85.51	85
goat	NC_030813.1:4440482-4441172	MSTRG.81250 (sheep)	694	93.66	102
goat	NC_030813.1:4456697-4457242	MSTRG.81255 (sheep)	546	97.8	172
goat	NC_030813.1:4501834-4502696	MSTRG.81264 (sheep)	865	97.57	99
goat	NC_030813.1:4503920-4506291	MSTRG.81265 (sheep)	2416	42.96	157
goat	NC_030813.1:6574625-6575149	XLOC_043752 (cattle)	532	92.11	57
goat	NC_030813.1:6636149-6638524	XLOC_043340 (cattle)	2392	93.65	191
goat	NC_030813.1:6637013-6637212	XLOC_043754 (cattle)	205	91.22	46
goat	NC_030813.1:7042357-7043347	MSTRG.81449 (sheep)	1019	69.48	65
goat	NC_030813.1:7043965-7045427	MSTRG.81450 (sheep)	1484	95.01	218
goat	NC_030813.1:7054884-7055204	XLOC_043761 (cattle)	321	96.57	88
goat	NC_030813.1:7055391-7055719	XLOC_043762 (cattle)	329	88.75	37
goat	NC_030813.1:7056345-7057273	XLOC_043765 (cattle)	951	83.28	78
goat	NC_030813.1:13591486-13592596	XLOC_043891 (cattle)	1139	91.22	68
goat	NC_030813.1:13592716-13593232	XLOC_043892 (cattle)	517	92.84	42
goat	NC_030813.1:15877020-15878053	XLOC_043917 (cattle)	1092	79.95	91
goat	NC_030813.1:17757091-17757510	XLOC_044004 (cattle)	468	85.47	49
goat	NC_030813.1:17763298-17763842	XLOC_044007 (cattle)	548	92.88	85
goat	NC_030813.1:17765091-17765830	XLOC_044008 (cattle)	751	94.01	125
goat	NC_030813.1:17767336-17767955	XLOC_044011 (cattle)	631	84.31	75
goat	NC_030813.1:17785855-17786110	XLOC_044023 (cattle)	256	95.7	50
goat	NC_030813.1:18927997-18928342	XLOC_044033 (cattle)	347	95.39	70
goat	NC_030813.1:19053143-19054118	XLOC_044040 (cattle)	978	97.44	194
goat	NC_030813.1:19102189-19102565	XLOC_044043 (cattle)	379	93.67	41
goat	NC_030813.1:19118806-19119064	XLOC_044047 (cattle)	259	97.3	66
goat	NC_030813.1:22470139-22470590	XLOC_044093 (cattle)	452	94.03	57
goat	NC_030813.1:22900077-22900848	MSTRG.81990 (sheep)	772	97.93	212
goat	NC_030813.1:29225448-29226620	MSTRG.82292 (sheep)	1187	96.63	112
goat	NC_030813.1:29264987-29265747	MSTRG.82296 (sheep)	770	94.29	91
goat	NC_030813.1:29374800-29375030	MSTRG.82330 (sheep)	243	92.18	55
goat	NC_030813.1:29380810-29382268	MSTRG.82334 (sheep)	1466	90.45	144
goat	NC_030813.1:29386408-29387084	MSTRG.82336 (sheep)	677	97.93	101
goat	NC_030813.1:29408701-29409282	MSTRG.82341 (sheep)	582	99.14	185
goat	NC_030813.1:29439591-29440102	MSTRG.82345 (sheep)	512	97.85	155
goat	NC_030813.1:29451200-29452329	XLOC_044236 (cattle)	1141	93.43	95
goat	NC_030813.1:29452655-29454253	XLOC_044237 (cattle)	1611	94.1	75
goat	NC_030813.1:29457660-29461150	XLOC_044240 (cattle)	3511	90.34	112
goat	NC_030813.1:29460000-29464778	MSTRG.82347 (sheep)	4834	96.63	255
goat	NC_030813.1:30361005-30392102	MSTRG.82357 (sheep)	32766	36.8	65
goat	NC_030813.1:30369665-30384959	MSTRG.82355 (sheep)	16333	37.53	21
goat	NC_030813.1:30375427-30376068	MSTRG.82307 (sheep)	642	97.35	90
goat	NC_030813.1:30382294-30382934	MSTRG.82310 (sheep)	645	97.36	179
goat	NC_030813.1:30389764-30396871	MSTRG.82358 (sheep)	8548	51.47	44
goat	NC_030813.1:30400999-30408985	MSTRG.82354 (sheep)	8579	46.43	37
goat	NC_030813.1:30783477-30784454	MSTRG.82385 (sheep)	1000	93.9	202
goat	NC_030813.1:30970656-30971113	XLOC_044246 (cattle)	467	86.72	41
goat	NC_030813.1:35538552-35539081	XLOC_044288 (cattle)	531	93.22	59
goat	NC_030813.1:35554126-35555640	XLOC_044292 (cattle)	1525	93.7	59
goat	NC_030813.1:36164747-36165757	XLOC_044305 (cattle)	1014	94.18	87
goat	NC_030813.1:36192798-36194596	XLOC_044309 (cattle)	1915	89.82	184
goat	NC_030813.1:36195842-36196490	XLOC_044310 (cattle)	668	92.66	60
goat	NC_030813.1:36196933-36197635	XLOC_044311 (cattle)	709	92.24	98
goat	NC_030813.1:36957600-36958335	XLOC_044324 (cattle)	753	83.27	67
goat	NC_030813.1:36958367-36958580	XLOC_044325 (cattle)	217	93.09	93
goat	NC_030813.1:36958811-36959110	XLOC_044326 (cattle)	300	93.33	49
goat	NC_030813.1:36959202-36959908	XLOC_044329 (cattle)	712	93.68	74
goat	NC_030813.1:37210412-37210706	XLOC_044334 (cattle)	297	95.96	48
goat	NC_030813.1:39748926-39749371	XLOC_044358 (cattle)	447	95.75	98
goat	NC_030813.1:45006081-45008955	MSTRG.82757 (sheep)	2882	98.09	236
goat	NC_030813.1:45006086-45008954	XLOC_044423 (cattle)	2876	95.2	124
goat	NC_030813.1:46677578-46678466	XLOC_044476 (cattle)	902	93.35	94
goat	NC_030813.1:46680794-46681404	XLOC_044477 (cattle)	611	93.94	113
goat	NC_030813.1:46682598-46684986	XLOC_044478 (cattle)	2433	87.96	235
goat	NC_030813.1:57755630-57756397	XLOC_044514 (cattle)	771	93.77	102
goat	NC_030813.1:57758662-57759373	XLOC_044516 (cattle)	715	95.38	103
goat	NC_030813.1:57764779-57768945	MSTRG.83309 (sheep)	4195	90.87	240
goat	NC_030813.1:57764969-57772173	MSTRG.83310 (sheep)	7275	93.51	364
goat	NC_030813.1:57765341-57767230	XLOC_044518 (cattle)	1924	80.3	66
goat	NC_030813.1:57767333-57768263	XLOC_044519 (cattle)	935	94.55	123
goat	NC_030813.1:57768403-57768609	XLOC_044520 (cattle)	215	91.16	57
goat	NC_030813.1:57769635-57770690	XLOC_044522 (cattle)	1071	93.46	63
goat	NC_030813.1:57770793-57771732	XLOC_044523 (cattle)	950	95.16	90
goat	NC_030813.1:58259919-58260329	XLOC_044529 (cattle)	412	95.39	61
goat	NC_030813.1:58268468-58269075	XLOC_044531 (cattle)	617	92.87	87
goat	NC_030813.1:58430195-58430936	XLOC_044542 (cattle)	742	95.42	145
goat	NC_030813.1:58441142-58441604	XLOC_044544 (cattle)	464	93.32	67
goat	NC_030813.1:58448307-58448786	XLOC_044546 (cattle)	501	88.82	58
goat	NC_030813.1:58468047-58468307	XLOC_044551 (cattle)	261	95.79	46
goat	NC_030813.1:58469846-58470232	XLOC_044552 (cattle)	388	93.56	55
goat	NC_030813.1:58503524-58504711	XLOC_044560 (cattle)	1194	96.9	162
goat	NC_030813.1:58754470-58755040	XLOC_044570 (cattle)	572	94.58	76
goat	NC_030813.1:58820252-58821268	XLOC_044573 (cattle)	1044	92.34	86
goat	NC_030813.1:58927852-58928115	XLOC_044580 (cattle)	264	96.21	85
goat	NC_030813.1:59342012-59342357	XLOC_044595 (cattle)	353	93.77	52
goat	NC_030813.1:80660567-80660976	XLOC_044857 (cattle)	410	94.39	63
goat	NC_030813.1:86606051-86606698	XLOC_044916 (cattle)	652	95.25	109
goat	NC_030813.1:86607566-86607897	XLOC_044917 (cattle)	332	91.27	82
goat	NC_030813.1:86866216-86866626	XLOC_044933 (cattle)	418	93.06	63
goat	NC_030813.1:86950277-86951094	XLOC_044936 (cattle)	833	94	116
goat	NC_030813.1:87489253-87489503	MSTRG.84338 (sheep)	251	96.41	72
goat	NC_030813.1:87695206-87696280	XLOC_044948 (cattle)	1088	68.38	78
goat	NC_030813.1:90211802-90212723	XLOC_045024 (cattle)	1135	76.48	85
goat	NC_030813.1:90508629-90509735	XLOC_045030 (cattle)	1149	71.54	152
goat	NC_030813.1:90823856-90824651	XLOC_045038 (cattle)	810	93.21	85
goat	NC_030813.1:90987735-90988002	XLOC_045049 (cattle)	269	92.94	59
goat	NC_030813.1:92215824-92216036	XLOC_045065 (cattle)	214	96.26	55
goat	NC_030813.1:92219449-92219748	XLOC_045066 (cattle)	310	92.26	42
goat	NC_030813.1:92222036-92223354	XLOC_045067 (cattle)	1328	92.17	89
goat	NC_030813.1:92236708-92237039	XLOC_045068 (cattle)	380	83.16	77
goat	NC_030813.1:92244742-92246594	XLOC_045072 (cattle)	1870	81.12	94
goat	NC_030813.1:92251598-92251815	XLOC_045075 (cattle)	218	94.5	70
goat	NC_030813.1:92253535-92253928	XLOC_045076 (cattle)	403	90.32	61
goat	NC_030813.1:92259760-92260164	XLOC_045078 (cattle)	405	94.32	77
goat	NC_030813.1:92260966-92261368	XLOC_045080 (cattle)	403	95.04	78
goat	NC_030813.1:93001878-93003141	MSTRG.84562 (sheep)	1264	98.1	150
goat	NC_030813.1:93035569-93036332	MSTRG.84533 (sheep)	772	78.11	154
goat	NC_030813.1:93128546-93128801	XLOC_045110 (cattle)	256	86.33	45
goat	NC_030813.1:93135692-93136297	XLOC_045113 (cattle)	622	93.25	85
goat	NC_030813.1:93138699-93139110	XLOC_045114 (cattle)	414	90.58	81
goat	NC_030813.1:94148404-94149205	MSTRG.84627 (sheep)	810	97.65	150
goat	NC_030813.1:94226618-94227591	XLOC_045130 (cattle)	978	96.42	95
goat	NC_030813.1:97629497-97629740	XLOC_045190 (cattle)	244	94.26	49
goat	NC_030813.1:99841043-99841998	XLOC_045232 (cattle)	961	92.09	67
goat	NC_030813.1:102662325-102664770	XLOC_045256 (cattle)	2485	61.81	120
goat	NC_030813.1:102665911-102666595	XLOC_045257 (cattle)	733	89.77	111
goat	NC_030813.1:102666694-102667800	XLOC_045258 (cattle)	1108	94.31	70
goat	NC_030813.1:102812255-102812620	XLOC_045262 (cattle)	386	87.82	46
goat	NC_030813.1:105179169-105179932	XLOC_045278 (cattle)	798	54.51	45
goat	NC_030813.1:111350642-111351052	XLOC_045454 (cattle)	416	92.07	42
goat	NC_030813.1:111425381-111426006	XLOC_045458 (cattle)	650	90.46	65
goat	NC_030813.1:113413605-113448519	CAT511.1 (human)	38297	38.79	22
goat	NC_030813.1:113431817-113448519	CAT511.2 (human)	18312	40.95	22
goat	NC_030814.1:95706514-95707224	MSTRG.76476 (sheep)	711	99.3	216
goat	NC_030814.1:96852228-96852863	MSTRG.76223 (sheep)	639	94.99	100
goat	NC_030814.1:96876349-96876990	MSTRG.76228 (sheep)	667	82.61	116
goat	NC_030814.1:96883720-96884746	MSTRG.76229 (sheep)	1037	95.27	98
goat	NC_030814.1:97795938-97796226	XLOC_046132 (cattle)	289	94.81	90
goat	NC_030814.1:97969244-97969845	MSTRG.76358 (sheep)	615	95.77	166
goat	NC_030814.1:97970730-97971680	MSTRG.76359 (sheep)	951	88.33	139
goat	NC_030815.1:11376998-11377700	XLOC_048267 (cattle)	720	90.42	50
goat	NC_030815.1:11384336-11384990	XLOC_048271 (cattle)	714	86.83	74
goat	NC_030815.1:17276120-17276604	XLOC_048304 (cattle)	491	93.69	83
goat	NC_030815.1:27953845-27954764	XLOC_048505 (cattle)	921	92.94	56
goat	NC_030815.1:27957771-27960157	XLOC_048507 (cattle)	2403	93.34	86
goat	NC_030815.1:27960257-27962132	XLOC_048508 (cattle)	1882	95.7	212
goat	NC_030815.1:28833673-28834034	XLOC_048517 (cattle)	379	92.35	71
goat	NC_030815.1:38319521-38319892	XLOC_048601 (cattle)	373	97.86	104
goat	NC_030815.1:39066985-39067308	XLOC_048616 (cattle)	328	95.73	68
goat	NC_030815.1:39067387-39067614	XLOC_048617 (cattle)	230	95.22	129
goat	NC_030815.1:39370938-39371754	XLOC_048624 (cattle)	827	94.07	91
goat	NC_030815.1:39373225-39373456	XLOC_048625 (cattle)	232	97.84	132
goat	NC_030815.1:39403779-39404159	XLOC_048632 (cattle)	382	95.03	79
goat	NC_030815.1:39435953-39436299	XLOC_048641 (cattle)	355	92.39	73
goat	NC_030815.1:39469135-39469485	XLOC_048647 (cattle)	373	89.01	54
goat	NC_030815.1:39514864-39517835	XLOC_048661 (cattle)	2988	92.97	90
goat	NC_030815.1:41554978-41555257	XLOC_048748 (cattle)	283	92.93	61
goat	NC_030815.1:41560030-41560325	XLOC_048749 (cattle)	297	96.97	60
goat	NC_030815.1:41811639-41812309	XLOC_048760 (cattle)	675	94.67	100
goat	NC_030815.1:41902830-41904338	XLOC_048767 (cattle)	1522	90.41	102
goat	NC_030815.1:41913911-41914741	XLOC_048772 (cattle)	841	92.75	84
goat	NC_030815.1:43586216-43586598	XLOC_048787 (cattle)	386	90.93	84
goat	NC_030815.1:45362147-45363182	XLOC_048827 (cattle)	1051	90.49	79
goat	NC_030815.1:45647942-45648191	XLOC_048839 (cattle)	250	93.2	53
goat	NC_030815.1:46196394-46197618	XLOC_048850 (cattle)	1477	79.62	101
goat	NC_030815.1:46319003-46319568	XLOC_048857 (cattle)	582	91.92	51
goat	NC_030815.1:46332357-46332653	XLOC_048861 (cattle)	299	93.65	81
goat	NC_030815.1:46340826-46342352	XLOC_048863 (cattle)	1528	94.76	76
goat	NC_030815.1:46362506-46362999	XLOC_048868 (cattle)	499	92.99	69
goat	NC_030815.1:46363621-46363923	XLOC_048869 (cattle)	304	95.39	64
goat	NC_030815.1:46395596-46396530	XLOC_047984 (cattle)	967	92.97	93
goat	NC_030815.1:46410413-46410641	XLOC_048875 (cattle)	229	91.7	32
goat	NC_030815.1:46428195-46428459	XLOC_048881 (cattle)	265	92.83	59
goat	NC_030815.1:46434027-46434306	XLOC_048884 (cattle)	283	96.47	130
goat	NC_030815.1:52490462-52490749	XLOC_048993 (cattle)	294	91.84	89
goat	NC_030815.1:59680419-59681241	XLOC_049084 (cattle)	823	96.11	97
goat	NC_030815.1:60141598-60141887	XLOC_049090 (cattle)	293	94.88	46
goat	NC_030815.1:60143927-60144549	XLOC_049091 (cattle)	632	92.09	89
goat	NC_030815.1:60153974-60154963	XLOC_049094 (cattle)	1007	93.94	108
goat	NC_030815.1:60158130-60158345	XLOC_049097 (cattle)	217	91.71	41
goat	NC_030815.1:61198749-61199596	XLOC_049114 (cattle)	854	92.27	80
goat	NC_030815.1:61200143-61204172	XLOC_049115 (cattle)	4069	91.25	77
goat	NC_030815.1:62636320-62637055	XLOC_049148 (cattle)	739	92.56	118
goat	NC_030815.1:62670763-62671977	XLOC_049155 (cattle)	1257	64.6	100
goat	NC_030815.1:62681409-62682399	XLOC_049159 (cattle)	995	94.57	77
goat	NC_030815.1:69026485-69027564	XLOC_049252 (cattle)	1086	91.71	213
goat	NC_030815.1:69234922-69235361	XLOC_048015 (cattle)	469	87.85	41
goat	NC_030815.1:69637513-69638131	XLOC_049267 (cattle)	622	94.53	51
goat	NC_030815.1:70423113-70429271	XLOC_049294 (cattle)	6203	85.41	128
goat	NC_030815.1:70451061-70451356	XLOC_049297 (cattle)	296	86.15	81
goat	NC_030815.1:70556661-70557649	XLOC_049303 (cattle)	1010	93.47	53
goat	NC_030815.1:73464291-73464738	XLOC_049344 (cattle)	448	95.31	61
goat	NC_030815.1:73472023-73472226	XLOC_049345 (cattle)	214	89.25	47
goat	NC_030815.1:74197557-74197757	XLOC_049359 (cattle)	211	87.2	30
goat	NC_030815.1:74207764-74209848	XLOC_049363 (cattle)	2103	92.87	99
goat	NC_030815.1:74570102-74571249	XLOC_049373 (cattle)	1159	94.05	74
goat	NC_030815.1:74647913-74648511	XLOC_049375 (cattle)	601	95.01	64
goat	NC_030815.1:75692112-75693132	XLOC_049395 (cattle)	1044	85.54	108
goat	NC_030815.1:75831124-75832122	XLOC_049397 (cattle)	1027	71.67	85
goat	NC_030815.1:76098834-76099517	XLOC_049413 (cattle)	686	93.73	90
goat	NC_030815.1:76117046-76117497	XLOC_049417 (cattle)	467	91.01	66
goat	NC_030815.1:76721884-76722308	XLOC_049427 (cattle)	431	93.27	60
goat	NC_030815.1:76723004-76724417	XLOC_049428 (cattle)	1422	93.11	71
goat	NC_030815.1:76739381-76741473	XLOC_049431 (cattle)	2117	94.43	145
goat	NC_030815.1:76743065-76743675	XLOC_049432 (cattle)	612	89.87	141
goat	NC_030815.1:76757674-76759387	XLOC_049434 (cattle)	1738	91.54	116
goat	NC_030815.1:76760077-76761305	XLOC_049435 (cattle)	1251	91.69	96
goat	NC_030815.1:82917519-82917996	XLOC_049515 (cattle)	478	93.93	66
goat	NC_030815.1:84128318-84128601	XLOC_049552 (cattle)	288	93.4	61
goat	NC_030815.1:84129391-84130474	XLOC_049553 (cattle)	1159	87.49	65
goat	NC_030815.1:84188411-84189145	XLOC_049558 (cattle)	737	92.54	96
goat	NC_030815.1:84189434-84189965	XLOC_049559 (cattle)	553	88.79	40
goat	NC_030815.1:84218339-84220028	XLOC_049562 (cattle)	1706	91.56	64
goat	NC_030815.1:84220928-84221276	XLOC_049563 (cattle)	352	89.49	46
goat	NC_030815.1:86055681-86055968	XLOC_049608 (cattle)	292	93.15	83
goat	NC_030815.1:86073494-86074280	XLOC_049609 (cattle)	789	94.68	68
goat	NC_030815.1:88272060-88272389	XLOC_049651 (cattle)	332	91.57	41
goat	NC_030815.1:88277504-88277834	XLOC_049654 (cattle)	331	92.15	47
goat	NC_030815.1:89373418-89373992	XLOC_049671 (cattle)	575	94.26	44
goat	NC_030815.1:89374053-89374288	XLOC_049672 (cattle)	237	94.94	35
goat	NC_030815.1:94556292-94556522	XLOC_049724 (cattle)	239	87.87	42
goat	NC_030815.1:96770363-96770818	XLOC_049747 (cattle)	456	96.71	97
goat	NC_030815.1:96772709-96773616	XLOC_049748 (cattle)	913	70.43	67
goat	NC_030815.1:96949615-96950881	XLOC_049753 (cattle)	1274	91.84	79
goat	NC_030815.1:99530032-99531320	XLOC_049780 (cattle)	1333	91.67	73
goat	NC_030815.1:99549996-99550618	XLOC_049784 (cattle)	644	90.53	49
goat	NC_030815.1:101715640-101716610	XLOC_049833 (cattle)	971	95.88	165
goat	NC_030815.1:102023419-102024575	XLOC_049845 (cattle)	1165	88.24	43
goat	NC_030815.1:103777190-103778173	XLOC_049877 (cattle)	1001	91.61	53
goat	NC_030815.1:103778311-103779130	XLOC_049878 (cattle)	825	92.24	52
goat	NC_030815.1:103828647-103829562	XLOC_049882 (cattle)	916	92.25	66
goat	NC_030815.1:103831237-103831846	XLOC_049884 (cattle)	610	97.05	185
goat	NC_030815.1:110165644-110165854	XLOC_049933 (cattle)	211	90.05	27
goat	NC_030815.1:110498020-110498839	XLOC_049939 (cattle)	825	88.48	72
goat	NC_030815.1:110526021-110526539	XLOC_049943 (cattle)	526	91.25	50
goat	NC_030815.1:110753793-110755738	XLOC_047920 (cattle)	1969	70.34	44
goat	NC_030816.1:2386518-2387533	MSTRG.89987 (sheep)	1058	77.41	130
goat	NC_030816.1:6129702-6130728	XLOC_050494 (cattle)	1033	94.77	98
goat	NC_030816.1:6138610-6138827	XLOC_050498 (cattle)	220	92.73	36
goat	NC_030816.1:6475907-6476427	MSTRG.89875 (sheep)	522	95.02	78
goat	NC_030816.1:6674038-6674598	MSTRG.89880 (sheep)	570	95.44	141
goat	NC_030816.1:6745884-6746810	MSTRG.89884 (sheep)	930	94.84	126
goat	NC_030816.1:6803087-6803895	MSTRG.89887 (sheep)	813	95.57	149
goat	NC_030816.1:10240718-10241385	XLOC_050607 (cattle)	679	92.05	74
goat	NC_030816.1:15719289-15721532	XLOC_050674 (cattle)	2254	80.08	89
goat	NC_030816.1:15860703-15862426	XLOC_050678 (cattle)	1757	91.75	70
goat	NC_030816.1:15866623-15867347	XLOC_050680 (cattle)	726	92.29	49
goat	NC_030816.1:15869557-15870039	XLOC_050682 (cattle)	489	94.89	80
goat	NC_030816.1:15933359-15933616	XLOC_050688 (cattle)	261	94.25	57
goat	NC_030816.1:19056227-19057546	XLOC_050728 (cattle)	1328	89.01	83
goat	NC_030816.1:19057642-19060707	XLOC_050729 (cattle)	3122	92.63	96
goat	NC_030816.1:19066167-19067246	XLOC_050732 (cattle)	1098	92.71	72
goat	NC_030816.1:20465301-20465708	XLOC_050769 (cattle)	408	89.22	55
goat	NC_030816.1:20546076-20546846	MSTRG.90336 (sheep)	773	97.93	221
goat	NC_030816.1:21623088-21624133	XLOC_050782 (cattle)	1046	53.44	84
goat	NC_030816.1:21843007-21845023	XLOC_050793 (cattle)	2032	93.75	153
goat	NC_030816.1:21848613-21849568	XLOC_050795 (cattle)	1000	71.9	55
goat	NC_030816.1:21853735-21855077	XLOC_050796 (cattle)	1345	76.13	100
goat	NC_030816.1:21855398-21856062	XLOC_050797 (cattle)	667	93.25	69
goat	NC_030816.1:21972100-21972493	XLOC_050800 (cattle)	397	83.88	58
goat	NC_030816.1:23829155-23829741	XLOC_050816 (cattle)	592	94.59	127
goat	NC_030816.1:23840227-23840873	XLOC_050817 (cattle)	676	90.83	70
goat	NC_030816.1:23856635-23856960	XLOC_050820 (cattle)	327	96.33	108
goat	NC_030816.1:23962909-23963960	XLOC_050830 (cattle)	1059	94.9	98
goat	NC_030816.1:23968873-23969957	XLOC_050832 (cattle)	1104	90.31	93
goat	NC_030816.1:25767373-25767873	MSTRG.90515 (sheep)	509	71.71	221
goat	NC_030816.1:26141898-26143220	XLOC_050846 (cattle)	1369	90.58	87
goat	NC_030816.1:26706856-26707355	XLOC_050864 (cattle)	504	94.64	62
goat	NC_030816.1:26718190-26718606	XLOC_050869 (cattle)	434	90.09	89
goat	NC_030816.1:26720316-26720606	XLOC_050870 (cattle)	298	88.93	32
goat	NC_030816.1:26726554-26728030	XLOC_050873 (cattle)	1479	68.56	67
goat	NC_030816.1:26770275-26770678	XLOC_050878 (cattle)	404	91.83	131
goat	NC_030816.1:26771185-26771797	XLOC_050879 (cattle)	627	93.94	92
goat	NC_030816.1:26776722-26777122	XLOC_050880 (cattle)	409	94.13	55
goat	NC_030816.1:26778757-26779331	XLOC_050882 (cattle)	582	92.44	83
goat	NC_030816.1:26782726-26784022	XLOC_050884 (cattle)	1303	91.63	179
goat	NC_030816.1:26785009-26785404	XLOC_050885 (cattle)	404	55.94	30
goat	NC_030816.1:26801061-26801338	XLOC_050890 (cattle)	278	91.73	43
goat	NC_030816.1:26802203-26802415	XLOC_050891 (cattle)	214	92.52	46
goat	NC_030816.1:27132365-27132879	XLOC_050892 (cattle)	550	74.18	77
goat	NC_030816.1:29695156-29696380	XLOC_050922 (cattle)	1230	94.39	132
goat	NC_030816.1:29697155-29698154	XLOC_050923 (cattle)	1009	97.52	245
goat	NC_030816.1:29699714-29700786	XLOC_050924 (cattle)	1073	95.34	98
goat	NC_030816.1:30212142-30212433	XLOC_050927 (cattle)	292	93.84	96
goat	NC_030816.1:32138768-32140592	XLOC_050978 (cattle)	1842	92.73	70
goat	NC_030816.1:32140887-32141155	XLOC_050979 (cattle)	269	93.31	103
goat	NC_030816.1:40132110-40133151	XLOC_051044 (cattle)	1057	92.24	67
goat	NC_030816.1:40382319-40384083	MSTRG.90977 (sheep)	1766	97.11	177
goat	NC_030816.1:40391357-40392052	MSTRG.90981 (sheep)	709	94.5	108
goat	NC_030816.1:47656019-47656619	MSTRG.91275 (sheep)	601	96.34	164
goat	NC_030816.1:48296610-48296872	XLOC_051148 (cattle)	270	91.85	72
goat	NC_030816.1:48319672-48319971	XLOC_051152 (cattle)	303	93.73	92
goat	NC_030816.1:48352668-48353509	XLOC_051153 (cattle)	845	92.9	75
goat	NC_030816.1:48356113-48356318	XLOC_051156 (cattle)	216	87.96	26
goat	NC_030816.1:55743203-55744870	XLOC_051268 (cattle)	1684	88.3	92
goat	NC_030816.1:56888498-56888824	MSTRG.91517 (sheep)	327	98.47	144
goat	NC_030816.1:57002194-57003074	MSTRG.91508 (sheep)	881	24.63	107
goat	NC_030816.1:57264761-57266831	MSTRG.91540 (sheep)	2079	98.36	406
goat	NC_030816.1:57411921-57413290	XLOC_051378 (cattle)	1385	94.73	112
goat	NC_030816.1:57444644-57445431	XLOC_051379 (cattle)	793	93.82	56
goat	NC_030816.1:57514313-57516206	XLOC_051388 (cattle)	1939	66.94	60
goat	NC_030816.1:61371468-61372114	XLOC_051486 (cattle)	652	89.57	126
goat	NC_030816.1:61652192-61653010	XLOC_051496 (cattle)	832	92.79	83
goat	NC_030816.1:61653125-61655263	XLOC_051497 (cattle)	2191	92.61	102
goat	NC_030816.1:61888541-61889086	XLOC_051499 (cattle)	546	96.15	55
goat	NC_030816.1:62004640-62007433	XLOC_051501 (cattle)	2805	94.26	116
goat	NC_030816.1:62123137-62124213	MSTRG.91741 (sheep)	1078	97.96	136
goat	NC_030816.1:62193350-62194305	XLOC_051509 (cattle)	974	92.71	60
goat	NC_030816.1:62490065-62490859	MSTRG.91735 (sheep)	796	98.49	140
goat	NC_030816.1:62763929-62764708	XLOC_051520 (cattle)	787	95.17	104
goat	NC_030816.1:63857830-63876935	CAT870.2 (human)	21165	37.48	29
goat	NC_030816.1:63869391-63876935	CAT870.1 (human)	8876	41.69	29
goat	NC_030816.1:63906623-63906895	XLOC_051549 (cattle)	273	88.64	34
goat	NC_030816.1:63906981-63907739	XLOC_051550 (cattle)	789	92.02	86
goat	NC_030816.1:63911660-63912281	XLOC_051553 (cattle)	624	95.83	96
goat	NC_030816.1:63912434-63913684	XLOC_051554 (cattle)	1268	93.45	95
goat	NC_030816.1:64143011-64143582	MSTRG.91833 (sheep)	572	98.78	176
goat	NC_030816.1:66740042-66740456	XLOC_051582 (cattle)	417	92.81	50
goat	NC_030816.1:66751362-66752348	XLOC_051586 (cattle)	987	92	99
goat	NC_030816.1:67232550-67233877	XLOC_051593 (cattle)	1365	77.8	75
goat	NC_030816.1:67846645-67847982	XLOC_051612 (cattle)	1354	88.92	81
goat	NC_030816.1:67849262-67850412	XLOC_051613 (cattle)	1152	93.49	72
goat	NC_030816.1:68049551-68050194	MSTRG.91986 (sheep)	650	96.31	181
goat	NC_030816.1:68643779-68644934	XLOC_051642 (cattle)	1228	87.46	95
goat	NC_030816.1:68675201-68676489	MSTRG.92048 (sheep)	1293	98.22	216
goat	NC_030816.1:68676585-68677848	MSTRG.92049 (sheep)	1268	53	155
goat	NC_030816.1:68691905-68693637	XLOC_051655 (cattle)	1754	65.39	57
goat	NC_030816.1:68698555-68698970	XLOC_051658 (cattle)	416	93.03	45
goat	NC_030816.1:70833156-70833372	MSTRG.92016 (sheep)	217	90.78	58
goat	NC_030816.1:71266842-71267181	MSTRG.92080 (sheep)	352	86.65	152
goat	NC_030816.1:71559012-71560600	MSTRG.92091 (sheep)	1591	33.94	205
goat	NC_030816.1:73625539-73625774	XLOC_051713 (cattle)	240	91.25	28
goat	NC_030816.1:73636941-73637422	XLOC_051714 (cattle)	482	53.53	65
goat	NC_030816.1:75930922-75931739	MSTRG.92168 (sheep)	818	95.6	119
goat	NC_030816.1:75976644-75977937	MSTRG.92288 (sheep)	1302	97	299
goat	NC_030816.1:82274902-82275905	XLOC_051825 (cattle)	1040	89.13	50
goat	NC_030816.1:83396295-83397953	XLOC_051846 (cattle)	1764	46.09	43
goat	NC_030816.1:83403806-83405210	XLOC_050063 (cattle)	1415	93.07	119
goat	NC_030816.1:83480460-83481020	MSTRG.92421 (sheep)	578	72.66	168
goat	NC_030816.1:89306068-89307259	XLOC_051957 (cattle)	1201	74.52	44
goat	NC_030816.1:89347484-89348753	MSTRG.92535 (sheep)	1273	38.88	138
goat	NC_030816.1:89513866-89515915	XLOC_051971 (cattle)	2087	76.38	52
goat	NC_030816.1:89519460-89519832	XLOC_051973 (cattle)	374	87.43	34
goat	NC_030816.1:89611750-89612642	XLOC_051977 (cattle)	919	88.9	41
goat	NC_030816.1:89613141-89614034	XLOC_051978 (cattle)	914	89.39	89
goat	NC_030816.1:89616025-89620183	XLOC_050079 (cattle)	4239	78.98	78
goat	NC_030816.1:89688825-89689464	XLOC_051980 (cattle)	649	79.35	58
goat	NC_030816.1:89716208-89717315	XLOC_051984 (cattle)	1112	93.62	99
goat	NC_030816.1:89990936-89991616	XLOC_051994 (cattle)	685	90.36	71
goat	NC_030816.1:90408062-90409085	XLOC_052004 (cattle)	1042	85.22	40
goat	NC_030816.1:90552464-90553532	XLOC_052009 (cattle)	1072	86.29	51
goat	NC_030816.1:90660345-90662317	XLOC_050083 (cattle)	1991	78.8	75
goat	NC_030816.1:91375123-91375692	XLOC_052030 (cattle)	570	97.19	145
goat	NC_030818.1:1898101-1898626	XLOC_005630 (cattle)	532	80.45	52
goat	NC_030818.1:2238902-2239652	XLOC_005644 (cattle)	752	89.63	70
goat	NC_030818.1:2239797-2240308	XLOC_005645 (cattle)	519	91.52	83
goat	NC_030818.1:2278925-2279180	XLOC_005649 (cattle)	256	87.11	27
goat	NC_030818.1:2472764-2474126	XLOC_005658 (cattle)	1390	92.88	88
goat	NC_030818.1:2476812-2477716	XLOC_005659 (cattle)	908	94.6	83
goat	NC_030818.1:2685883-2687660	XLOC_005664 (cattle)	1787	95.8	288
goat	NC_030818.1:3211037-3211909	XLOC_005669 (cattle)	884	93.78	137
goat	NC_030818.1:6144939-6145717	XLOC_005712 (cattle)	780	93.72	49
goat	NC_030818.1:6553907-6554369	XLOC_005728 (cattle)	484	87.81	45
goat	NC_030818.1:6584563-6585469	XLOC_005733 (cattle)	915	91.48	47
goat	NC_030818.1:7030401-7031827	XLOC_005775 (cattle)	1442	78.16	78
goat	NC_030818.1:7189196-7195941	LINC01127 (human)	7877	44.12	21
goat	NC_030818.1:9980519-9981988	XLOC_005825 (cattle)	1487	93.07	101
goat	NC_030818.1:10310748-10311101	XLOC_005832 (cattle)	354	95.76	75
goat	NC_030818.1:10323551-10323954	XLOC_005833 (cattle)	416	87.02	58
goat	NC_030818.1:10325215-10325880	XLOC_005835 (cattle)	671	94.04	48
goat	NC_030818.1:10328604-10328926	XLOC_005837 (cattle)	334	76.95	47
goat	NC_030818.1:10382465-10383691	XLOC_005844 (cattle)	1304	72.01	78
goat	NC_030818.1:10550580-10551511	XLOC_005848 (cattle)	950	91.26	73
goat	NC_030818.1:13012271-13012913	XLOC_005874 (cattle)	649	91.83	65
goat	NC_030818.1:13013232-13014402	XLOC_005875 (cattle)	1191	93.2	74
goat	NC_030818.1:14362826-14363487	XLOC_005901 (cattle)	666	94.44	73
goat	NC_030818.1:14813430-14814099	XLOC_005915 (cattle)	700	91.71	57
goat	NC_030818.1:15031934-15032420	XLOC_005916 (cattle)	498	92.17	53
goat	NC_030818.1:19295492-19296672	XLOC_005953 (cattle)	1230	89.92	112
goat	NC_030818.1:19299172-19299936	XLOC_005954 (cattle)	780	92.31	49
goat	NC_030818.1:25903072-25903314	XLOC_006123 (cattle)	243	95.47	71
goat	NC_030818.1:28663722-28664231	XLOC_006191 (cattle)	514	94.36	57
goat	NC_030818.1:28674751-28675072	XLOC_006193 (cattle)	329	92.71	54
goat	NC_030818.1:28687004-28687248	XLOC_006195 (cattle)	245	94.69	143
goat	NC_030818.1:28689537-28690129	XLOC_006197 (cattle)	621	68.12	80
goat	NC_030818.1:28698093-28698837	XLOC_006201 (cattle)	749	93.19	72
goat	NC_030818.1:28703190-28703517	XLOC_006203 (cattle)	328	95.73	50
goat	NC_030818.1:28705802-28706253	XLOC_006205 (cattle)	453	96.69	101
goat	NC_030818.1:28707172-28708201	XLOC_006207 (cattle)	1216	78.95	87
goat	NC_030818.1:28709860-28710548	XLOC_006210 (cattle)	694	93.37	71
goat	NC_030818.1:29478204-29479341	XLOC_006254 (cattle)	1177	75.11	87
goat	NC_030818.1:29825877-29827554	XLOC_006256 (cattle)	1697	94.52	123
goat	NC_030818.1:29827667-29828199	XLOC_006257 (cattle)	538	93.31	59
goat	NC_030818.1:29828272-29828824	XLOC_006258 (cattle)	579	86.01	44
goat	NC_030818.1:29846318-29848290	XLOC_006262 (cattle)	1995	50.23	76
goat	NC_030818.1:30017286-30018050	XLOC_006266 (cattle)	775	93.81	77
goat	NC_030818.1:30019291-30020057	XLOC_006267 (cattle)	782	92.84	71
goat	NC_030818.1:36151147-36152511	XLOC_006384 (cattle)	1366	95.83	94
goat	NC_030818.1:36152588-36152828	XLOC_006385 (cattle)	242	95.45	48
goat	NC_030818.1:36154923-36155188	XLOC_006387 (cattle)	266	94.74	47
goat	NC_030818.1:37915506-37915892	XLOC_006408 (cattle)	388	96.91	73
goat	NC_030818.1:43146337-43147412	XLOC_006473 (cattle)	1107	87.8	63
goat	NC_030818.1:43160845-43162258	XLOC_006477 (cattle)	1432	89.94	57
goat	NC_030818.1:43218924-43219438	XLOC_006488 (cattle)	517	92.84	72
goat	NC_030818.1:43226368-43227183	XLOC_006490 (cattle)	821	93.42	101
goat	NC_030818.1:47683793-47685220	XLOC_006597 (cattle)	1437	94.43	111
goat	NC_030818.1:47720329-47723968	XLOC_006603 (cattle)	3653	93.57	144
goat	NC_030818.1:62401523-62403008	XLOC_006813 (cattle)	1507	85	89
goat	NC_030818.1:62433506-62434149	XLOC_006816 (cattle)	645	93.33	70
goat	NC_030818.1:65561306-65561525	XLOC_006859 (cattle)	220	95	65
goat	NC_030818.1:65561739-65562203	XLOC_006860 (cattle)	473	93.02	90
goat	NC_030818.1:66187726-66188499	XLOC_006865 (cattle)	777	95.24	86
goat	NC_030818.1:66258195-66259120	XLOC_006869 (cattle)	935	86.74	73
goat	NC_030818.1:66406035-66407343	XLOC_006871 (cattle)	1310	94.66	86
goat	NC_030818.1:66407693-66410720	XLOC_006872 (cattle)	3063	91.51	79
goat	NC_030818.1:66763631-66764149	XLOC_006881 (cattle)	519	91.91	65
goat	NC_030818.1:66800993-66801519	XLOC_006885 (cattle)	527	90.32	51
goat	NC_030818.1:66946706-66949135	XLOC_006889 (cattle)	2448	94.53	166
goat	NC_030818.1:67810029-67811817	XLOC_005311 (cattle)	1798	92.32	109
goat	NC_030818.1:67968707-67968949	XLOC_006905 (cattle)	248	89.52	24
goat	NC_030818.1:67969311-67969544	XLOC_006906 (cattle)	235	93.19	29
goat	NC_030818.1:67982536-67983104	XLOC_006907 (cattle)	572	62.41	128
goat	NC_030818.1:69192650-69193292	XLOC_006926 (cattle)	648	94.6	75
goat	NC_030818.1:69204235-69204876	XLOC_006929 (cattle)	650	93.69	74
goat	NC_030818.1:71049589-71049913	XLOC_006948 (cattle)	344	87.79	40
goat	NC_030818.1:71064523-71066107	XLOC_006950 (cattle)	1588	94.21	95
goat	NC_030818.1:72325350-72325897	XLOC_006980 (cattle)	557	94.43	98
goat	NC_030818.1:72603057-72603581	XLOC_006984 (cattle)	534	93.45	56
goat	NC_030818.1:73052514-73052942	XLOC_006994 (cattle)	429	90.68	41
goat	NC_030818.1:73054174-73054618	XLOC_006995 (cattle)	496	86.29	63
goat	NC_030818.1:73056354-73057121	XLOC_006997 (cattle)	790	89.11	60
goat	NC_030818.1:73058548-73059654	XLOC_006998 (cattle)	1112	90.47	81
goat	NC_030818.1:73169146-73169430	XLOC_006999 (cattle)	295	94.24	82
goat	NC_030818.1:74020119-74020328	XLOC_007018 (cattle)	210	97.62	73
goat	NC_030818.1:74769843-74770538	XLOC_007035 (cattle)	703	68.85	89
goat	NC_030818.1:74916207-74916464	XLOC_007037 (cattle)	258	94.96	52
goat	NC_030818.1:74919637-74920858	XLOC_007039 (cattle)	1224	95.02	69
goat	NC_030818.1:77901441-77904397	XLOC_007075 (cattle)	2997	93.36	94
goat	NC_030818.1:77905266-77905654	XLOC_007077 (cattle)	391	90.03	42
goat	NC_030818.1:85962311-85963732	XLOC_007156 (cattle)	1439	93.68	100
goat	NC_030818.1:89630281-89631123	XLOC_007224 (cattle)	844	93.84	83
goat	NC_030818.1:89638505-89638843	XLOC_007228 (cattle)	339	78.76	61
goat	NC_030818.1:92704961-92705236	XLOC_007258 (cattle)	276	89.49	59
goat	NC_030818.1:97166707-97167674	XLOC_007299 (cattle)	1032	39.34	24
goat	NC_030818.1:97856582-97859221	XLOC_005530 (cattle)	2651	78.35	94
goat	NC_030818.1:98205832-98206602	XLOC_007311 (cattle)	777	93.56	60
goat	NC_030818.1:99885186-99885483	XLOC_007377 (cattle)	298	95.3	89
goat	NC_030818.1:100029208-100031714	XLOC_007384 (cattle)	2533	91.99	133
goat	NC_030818.1:101303213-101304106	XLOC_007413 (cattle)	904	92.59	96
goat	NC_030818.1:101388242-101388964	XLOC_007415 (cattle)	723	89.76	79
goat	NC_030818.1:101390987-101394144	XLOC_007416 (cattle)	3165	90.55	112
goat	NC_030818.1:101395632-101398845	XLOC_007417 (cattle)	3286	87.28	78
goat	NC_030818.1:101398736-101399736	XLOC_007418 (cattle)	1021	85.21	58
goat	NC_030818.1:101644194-101655239	CAT1204.2 (human)	13493	47.68	39
goat	NC_030818.1:101795201-101795447	XLOC_007426 (cattle)	247	85.43	27
goat	NC_030818.1:103336797-103337004	XLOC_007458 (cattle)	226	74.78	20
goat	NC_030818.1:103799053-103799561	XLOC_007483 (cattle)	513	88.3	75
goat	NC_030818.1:104245718-104246932	XLOC_007491 (cattle)	1254	86.04	42
goat	NC_030818.1:105761570-105762011	XLOC_005555 (cattle)	455	86.81	49
goat	NC_030818.1:105897806-105898048	XLOC_007517 (cattle)	248	84.68	20
goat	NC_030820.1:2211720-2215175	XLOC_009498 (cattle)	3602	66.44	65
goat	NC_030820.1:2215251-2216015	XLOC_009499 (cattle)	787	91.23	78
goat	NC_030820.1:3235436-3235785	MSTRG.19410 (sheep)	363	93.11	72
goat	NC_030820.1:3248732-3249750	MSTRG.19411 (sheep)	1045	65.36	120
goat	NC_030820.1:3378463-3379048	MSTRG.19414 (sheep)	586	89.25	141
goat	NC_030820.1:6564724-6565645	MSTRG.19577 (sheep)	924	95.89	133
goat	NC_030820.1:6704127-6710775	XLOC_009188 (cattle)	6704	80.33	382
goat	NC_030820.1:7103323-7103561	XLOC_009572 (cattle)	242	94.63	64
goat	NC_030820.1:17784122-17785306	XLOC_009786 (cattle)	1190	93.78	72
goat	NC_030820.1:19210594-19211086	XLOC_009812 (cattle)	493	92.49	71
goat	NC_030820.1:19211617-19211876	XLOC_009813 (cattle)	260	95.38	72
goat	NC_030820.1:19225325-19226400	XLOC_009816 (cattle)	1083	94	103
goat	NC_030820.1:19252931-19254275	XLOC_009821 (cattle)	1362	93.98	88
goat	NC_030820.1:19255152-19255790	XLOC_009822 (cattle)	643	93.31	61
goat	NC_030820.1:22129157-22129966	XLOC_009850 (cattle)	816	97.92	153
goat	NC_030820.1:22131808-22132505	XLOC_009851 (cattle)	698	96.7	110
goat	NC_030820.1:25223643-25224700	XLOC_009918 (cattle)	1094	90.22	102
goat	NC_030820.1:25631358-25632343	XLOC_009920 (cattle)	995	67.44	138
goat	NC_030820.1:25652339-25655035	MSTRG.20076 (sheep)	2897	40.84	114
goat	NC_030820.1:29106779-29107083	XLOC_009980 (cattle)	307	91.86	79
goat	NC_030820.1:30404390-30404699	XLOC_009992 (cattle)	311	91	47
goat	NC_030820.1:30612767-30613349	XLOC_009993 (cattle)	590	92.2	62
goat	NC_030820.1:31057259-31057869	MSTRG.20225 (sheep)	611	96.73	107
goat	NC_030820.1:31280261-31281443	MSTRG.20230 (sheep)	1184	96.71	84
goat	NC_030820.1:31713279-31713921	XLOC_010028 (cattle)	646	91.8	48
goat	NC_030820.1:31851356-31851718	XLOC_010030 (cattle)	364	91.48	40
goat	NC_030820.1:34586048-34586961	XLOC_010083 (cattle)	924	94.37	110
goat	NC_030820.1:35937799-35938034	XLOC_010125 (cattle)	238	96.64	90
goat	NC_030820.1:35954175-35955494	XLOC_010128 (cattle)	1326	93.97	76
goat	NC_030820.1:35959523-35960174	XLOC_010131 (cattle)	657	91.32	47
goat	NC_030820.1:36145404-36146812	XLOC_010135 (cattle)	1423	77.86	68
goat	NC_030820.1:36211637-36213339	XLOC_010139 (cattle)	1714	95.68	145
goat	NC_030820.1:37707992-37709854	MSTRG.20453 (sheep)	1874	97.55	208
goat	NC_030820.1:37838476-37838807	XLOC_010167 (cattle)	333	95.5	73
goat	NC_030820.1:37841853-37842986	XLOC_010168 (cattle)	1141	88.43	90
goat	NC_030820.1:37844697-37847062	XLOC_010169 (cattle)	2400	85.54	94
goat	NC_030820.1:37853043-37853699	XLOC_010173 (cattle)	660	89.24	52
goat	NC_030820.1:37853890-37854160	XLOC_010174 (cattle)	271	93.36	54
goat	NC_030820.1:39953728-39954033	XLOC_010208 (cattle)	314	92.68	67
goat	NC_030820.1:41219906-41220204	XLOC_010260 (cattle)	299	95.65	59
goat	NC_030820.1:41224945-41226107	XLOC_010262 (cattle)	1182	91.03	73
goat	NC_030820.1:41226878-41227563	XLOC_010263 (cattle)	693	92.5	57
goat	NC_030820.1:41229940-41230333	XLOC_010265 (cattle)	396	94.44	52
goat	NC_030820.1:41427532-41429633	XLOC_010268 (cattle)	2117	92.39	100
goat	NC_030820.1:47588706-47589273	MSTRG.20795 (sheep)	568	99.3	286
goat	NC_030820.1:47591460-47591741	XLOC_010407 (cattle)	282	97.16	53
goat	NC_030820.1:47693298-47693680	XLOC_010415 (cattle)	403	91.81	92
goat	NC_030820.1:47771984-47773062	MSTRG.20877 (sheep)	1079	98.05	111
goat	NC_030820.1:50173464-50176142	MSTRG.20926 (sheep)	2680	71.57	132
goat	NC_030820.1:50713150-50713879	XLOC_009412 (cattle)	730	93.7	77
goat	NC_030820.1:50714021-50714334	XLOC_010462 (cattle)	316	94.94	66
goat	NC_030820.1:51346829-51347986	XLOC_010480 (cattle)	1216	78.78	51
goat	NC_030820.1:51656354-51657277	XLOC_010482 (cattle)	924	94.16	97
goat	NC_030820.1:52372635-52373471	MSTRG.20969 (sheep)	838	97.14	92
goat	NC_030820.1:52447143-52448367	MSTRG.20992 (sheep)	1250	91.52	163
goat	NC_030820.1:52450963-52451487	MSTRG.20995 (sheep)	525	98.29	204
goat	NC_030820.1:52937759-52938440	XLOC_010549 (cattle)	718	86.21	39
goat	NC_030820.1:52938118-52939481	XLOC_010550 (cattle)	1398	53.58	45
goat	NC_030820.1:53155266-53155979	XLOC_009256 (cattle)	721	93.48	89
goat	NC_030820.1:53287018-53289526	MSTRG.21049 (sheep)	2528	97.94	405
goat	NC_030820.1:53488810-53489761	XLOC_010569 (cattle)	953	85.94	79
goat	NC_030820.1:53913929-53915336	XLOC_010582 (cattle)	1421	91.06	71
goat	NC_030820.1:55166930-55167660	MSTRG.21105 (sheep)	741	63.29	271
goat	NC_030820.1:55337096-55338006	XLOC_010603 (cattle)	912	90.24	80
goat	NC_030820.1:55604775-55606107	MSTRG.21111 (sheep)	1414	84.58	141
goat	NC_030820.1:55702410-55704418	MSTRG.21113 (sheep)	2029	96.65	230
goat	NC_030820.1:55816302-55817038	MSTRG.21130 (sheep)	740	95.81	92
goat	NC_030820.1:55827717-55828879	MSTRG.21132 (sheep)	1230	92.44	186
goat	NC_030820.1:55829543-55830235	MSTRG.21133 (sheep)	696	97.27	100
goat	NC_030820.1:55913601-55914472	XLOC_010607 (cattle)	872	92.66	59
goat	NC_030820.1:56685528-56686338	MSTRG.21174 (sheep)	811	97.9	224
goat	NC_030820.1:57841015-57841556	XLOC_010642 (cattle)	545	93.39	57
goat	NC_030820.1:57926154-57928216	XLOC_010648 (cattle)	2068	94.63	120
goat	NC_030820.1:57940268-57940636	XLOC_010650 (cattle)	369	96.21	63
goat	NC_030820.1:57982134-57982417	XLOC_010654 (cattle)	289	91.7	39
goat	NC_030820.1:57989352-57989561	XLOC_010658 (cattle)	210	93.81	41
[truncated: 2,259 more rows]

## Sheet: Table S12
Table S12. Presence of intergenic lncRNAs both in sheep and cattle, in regions of conserved synteny.
Upstream gene	Focal gene	Downstream gene	Chr (sheep)	Start of upstream gene (sheep)	End of upstream gene (sheep)	Upstream intergenic lncRNA IDs (sheep)	Start of focal gene (sheep)	End of focal gene (sheep)	Downstream intergenic lncRNA IDs (sheep)	Start of downstream gene (sheep)	End of downstream gene (sheep)	Chr (cattle)	Start of upstream gene (cattle)	End of upstream gene (cattle)	Upstream intergenic lncRNA IDs (cattle)	Start of focal gene (cattle)	End of focal gene (cattle)	Downstream intergenic lncRNA IDs (cattle)	Start of downstream gene (cattle)	End of downstream gene (cattle)	Is there an upstream intergenic lncRNA in sheep?	Is there an upstream intergenic lncRNA in cattle?	Is there an upstream intergenic lncRNA in both sheep and cattle?	If yes, does the sheep gene have a high confidence alignment to a syntenic cattle gene?	Is there a downstream intergenic lncRNA in sheep?	Is there a downstream intergenic lncRNA in cattle?	Is there a downstream intergenic lncRNA in both sheep and cattle?	If yes, does the sheep gene have a high confidence alignment to a syntenic cattle gene?	Are there both up- and downstream intergenic lncRNAs in both sheep and cattle?
C1orf158	AADACL3	PRDX6	12	52750937	52776030		52797580	52808130		52956347	52968507	16	56187896	56219814		56236387	56243596	XLOC_015833	56389804	56399714						yes
SMAD3	AAGAB	IQCH	7	13774171	13797299		13809656	13881272		13881328	14108976	10	13958174	13980371		13992197	14074945		14075187	14304476
EPB41L1	AAR2	DLGAP4	13	64865115	64919869		64929666	64945564		65110361	65200627	13	65957398	66011672		66018116	66038301		66204671	66292988
ABCA5	ABCA10	ABCA6	11	60194810	60242691		60258964	60303112		60315569	60375391	19	61873253	61919888	XLOC_021112	61959366	62008054		62027821	62094302		yes
MAP2K6	ABCA5	ABCA10	11	60025727	60059883		60194810	60242691		60258964	60303112	19	61708769	61814973	XLOC_019649	61873253	61919888	XLOC_021112	61959366	62008054		yes				yes
ABCA10	ABCA6	ABCA9	11	60258964	60303112		60315569	60375391		60387154	60435471	19	61959366	62008054		62027821	62094302		62099290	62151579
CNN2	ABCA7	ARHGAP45	5	40931732	40939546		40942265	40960281		40961251	40973130	7	45159981	45162941		45165707	45182208		45182657	45191973
DHRS9	ABCB11	G6PC2	2	139186849	139193920	MSTRG.44748	139245027	139331632		139349795	139356438	2	27116745	27140610		27176814	27258734	XLOC_022034	27274585	27281293	yes					yes
ZFAND2B	ABCB6	ATG9A	2	220135453	220137964		220138334	220145889		220146096	220154849	2	107881216	107884050		107884171	107891799		107892323	107901716
ATG9B	ABCB8	ASIC3	4	112988244	112999581		113001972	113017373		113021176	113024097	4	114394496	114401832		114404772	114422140		114424078	114428038
FOPNL	ABCC1	ABCC6	24	14229968	14247043		14341016	14446571		14453274	14518770	25	14350018	14368763	XLOC_031043	14469282	14570639		14577546	14643306		yes
ABCC12	ABCC11	LONP2	14	16007907	16099048		16109316	16189218		16197324	16278695	18	16551061	16610345		16654447	16732300		16739765	16824481
CUTC	ABCC2	DNMBP	22	19864858	19896680	MSTRG.53740	19923049	19993363		20004847	20084326	26	20550908	20583501	XLOC_032287, XLOC_032288, XLOC_032292, XLOC_032294, XLOC_032296, XLOC_032297	20613538	20684065	XLOC_032298	20694707	20777487	yes	yes	yes			yes
CMAS	ABCC9	KCNJ8	3	192909827	192924914		193019254	193175462		193195807	193205176	5	88565333	88580843	XLOC_042574	88677586	88831324		88852393	88860007		yes
HINFP	ABCG4	NLRX1	15	29190689	29196176		29212989	29227619		29234564	29248482	15	30228672	30237437		30257754	30272204		30278100	30296544
PYGB	ABHD12	ANKRD16	13	41883741	41916422		41920131	41943926		41989254	42002372	13	43166167	43184380		43187469	43240717		43253789	43268428
TAOK1	ABHD15	TP53I13	11	20329392	20426865		20442234	20445712		20452094	20456055	19	21308239	21363144		21378077	21382996		21385501	21389754
TPD52L2	ABHD16B	ZBTB46	13	53264089	53276216		53280623	53282184	MSTRG.21049	53322168	53348123	13	54411455	54427367		54428990	54430673	XLOC_010562, XLOC_010563	54471017	54499223					yes	yes	yes
MFGE8	ABHD2	RLBP1	18	19584176	19598601		19723286	19802578		19813621	19824830	21	20889913	20904968		20998719	21106763		21117499	21280811
MRPL34	ABHD8	ANKLE1	5	5554949	5555459		5558703	5563511		5566510	5570359	7	5741608	5742859		5744757	5751713		5754275	5758152
CYP20A1	ABI2	RAPH1	2	204179979	204222542	MSTRG.46933	204292967	204343576		204351524	204408250	2	91899069	91943225	XLOC_023150	91960475	92057920		92068092	92126362	yes	yes	yes
PHOSPHO1	ABI3	GNGT2	11	36883863	36888240		36889767	36898364		36901329	36901999	19	37978510	37985160		37985585	37994816		37995628	37998546
TOR3A	ABL2	SOAT1	12	58508187	58528710		58549855	58567599		58700517	58751930	16	61858195	61886167	XLOC_014814	61897894	61992970		62068139	62128359		yes
SH3TC2	ABLIM3	AFAP1L1	5	57917894	57973762	MSTRG.78754	58031525	58155196		58184028	58253640	7	62392880	62446567		62502507	62637900		62661628	62736415	yes
ANGPT1	ABRA	OXR1	9	69482154	69934561	MSTRG.95299, MSTRG.95304, MSTRG.95307, MSTRG.95309	70486510	70496619		70509441	70953892	14	59137214	59436333	XLOC_012302, XLOC_012315	59974386	59985200		60000394	60075278	yes	yes	yes
REPS1	ABRACL	HECA	8	63676667	63765556		63801650	63810872		63897955	63909189	9	77666178	77757440		77787555	77802592	XLOC_050042, XLOC_051549, XLOC_051550, XLOC_051553, XLOC_051554	77893557	77907314						yes
FOXN4	ACACB	UNG	17	63478577	63502074		63507291	63604351		63642936	63652821	17	66074400	66097412		66102654	66198865		66221121	66231818
OLAH	ACBD7	RPP38	13	28664966	28685688		28688820	28689258		28712950	28713798	13	29915526	29938309		29940129	29943624		29959800	29965680
ACCSL	ACCS	EXT2	15	72348534	72363736		72365360	72389751		72393969	72536302	15	75032941	75044667		75047569	75068534	XLOC_014350	75074940	75265705						yes
CLPP	ACER1	MLLT1	5	15699940	15704950		15726237	15748767		15770440	15825846	7	19302913	19308138		19329860	19353051		19374861	19431741
C14orf119	ACIN1	CDH24	7	21381359	21381784		21383324	21422108		21425499	21433537	10	21596542	21598722		21598911	21637359		21640079	21648058
FAM107A	ACOX2	KCTD6	19	42831918	42834612		42855011	42883265		42886874	42889081	22	43336993	43357321	XLOC_027647	43379504	43410315		43413166	43416190		yes
DDB2	ACP2	NR1H3	15	75329849	75348379		75349557	75356067		75361774	75367849	15	78289541	78309815		78309901	78317153	XLOC_014395	78323084	78330233						yes
THUMPD1	ACSM3	ERI2	24	18438372	18442377		18472559	18526247		18527262	18540803	25	18566260	18570516		18605635	18656582		18657384	18672630
ACSM1	ACSM4	THUMPD1	24	18189038	18245264		18411601	18434122		18438372	18442377	25	18349702	18413889	XLOC_031149, XLOC_031152, XLOC_031154	18539756	18562175		18566260	18570516		yes
GGT7	ACSS2	GSS	13	63720830	63744352		63747999	63791523		63793355	63814415	13	64737634	64791116		64794728	64841518		64842138	64867355
GJD2	ACTC1	AQR	7	27240429	27244491	MSTRG.86497	27279050	27284876		27347923	27428685	10	30328465	30330417		30361781	30367052		30432687	30514706	yes
MRPL47	ACTL6A	GNB4	1	205703957	205723291		205723456	205741843		205841021	205907579	1	88111912	88129274		88129517	88160918		88225885	88257992
GNB2	ACTL6B	TFR2	24	35798243	35800783		35811486	35821170		35822789	35833934	25	36446227	36451406		36459674	36469782		36471291	36482523
ZDHHC24	ACTN3	CTSF	21	43881708	43888100		43889040	43900655		43901359	43906691	29	45223678	45229753		45230682	45242282		45242552	45248115
EIF3K	ACTN4	CAPN12	14	47570175	47582605		47589195	47661156		47662818	47674295	18	48648907	48661802		48668482	48741185		48743599	48755715
SLC32A1	ACTR5	PPP1R16B	13	67145510	67149338	MSTRG.21593	67152455	67175574		67238843	67316553	13	68195057	68199035		68205154	68225068	XLOC_010859	68258627	68366080	yes					yes
UHRF1BP1L	ACTR6	SCYL2	3	169123582	169207038		169213037	169231943		169267551	169307723	5	64414615	64481097		64510374	64529644		64560031	64613964
SELENOK	ACTR8	IL17RB	19	47016709	47022154		47025797	47041312		47044394	47059322	22	47582815	47590574		47591904	47607214		47609791	47625159
XYLB	ACVR2B	EXOG	19	11714695	11755409		11769555	11793283		11804098	11824083	22	11813891	11849423		11864297	11894086		11906823	11928456
ACVR1B	ACVRL1	ANKRD33	3	134169941	134184003		134229362	134236131		134251826	134257790	5	28038532	28070153		28097837	28106733		28129660	28132288
DBF4B	ADAM11	GJC1	11	43873044	43901665		43908195	43925528	MSTRG.15253	43948435	43949625	19	45074947	45103998		45113921	45131794	XLOC_020770, XLOC_020771	45154679	45186611					yes	yes	yes
TM2D2	ADAM9	ADAM32	26	32743826	32749885		32750491	32845505		32850580	32996569	27	33798032	33804113		33816038	33896288		33900715	34069888
RXFP3	ADAMTS12	TARS	16	39748299	39750013	MSTRG.30350	39935100	40186430		40229272	40250506	20	39875726	39877132		39913085	40304028		40349625	40373064	yes
PRF1	ADAMTS14	TBATA	25	26597136	26599574		26641819	26738748		26756477	26768653	28	26939280	26941721		26985668	27080093	XLOC_034272, XLOC_034273	27096455	27111015						yes
OTUD7A	ADAMTS7	TBC1D2B	18	29099186	29290556	MSTRG.35074	29375835	29423578		29428283	29515082	21	30667805	30753716	XLOC_026121	30835151	30897314		30902155	30968114	yes	yes	yes
ZBTB44	ADAMTS8	ADAMTS15	21	35580560	35632501		35685217	35702536		35728588	35750447	29	36988682	37011135		37098498	37116122		37143462	37165575
COX19	ADAP1	GET4	24	41506719	41509417		41514238	41552646		41559142	41565165	25	42316375	42321964		42330026	42362918		42380410	42388252
AIG1	ADAT2	PEX3	8	67448966	67706755		67804521	67830607		67830983	67864361	9	81550367	81829531	XLOC_051612, XLOC_051613	81940877	81967514		81967633	81999683		yes
RIPK3	ADCY4	LTB4R	7	20452478	20456283		20457795	20472266		20473930	20483145	10	20665546	20669690		20671131	20685956		20687230	20689253
NEUROD6	ADCYAP1R1	GHRHR	4	65051936	65052949	MSTRG.73877, MSTRG.73878, MSTRG.73879	65212844	65262101		65350354	65364813	4	65489394	65492587		65670543	65729276		65793129	65809031	yes
XPNPEP1	ADD3	MXI1	22	29378644	29427282		29522381	29650217		29733825	29808599	26	30690130	30742278		30840113	30971458		31041196	31135072
SPOCD1	ADGRB2	COL16A1	2	234744813	234777184		234812335	234842088		234867042	234919719	2	122436872	122468429	XLOC_023701	122503653	122533252		122557458	122611951		yes
DDX39A	ADGRE5	ADGRL1	5	9441069	9449698		9450503	9467533	MSTRG.76223, MSTRG.76228, MSTRG.76229, MSTRG.76254	9635630	9660161	7	12442493	12451043		12451153	12469054		12610668	12658973					yes
CD2AP	ADGRF2	ADGRF4	20	20676366	20735085		20765718	20790284		20802466	20828101	23	20596998	20680179		20708929	20732784		20745536	20758331
ADGRF2	ADGRF4	OPN5	20	20765718	20790284		20802466	20828101		20861489	20894328	23	20708929	20732784		20745536	20758331	XLOC_028597	20801860	20834531						yes
MEP1A	ADGRF5	ADGRF1	20	20073505	20103102		20113121	20168765		20265576	20304405	23	20014170	20040232		20052363	20128180		20206358	20250984
RALGAPB	ADIG	SLC32A1	13	66983273	67058489		67064926	67070255		67145510	67149338	13	68040825	68116124		68119517	68129193	XLOC_010854, XLOC_010855	68195057	68199035						yes
WNT5B	ADIPOR2	CACNA2D4	3	212137441	212152515		212209523	212225822		212231976	212297934	5	108637813	108649951	XLOC_043032	108705365	108724898		108731326	108797062		yes
AMPD3	ADM	SBF2	15	41738286	41798434		41939209	41943314		42177016	42452587	15	42759305	42796464	XLOC_013823, XLOC_013824	42911044	42913326		42970987	43480821		yes
ZSWIM7	ADORA2B	SPECC1	11	33029867	33038377		33040201	33060741		33080584	33150143	19	34074736	34084350		34084460	34104983	XLOC_020486	34124435	34195907						yes
CD80	ADPRH	PLA1A	1	182614039	182637278		182651580	182655255		182662813	182689805	1	64897608	64919556		64933574	64937122		64945861	64976251
GOT1L1	ADRB3	EIF4EBP1	26	31821392	31834711		31849634	31851548		31887463	31911144	27	32885370	32890975		32912525	32915668		32951594	32973435
VWA2	AFAP1L2	ABLIM1	22	33666291	33716512		33720775	33761815		33874564	34112699	26	35006215	35047805		35050366	35166042	XLOC_032519, XLOC_032520	35198881	35385824						yes
TUBB6	AFG3L2	PRELID3A	23	43167420	43174414		43176401	43194125		43229143	43232905	24	43249500	43250564		43252927	43271906		43307449	43311183
ALB	AFP	AFM	6	88136611	88159187		88166794	88190190		88198267	88224250	6	90232762	90251126		90258976	90280522		90291078	90312046
TSPAN31	AGAP2	OS9	3	161620781	161623542		161626100	161641307		161649858	161683988	5	56042459	56045159		56051446	56062903		56070693	56104924
TSPAN13	AGR2	AGR3	4	25327414	25366517	MSTRG.72341	25372592	25383554		25432074	25441508	4	25213088	25251241		25258619	25271426		25316893	25333477	yes
TFAM	AGT	COG2	25	45221876	45242561		45303043	45309821	MSTRG.60595	45314447	45358395	28	46067523	46079446		46147260	46156093	XLOC_034660	46162160	46204502					yes	yes	yes
SMO	AHCYL2	STRIP2	4	93180985	93188745		93199705	93384524		93391886	93436000	4	93922581	93946896	XLOC_040224, XLOC_040226	93956616	94148560		94153704	94200845		yes
MFAP5	AICDA	APOBEC1	3	205954117	205968927		205985865	205999107	MSTRG.70463	206035174	206040784	5	101647629	101659377		101686492	101690821		101725366	101730873					yes
ELF4	AIFM1	RAB33A	X	108267680	108302563		108316770	108344828		108350650	108360312	X	13915387	13926276		13966656	13997438		14002641	14013045
PMS2	AIMP2	EIF2AK1	24	37884399	37907388		37907715	37915133		37916080	37941042	25	38559729	38575940		38576192	38584314		38584315	38611209
TMEM134	AIP	PITPNM1	21	44637025	44641764		44651161	44657106		44657971	44670183	29	45997538	46002434		46012079	46018138		46018812	46031257
MTHFD1	AKAP5	ZBTB25	7	73463528	73526958		73534501	73535772		73551879	73556195	10	76858872	76919406	XLOC_004627	76927473	76928759		76943981	76960818		yes
AKAP8L	AKAP8	BRD4	5	7513910	7544611		7547600	7561201		7579941	7664534	7	8754284	8787049		8787435	8805446	XLOC_045698, XLOC_046055, XLOC_046056, XLOC_046062, XLOC_046063, XLOC_046065, XLOC_046068, XLOC_046072, XLOC_046075, XLOC_046076	8873859	8906100						yes
MTERF1	AKAP9	CYP51A1	4	9134222	9140193		9183142	9351553		9361723	9376501	4	9091081	9094122		9162749	9303751		9306414	9323252
ANKRD17	ALB	AFP	6	87848925	88015612		88136611	88159187		88166794	88190190	6	89935677	90102798		90232762	90251126		90258976	90280522
PIH1D1	ALDH16A1	FLT3LG	14	54935761	54942401		54943795	54956985		54962683	54971093	18	56357610	56363423		56364610	56378365		56383543	56393411
C12orf45	ALDH1L2	WASHC4	3	173616153	173621503		173626773	173689562		173723670	173780569	5	68866724	68876104		68883546	68928003		68979110	69034136
ULK2	ALDH3A1	SLC47A2	11	33353847	33405520		33426696	33432625		33446264	33463143	19	34405539	34463318	XLOC_020489	34483124	34489156	XLOC_020491	34503724	34521108		yes				yes
TBX10	ALDH3B2	UNC93B1	21	44759894	44763281		44780244	44784539		44799337	44808198	29	46127735	46131248		46143363	46150095		46162697	46172747
KIAA0319	ALDH5A1	GPLD1	20	32076589	32117991		32124363	32149978		32157145	32209458	23	32901068	32942727		32950888	32976657	XLOC_028891	32984456	33036038						yes
ATP7B	ALG11	NEK5	10	21656704	21730091		21730534	21741216		21746108	21803002	12	21415762	21463534		21488037	21498946	XLOC_007724, XLOC_007725	21512688	21561888						yes
EXOSC8	ALG5	SMAD9	10	24923877	24931650		24936260	24960025	MSTRG.11142	25005441	25029769	12	24708380	24717631		24719248	24745360	XLOC_008226	24794299	24818619					yes	yes	yes
UNG	ALKBH2	USP30	17	63642936	63652821		63655089	63659427		63661804	63683290	17	66221121	66231818		66234084	66239899		66239945	66263958
PSPN	ALKBH7	CLPP	5	15693149	15693813		15694166	15695806		15699940	15704950	7	19296437	19296982		19297266	19298870		19302913	19308138
ALOX15B	ALOX12B	ALOXE3	11	27256343	27268302		27280313	27291308		27299950	27321627	19	28306791	28315515		28329831	28341331		28351723	28371440
GUCY2D	ALOX15B	ALOX12B	11	27223305	27234208		27256343	27268302		27280313	27291308	19	28274099	28288583		28306791	28315515		28329831	28341331
MEDAG	ALOX5AP	USPL1	10	30250695	30265933	MSTRG.11229, MSTRG.11232	30365435	30388526		30433676	30455965	12	30021743	30039901	XLOC_008321, XLOC_008323, XLOC_008324, XLOC_008328, XLOC_008329, XLOC_008330	30136998	30159808		30210164	30231502	yes	yes	yes
AMTN	AMBN	ENAM	6	85548894	85563111		85609383	85620397		85645805	85663564	6	87608794	87621025		87694412	87705727		87730524	87747892
CCDC38	AMDHD1	HAL	3	165254093	165287570		165288137	165302070		165309493	165330824	5	60564497	60591379		60598348	60613063		60618663	60641990
NUDT21	AMFR	GNAO1	14	23674421	23689176		23709979	23739132		23744920	23772805	18	24267849	24282456		24290808	24334739		24338466	24519487
PRR13	AMHR2	SP1	3	132909182	132911275		132931907	132937701		132949220	132981806	5	26730147	26733390	XLOC_041578	26753574	26759487		26769555	26804655		yes
PCED1B	AMIGO2	SLC38A4	3	139110397	139111713		139261110	139262675	MSTRG.68044	139520648	139569216	5	33189704	33339728		33340318	33341883		33619909	33654583					yes
KIAA1551	AMN1	ETFBKMT	3	182637046	182646738	MSTRG.69595	182897655	182975053		182979719	182991314	5	78299382	78326511		78552287	78637341		78647957	78655646	yes
ANAPC13	AMOTL2	RYK	1	252912261	252916539	MSTRG.9362	253020966	253037910		253172088	253258070	1	135945605	135951507		136053624	136071002		136207773	136291018	yes
RNF141	AMPD3	ADM	15	41708926	41732109		41738286	41798434		41939209	41943314	15	42719433	42753584		42759305	42796464	XLOC_013823, XLOC_013824	42911044	42913326						yes
CEP63	ANAPC13	AMOTL2	1	252829470	252910555		252912261	252916539	MSTRG.9362	253020966	253037910	1	135871800	135935191		135945605	135951507		136053624	136071002					yes
VASH1	ANGEL1	LRRC74A	7	84982279	85000058		85009409	85030216		85038200	85074511	10	89026341	89044338		89053688	89074011		89088878	89117693
KANK3	ANGPTL4	RAB11B	5	14652208	14659360		14690831	14696881		14704390	14713580	7	18200291	18210847		18236517	18243581		18249534	18259141
CEP126	ANGPTL5	TRPC6	15	6342627	6460557		6468228	6483970	MSTRG.25923, MSTRG.25924, MSTRG.25928, MSTRG.25931, MSTRG.25933	6981287	7029374	15	7021793	7089556		7148661	7165793		7652988	7714074					yes
OSGEPL1	ANKAR	ASNSD1	2	118454316	118463272		118466098	118518465		118521438	118532607	2	6531525	6542021		6544589	6596238		6605444	6616484
PTGER2	ANKDD1A	SPG21	7	11588936	11600675	MSTRG.86012	11639135	11658763		11671715	11693406	10	11773706	11786080		11821375	11841472		11853161	11873214	yes
CYB5D2	ANKFY1	UBE2G1	11	24318474	24324826		24333248	24399136		24416202	24429550	19	25323256	25329033		25337350	25387068		25409138	25496726
TTC12	ANKK1	DRD2	15	23317139	23366864		23399833	23407247	MSTRG.26502	23419863	23432503	15	24209210	24254092		24284192	24291480		24303204	24316174					yes
GOLGA3	ANKLE2	PGAM5	17	44007293	44043930		44053987	44076822		44077747	44083999	17	45418676	45455896		45465976	45489004		45491537	45499180
GIT1	ANKRD13B	CORO6	11	20457893	20466772		20476197	20492166		20494843	20502192	19	21391293	21400011		21409208	21425398		21426533	21434772
GRK2	ANKRD13D	SSH3	21	44484585	44492950	MSTRG.52502	44496618	44508690		44509908	44517712	29	45844928	45852607		45857985	45868891		45870040	45877738	yes
COX18	ANKRD17	ALB	6	87832853	87842853		87848925	88015612		88136611	88159187	6	89922143	89932628		89935677	90102798		90232762	90251126
UBTD1	ANKRD2	HOGA1	22	17972993	17975270		17977310	17986653		17987695	18009405	26	18575002	18625622		18627373	18636269		18636695	18658208
LIPM	ANKRD22	STAMBPL1	22	10205783	10240383		10242923	10272413		10326757	10349583	26	10504440	10540469		10542379	10570091		10597573	10650140
EBI3	ANKRD24	SIRT6	5	17388020	17393704		17395016	17411466		17425237	17432825	7	21033476	21040668		21041967	21063254		21079144	21087377
LRP2BP	ANKRD37	UFSP2	26	14359273	14381701		14388748	14390773		14391421	14410191	27	14674181	14699059		14706021	14708632		14708702	14730205
LUC7L3	ANKRD40	ABCC3	11	35530086	35552384		35561937	35575612		35579799	35615996	19	36622184	36647084		36655574	36675085		36676547	36724513
SNX31	ANKRD46	RNF19A	9	76313715	76397900		76438194	76449633	MSTRG.95540	76691761	76718817	14	65898281	65981442		65992659	66033894	XLOC_012429, XLOC_012434, XLOC_012438, XLOC_012445	66242247	66298706					yes	yes	yes
TMEM88B	ANKRD65	MRPL20	12	49189798	49190999		49194054	49196241		49201530	49204199	16	52370233	52373541		52376216	52379152		52383424	52386462
PLA2G7	ANKRD66	MEP1A	20	19980092	20000505		20025574	20035800		20073505	20103102	23	19907160	19945051		19953077	19966930		20014170	20040232
ZP2	ANKS4B	CRYM	24	18981738	18993661		19017948	19028504		19033293	19055405	25	19228387	19240185	XLOC_031162, XLOC_031163	19268281	19279662		19283503	19307061		yes
RNF13	ANKUB1	COMMD2	1	236255872	236384391		236401591	236432933		236443398	236450300	1	119160737	119290651		119308050	119330959		119344634	119354566
TNIP1	ANXA6	CCDC69	5	59817444	59851466		59886223	59934603	MSTRG.78943	59966926	59985787	7	64295657	64339418	XLOC_047033, XLOC_047034	64359563	64406299		64435993	64471401		yes			yes
TIFA	AP1AR	C4orf32	6	13372584	13373144		13381418	13398171		13460012	13460424	6	14411562	14419292	XLOC_043891, XLOC_043892	14425510	14454377		14515394	14565920		yes
CDKN2D	AP1M2	SLC44A2	5	12754969	12756420		12756700	12768626		12796201	12814875	7	16298108	16300588		16302066	16312788		16342924	16357620
ABCF3	AP2M1	DVL3	1	201171489	201179578		201181401	201187787		201194007	201207233	1	83573149	83580993		83583028	83591912		83595844	83609419
SLC1A5	AP2S1	ARHGAP35	14	52938799	52948858	MSTRG.24929	52996511	53003211	MSTRG.24932, MSTRG.24937, MSTRG.24938	53056023	53129584	18	54302393	54313935	XLOC_019172, XLOC_019173, XLOC_019176	54363679	54373314	XLOC_019182, XLOC_019183, XLOC_019186, XLOC_019187	54425390	54497692	yes	yes	yes		yes	yes	yes	MSTRG.24938 = XLOC_019182	yes
TNFAIP8L3	AP4E1	SPPL2A	7	56364017	56364613		56404350	56472615		56609046	56642510	10	59543078	59543674	XLOC_004352, XLOC_004354, XLOC_004358	59578464	59644086	XLOC_004362, XLOC_004363	59779604	59813156		yes				yes
MAVS	AP5S1	CDC25B	13	50674517	50681206		50713213	50715136		50726486	50734786	13	51797279	51809475	XLOC_009412, XLOC_010462	51837801	51842049		51853965	51863562		yes
VAPA	APCDD1	NAPG	23	42246608	42281610	MSTRG.56661, MSTRG.56662	42479408	42510105		42525801	42536308	24	42332694	42368659		42578580	42597500	XLOC_029670, XLOC_030240, XLOC_030241, XLOC_030242	42616054	42628182	yes					yes
MST1	APEH	BSN	19	50453611	50459404		50460073	50468371		50477966	50509508	22	51080758	51085659		51086070	51094554		51104195	51175293
CA12	APH1B	RAB8B	7	43682976	43746261		43765373	43803334		43816684	43835844	10	46749740	46768704	XLOC_004159	46788194	46828932		46837292	46907334		yes
EHF	APIP	PDHX	15	63412083	63431385	MSTRG.28240, MSTRG.28242	63605712	63630607		63630960	63703060	15	65991132	66030964		66207587	66231698		66231837	66307403	yes
KIRREL2	APLP1	NFKBID	14	45679174	45687144		45689178	45698271		45702859	45709104	18	46743916	46752315		46754202	46764958		46768514	46776803
TSPO2	APOBEC2	OARD1	20	15049959	15051251	MSTRG.49247	15063505	15073864		15079876	15084243	23	14974616	14975660	XLOC_028471	14985521	14998187		15000260	15005748	yes	yes	yes
ARPC5	APOBEC4	RGL1	12	62774782	62783441		62795692	62796792		62892208	63060293	16	66150415	66159807	XLOC_015988	66172056	66173159	XLOC_015991	66355358	66439715		yes				yes
C6orf47	APOM	BAG6	20	26778289	26779182		26780164	26782045		26785114	26795160	23	27457506	27459147		27459277	27461382		27463438	27474655
ASB14	APPL1	HESX1	19	43836052	43850342		43854675	43876438		43904703	43906142	22	44377845	44392469		44397100	44427704	XLOC_027670, XLOC_027673	44449109	44450787						yes
AQP5	AQP2	FAIM2	3	136155831	136159185	MSTRG.67860	136173376	136178344	MSTRG.67864	136228882	136262704	5	30080721	30084591		30097668	30103142	XLOC_041652	30155763	30185025	yes				yes	yes	yes
AQP6	AQP5	AQP2	3	136144860	136147440		136155831	136159185	MSTRG.67860	136173376	136178344	5	30070404	30072958		30080721	30084591		30097668	30103142					yes
RACGAP1	AQP6	AQP5	3	136116994	136134051		136144860	136147440		136155831	136159185	5	30042571	30059413		30070404	30072958		30080721	30084591
IFT46	ARCN1	PHLDB1	15	28696887	28710976		28718530	28746137		28757496	28799390	15	29732275	29746372		29754474	29783172		29788875	29836450
LTBP2	AREL1	FCF1	7	82705072	82812634	MSTRG.89199	82858378	82899044		82902356	82911346	10	86186700	86294121	XLOC_004941	86341463	86384102		86384169	86394595	yes	yes	yes
C1orf35	ARF3	WNT3A	5	2696951	2698723		2701370	2702230		2734761	2784523	7	2910375	2912630		2913860	2931918		2948734	2957539
DENND6A	ARF4	PDE12	19	43543635	43589409	MSTRG.38330	43620611	43638153		43645403	43653420	22	44077870	44121649		44150604	44169288	XLOC_027667	44179970	44183679	yes					yes
FHDC1	ARFIP1	TIGD4	17	4541467	4572685		4595309	4683484		4743067	4744617	17	4675217	4707558		4732242	4868678		4875454	4876992
AKAP7	ARG1	MED23	8	56406661	56522909		56718361	56732509		56735218	56776649	9	70181054	70304090	XLOC_051281, XLOC_051291, XLOC_051293, XLOC_051295, XLOC_051307, XLOC_051310, XLOC_051315, XLOC_051321, XLOC_051326, XLOC_051327, XLOC_051332, XLOC_051334, XLOC_051335, XLOC_051336, XLOC_051339, XLOC_051340, XLOC_051355	70499608	70516610		70518631	70573296		yes
SCG5	ARHGAP11A	GJD2	7	27008263	27061858		27066793	27086939	MSTRG.86494	27240429	27244491	10	30077158	30135194		30138490	30159344	XLOC_003861	30328465	30330417					yes	yes	yes
MAPK8	ARHGAP22	WDFY4	25	42344697	42375081		42386508	42542939	MSTRG.60475	42606155	42860215	28	43160797	43196195		43204020	43239165		43426276	43657765					yes
B4GALT4	ARHGAP31	TMEM39A	1	182333441	182349877		182392792	182510763		182521406	182549117	1	64614356	64645167		64747665	64795985		64806556	64835591
AP2S1	ARHGAP35	NPAS1	14	52996511	53003211	MSTRG.24932, MSTRG.24937, MSTRG.24938	53056023	53129584	MSTRG.24942	53147821	53164248	18	54363679	54373314	XLOC_019182, XLOC_019183, XLOC_019186, XLOC_019187	54425390	54497692		54516899	54532816	yes	yes	yes	MSTRG.24938 = XLOC_019182	yes
MYOCD	ARHGAP44	ELAC2	11	30723521	30776139		30857961	30908616		30910622	30926550	19	31767278	31822920		31913651	31965004		31965968	31982771
ABCA7	ARHGAP45	POLR2E	5	40942265	40960281		40961251	40973130		40977416	40981507	7	45165707	45182208		45182657	45191973		45195516	45199967
ALYREF	ARHGDIA	P4HB	11	50164976	50169097		50189207	50190485		50196914	50206198	19	51609699	51613483	XLOC_020884	51633694	51637708		51643765	51653754		yes
TMEM136	ARHGEF12	GRIK4	15	30435340	30437854		30444461	30605043		30791427	31136076	15	31440213	31446969		31451015	31614554		32032518	32103782
P2RY6	ARHGEF17	RELT	15	50987484	50988470		50996826	51052556	MSTRG.27749, MSTRG.27750, MSTRG.27751, MSTRG.27755	51071739	51077198	15	53559422	53564982	XLOC_013980	53582241	53643983		53663176	53669426		yes			yes
RSG1	ARHGEF19	EPHA2	2	248719604	248723151		248747852	248758476		248796884	248820549	2	136457565	136461977		136480737	136491543		136525537	136551769
IL17RD	ARHGEF3	FAM208A	19	43978919	43999157		44257727	44324188		44349410	44398377	22	44485036	44547391		44810834	44880156	XLOC_027675	44902373	44951138						yes
RBM34	ARID4B	GGPS1	25	7944249	7964186		7969996	8106640		8107696	8117865	28	7946840	7966130		7972951	8109684		8111377	8123251
P4HTM	ARIH2	SLC25A20	19	50931867	50945221		50948619	50979070		50992184	51032110	22	51556260	51569916		51572989	51610467		51617498	51652558
HSPB3	ARL15	NDUFS4	16	24709925	24710374		24832234	25070666	MSTRG.29945	25456014	25569438	20	24659525	24660204		24955390	25026808	XLOC_024679	25407689	25523382					yes	yes	yes
HGS	ARL16	CCDC137	11	50284057	50296963		50297282	50299639		50309566	50313999	19	51733073	51746201		51746397	51748740		51757841	51763491
BATF2	ARL2	SNX15	21	42526284	42531851		42545957	42552856		42561522	42573343	29	43825077	43830937		43845378	43853177		43905796	43917298
RSPRY1	ARL2BP	PLLP	14	24650644	24675152		24679112	24684005		24687971	24716008	18	25295242	25332388		25334588	25339259		25342771	25348163
PITPNM2	ARL6IP4	OGFOD2	17	51986978	52143487		52146990	52149256		52150529	52153822	17	54716441	54799043		54802292	54804869		54805430	54809451
LMOD3	ARL6IP5	UBA3	19	32405339	32420823		32424297	32441408		32448468	32474455	22	32534126	32550296		32552971	32574431		32583221	32607984
EDEM1	ARL8B	BHLHE40	19	21090887	21115500		21125397	21175153	MSTRG.37724	21292661	21297010	22	21268891	21295366		21327751	21374042		21492896	21498539					yes
LRRC17	ARMC10	NAPEPLD	4	44255401	44272258		44389126	44425588		44428461	44482617	4	44481887	44517455		44601612	44662241		44665683	44720623
COX6A2	ARMC5	TGFB1I1	24	27474854	27475391		27490512	27497969		27500166	27506161	25	27737582	27738205		27750890	27758215		27760811	27766954
SLC25A42	ARMC6	SUGP2	5	3894103	3904014		3940163	3949778		3956908	3981970	7	4052318	4062831		4097538	4113435		4115345	4142907
NT5C	ARMC7	SLC16A5	11	55320196	55321611		55323009	55337180		55339673	55356001	19	56955613	56957740		56957747	56972759		56975975	56985432
NME9	ARMC8	DBR1	1	248870817	248895348		248903314	248979732		249019990	249032194	1	131854386	131876744		131883675	131990621		132002921	132014620
NCF2	ARPC5	APOBEC4	12	62698786	62737356		62774782	62783441		62795692	62796792	16	66081122	66128113		66150415	66159807	XLOC_015988	66172056	66173159						yes
MED11	ARRB2	PELP1	11	26240976	26242341		26256428	26264366		26269717	26290955	19	27253471	27255303		27268438	27276816		27281925	27303514
UHRF1	ARRDC5	PLIN3	5	16805816	16842579		16847130	16860792		16881793	16899594	7	20436670	20469912	XLOC_046266	20473898	20486894		20503792	20524334		yes
MAPK8IP2	ARSA	SHANK3	3	224128214	224137101		224147511	224150692		224164318	224200729	5	120127056	120137203		120152353	120155489		120169084	120217092
GBX1	ASB10	IQCA1L	4	113115934	113144145		113144170	113153338		113155977	113172742	4	114520834	114541871		114549024	114559742		114562411	114579749
C17orf53	ASB16	TMUB2	11	43392206	43405146		43409959	43416537		43427454	43428635	19	44597496	44609787		44614052	44621587		44629959	44633906
SPATA4	ASB5	SPCS3	26	6443729	6452284		6462919	6501142		6516627	6572587	27	6674973	6683937		6692314	6736965		6752943	6759799
CCDC184	ASB8	PFKM	3	138196161	138196736		138198426	138235446		138238132	138280543	5	32277008	32278883	XLOC_041710	32303361	32311809		32312957	32337525		yes
CLEC10A	ASGR2	ASGR1	11	26457911	26460684		26480695	26491111		26522788	26529770	19	27466190	27471041		27490118	27500094		27529097	27532634
EIF4EBP1	ASH2L	STAR	26	31887463	31911144		31929134	31956961		31957713	31966284	27	32951594	32973435	XLOC_033459	32989769	33014982		33016930	33024353		yes
ABCB8	ASIC3	CDK5	4	113001972	113017373		113021176	113024097		113025302	113029357	4	114404772	114422140		114424078	114428038		114429163	114433469
GMPPA	ASIC4	CHPF	2	220405233	220411619		220419068	220440898		220442236	220446967	2	108153423	108160399		108168449	108191017		108191933	108197089
TDO2	ASIC5	GUCY1B3	17	43058280	43074645		43110552	43149176		43174199	43208686	17	44377634	44394268		44427939	44483562		44498805	44569575
ANKAR	ASNSD1	SLC40A1	2	118466098	118518465		118521438	118532607	MSTRG.43979	118635488	118658474	2	6544589	6596238		6605444	6616484		6716591	6740329					yes
SPATA22	ASPA	TRPV3	11	23804430	23815455		23822972	23843632		23853979	23882032	19	24809409	24824295		24825866	24847108		24854533	24885437
KCTD13	ASPHD1	SEZ6L2	24	26354516	26367538		26368344	26371923		26373702	26393367	25	26601438	26614677		26614815	26618147	XLOC_031287	26620088	26640306						yes
SEZ6L	ASPHD2	HPS4	17	65698820	65765918		65805012	65811692		65819871	65842502	17	68248980	68315653	XLOC_017521	68354300	68362110		68368661	68396020		yes
KIF3B	ASXL1	NOL4L	13	61077629	61092454		61169793	61178972		61188337	61315345	13	62290758	62331052		62354936	62412018		62421312	62499691
CFTR	ASZ1	WNT2	4	50695189	50881696		50928081	50995999		51022634	51067683	4	51035771	51249563		51294535	51370344	XLOC_039588, XLOC_039589, XLOC_039590	51398056	51441973						yes
WDYHV1	ATAD2	ZHX1	9	29276480	29293801		29306242	29371627		29404666	29407113	14	18015440	18033296		18046447	18108338		18126451	18149245
MIEF1	ATF4	RPS19BP1	3	214920531	214924436		214930338	214931586		214934657	214937869	5	111444867	111459411		111462845	111464936		111467544	111471171
KRT80	ATG101	NR4A1	3	134021407	134042991	MSTRG.67798, MSTRG.67800	134096810	134099074		134111451	134116506	5	27886967	27910785	XLOC_041598	27962235	27968039		27977007	27992869	yes	yes	yes	MSTRG.67800 = XLOC_041598
HARBI1	ATG13	ARHGAP1	15	74803870	74810793		74812952	74857308		74864132	74882170	15	77442438	77450257		77451812	77493570		77496430	77513093
FBXO34	ATG14	TBPL2	7	64726604	64743813		64754613	64788337		64790130	64822067	10	68063635	68065776		68073407	68110299		68112228	68138989
BTLA	ATG3	SLC35A5	1	175586573	175619634		175662180	175696159		175696783	175715817	1	57672616	57701243		57752209	57786798		57786942	57807544
ABCB6	ATG9A	ANKZF1	2	220138334	220145889		220146096	220154849		220156432	220162287	2	107884171	107891799		107892323	107901716		107902020	107908498
MYPN	ATOH7	PBLD	25	24413625	24498304		24510627	24511417		24537137	24559385	28	24745815	24833215		24845410	24845868		24869418	24892252
COMMD8	ATP10D	CORIN	6	66072847	66081998	MSTRG.83784	66124060	66246212		66250913	66564188	6	67746952	67761215		67787938	67921285		67925293	68176596	yes
ZNF354B	ATP13A1	GMIP	5	3244620	3273627		3433378	3449058		3454821	3464127	7	3419014	3443864		3592419	3607992		3613638	3623376
SDHB	ATP13A2	MFAP2	2	248384012	248403944	MSTRG.48652	248416113	248429423	MSTRG.48639	248435668	248583853	2	136125304	136154362		136162616	136182586		136187693	136192151	yes				yes
OPA1	ATP13A4	ATP13A5	1	192033856	192109295		192150191	192276258		192319713	192419367	1	74383828	74467298		74545919	74630220		74689353	74769754
SHBG	ATP1B2	TP53	11	26905226	26909257		26922379	26927320		26935155	26939002	19	27955573	27960099		27973743	27978543		27985495	27997841
P2RX1	ATP2A3	ZZEF1	11	24138241	24155564		24162827	24185408		24228008	24318775	19	25140459	25157998	XLOC_020289	25163841	25198117		25230019	25322722		yes
PSTPIP2	ATP5A1	HAUS1	23	45957490	46061706		46071788	46080230		46084041	46095990	24	46196113	46290465	XLOC_030290	46300459	46309366		46312277	46323387		yes
L2HGDH	ATP5S	CDKL1	7	40246418	40290279		40295810	40305549		40308578	40364942	10	43211978	43265008		43265126	43277198		43278649	43329674
HSD11B2	ATP6V0D1	AGRP	14	34383881	34389053		34390423	34427751		34428539	34429286	18	35159766	35165470		35165958	35205066		35205885	35206635
NAA50	ATP6V1A	GRAMD1C	1	176770360	176772291		176799291	176860593		176890620	176982931	1	58847733	58879203		58880058	58940217		58963950	59063256
OPRK1	ATP6V1H	RGS20	9	34559945	34587699		34692808	34737156		34741563	34788644	14	23373836	23395443		23511301	23558678		23561303	23613020
CCDC70	ATP7B	ALG11	10	21623899	21624597	MSTRG.11042	21656704	21730091		21730534	21741216	12	21373522	21382689		21415762	21463534		21488037	21498946	yes
GID4	ATPAF2	DRC3	11	34049911	34061344		34061785	34074109		34074939	34093741	19	35111312	35125579		35125880	35137513		35137978	35158072
TREX1	ATRIP	CCDC51	19	51332880	51333909		51334517	51352019		51368156	51371215	22	51969881	51971755		51971832	51989358		51994224	52003466
SH2B3	ATXN2	BRAP	17	54732694	54757389		54761110	54831600		54890117	54919256	17	57398014	57422729		57425985	57527920	XLOC_017332	57563200	57592743						yes
PAQR7	AUNIP	MTFR1L	2	240110484	240111459		240114218	240128601		240128662	240140603	2	127813023	127818513		127821034	127833467		127834362	127849364
CSTF1	AURKA	FAM210B	13	58827990	58838460		58840124	58858898		58860524	58869295	13	60077491	60091145		60092043	60107177		60109036	60119697
CCNL2	AURKAIP1	MXRA8	12	49206920	49216787		49217180	49222771		49244103	49247665	16	52388692	52396825		52398515	52402983	XLOC_015753, XLOC_015755, XLOC_015758	52424102	52428456						yes
CHRM5	AVEN	RYR3	7	25517829	25519427		25707944	25718742		25720183	26191936	10	28577031	28578629		28594116	28788420		28789149	29100901
KBTBD2	AVL9	LSM5	4	63900183	63910054		63941506	63992842		63996802	63999684	4	64321838	64324408		64353894	64387651		64411819	64415413
TMEM5	AVPR1A	PPM1H	3	155803012	155829952	MSTRG.68544, MSTRG.68548	156234256	156237118	MSTRG.68550, MSTRG.68556	156511682	156807677	5	50148776	50175016	XLOC_042100	50592290	50595766	XLOC_042105	50861334	51163885	yes	yes	yes		yes	yes	yes		yes
SOAT1	AXDND1	NPHS2	12	58700517	58751930		58763546	58840440		58846961	58867152	16	62068139	62128359		62138403	62214479		62225042	62244587
PDIA2	AXIN1	MRPL28	24	232718	235731		236713	272301		283102	285204	25	309841	312520		313214	347325		361740	364295
RGS9	AXIN2	CEP112	11	60888890	60936108	MSTRG.15972, MSTRG.15986, MSTRG.15987	61113949	61139492		61179477	61484369	19	62614470	62654740	XLOC_021140	62834850	62860774	XLOC_021145	63070089	63219248	yes	yes	yes			yes
ATP6V1C1	AZIN1	KLF10	9	74036809	74068146		74228307	74243760	MSTRG.95389, MSTRG.95395, MSTRG.95400	74400025	74407403	14	63592784	63632839		63767802	63802407	XLOC_012386, XLOC_012388, XLOC_012389, XLOC_012390	63951758	63957275					yes	yes	yes
TRIM62	AZIN2	AK2	2	233583363	233618318		233641651	233681059	MSTRG.47948	233730933	233753041	2	121347861	121383138	XLOC_021277	121400544	121444433		121486298	121509903		yes			yes
INSL3	B3GNT3	FCHO1	5	5056451	5057662		5072823	5079507		5098456	5121098	7	5252672	5254252		5271365	5291295		5295362	5319564
DIABLO	B3GNT4	LRRC43	17	52743549	52760954		52761975	52762961		52766587	52782340	17	55400571	55418222		55418582	55419667		55423458	55438850
PTGIS	B4GALT5	SLC9A8	13	77175674	77209875	MSTRG.21967, MSTRG.21976	77292672	77327175	MSTRG.21978	77450040	77517204	13	78319020	78368752	XLOC_011046	78464294	78484987	XLOC_011049, XLOC_011050, XLOC_011051, XLOC_011053, XLOC_011054, XLOC_011055	78628908	78698768	yes	yes	yes		yes	yes	yes		yes
MAPK7	B9D1	EPN2	11	33629196	33632861	MSTRG.14684	33651253	33659618		33662785	33686354	19	34687988	34693036		34709547	34717882		34721003	34771507	yes
PLCB3	BAD	GPR137	21	41863821	41879798		41882643	41895347		41897584	41902407	29	43170432	43189303		43190201	43201983		43203589	43206666
APOM	BAG6	PRRC2A	20	26780164	26782045		26785114	26795160		26796371	26809306	23	27459277	27461382		27463438	27474655		27475781	27488753
IVD	BAHD1	CHST14	7	33038516	33048528		33081720	33092819		33093145	33094488	10	36140626	36152399		36180773	36187722		36191061	36193015
SLC16A8	BAIAP2L2	PLA2G6	3	213841158	213845788		213848950	213877784		213879369	213939800	5	110365986	110370632		110373374	110402955		110404232	110450529
CA5A	BANP	ZNF469	14	12842741	12871377		12901069	12953881		13204057	13214020	18	13389828	13412237	XLOC_018373	13425303	13493366		13740622	13753849		yes
MAJIN	BATF2	ARL2	21	42476524	42493433		42526284	42531851		42545957	42552856	29	43777687	43802953		43825077	43830937		43845378	43853177
MARCH7	BAZ2B	WDSUB1	2	148805653	148835463		149099599	149271953		149286309	149348447	2	36682216	36729906	XLOC_022376, XLOC_022377	36818173	37150720		37167345	37235900		yes
MT4	BBS2	OGFOD1	14	23560430	23562844		23605112	23634698		23641768	23674018	18	24163233	24165538		24205242	24231176		24237405	24267636
ARIH1	BBS4	ADPGK	7	19008549	19107086		19146725	19170285		19180792	19203994	10	19197514	19300694		19317484	19363592		19377402	19409943
KLHL41	BBS5	LRP2	2	138842626	138856360		138859320	138879396		138990254	139154704	2	26780742	26798046		26800661	26821659	XLOC_022027	26936763	27078521						yes
CBLC	BCAM	NECTIN2	14	51605602	51621158		51629129	51637317		51660177	51687767	18	52943365	52959011	XLOC_019134	52965138	52976445		52984272	53007832		yes
PARD6B	BCAS4	ADNP	13	78236076	78250828	MSTRG.22059, MSTRG.22063	78279720	78338941		78350395	78375506	13	79433478	79448501		79479044	79536892		79548065	79556310	yes
COX4I2	BCL2L1	TPX2	13	60510181	60517111		60531757	60581987		60597536	60651659	13	61745578	61750870		61766806	61817383		61831821	61885788
CEACAM16	BCL3	CBLC	14	51543809	51551699		51581482	51593781		51605602	51621158	18	52882809	52889162		52922334	52931384		52943365	52959011
TBL2	BCL7B	BAZ1B	24	33566370	33569416		33579828	33593560	MSTRG.58471	33599251	33650485	25	34151410	34156679		34163444	34181192		34185433	34241305					yes
CENPE	BDH2	SLC9B2	6	21798088	21861426		21870730	21894820		21899540	21955132	6	22959366	23041858		23047057	23077431		23096104	23178027
PLD5	BECN2	MAP1LC3C	12	32592855	33003402		33062615	33063928		33092900	33098589	16	35407318	35635138	XLOC_015436	35698745	35700058		35727294	35733187		yes
PDSS2	BEND3	C6orf203	8	29708586	29955211		30037460	30053860		30067739	30073911	9	43099804	43363802	XLOC_050927, XLOC_050929	43409750	43424091		43435674	43446267		yes
HOOK2	BEST2	ASNA1	5	10828861	10839794		10842094	10846562		10846744	10859019	7	13864084	13874728		13877445	13882825		13886318	13894406
PARN	BFAR	PLA2G10	24	13336011	13526174		13544499	13561016		13564231	13583112	25	13455798	13634775		13640454	13672230		13674072	13693829
BHMT2	BHMT	JMY	7	9894376	9911624		9946729	9969339	MSTRG.85978	10057045	10129288	10	10072118	10082600		10127781	10151271		10242751	10313028					yes
THOC6	BICDL2	MMP25	24	2419135	2421780		2422235	2428354		2452784	2462350	25	2443708	2446452		2446821	2454362		2478689	2488857
CELA1	BIN2	SMAGP	3	134732401	134746733		134750526	134787072		134813142	134814094	5	28622128	28637016		28640675	28677837		28683698	28709507
TMEM235	BIRC5	AFMID	11	52916250	52921607		52928710	52934658		52941563	52962546	19	54546914	54552469		54559538	54566816		54573839	54596303
ZNF518A	BLNK	DNTT	22	16741189	16745631		16754368	16832091		16869747	16902390	26	17367945	17372393	XLOC_032197	17380665	17466937	XLOC_032206	17504714	17540774		yes				yes
MRFAP1	BLOC1S4	KIAA0232	6	112533887	112534267	MSTRG.85265	112580021	112580685		112657724	112740466	6	117990818	117992917		118023637	118025125		118129452	118178266	yes
SERTAD3	BLVRB	SPTBN4	14	48920867	48921463		48926673	48944336		48948378	49023797	18	50050183	50053543		50056571	50073609		50077666	50154685
SRP14	BMF	BUB1B	7	32714525	32717199		32766824	32783422		32810619	32861855	10	35805063	35808329	XLOC_003954	35856697	35871287		35903021	35958915		yes
UNC5C	BMPR1B	PDLIM5	6	29146028	29348864		29361947	29448079	MSTRG.82307, MSTRG.82310, MSTRG.82354, MSTRG.82355, MSTRG.82357, MSTRG.82358, MSTRG.82363	29907812	30138987	6	30595881	30785866		30798831	30850160	XLOC_044241, XLOC_044243	31337012	31567339					yes	yes	yes
MZT1	BORA	DIS3	10	47913861	47926257		47926542	47953330		47956666	47980779	12	47768049	47781910		47782115	47809879		47812801	47837465
BPIFA3	BPIFA1	BPIFB1	13	62142049	62152305		62162200	62166411	MSTRG.21458	62197295	62219754	13	63227593	63239140		63247711	63254775		63284373	63305522					yes
BPIFB6	BPIFB3	BPIFB4	13	61641482	61656002		61665357	61680683		61689117	61711550	13	62877511	62892488		62901440	62918251		62927643	62950669
BPIFB2	BPIFB6	BPIFB3	13	61611933	61633734	MSTRG.21439	61641482	61656002		61665357	61680683	13	62850752	62869092		62877511	62892488		62901440	62918251	yes
EPRS	BPNT1	IARS2	12	21603213	21667390		21686923	21704931		21715224	21761741	16	24171351	24236353		24256263	24282903		24285717	24329372
RND2	BRCA1	NBR1	11	42523411	42526278		42540869	42607539		42612133	42639213	19	43696266	43700032		43714457	43783351		43785335	43812243
ADCY7	BRD7	NKD1	14	18158119	18219448		18219814	18272612	MSTRG.23189	18523671	18537246	18	18745674	18809260		18810541	18858142		19032743	19124256					yes
NME5	BRD8	KIF20A	5	46938902	46961998		46972869	46993265		46994290	47001867	7	51153752	51182289		51185666	51213742		51214237	51222637
RIN1	BRMS1	B4GAT1	21	43686537	43691355		43692683	43696794		43700635	43702219	29	45029460	45034780		45035736	45042778		45043096	45045344
OGG1	BRPF1	CPNE9	19	16858025	16863061		16865677	16880501		16881001	16902774	22	17001861	17007470		17009591	17022570		17029816	17050915
GZMM	BSG	HCN2	5	40576104	40583247		40597750	40604316		40609228	40629662	7	44797942	44803445	XLOC_046696, XLOC_046697	44816940	44823914		44831440	44850882		yes
APEH	BSN	DAG1	19	50460073	50468371		50477966	50509508		50560290	50574468	22	51086070	51094554		51104195	51175293		51187154	51200326
GPR142	BTBD17	KIF19	11	56027131	56029629		56034990	56039734		56041378	56067797	19	57706463	57708315		57717495	57722442		57726115	57753535
CD200	BTLA	ATG3	1	175479877	175498685		175586573	175619634		175662180	175696159	1	57568530	57591076		57672616	57701243		57752209	57786798
ANKMY2	BZW2	TSPAN13	4	25177269	25213802		25231026	25276612	MSTRG.72318, MSTRG.72332	25327414	25366517	4	25057923	25097468		25097884	25161432		25213088	25251241					yes
NEUROG3	C10orf35	COL13A1	25	25706463	25707128		25744374	25745429	MSTRG.59947	25969197	26052207	28	26063128	26063775		26101605	26104492		26253844	26406118					yes
KCNIP2	C10orf76	HPS6	22	21731169	21748346		21751969	21903963		21920723	21923106	26	22422214	22440709		22446522	22608433		22623887	22626506
PNLIPRP2	C10orf82	HSPA12A	22	35969087	35990153		36013922	36020775		36028559	36060148	26	37346018	37366138		37385337	37393063		37398573	37429983
PIH1D2	C11orf57	TIMM8B	15	21800641	21811213		21814093	21822910		21825237	21827178	15	22701525	22707582		22707913	22718384		22720233	22722218
CRTAM	C11orf63	BSX	15	33022476	33050356		33064206	33142098	MSTRG.26927	33156178	33159737	15	33993514	34022254		34039383	34121665		34136078	34139761					yes
FOSL1	C11orf68	DRAP1	21	43314802	43320397		43333614	43335051		43335823	43337721	29	44673879	44679325		44691682	44693901		44694171	44696295
FUT4	C11orf97	CWF19L2	15	15464603	15466718		15488767	15507364		15549627	15704091	15	16242002	16243411		16261703	16296156		16346715	16484043
SLC2A13	C12orf40	ABCD2	3	146918912	147430624	MSTRG.68287, MSTRG.68292	147498677	147586373		147591269	147678719	5	41062652	41559936		41609580	41673874		41696372	41801868	yes
HNF1A	C12orf43	OASL	17	62806213	62822635		62824626	62840416		62841883	62857788	17	65417479	65434194		65435169	65445334		65446987	65463409
SLC41A2	C12orf45	ALDH1L2	3	173444992	173559605		173616153	173621503		173626773	173689562	5	68700933	68813411		68866724	68876104		68883546	68928003
ART4	C12orf60	SMCO3	3	199906443	199921159		199925153	199925869		199939709	199940386	5	95499897	95506314		95516924	95518003		95530631	95531308
CDK2AP1	C12orf65	MPHOSPH9	17	51903741	51909770		51912906	51915607		51928712	51985752	17	54556011	54566572		54568694	54571083		54584645	54633380
HSP90B1	C12orf73	TDG	3	172674192	172694453		172697055	172703211		172720159	172729356	5	67940792	67959532		67960359	67967214		67973222	67994056
CEBPE	C14orf119	ACIN1	7	21363840	21366310		21381359	21381784		21383324	21422108	10	21580449	21581861		21596542	21598722		21598911	21637359
GNG2	C14orf166	NID2	7	41852024	41870440		41916804	41929702		41930461	42013294	10	44711724	44842190		44879976	44894546		44894657	44986659
IQCH	C15orf61	MAP2K5	7	13881328	14108976		14132582	14137543	MSTRG.86114	14159439	14423901	10	14075187	14304476	XLOC_003546, XLOC_003547	14329838	14334934		14354690	14626128		yes			yes
SLC5A2	C16orf58	AHSP	24	27512274	27518884		27519186	27533843		27538896	27539425	25	27771621	27781371		27781438	27795501		27801696	27805181
MMP28	C17orf50	GAS2L2	11	14198464	14212927		14214962	14217537		14221968	14229120	19	14904920	14930074		14931963	14935460		14939572	14946571
HDAC5	C17orf53	ASB16	11	43336298	43367680		43392206	43405146		43409959	43416537	19	44538303	44575554		44597496	44609787		44614052	44621587
NARF	C17orf62	HEXDC	11	49475090	49491567		49496227	49501084		49503099	49516814	19	50743493	50760548		50765355	50771395		50772368	50788334
ZNF207	C17orf75	RHBDL3	11	17420248	17437738		17441135	17451064		17458975	17490094	19	18123761	18138172		18141427	18153128		18160728	18192076
APC2	C19orf25	PCSK4	5	41256862	41272546		41275033	41278556		41284557	41290250	7	45478115	45495383		45498566	45502456		45508320	45513924
TMED1	C19orf38	CARM1	5	12969792	12973546		12981690	12992005		13012483	13034617	7	16524145	16527426		16534413	16544398		16571430	16587354
ITPKC	C19orf54	SNRPA	14	49140377	49156653		49159070	49165408		49166930	49176860	18	50273455	50291008		50291015	50299046		50299426	50310253
SYT3	C19orf81	SHANK1	14	55754670	55767769		55776141	55787206		55789369	55846090	18	57171631	57183964	XLOC_019238	57194637	57205675		57208106	57253991		yes
DHX33	C1QBP	RPAIN	11	25712348	25730896		25736545	25741853		25742279	25748649	19	26702292	26719037		26724673	26730100		26730162	26737179
KIF18B	C1QL1	DCAKD	11	44054083	44070017		44087413	44096729		44146007	44170968	19	45259544	45281127	XLOC_020773	45288725	45295349		45348335	45367549		yes
DNAJC22	C1QL4	TROAP	3	136721255	136724181		136734984	136737602		136738997	136745933	5	30641009	30644034		30654295	30657317		30658595	30665306
ENGASE	C1QTNF1	CANT1	11	52327847	52336369		52351886	52356757		52393060	52396805	19	53956454	53965180	XLOC_019785	53978217	53984772		54020560	54024284		yes
UBE2J2	C1QTNF12	B3GALT6	12	49319036	49326603		49329900	49333888		49342721	49344404	16	52441615	52449785		52452723	52456578		52467804	52468793
IL2RB	C1QTNF6	SSTR3	3	180361987	180373738	MSTRG.69522, MSTRG.69525	180427757	180430856		180445201	180446433	5	75927872	75939915		75992622	75999893	XLOC_042458	76012701	76013957	yes					yes
MTHFR	C1orf167	AGTRAP	12	40009406	40021409		40022586	40043905		40063820	40068934	16	42750520	42765210		42765851	42788588		42806430	42825905
RAB7B	C1orf186	AVPR1B	12	3013618	3031185		3130301	3133843	MSTRG.16193	3157314	3162821	16	3574454	3605372	XLOC_014999, XLOC_015002, XLOC_015003	3695812	3699320		3726354	3731874		yes			yes
MRPL55	C1orf35	ARF3	5	2693390	2696195		2696951	2698723		2701370	2702230	7	2905629	2909524		2910375	2912630		2913860	2931918
GPCPD1	C20orf196	CHGB	13	46968206	47032674	MSTRG.20807, MSTRG.20808	47187774	47284383		47328070	47348956	13	48086530	48150177	XLOC_010401, XLOC_010402	48282728	48394530		48435003	48449940	yes	yes	yes
SPEF1	C20orf27	HSPA12B	13	50751307	50754040		50767087	50772384		50774130	50790398	13	51880158	51883728		51888452	51901483		51901885	51918849
ANKRD60	C20orf85	PMEPA1	13	57427319	57437554		57472565	57487644	MSTRG.21270, MSTRG.21271, MSTRG.21276	57823084	57830916	13	58663305	58673817		58709492	58725285	XLOC_010631, XLOC_010639	59023080	59076365					yes	yes	yes
YBEY	C21orf58	PCNT	1	264114228	264120140		264125234	264136477		264142260	264248565	1	147707850	147712115		147717838	147728673		147736441	147840896
DPAGT1	C2CD2L	HINFP	15	29163826	29167984		29173034	29181904		29190689	29196176	15	30204634	30209462		30214150	30224041		30228672	30237437
HIBCH	C2orf88	MSTN	2	117846814	117955499		117961639	117961923		118144443	118149433	2	5934156	6032782		6038403	6113008		6213566	6220196
FOXJ2	C3AR1	NECAP1	3	206303880	206314845		206320395	206321828		206347969	206358449	5	102003895	102023009		102025881	102035208		102050908	102062664
HEMK1	C3orf18	CACNA2D2	19	49730652	49739994		49745817	49751249		49866778	49935968	22	50348517	50359203		50360693	50369136	XLOC_027736	50538717	50555513						yes
SLC33A1	C3orf33	PLCH1	1	229926336	229948260		229982942	230010692	MSTRG.8566	230168327	230277153	1	112730075	112750842	XLOC_002100	112777479	112802942		112962334	113071514		yes			yes
TMPRSS7	C3orf52	GCSAM	1	175180430	175233431		175243659	175281153		175287234	175304711	1	57213904	57268918		57279554	57319747		57326875	57340896
ETFDH	C4orf46	RXFP1	17	40060886	40102313		40102987	40104581		40111397	40195440	17	41262754	41307126		41307378	41310601		41318286	41446129
UFSP2	C4orf47	CCDC110	26	14391421	14410191		14415172	14426036		14428936	14441569	27	14708702	14730205		14732024	14745342		14748843	14760880
C5AR1	C5AR2	DHX34	14	53371557	53384260		53396873	53397914		53404390	53428748	18	54753334	54767002	XLOC_019196, XLOC_019197	54777175	54781917		54786976	54810524		yes
PLCXD3	C6	MROH2B	16	33089170	33159243		33267815	33338265		33388703	33463370	20	33030483	33230694		33328558	33405555	XLOC_024796, XLOC_024798	33456349	33528569						yes
GPANK1	C6orf47	APOM	20	26774469	26776120		26778289	26779182		26780164	26782045	23	27451817	27455113		27457506	27459147		27459277	27461382
PPIL1	C6orf89	PI16	20	10858811	10881027		10894981	10919441		10946568	10957116	23	10748954	10769296		10773265	10809544	XLOC_028397	10836790	10848749						yes
MROH2B	C7	CARD6	16	33388703	33463370		33481056	33542035		33567396	33580406	20	33456349	33528569		33549495	33606517	XLOC_024811	33638644	33653345						yes
TRPV5	C7orf34	KEL	4	105660945	105690505		105695255	105696252		105697091	105722988	4	107031452	107062131	XLOC_040467	107067495	107068361		107069037	107094430		yes
GAL3ST4	C7orf43	LAMTOR4	24	36125200	36129927		36130220	36133391		36134472	36136953	25	36778153	36783806		36784232	36787816		36788650	36791965
PREX2	C8orf34	SULF1	9	44806087	45203186		45269483	45545809	MSTRG.94318, MSTRG.94356	46122263	46263252	14	34040796	34340573		34427579	34830956		35476252	35558292					yes
USP3	CA12	APH1B	7	43449050	43546368	MSTRG.87448	43682976	43746261		43765373	43803334	10	46471349	46570989	XLOC_003221, XLOC_004145, XLOC_004148, XLOC_004149, XLOC_004150, XLOC_004151, XLOC_004152, XLOC_004154	46749740	46768704	XLOC_004159	46788194	46828932	yes	yes	yes			yes
SLC7A5	CA5A	BANP	14	12801358	12826768		12842741	12871377		12901069	12953881	18	13341371	13370494	XLOC_018370	13389828	13412237	XLOC_018373	13425303	13493366		yes				yes
NAE1	CA7	PDP2	14	33871381	33893178		33902963	33910956		33942190	33943785	18	34636280	34660241		34668691	34677726		34709889	34711484
GPR152	CABP4	TMEM134	21	44624746	44627080		44627876	44630711		44637025	44641764	29	45985247	45986608		45988625	45992117		45997538	46002434
ELSPBP1	CABP5	LIG1	14	53889435	53911095		53917674	53925915		53929950	53953550	18	55278948	55287983		55294576	55303680		55307590	55334837
KIF21B	CACNA1S	TMEM9	12	77658466	77685788	MSTRG.19214	77707815	77756699	MSTRG.19222	77775042	77788903	16	81388497	81434502		81471758	81527931		81545843	81552388	yes				yes
DDX23	CACNB3	ADCY6	3	137152522	137166436		137168993	137176889		137206277	137224517	5	31101517	31116108		31116984	31126056	XLOC_040959	31160699	31176231						yes
CACNG4	CACNG1	HELZ	11	61976560	61986644		61998329	62006804		62021989	62170110	19	63675100	63725656		63738188	63745798		63760616	63906200
RIOK1	CAGE1	SSR1	20	46898820	46917191		46917853	46956729		46963580	46982363	23	47789367	47806517		47811698	47846185		47853793	47871932
TMEM64	CALB1	DECR1	9	86132126	86164455		86248676	86268579		86284337	86324754	14	75870563	75904774		75988982	76010903		76022901	76066405
HOXC13	CALCOCO1	ATP5G2	3	132422835	132429375	MSTRG.67686, MSTRG.67687, MSTRG.67691	132669675	132681272		132715794	132719269	5	26245922	26252315	XLOC_041559	26489544	26503712	XLOC_041560, XLOC_041561	26535464	26539249	yes	yes	yes			yes
CALHM2	CALHM1	CALHM3	22	23110257	23112622		23118371	23121834		23133409	23145246	26	24275663	24281013		24284483	24287960		24303869	24309613
PDCD11	CALHM2	CALHM1	22	23067088	23107823		23110257	23112622		23118371	23121834	26	24232143	24274045		24275663	24281013		24284483	24287960
CALHM1	CALHM3	NEURL1	22	23118371	23121834		23133409	23145246	MSTRG.53845	23161701	23238546	26	24284483	24287960		24303869	24309613		24330861	24403159					yes
ASB13	CALML3	CALML5	13	42151924	42167257		42254474	42255372		42268085	42268534	13	43407524	43422283		43493944	43494348		43507344	43508178
PIAS1	CALML4	CLN6	7	14709897	14796874		14803134	14812332		14820655	14829797	10	14878655	15004134		15009940	15019251		15025858	15041922
CALML3	CALML5	NET1	13	42254474	42255372		42268085	42268534		42286594	42297149	13	43493944	43494348		43507344	43508178	XLOC_009245	43526442	43538233						yes
RAD23A	CALR	FARSA	5	10693092	10698366		10700649	10703831		10709490	10719366	7	13724192	13730226		13731958	13735788		13741743	13751839
FAM71F1	CALU	OPN1SW	4	92751663	92767515		92782593	92795845		92799196	92802190	4	93508704	93524304		93532937	93554971		93557351	93560340
NCBP3	CAMKK1	P2RX1	11	24072641	24096267		24104673	24122789		24138241	24155564	19	25075806	25100374		25106724	25135095		25140459	25157998
INCA1	CAMTA2	SPAG7	11	26029832	26033951		26036048	26049499		26050413	26054248	19	27047777	27052238		27054328	27067739		27068573	27072718
DYRK2	CAND1	GRIP1	3	152015144	152016742	MSTRG.68435, MSTRG.68437, MSTRG.68441, MSTRG.68442, MSTRG.68474, MSTRG.68478, MSTRG.68479	152359061	152396257	MSTRG.68481, MSTRG.68486, MSTRG.68494, MSTRG.68507	153189105	153355268	5	46323523	46333943	XLOC_041963	46719650	46753948	XLOC_041976, XLOC_041978, XLOC_041981, XLOC_041994, XLOC_042002, XLOC_042006, XLOC_042009, XLOC_042011, XLOC_042012, XLOC_042018, XLOC_042024, XLOC_042026	47534237	47703486	yes	yes	yes		yes	yes	yes		yes
C1QTNF1	CANT1	LGALS3BP	11	52351886	52356757		52393060	52396805		52411432	52417727	19	53978217	53984772		54020560	54024284		54035259	54045168
TBCB	CAPNS1	COX7A1	14	45896675	45904813		45921290	45927167		45928308	45929037	18	46963844	46972220		46987527	46994449		46994991	46996544
LMO2	CAPRIN1	NAT10	15	62672298	62679010	MSTRG.28175, MSTRG.28210	62858788	62891822		62900723	62937256	15	65394511	65407118	XLOC_014225	65457710	65497385		65502377	65541204	yes	yes	yes
FAM60A	CAPRIN2	IPO8	3	183379793	183392744	MSTRG.69661	183491958	183532350		183547488	183614465	5	79034368	79064677		79167019	79258697		79274076	79339563	yes
C19orf38	CARM1	YIPF2	5	12981690	12992005		13012483	13034617		13035728	13039879	7	16534413	16544398		16571430	16587354		16587714	16593282
TBC1D10C	CARNS1	RPS6KB2	21	44582821	44588010		44596430	44602385		44604890	44610751	29	45942347	45947879		45957524	45964322		45965769	45971982
COL1A2	CASD1	SGCE	4	11656770	11692712	MSTRG.71730, MSTRG.71731	11769037	11821181		11869587	11936904	4	11624470	11661163		11735528	11787909		11840470	11911742	yes
TRAF7	CASKIN1	MLST8	24	1675888	1686748		1687091	1702963		1717104	1721314	25	1702116	1712907		1714641	1725252		1738258	1742107
TMEM139	CASP2	CLCN1	4	106110196	106111036		106114020	106129831		106136579	106176458	4	107489913	107492602		107494887	107511647		107518111	107554736
IRF2	CASP3	PRIMPOL	26	13594476	13676008		13781914	13792591		13805059	13856635	27	13909933	13950319	XLOC_033195	14084622	14110610		14110851	14163989		yes
NRAP	CASP7	PLEKHS1	22	33013203	33088685		33105497	33140290		33169517	33195475	26	34339430	34414796		34457100	34464840		34501797	34518069
PCSK1	CAST	ERAP1	5	93068385	93117273	MSTRG.80418, MSTRG.80419	93354399	93484087		93487749	93518183	7	98155674	98199486	XLOC_047451, XLOC_047452	98444979	98581253		98582890	98618194	yes	yes	yes
TMBIM1	CATIP	SLC11A1	2	219291604	219299680		219363461	219369309		219378564	219390278	2	107023827	107041372		107100145	107105993	XLOC_021258	107114929	107125867						yes
KCNK6	CATSPERG	PSMD8	14	47318447	47326683		47334283	47363216		47375583	47383622	18	48398054	48406309		48412978	48443310		48451832	48457821
MET	CAV1	CAV2	4	51540365	51625496		51786039	51820791	MSTRG.73466	51842941	51848168	4	51912652	52042198		52173110	52208687		52230674	52235915					yes
CAV1	CAV2	TES	4	51786039	51820791	MSTRG.73466	51842941	51848168		52096960	52160943	4	52173110	52208687		52230674	52235915		52477241	52532254	yes
OXTR	CAV3	SSUH2	19	17656099	17664613		17671704	17683870		17731019	17752251	22	17817626	17827292		17832937	17846997		17894492	17915430
CES4A	CBFB	C16orf70	14	34022615	34039786	MSTRG.23894, MSTRG.23895	34055619	34096989		34105814	34138233	18	34795758	34810221		34824499	34871222		34878576	34906646	yes
CCDC153	CBL	MCAM	15	29255732	29259599		29267098	29347083		29353626	29361383	15	30302982	30307214		30314911	30406073		30414474	30422213
BCL3	CBLC	BCAM	14	51581482	51593781		51605602	51621158		51629129	51637317	18	52922334	52931384		52943365	52959011	XLOC_019134	52965138	52976445						yes
SLC26A4	CBLL1	SLC26A3	4	48690960	48754383	MSTRG.73284	48779533	48787910		48795383	48821011	4	48956493	49014467		49037768	49052388		49058943	49092515	yes
KHNYN	CBLN3	NYNRIN	7	20353214	20360013		20361121	20363125		20373970	20393188	10	20569774	20578425		20579089	20580627		20590622	20600789
CBX8	CBX2	ENPP7	11	51744786	51747580		51752544	51762847		51795835	51802226	19	53360154	53361992		53371117	53377423		53412856	53418596
PODNL1	CC2D1A	C19orf57	5	9858111	9863450		9864282	9882041		9882111	9902754	7	12866049	12871072		12871951	12890270		12891339	12907530
DOK4	CCDC102A	ADGRG5	14	24899696	24905785	MSTRG.23385	24931676	24942837		24960829	24989519	18	25547365	25555198		25580587	25602166		25608275	25633395	yes
C4orf47	CCDC110	PDLIM3	26	14415172	14426036		14428936	14441569		14450228	14478567	27	14732024	14745342		14748843	14760880		14769571	14800205
PGGT1B	CCDC112	FEM1C	7	3815011	3872629		3876749	3907334	MSTRG.85607, MSTRG.85613	4133084	4159196	10	3997971	4051209		4055254	4085518	XLOC_003357, XLOC_003360, XLOC_003362	4305632	4334954					yes	yes	yes
ZNF114	CCDC114	EMP3	14	54045348	54057456		54063550	54086186		54090945	54093839	18	55439836	55444508		55451272	55478671	XLOC_018009	55482512	55486850						yes
SDF2L1	CCDC116	YDJC	17	71349154	71353283		71358055	71361563		71364201	71365818	17	74104345	74106285		74110524	74113523		74115869	74117434
KCNN1	CCDC124	SLC5A5	5	4912199	4951123		4959253	4970785		4991123	5001918	7	5111700	5134438		5157901	5168539		5187675	5199183
TRA2A	CCDC126	DBF4	4	32094068	32111994		32183009	32229001		32293976	32319369	4	32250996	32269539		32356965	32399552		32427570	32454703
PPP1R17	CCDC129	NEUROD6	4	64721574	64733945		64778935	64887825		65051936	65052949	4	65155644	65175535		65212719	65321463		65489394	65492587
OPN1SW	CCDC136	FLNC	4	92799196	92802190		92819689	92847538	MSTRG.74785	92858802	92886819	4	93557351	93560340		93575777	93602932		93609408	93636607					yes
ARL16	CCDC137	OXLD1	11	50297282	50299639		50309566	50313999		50314135	50315390	19	51746397	51748740		51757841	51763491		51763604	51765917
GSAP	CCDC146	FGL2	4	43836758	43914611		43917327	43966269		44004725	44008211	4	44061014	44149466		44152046	44198584		44236254	44240215
SOD3	CCDC149	LGI2	6	44243762	44244496		44258105	44326770	MSTRG.82757	44440613	44469394	6	45927554	45930819		45940147	46057441	XLOC_044423	46127372	46155777					yes	yes	yes	MSTRG.82757 = XLOC_044423
HEPACAM	CCDC15	SLC37A2	21	27601859	27619070		27639892	27686405		27716138	27743616	29	28751164	28767534		28788284	28837160		28865147	28892893
HECW2	CCDC150	GTF3C3	2	197400122	197843414		197904795	198003268		198041042	198075581	2	85136811	85285250	XLOC_022961	85642724	85726520		85760492	85792738		yes
RGL3	CCDC151	PRKCSH	5	13449200	13468056		13468767	13479183		13479664	13493063	7	17008969	17022975		17023514	17034185		17034684	17048121
PDZD3	CCDC153	CBL	15	29250393	29253471		29255732	29259599		29267098	29347083	15	30297042	30302445		30302982	30307214		30314911	30406073
SF3A1	CCDC157	RNF215	17	68884031	68902224		68905493	68914772		68915528	68921095	17	71497415	71517122		71517208	71529379		71531994	71535270
TMEM205	CCDC159	PLPPR2	5	13418209	13420578		13422648	13427831		13430918	13436819	7	16971974	16974656		16976556	16982157		16982664	16990838
PHOSPHO2	CCDC173	PPIG	2	138721646	138722371		138727404	138753440		138758565	138779078	2	26660800	26665974		26666110	26690420		26695352	26736067
C3orf20	CCDC174	GRIP2	19	57395864	57446138		57456362	57476366	MSTRG.38761	57578304	57611388	22	58202080	58253054		58263725	58285543		58380248	58424725					yes
RABL6	CCDC183	TMEM141	3	863763	880511		881255	889394		892645	893677	11	106344498	106363593		106364117	106372245		106375058	106376837
OR10AD1	CCDC184	ASB8	3	138181645	138182634		138196161	138196736		138198426	138235446	5	32263608	32264561		32277008	32278883	XLOC_041710	32303361	32311809						yes
ZDHHC23	CCDC191	QTRT2	1	176983259	176995422		177002334	177098289		177105587	177124079	1	59064067	59074350		59082217	59180031		59180323	59203327
SMIM1	CCDC27	TP73	12	47419248	47419742		47423433	47439428		47455866	47502821	16	50553087	50556851		50557908	50573370		50596706	50646330
CYP11A1	CCDC33	STRA6	18	33216420	33230614		33232528	33326757		33372195	33397745	21	34724307	34734990		34736694	34832983	XLOC_026200	34878677	34901785						yes
SNRPF	CCDC38	AMDHD1	3	165245642	165253001		165254093	165287570		165288137	165302070	5	60556051	60564297		60564497	60591379		60598348	60613063
MEIOC	CCDC43	DBF4B	11	43831330	43845263		43849621	43857447		43873044	43901665	19	45036709	45050178		45052980	45062313	XLOC_020766, XLOC_020767	45074947	45103998						yes
STRADA	CCDC47	DDX42	11	47403627	47425001		47439118	47450900		47465640	47490671	19	48628883	48656396		48662435	48682292		48683004	48717864
ATRIP	CCDC51	PLXNB1	19	51334517	51352019		51368156	51371215		51378857	51401708	22	51971832	51989358		51994224	52003466	XLOC_027763	52011053	52033986						yes
RAB27B	CCDC68	TCF4	23	54443543	54458530		54471158	54516107	MSTRG.57003	54803976	55181403	24	54544871	54715264		54728527	54786445	XLOC_030409	55056433	55435276					yes	yes	yes
ITGB1	CCDC7	ARL5B	13	18999482	19024014		19255843	19300246		19314330	19334896	13	20248945	20292114		20534890	20581215		20592075	20613350
DHRS12	CCDC70	ATP7B	10	21515039	21546413		21623899	21624597	MSTRG.11042	21656704	21730091	12	21275900	21316172		21373522	21382689		21415762	21463534					yes
KLHDC8B	CCDC71	LAMB2	19	50799872	50803603		50809613	50811101		50828962	50841070	22	51427513	51432321	XLOC_026976	51435769	51439453		51456200	51470441		yes
FAM173A	CCDC78	HAGHL	24	566849	568127		568467	572963		573213	576708	25	618418	619923		620322	623768		624818	627214
CCNK	CCDC85C	HHIPL1	18	63150200	63179474		63184146	63263064		63299203	63320396	21	66159547	66174627		66175707	66253519		66284693	66314293
PRDX5	CCDC88B	RPS6KA4	21	41922992	41925751		41940650	41955231		41957333	41971315	29	43229777	43232885		43250522	43265507		43267468	43281242
ZNF664	CCDC92	DNAH10	17	51302072	51302854		51371109	51375133	MSTRG.33262	51377224	51534694	17	53969695	53970480		54003920	54039850		54040852	54199562					yes
SHD	CCDC94	EBI3	5	17357607	17365436		17372511	17386132		17388020	17393704	7	21002693	21010652		21017253	21031250		21033476	21040668
TCF19	CCHCR1	PSORS1C2	20	27066140	27068793		27070313	27081285		27083482	27084528	23	27775678	27779418		27779849	27791241		27793273	27794712
CCL14	CCL16	CCL5	11	14061328	14065335		14068770	14072575	MSTRG.13849	14111331	14117595	19	14775262	14780081		14782701	14786690		14823470	14831157					yes
CX3CL1	CCL17	CIAPIN1	14	24810470	24820674	MSTRG.23348	24852483	24854796		24863386	24875606	18	25470741	25474347	XLOC_018708	25501849	25504738		25512317	25525079	yes	yes	yes
PLLP	CCL22	CX3CL1	14	24687971	24716008	MSTRG.23338, MSTRG.23341	24794346	24800301	MSTRG.23346	24810470	24820674	18	25342771	25348163	XLOC_018704	25446367	25454407		25470741	25474347	yes	yes	yes		yes
ELAVL1	CCL25	FBN3	5	14393809	14415353		14453428	14455992		14459057	14528747	7	17939663	17976489		18000484	18003965		18006365	18076590
TMEM267	CCL28	HMGCS1	16	31309667	31325733		31345878	31365668		31409643	31430541	20	31353136	31372951		31391483	31409955	XLOC_024743, XLOC_024744, XLOC_024746	31451386	31474239						yes
CCL16	CCL5	HEATR9	11	14068770	14072575	MSTRG.13849	14111331	14117595		14121356	14138124	19	14782701	14786690		14823470	14831157		14834532	14851130	yes
XKR7	CCM2L	HCK	13	60797386	60822789	MSTRG.21435	60835911	60855548		60874932	60921921	13	62030345	62054881	XLOC_010726, XLOC_010727	62068569	62087750	XLOC_010729	62106257	62151619	yes	yes	yes	MSTRG.21435 = XLOC_010727		yes
BBS7	CCNA2	EXOSC9	6	3617280	3655363		3657737	3663110		3663786	3676750	6	3375322	3410957		3413086	3419194		3419547	3432299
MYO1E	CCNB2	RNF111	7	47972957	48187190		48194193	48217973		48233777	48284148	10	51020033	51240077		51247755	51272733		51288677	51380159
TIGAR	CCND2	PARP11	3	209705243	209715721		209738382	209761224	MSTRG.70663, MSTRG.70666, MSTRG.70672	210085912	210123290	5	106223071	106238040		106253907	106276819	XLOC_042971, XLOC_042972, XLOC_042976, XLOC_042980, XLOC_042981	106604205	106638053					yes	yes	yes
TMEM62	CCNDBP1	EPB42	7	35409367	35451163		35451884	35460905		35461066	35480288	10	38473475	38507255		38507733	38518176		38519703	38538816
FABP6	CCNJL	C1QTNF2	5	69134191	69140104		69148224	69194771		69255222	69259772	7	73914461	73920515		73928475	73960160		74035698	74057799
SETD3	CCNK	CCDC85C	18	63073872	63149731		63150200	63179474		63184146	63263064	21	66064391	66125305	XLOC_026638	66159547	66174627		66175707	66253519		yes
MRPL20	CCNL2	AURKAIP1	12	49201530	49204199		49206920	49216787		49217180	49222771	16	52383424	52386462		52388692	52396825		52398515	52402983
DHX29	CCNO	MCIDAS	16	23889797	23945254		23966633	23969176		23973052	23979301	20	23853539	23900484		23924721	23926909		23931160	23937410
PLEKHH3	CCR10	CNTNAP1	11	42216980	42227397		42227735	42229409		42230196	42243540	19	43366278	43374706		43377279	43379246		43380114	43394478
CCR5	CCR2	CCR3	19	52942630	52943688		52956801	52957913	MSTRG.38673, MSTRG.38677	53052747	53053823	22	53598839	53602003		53613211	53614323	XLOC_027794	53761589	53762665					yes	yes	yes
CCRL2	CCR5	CCR2	19	52912035	52913081		52942630	52943688		52956801	52957913	22	53567797	53569696		53598839	53602003		53613211	53614323
FGFR1OP	CCR6	GPR31	8	88449788	88476121	MSTRG.92535, MSTRG.92536	88547398	88548722	MSTRG.92539	88562868	88563818	9	103355965	103381325	XLOC_050076, XLOC_051957	103460841	103461953		103476875	103477813	yes	yes	yes		yes
TNS4	CCR7	SMARCE1	11	40276427	40294223		40354800	40364887	MSTRG.15031	40411528	40430332	19	41350972	41370441	XLOC_019572, XLOC_020677	41428917	41440070	XLOC_020679	41488358	41510910		yes			yes	yes	yes
NFATC2IP	CD19	RABEP2	24	25890362	25899904		25905178	25915071		25921006	25932126	25	26145407	26155792	XLOC_031261	26164039	26169956	XLOC_031262	26175182	26187429		yes				yes
TAPBPL	CD27	LTBR	3	207872657	207878690		207881562	207886152		207927997	207934885	5	104292854	104300410		104302583	104308155		104346662	104354420
TNFRSF21	CD2AP	ADGRF2	20	20461708	20508649		20676366	20735085		20765718	20790284	23	20410839	20474989		20596998	20680179		20708929	20732784
CD3E	CD3D	CD3G	15	28501024	28510846		28516680	28519879		28521796	28529013	15	29441565	29452179		29456451	29460605		29462576	29469747
MPZL2	CD3E	CD3D	15	28433680	28446802		28501024	28510846		28516680	28519879	15	29378622	29389165		29441565	29452179		29456451	29460605
CD3D	CD3G	UBE4A	15	28516680	28519879		28521796	28529013		28543917	28573815	15	29456451	29460605		29462576	29469747		29476822	29516720
GPR162	CD4	LAG3	3	207577228	207581648		207583194	207608610		207614274	207624691	5	103987752	103993598		103995316	104017746		104029019	104036158
CD6	CD5	VPS37C	21	36499871	36566511		36632590	36653161		36662872	36668347	29	37892577	37937146	XLOC_035250, XLOC_035252, XLOC_035253, XLOC_035254	38005199	38026747		38034776	38063344		yes
SLC15A3	CD6	CD5	21	36463404	36477877		36499871	36566511		36632590	36653161	29	37856702	37871618	XLOC_035242	37892577	37937146	XLOC_035250, XLOC_035252, XLOC_035253, XLOC_035254	38005199	38026747		yes				yes
TIMMDC1	CD80	ADPRH	1	182587571	182607647		182614039	182637278		182651580	182655255	1	64870749	64891029		64897608	64919556		64933574	64937122
ILDR1	CD86	CASR	1	184743764	184775412		184802052	184866057		184975127	185003948	1	67082115	67116669		67144111	67210848		67255524	67344655
TPGS1	CDC34	GZMM	5	40557491	40568678		40571718	40574633		40576104	40583247	7	44780281	44783986		44789108	44794947		44797942	44803445
METTL24	CDC40	WASF1	8	26996941	27076802		27087524	27132267		27180834	27200014	9	40335194	40461911		40471783	40519845		40520685	40591232
SDK2	CDC42EP4	C17orf80	11	56749350	56896257		56943245	56944280		56975988	56985213	19	58439767	58579255		58620114	58622767		58648989	58656230
WIPF2	CDC6	RARA	11	40089493	40105063		40114668	40125179	MSTRG.15046	40151341	40172203	19	41162358	41177893		41185975	41196948		41210900	41249293					yes
USP5	CDCA3	GNB3	3	207535273	207549691		207550909	207552937		207555357	207560893	5	103946733	103960262		103961032	103963273		103964866	103971313
CDH3	CDH1	TANGO6	14	35337828	35356691		35389858	35459641		35463489	35662389	18	36095734	36140923	XLOC_018798	36221702	36243479		36247082	36431124		yes
PDP2	CDH16	RRAD	14	33942190	33943785		33961434	33970021		33974653	33977376	18	34709889	34711484		34733118	34743031		34746055	34749250
CDH4	CDH26	FAM217B	13	54490568	54617687	MSTRG.21105, MSTRG.21111, MSTRG.21113, MSTRG.21123, MSTRG.21130, MSTRG.21132, MSTRG.21133	55860624	55893440		55917665	55918807	13	55672235	55803649	XLOC_010603	57056797	57091107	XLOC_010607	57115096	57116235	yes	yes	yes			yes
ZFP90	CDH3	CDH1	14	35224419	35245612		35337828	35356691		35389858	35459641	18	36008030	36029234	XLOC_018796	36095734	36140923	XLOC_018798	36221702	36243479		yes				yes
RNF44	CDHR2	GPRIN1	5	35483019	35486345		35505179	35552249		35553311	35556147	7	39351903	39357420	XLOC_046580, XLOC_046583	39392482	39419245		39423156	39426047		yes
SEZ6L2	CDIPT	MVP	24	26373702	26393367		26399860	26402357		26415120	26426808	25	26620088	26640306		26646275	26649700		26661754	26681331
RAB5B	CDK2	PMEL	3	163256773	163259686		163272423	163276634		163277463	163285695	5	57648526	57651738		57664374	57669057		57669835	57677941
SBNO1	CDK2AP1	C12orf65	17	51840483	51882220		51903741	51909770		51912906	51915607	17	54487205	54537980		54556011	54566572		54568694	54571083
PITPNM1	CDK2AP2	CABP2	21	44657971	44670183		44671437	44674409		44680713	44685101	29	46018812	46031257		46033674	46035477		46042201	46046958
ASIC3	CDK5	SLC4A2	4	113021176	113024097		113025302	113029357		113033875	113046586	4	114424078	114428038		114429163	114433469		114438006	114450606
CCDC125	CDK7	MRPS36	16	10390597	10411746		10416374	10438718		10446629	10454736	20	10329064	10351647		10356012	10384171		10390982	10399140
ATP5S	CDKL1	MAP4K5	7	40295810	40305549		40308578	40364942		40391715	40504372	10	43265126	43277198		43278649	43329674		43357139	43484579
UBE2B	CDKN2AIPNL	JADE2	5	43317825	43333514		43343819	43345426		43444803	43481155	7	47528581	47541198		47554105	47556032		47655167	47699037
KRI1	CDKN2D	AP1M2	5	12743173	12754156		12754969	12756420		12756700	12768626	7	16288062	16297653		16298108	16300588		16302066	16312788
BMP4	CDKN3	CNIH1	7	63450344	63456226	MSTRG.88346, MSTRG.88353, MSTRG.88361, MSTRG.88371	63860640	63877741		63883877	63897301	10	66751296	66755026	XLOC_004473	67155091	67171864		67176769	67191630	yes	yes	yes
MRPL58	CDR2L	HID1	11	55420114	55426899		55431634	55441789		55463585	55477304	19	57040855	57047924	XLOC_021004	57053365	57064917	XLOC_021006	57076159	57097117		yes				yes
PSORS1C2	CDSN	C6orf15	20	27083482	27084528		27100977	27104737		27108833	27109953	23	27793273	27794712		27808496	27812710		27816299	27818479
CEACAM19	CEACAM16	BCL3	14	51510292	51530222		51543809	51551699		51581482	51593781	18	52849304	52867674		52882809	52889162		52922334	52931384
GALNT6	CELA1	BIN2	3	134693949	134722893		134732401	134746733		134750526	134787072	5	28576320	28615499		28622128	28637016		28640675	28677837
NFIC	CELF5	NCLN	5	18008339	18054311	MSTRG.76662	18134541	18175665		18187565	18199819	7	21676708	21748618	XLOC_046292	21813144	21839351		21870310	21882869	yes	yes	yes
TMEM35A	CENPI	DRP2	X	125359523	125372716		125376115	125486850		125486901	125516282	X	54954895	54967415		54969324	55038292		55090125	55118981
KLHL20	CENPL	DARS2	12	53140561	53192245		53214186	53224480		53234218	53260645	16	56552275	56623120		56636319	56660494		56660856	56688617
MUT	CENPQ	GLYATL3	20	21981037	22014376		22026160	22041047		22055352	22072248	23	21938481	21980132		21980291	21997926		22011817	22024395
CORT	CENPS	PGD	12	41266242	41267676		41273717	41288856		41299271	41313662	16	44011279	44012877		44017901	44032547		44043496	44058198
CSNK1G3	CEP120	PRDM6	5	27592693	27678095		27759211	27912250		28081929	28192686	7	31460864	31576855		31688655	31774451	XLOC_046464, XLOC_046465	31950213	32058001						yes
MYOF	CEP55	FFAR4	22	14332796	14482165		14531510	14550251		14575062	14594882	26	14667438	14848281		14868831	14889261	XLOC_032133	14917017	14937522						yes
MTMR2	CEP57	FAM76B	15	13815875	13927530		13937871	13978826		13980081	13999029	15	14640226	14707505		14717411	14757469		14758712	14777403
FAIM	CEP70	ESYT3	1	248572548	248583836		248605936	248682960		248690307	248744938	1	131548459	131564836	XLOC_000139	131590399	131658628		131669531	131722942		yes
SLC7A9	CEP89	FAAP24	14	42562776	42592521		42612558	42691696		42691940	42694902	18	43435073	43466267		43486298	43568397		43568646	43572422
FAM96B	CES2	CES3	14	33983660	33985397		33986663	33997608		34002894	34015220	18	34754940	34756799		34757953	34770083		34775141	34787908
CES2	CES3	CES4A	14	33986663	33997608		34002894	34015220		34022615	34039786	18	34757953	34770083		34775141	34787908		34795758	34810221
CES3	CES4A	CBFB	14	34002894	34015220		34022615	34039786	MSTRG.23894, MSTRG.23895	34055619	34096989	18	34775141	34787908		34795758	34810221		34824499	34871222					yes
MMP15	CFAP20	CSNK2A2	14	25364923	25383603		25420085	25432664		25445082	25473829	18	26021950	26043124		26077404	26090645		26098515	26132551
RASAL1	CFAP73	DDX54	17	60781607	60812922		60823493	60832976		60834218	60851547	17	63397791	63429841		63439743	63448400		63448841	63466323
SLC25A4	CFAP97	SNX25	26	14223802	14227499		14234939	14251134		14265156	14356107	27	14546020	14550037		14553986	14572723	XLOC_033206	14612118	14675817						yes
GAR1	CFI	PLA2G12A	6	15686563	15693369		15708801	15753015		15766076	15777781	6	16747757	16755365		16765034	16815352		16828642	16843001
SNX32	CFL1	MUS81	21	43272343	43275556		43277409	43278376		43283071	43289072	29	44634185	44637443		44638896	44642280		44644885	44650618
FAS	CH25H	LIPA	22	10440163	10459422	MSTRG.53353	10689122	10690291		10697729	10736804	26	10714132	10748014	XLOC_031973, XLOC_031979, XLOC_031980, XLOC_031982	10976195	10978251		10988284	11030717	yes	yes	yes
UBXN6	CHAF1A	SH3GL1	5	17242267	17251857		17254277	17278480		17301719	17306821	7	20879420	20891486		20893521	20918558		20923762	20951051
MORC3	CHAF1B	CLDN14	1	266660290	266687301		266698148	266724750		266776355	266777907	1	150307555	150349311		150360988	150386586	XLOC_000167, XLOC_002748	150439867	150440580						yes
PHKG1	CHCHD2	NUPR2	24	27731323	27736862		27743597	27746528		27753632	27753928	25	28005386	28014212	XLOC_031331	28016899	28022616		28027757	28028658		yes
IL17RB	CHDH	CACNA1D	19	47044394	47059322		47124522	47147550		47153174	47501739	22	47609791	47625159		47692469	47715887		47721360	48066942
STT3A	CHEK1	ACRV1	21	28243284	28264283		28271925	28287467		28297107	28303260	29	29374406	29395597		29402369	29420344	XLOC_035092	29429085	29435593						yes
ANHX	CHFR	GOLGA3	17	43926524	43941078		43961456	43989844		44007293	44043930	17	45281419	45296082	XLOC_017182, XLOC_017184, XLOC_017185, XLOC_017186	45375500	45399233		45418676	45455896		yes
GOLGA5	CHGA	ITPK1	18	56416210	56441510		56508336	56521129		56528264	56597211	21	58070189	58098924		58163028	58176319		58182391	58347037
C20orf196	CHGB	TRMT6	13	47187774	47284383		47328070	47348956	MSTRG.20795	47371191	47384457	13	48282728	48394530		48435003	48449940	XLOC_010407	48476003	48486536					yes	yes	yes
WDR64	CHML	KMO	12	33167064	33301577		33314306	33316273		33347795	33413172	16	35800136	35935901		35948787	35950742		35975651	36045361
TRIM28	CHMP2A	UBE2M	14	62671612	62679807		62680568	62682604		62684288	62685355	18	65954144	65960263		65960799	65963496		65964093	65967276
ZNF341	CHMP4B	RALY	13	62614960	62648251		62661157	62708067		62852214	62901057	13	63750159	63790156	XLOC_010760	63817040	63849782		63953596	64043571		yes
BAIAP2	CHMP6	RPTOR	11	50728317	50769136	MSTRG.15598, MSTRG.15601	50811968	50815819		50830224	51148991	19	52198617	52263294	XLOC_020909, XLOC_020911	52290601	52297889	XLOC_020914	52308519	52629957	yes	yes	yes			yes
PRR15	CHN2	CPVL	4	66566695	66567075		66590322	66929661		66987267	67123106	4	67039128	67042478		67065205	67401294		67482871	67604560
TMPRSS15	CHODL	C21orf91	1	136961183	137107011		137110839	137133205		137622166	137648808	1	18058709	18207251		18208866	18233154		18719635	18748457
ERN2	CHP2	PRKCB	24	21349016	21370787		21409279	21411476		21669605	21883171	25	21597704	21620834		21657896	21661311		21759692	22136705
ASIC4	CHPF	TMEM198	2	220419068	220440898		220442236	220446967		220448093	220452572	2	108168449	108191017		108191933	108197089		108197663	108203601
POLD3	CHRDL2	RNF169	15	52087791	52130016		52188995	52223521		52279215	52330446	15	54686091	54730435		54785596	54819153		54840266	54923335
EMC7	CHRM5	AVEN	7	25488301	25504670		25517829	25519427		25707944	25718742	10	28548978	28564464		28577031	28578629		28594116	28788420
CHN1	CHRNA1	WIPF1	2	134039752	134175352		134219372	134240500	MSTRG.44567	134365412	134391803	2	21880323	22081286		22120291	22139864	XLOC_021860	22253662	22294719					yes	yes	yes
CHRNA5	CHRNA3	CHRNB4	18	29994614	30020726		30023865	30041736		30045723	30061504	21	31468075	31495957		31500106	31512927		31518370	31537227
PSMA4	CHRNA5	CHRNA3	18	29970995	29980231		29994614	30020726		30023865	30041736	21	31442649	31450480		31468075	31495957		31500106	31512927
CHRNB3	CHRNA6	THAP1	26	35955868	35990767		36002992	36016236		36048647	36054379	27	37164686	37184138	XLOC_033520	37195913	37209034		37234389	37240538		yes
FGF11	CHRNB1	ZBTB4	11	26747806	26751538		26753567	26761779		26765974	26770212	19	27751729	27755716		27757183	27766382		27769639	27773345
CHRNA3	CHRNB4	UBE2Q2	18	30023865	30041736		30045723	30061504		30167493	30226762	21	31500106	31512927		31518370	31537227		31649523	31711235
CHRND	CHRNG	EIF4E2	2	233224523	233231131		233237519	233251567		233255802	233265652	2	120975092	120982350		120988439	120993968		120995644	121025344
SYT13	CHST1	SLC35C1	15	73499266	73512399	MSTRG.28594, MSTRG.28601, MSTRG.28612	73911280	73912654		74066608	74077167	15	76161411	76203527	XLOC_014362, XLOC_014363	76573748	76577430	XLOC_014371, XLOC_014372, XLOC_014374, XLOC_014375, XLOC_014377, XLOC_014380, XLOC_014382, XLOC_014384, XLOC_014385, XLOC_014386	76725870	76731444	yes	yes	yes			yes
TXNRD1	CHST11	SLC41A2	3	172982661	173042110	MSTRG.69203	173126321	173389208		173444992	173559605	5	68239611	68302678		68385645	68645774		68700933	68813411	yes
CPXM2	CHST15	OAT	22	42380163	42518141	MSTRG.54774	42601148	42636827	MSTRG.54815	42927989	42939660	26	43829293	43966907		44047737	44081511	XLOC_032753, XLOC_032754, XLOC_032756	44378157	44397476	yes				yes	yes	yes	MSTRG.54815 = XLOC_032753
SLC9A9	CHST2	U2SURP	1	243126228	243781259	MSTRG.9066	243944921	243947834	MSTRG.9075	244002077	244053758	1	126040089	126704342	XLOC_002316, XLOC_002317	126870800	126874541		126938286	126987622	yes	yes	yes		yes
PSAP	CHST3	SPOCK2	25	27821576	27854699		27954057	27962127		28010498	28032497	28	28123710	28157099		28254032	28256945	XLOC_034315	28304694	28329730						yes
PEPD	CHST8	KCTD15	14	43104150	43227958	MSTRG.24271	43473061	43475648		43510061	43522217	18	44018758	44137173		44305869	44378890	XLOC_018883	44405531	44420644	yes					yes
RPUSD1	CHTF18	GNG13	24	611706	617317		618113	626336		626650	627033	25	665058	668257		668529	676616		676665	677047
ERLIN1	CHUK	CWF19L1	22	20220739	20256394		20260636	20300286		20303540	20328147	26	20921806	20963567		20966010	21008277		21010622	21035035
RAB15	CHURC1-FNTB	MAX	7	73985404	74005760		74016017	74092655		74107598	74124404	10	77387906	77408370		77421464	77502096		77515539	77541594
CCL17	CIAPIN1	COQ9	14	24852483	24854796		24863386	24875606		24875640	24887592	18	25501849	25504738		25512317	25525079		25525200	25537104
SH2D7	CIB2	IDH3A	18	29530144	29539504		29541391	29548991		29598709	29612119	21	30998214	31006059		31017716	31023825		31063699	31079936
FAM32A	CIB3	HSH2D	5	6575257	6580518		6593480	6598336		6608303	6616589	7	7854536	7861328		7873255	7883711		7886059	7894496
JAGN1	CIDEC	RPUSD3	19	16759307	16761588		16767316	16775093		16781004	16789141	22	16901720	16904521		16909073	16918353		16923416	16931387
CLPX	CILP	PARP16	7	11860632	11903374		11926892	11940278		11981614	12005500	10	12041745	12071031		12099600	12114284	XLOC_003524	12151281	12176608						yes
MLLT6	CISD3	PCGF2	11	38885178	38902405		38906014	38909657		38912279	38917330	19	39938325	39956916		39961401	39964282		39964765	39969793
NEK3	CKAP2	VPS36	10	21807469	21831130		21841539	21861932		21876927	21896255	12	21570400	21593686		21600280	21625618		21633580	21665112
RELB	CLASRP	ZNF296	14	51767072	51795153		51796713	51820387		51821101	51824215	18	53099825	53127762		53129172	53153714		53154421	53158137
CASP2	CLCN1	FAM131B	4	106114020	106129831		106136579	106176458		106177257	106181977	4	107494887	107511647		107518111	107554736		107560495	107567847
POLR2H	CLCN2	FAM131A	1	201033854	201036842		201038859	201053498		201055078	201060826	1	83437865	83442294		83443169	83457221		83457841	83464244
CLDN16	CLDN1	P3H2	1	195151317	195178159		195280159	195295348		195432376	195608284	1	77469357	77492294		77596386	77611958		77752546	77932253
SLC7A14	CLDN11	SKIL	1	214914707	215020824	MSTRG.8047	215044926	215058611		215079468	215103090	1	97650783	97762867		97788089	97802992		97824479	97843625	yes
FIS1	CLDN15	ZNHIT1	24	35366314	35369645		35371924	35376566		35381792	35382922	25	36034989	36038644		36040355	36045878		36050528	36056887
TMEM207	CLDN16	CLDN1	1	195095499	195118314	MSTRG.7378, MSTRG.7386	195151317	195178159		195280159	195295348	1	77415804	77436583		77469357	77492294		77596386	77611958	yes
CLDN4	CLDN3	ABHD11	24	33401505	33402010	MSTRG.58441	33431928	33432587		33455333	33458008	25	33988117	33989662		34018456	34019669	XLOC_031428	34041448	34043848	yes					yes
CLDN9	CLDN6	TNFRSF12A	24	2409319	2409972		2411230	2411880		2415241	2416697	25	2433850	2434503		2435644	2438483		2439751	2441210
KRTAP24-1	CLDN8	CLDN17	1	123832085	123832843		123915092	123915769		123972603	123973280	1	4955536	4956408		5035870	5037857	XLOC_000473	5095766	5096443						yes
PKMYT1	CLDN9	CLDN6	24	2363506	2367547	MSTRG.57494	2409319	2409972		2411230	2411880	25	2382052	2386318		2433850	2434503		2435644	2438483	yes
CLEC7A	CLEC1A	CLEC9A	3	204477420	204492854		204498733	204517912		204529427	204540034	5	100280955	100295523		100300781	100321208		100328706	100340514
KLRG2	CLEC2L	HIPK2	4	102742335	102754750	MSTRG.75097	102796301	102801541		102827073	102957012	4	103799172	103814789		103845270	103862938		103888216	104017538	yes
OLR1	CLEC7A	CLEC1A	3	204447104	204461390		204477420	204492854		204498733	204517912	5	100244332	100255640		100280955	100295523		100300781	100321208
CLEC1A	CLEC9A	CLEC1B	3	204498733	204517912		204529427	204540034		204545775	204556579	5	100300781	100321208		100328706	100340514		100346463	100355669
ALKBH6	CLIP3	THAP8	14	45799629	45807293		45809251	45820851		45823203	45836648	18	46870116	46875864		46877782	46890070		46891652	46905704
BZW1	CLK1	PPIL3	2	202133407	202147370		202169815	202176898		202185790	202195152	2	89886720	89897574	XLOC_021398	89920586	89927819		89936349	89943891		yes
CALML4	CLN6	FEM1B	7	14803134	14812332		14820655	14829797	MSTRG.86131	14874519	14885710	10	15009940	15019251		15025858	15041922		15080222	15092340					yes
TMEM165	CLOCK	PDCL2	6	70847518	70868383		70873036	70987644		70997608	71020212	6	72538557	72564830		72574278	72633079		72688172	72723898
ALKBH7	CLPP	ACER1	5	15694166	15695806		15699940	15704950		15726237	15748767	7	19297266	19298870		19302913	19308138		19329860	19353051
PEX5	CLSTN3	RBP5	3	207170778	207184986		207213179	207243164		207249726	207257835	5	103530546	103547919		103581388	103611327		103612392	103617657
DHX40	CLTC	PTRH2	11	10091272	10136632		10172443	10215412		10219345	10219884	19	10761071	10812762	XLOC_020007	10848574	10889456		10894828	10903658		yes
C16orf90	CLUAP1	NLRC3	24	2893983	2895407		2905056	2934571		2938171	2954051	25	2885984	2887757		2894810	2924571		2927846	2944136
PAFAH1B1	CLUH	RAP1GAP2	11	23165526	23197663		23208465	23234525	MSTRG.14224	23434455	23493240	19	24088805	24158415		24168990	24181331		24395974	24452796					yes
CMTM7	CMTM6	DYNC1LI1	19	6767274	6774650	MSTRG.37141	6835766	6845557		6878793	6896611	22	6894655	6942330	XLOC_027090, XLOC_027093, XLOC_027101, XLOC_027102, XLOC_027107, XLOC_027109	7001971	7024065	XLOC_027112	7045916	7098962	yes	yes	yes	MSTRG.37141 = XLOC_027090		yes
CMTM8	CMTM7	CMTM6	19	6716368	6723232		6767274	6774650	MSTRG.37141	6835766	6845557	22	6789385	6885301	XLOC_027089	6894655	6942330	XLOC_027090, XLOC_027093, XLOC_027101, XLOC_027102, XLOC_027107, XLOC_027109	7001971	7024065		yes			yes	yes	yes	MSTRG.37141 = XLOC_027090
GPD1L	CMTM8	CMTM7	19	6506866	6567985		6716368	6723232		6767274	6774650	22	6666781	6728246		6789385	6885301	XLOC_027089	6894655	6942330						yes
CALB2	CMTR2	HYDIN	14	38966407	38994430		39058971	39061262		39150782	39465978	18	39808727	39838373		39902861	39905155		39992340	40315416
ZNF407	CNDP1	CNDP2	23	3529795	3890758		3926172	3946229		3957655	3967571	24	3841029	4197665		4231234	4259140		4267545	4278276
LIPE	CNFN	MEGF8	14	49930221	49949431		49964531	49965411		49970727	50010162	18	51216019	51227395		51240178	51242430		51247602	51291960
NFXL1	CNGA1	NIPAL1	6	66574549	66628435		66646588	66660170		66698151	66720997	6	68239350	68299616		68316337	68354288		68364432	68391572
KIFC3	CNGB1	TEPP	14	25150173	25179758	MSTRG.23409, MSTRG.23410, MSTRG.23411	25240492	25307264		25316728	25323551	18	25804882	25834760		25894541	25963429		25970368	25977551	yes
CDKN3	CNIH1	GMFB	7	63860640	63877741		63883877	63897301		63923482	63934648	10	67155091	67171864		67176769	67191630		67212808	67226749
NVL	CNIH4	WDR26	12	25521377	25596859		25625695	25641246		25654619	25692055	16	28114427	28204797	XLOC_015335	28231307	28245538		28258333	28291746		yes
ECSIT	CNN1	ELOF1	5	13529681	13537343		13552884	13560118		13565836	13566516	7	17085482	17097271		17106394	17114222		17118954	17125096
TMEM259	CNN2	ABCA7	5	40915313	40926664		40931732	40939546		40942265	40960281	7	45141210	45144158		45159981	45162941		45165707	45182208
LENG1	CNOT3	PRPF31	14	60303653	60306901		60307314	60316858		60325446	60335590	18	63421902	63425192		63425206	63435541		63443999	63455010
USP37	CNOT9	PLCD4	2	219437895	219513174		219522859	219551525		219569709	219587585	2	107174362	107245866		107256013	107289222		107298620	107321320
TTC25	CNP	DNAJC7	11	41589669	41611063		41614422	41619139		41621684	41649382	19	42749145	42771008		42774249	42780091		42781320	42809906
PTCRA	CNPY3	GNMT	20	16643960	16648906		16651905	16659658		16668004	16671330	23	16554041	16559394		16562968	16571140		16579606	16583028
MBLAC1	CNPY4	TAF6	24	36249218	36249991		36251264	36254861		36257890	36262248	25	36868138	36869514		36869857	36874183		36874497	36881803
TTC9B	CNTD2	AKT2	14	48755807	48757966		48761331	48764689		48772301	48801288	18	49888149	49890488		49893988	49897363		49904012	49950072
CCR10	CNTNAP1	EZH1	11	42227735	42229409		42230196	42243540		42247243	42267441	19	43377279	43379246		43380114	43394478		43395930	43428213
TRAPPC1	CNTROB	GUCY2D	11	27169065	27170213		27171554	27185277		27223305	27234208	19	28221790	28223283		28224425	28238427	XLOC_020372	28274099	28288583						yes
HSD17B1	COASY	MLX	11	42115821	42117688		42127806	42131148		42132299	42138524	19	43268326	43270819		43279035	43283109		43283855	43290953
SCFD1	COCH	STRN3	18	40213989	40319809		40457701	40470054		40474560	40533957	21	41692842	41804341	XLOC_026250	41948039	41961275		41964003	42070978		yes
SCNN1B	COG7	GGA2	24	21046020	21070545		21076972	21166088		21180050	21200358	25	21267920	21291415		21298396	21388539		21399496	21422261
TRIM25	COIL	SCPEP1	11	7267690	7282975		7321129	7341395	MSTRG.13608	7371510	7393562	19	7939851	7959817		7988038	8010218		8018816	8052589					yes
C1GALT1	COL28A1	MIOS	4	15148060	15195953		15317632	15496782		15522729	15559280	4	15183826	15227662		15332616	15511692		15543253	15580346
SENP1	COL2A1	TMEM106C	3	138282207	138331370		138375066	138404671		138410761	138414994	5	32363553	32407690		32450298	32481276		32486385	32491855
COL4A1	COL4A2	RAB20	10	84218174	84267989		84344246	84506524		84520996	84549751	12	88876125	89009422		89112423	89165255	XLOC_009122	89182100	89212365						yes
HMGCR	COL4A3BP	POLK	7	6538008	6553818		6562630	6698042		6703648	6786501	10	6692478	6713106	XLOC_003422	6725117	6853171	XLOC_003423, XLOC_003424, XLOC_003425, XLOC_003430, XLOC_003432	6896503	6935034		yes				yes
RHBDD1	COL4A4	COL4A3	2	228158186	228272756		228280832	228412323		228427631	228583380	2	115826528	115960780		115971118	116104632		116131000	116291205
COL6A1	COL6A2	FTCD	1	263809116	263828452	MSTRG.9798	263959138	263975267		263986324	264000997	1	147404396	147423644		147542825	147572432		147582685	147598147	yes
UNC13A	COLGALT1	FAM129C	5	5200073	5254985		5281437	5302690		5303866	5322265	7	5396671	5452286		5471576	5493984		5494990	5514016
ANKUB1	COMMD2	WWTR1	1	236401591	236432933		236443398	236450300	MSTRG.8734, MSTRG.8740	236521435	236666732	1	119308050	119330959		119344634	119354566	XLOC_002189, XLOC_002191, XLOC_002192, XLOC_002194	119437952	119583580					yes	yes	yes
ZNF7	COMMD5	ARHGAP39	9	13293441	13299915		13310455	13311129		13322638	13375078	14	1517535	1523303		1531491	1533526		1563866	1600378
LDLRAD3	COMMD9	PRR5L	15	64694437	64911817		64949356	64962580		65070844	65125127	15	67240027	67518041	XLOC_014266, XLOC_014267, XLOC_014269	67563703	67576723	XLOC_014273	67661945	67741048		yes				yes
UPF1	COMP	CRTC1	5	4106372	4136646		4191297	4199629		4205347	4325277	7	4268129	4299794		4354380	4361950		4363530	4447524
GALK2	COPS2	SECISBP2L	7	57902908	58041151		58059392	58085762	MSTRG.87829	58156542	58208239	10	61139588	61295379		61295669	61326360	XLOC_004409	61417327	61457916					yes	yes	yes
FAM161B	COQ6	ENTPD5	7	82240191	82255524		82255656	82269182		82273118	82284251	10	85712398	85724992		85725236	85740089		85743347	85759039
PSEN2	COQ8A	CDC42BPA	12	28026460	28041286		28101055	28126559		28131723	28425668	16	30596049	30622404		30656001	30703396		30708032	31000733
NUMBL	COQ8B	ITPKC	14	49093919	49114505		49119749	49136658		49140377	49156653	18	50226766	50251530		50252990	50270207		50273455	50291008
CIAPIN1	COQ9	POLR2C	14	24863386	24875606		24875640	24887592		24890157	24897562	18	25512317	25525079		25525200	25537104		25539095	25547404
PTPRCAP	CORO1B	GPR152	21	44611370	44613372		44614163	44619467		44624746	44627080	29	45972077	45974235		45974636	45980142		45985247	45986608
TLDC1	COTL1	KLHL36	14	10169728	10189369		10252477	10296072		10315047	10326071	18	10694237	10706275		10781076	10825733		10845506	10854520
HNRNPU	COX20	DESI2	12	30571075	30579416		30589159	30595098	MSTRG.17526	30692856	30707467	16	33163184	33172676		33181539	33188176	XLOC_015420	33290070	33331173					yes	yes	yes
ID1	COX4I2	BCL2L1	13	60486050	60486672	MSTRG.21412	60510181	60517111		60531757	60581987	13	61726125	61727283	XLOC_009280	61745578	61750870		61766806	61817383	yes	yes	yes
CAPNS1	COX7A1	ZNF565	14	45921290	45927167		45928308	45929037		45950588	45963874	18	46987527	46994449		46994991	46996544		47018467	47044484
CPA5	CPA1	CEP41	4	94126074	94146456		94157016	94163486		94172756	94218526	4	94878551	94932849		94943347	94949979		94959111	95006794
HAUS8	CPAMD8	F2RL3	5	5727425	5754306		5823777	5910965		5913712	5915119	7	5913699	5938825		5995888	6095676		6097838	6099711
THOC3	CPLX2	HRH2	7	4958996	4970870	MSTRG.85650	5050029	5051350		5243233	5246540	10	5122915	5135349		5215474	5217493	XLOC_003405, XLOC_003406	5409681	5410760	yes					yes
NLRC5	CPNE2	FAM192A	14	24477048	24533394		24562874	24594126		24600400	24627753	18	25126947	25184749		25216121	25249058		25254472	25294908
NRL	CPNE6	CARMIL3	7	20676526	20678719		20681996	20686678	MSTRG.86301	20690047	20706472	10	20891740	20893396		20896405	20901462		20904645	20921516					yes
BRPF1	CPNE9	MTMR14	19	16865677	16880501		16881001	16902774		16904516	16947790	22	17009591	17022570		17029816	17050915		17052209	17096797
CHN2	CPVL	TRIL	4	66590322	66929661		66987267	67123106		67171705	67174214	4	67065205	67401294		67482871	67604560		67651907	67654339
GPR26	CPXM2	CHST15	22	42305223	42329890		42380163	42518141	MSTRG.54774	42601148	42636827	26	43749415	43777796		43829293	43966907		44047737	44081511					yes
TRAP1	CREBBP	ADCY9	24	3022077	3041538		3078245	3172843		3273039	3376048	25	2995416	3044580		3050214	3169185		3242404	3344129
GPR19	CREBL2	DUSP16	3	202042167	202043414		202059701	202061497		202162332	202211042	5	97612241	97635127		97645573	97675030	XLOC_042717, XLOC_042718, XLOC_042719, XLOC_042720, XLOC_042721	97754464	97806021						yes
RHAG	CRISP2	CRISP3	20	22140424	22166004		22188728	22216238		22225611	22237519	23	22088741	22109658		22130935	22156052		22162642	22189911
TMEM59L	CRLF1	C19orf60	5	4348025	4353722	MSTRG.75929	4363800	4370867		4372151	4379811	7	4507987	4513857	XLOC_045994	4522623	4530594		4531210	4533855	yes	yes	yes
MCM8	CRLS1	LRRN4	13	47387697	47445761		47475888	47497504		47501656	47517189	13	48489739	48532765	XLOC_010415	48552757	48575435		48578735	48593922		yes
UBASH3B	CRTAM	C11orf63	15	32853387	33003019		33022476	33050356		33064206	33142098	15	33944543	33975910		33993514	34022254		34039383	34121665
BLM	CRTC3	IQGAP1	18	20942196	21007732		21093496	21177353		21207814	21341880	21	22264540	22331807		22417065	22456095	XLOC_025933, XLOC_025934	22530902	22614701						yes
SLC35C1	CRY2	MAPK8IP1	15	74066608	74077167		74106272	74130609		74141409	74161801	15	76725870	76731444		76753525	76790450		76794436	76813776
CRYBB3	CRYBB2	GRK3	17	64996177	65001296		65012599	65021704	MSTRG.33701	65098471	65205105	17	67543375	67550017		67560185	67571022	XLOC_017518	67669019	67758720					yes	yes	yes
TBCCD1	CRYGS	DGKG	1	198855107	198874754		198880324	198885820	MSTRG.7465, MSTRG.7488, MSTRG.7489	199136381	199306850	1	81256663	81279171		81281008	81286776		81514492	81687453					yes
IFT88	CRYL1	GJB6	10	36045326	36103818	MSTRG.11485	36124260	36182572	MSTRG.11493	36253000	36253785	12	36110810	36166860		36187100	36243551		36310779	36318420	yes				yes
ITSN1	CRYZL1	DONSON	1	119888709	120060109		120131368	120167244		120167924	120177214	1	944294	1188287		1189228	1222846		1223586	1233673
POLR3H	CSDC2	PMM1	3	216620684	216631471		216653170	216655740		216657968	216665026	5	113138060	113150601		113160819	113174721		113174949	113185273
ARFGEF2	CSE1L	STAU1	13	76687811	76756063		76779706	76806499		76813337	76855116	13	77822894	77903223		77919358	77954887		77962041	78003899
PSMD3	CSF3	MED24	11	39887373	39899885		39907248	39908702		39911218	39935558	19	40961497	40974702		40981690	40983998		40985698	41009183
RET	CSGALNACT2	RASGEF1A	25	13412338	13441356		13475947	13503006		13514772	13523914	28	13562993	13615888		13651048	13678154		13689051	13698277
LMAN1L	CSK	CYP1A2	18	32763425	32776397		32781761	32785894		32831356	32839372	21	34248044	34259808		34264921	34283286		34314501	34321201
CD7	CSNK1D	SLC16A3	11	49714298	49717531	MSTRG.15465	49769083	49798238		49799205	49803627	19	51152180	51155591	XLOC_020873	51207151	51241060		51243972	51255385	yes	yes	yes
SCAMP4	CSNK1G2	BTBD2	5	41615476	41629823		41637563	41660237		41673944	41682304	7	45838685	45856001		45879083	45887704		45901193	45923944
CFAP20	CSNK2A2	CCDC113	14	25420085	25432664		25445082	25473829		25510743	25541894	18	26077404	26090645		26098515	26132551		26169327	26203174
ODF3L1	CSPG4	SNX33	18	32062362	32066030		32077781	32112613		32128688	32136866	21	33559735	33563692		33574740	33610470	XLOC_026166, XLOC_026167	33625677	33633910						yes
SMARCC1	CSPG5	ELP6	19	51900997	52014287		52023310	52034787		52071779	52082550	22	52521861	52619906	XLOC_026981	52649429	52661597		52696727	52708951		yes
E2F8	CSRP3	ZDHHC13	21	25034832	25052009		25087067	25097260		25106749	25146775	29	25949976	25966355		25994182	26014859		26024001	26075124
SYNDIG1	CST7	APMAP	13	41535641	41646863		41697631	41710266		41710778	41735318	13	42791822	42894170		42951021	42960765		42963404	43023221
SYTL4	CSTF2	NOX1	X	125002371	125031435		125093141	125120103		125123761	125148817	X	54537625	54571869		54633865	54668205		54668622	54704983
NAPB	CSTL1	CST11	13	41147487	41179901		41190185	41193547		41198402	41200956	13	42416038	42453614	XLOC_010268	42463338	42466745		42472819	42482875		yes
ENPP1	CTGF	MOXD1	8	56984719	57018342		57077576	57079077	MSTRG.91540	57434738	57505319	9	70734253	70804135		70873221	70876455	XLOC_051378, XLOC_051379, XLOC_051388	71245109	71341930					yes	yes	yes
SLC25A32	CTHRC1	FZD6	9	73705484	73712717		73745035	73762607		73801951	73994070	14	63256695	63289517	XLOC_012375, XLOC_012376	63311966	63328221		63358656	63392777		yes
CD28	CTLA4	ICOS	2	204611103	204645238		204777523	204784522		204851429	204873693	2	92325180	92358568		92490401	92495797		92564234	92587607
ACTN3	CTSF	CCDC87	21	43889040	43900655		43901359	43906691	MSTRG.52471	43926438	43929011	29	45230682	45242282		45242552	45248115		45271648	45274221					yes
EFEMP2	CTSW	FIBP	21	43289983	43298306		43302588	43305776		43305834	43310013	29	44650628	44657896		44661698	44665098		44665294	44669337
TUBB1	CTSZ	NELFCD	13	56677136	56682027	MSTRG.21174	56692920	56701603		56701902	56709586	13	57874077	57879042		57889707	57899205		57899212	57909996	yes
SLC12A1	CTXN2	MYEF2	7	59070437	59156263		59162224	59162466		59190393	59220455	10	62319877	62405827		62412034	62412276		62436178	62467099
MRPS23	CUEDC1	VEZF1	11	8192075	8201192		8211971	8233783		8317724	8327610	19	8886028	8891010		8900990	8974286	XLOC_019946	9007494	9019157						yes
PCID2	CUL4A	LAMP1	10	85862184	85878020		85880471	85903550		85930276	85936337	12	90546663	90561670		90562966	90589009		90609710	90621680
COX15	CUTC	ABCC2	22	19850565	19864556		19864858	19896680	MSTRG.53740	19923049	19993363	26	20533690	20550733		20550908	20583501	XLOC_032287, XLOC_032288, XLOC_032292, XLOC_032294, XLOC_032296, XLOC_032297	20613538	20684065					yes	yes	yes
PIP4K2B	CWC25	C17orf98	11	38939437	38963954		38966220	38986516		39010708	39013691	19	39995184	40017502		40019912	40039606		40068315	40071728
C11orf97	CWF19L2	GUCY1A2	15	15488767	15507364		15549627	15704091		15867151	16259168	15	16261703	16296156		16346715	16484043		16604381	17100655
CCL22	CX3CL1	CCL17	14	24794346	24800301	MSTRG.23346	24810470	24820674	MSTRG.23348	24852483	24854796	18	25446367	25454407		25470741	25474347	XLOC_018708	25501849	25504738	yes				yes	yes	yes
CXCL10	CXCL11	NUP54	6	90551375	90552865		90569808	90571258		90665617	90697165	6	92623587	92625937		92645057	92646326		92758457	92792459
MBD1	CXXC1	SKA1	23	50066697	50079379		50117450	50121855	MSTRG.57161, MSTRG.57162	50157612	50170717	24	50364236	50381415		50414814	50420260		50444721	50460419					yes
TKFC	CYB561A3	TMEM138	21	39254813	39262982		39266183	39271078		39276670	39280235	29	40537653	40549701		40551223	40562584		40562910	40568784
C18orf63	CYB5A	TIMM21	23	4059448	4091111		4102138	4136824		4193746	4199112	24	4369229	4393273		4413368	4445873	XLOC_029565, XLOC_029790	4515594	4521309						yes
TERF2	CYB5B	NFAT5	14	35832965	35855464		35888365	35909953	MSTRG.23929, MSTRG.23962	36056707	36109770	18	36618815	36640451	XLOC_018809, XLOC_018810	36674604	36696376	XLOC_018812	36847730	36898690		yes			yes	yes	yes
IL17C	CYBA	MVD	14	13406181	13407193		13409732	13416776		13418225	13424395	18	13927668	13928674		13931107	13938075		13938827	13945489
DYNC1I2	CYBRD1	DCAF17	2	136894361	136947256		137043196	137060543		137128086	137152847	2	24807357	24860776		24956534	24987973		25045500	25070380
SHARPIN	CYC1	GPAA1	9	13685802	13689296		13690819	13692852		13702239	13705634	14	1925026	1929354		1930186	1932580		1942672	1945910
NIPA2	CYFIP1	TUBGCP5	2	112816701	112837285		112839853	112944326	MSTRG.43699, MSTRG.43705	113008112	113064416	2	973927	994208		996692	1104749		1162441	1212931					yes
KIFC2	CYHR1	TONSL	9	13423774	13430372		13431470	13444431		13448457	13459099	14	1656950	1663804		1663923	1677519		1681494	1692498
SEMA7A	CYP11A1	CCDC33	18	33138943	33149288		33216420	33230614		33232528	33326757	21	34626181	34651240		34724307	34734990		34736694	34832983
CYP1A2	CYP1A1	EDC3	18	32831356	32839372		32844396	32846884		32908026	32941188	21	34314501	34321201	XLOC_026187, XLOC_026188	34342808	34345682		34382785	34435709		yes
CSK	CYP1A2	CYP1A1	18	32781761	32785894		32831356	32839372		32844396	32846884	21	34264921	34283286		34314501	34321201	XLOC_026187, XLOC_026188	34342808	34345682						yes
CYP26C1	CYP26A1	MYOF	22	14113175	14125010		14125228	14129084		14332796	14482165	26	14447529	14455537		14460222	14463796		14667438	14848281
EXOC6	CYP26C1	CYP26A1	22	13935019	14112861		14113175	14125010		14125228	14129084	26	14268980	14445905		14447529	14455537		14460222	14463796
TTLL4	CYP27A1	PRKAG3	2	219675816	219694835		219734301	219774722		219781028	219787070	2	107412038	107428757		107462687	107504968		107509452	107516981
METTL1	CYP27B1	MARCH9	3	161596933	161600320		161601860	161606397		161610573	161612208	5	56019430	56023032		56024278	56029202		56032639	56035777
HADH	CYP2U1	SGMS2	6	17327261	17370182		17382997	17400470		17414819	17435927	6	18459380	18502809		18512364	18533033	XLOC_043986, XLOC_043987	18547613	18568780						yes
HHIPL1	CYP46A1	EML1	18	63299203	63320396		63332582	63353180		63472701	63557889	21	66284693	66314293		66321442	66348839		66358950	66556801
AKAP9	CYP51A1	LRRD1	4	9183142	9351553		9361723	9376501		9393518	9411682	4	9162749	9303751		9306414	9323252		9334914	9351034
SVOP	DAO	SSH1	17	63694449	63761537		63767928	63780377		63821891	63850180	17	66276572	66349821		66356385	66369068		66389870	66434922
CXCR4	DARS	MCM6	2	173602065	173605247	MSTRG.45935	173737054	173799138		173834091	173868287	2	61582125	61585838		61722452	61787886		61821905	61852264	yes
CENPL	DARS2	SNORD81	12	53214186	53224480		53234218	53260645		53264262	53264338	16	56636319	56660494		56660856	56688617		56691273	56691349
SMAGP	DAZAP2	POU6F1	3	134813142	134814094		134816952	134819829		134849158	134869705	5	28683698	28709507		28710053	28714259	XLOC_041618, XLOC_041619, XLOC_041621, XLOC_041626, XLOC_041628, XLOC_041629	28743170	28758751						yes
CCDC43	DBF4B	ADAM11	11	43849621	43857447		43873044	43901665		43908195	43925528	19	45052980	45062313	XLOC_020766, XLOC_020767	45074947	45103998		45113921	45131794		yes
PRR7	DBN1	PDLIM7	5	36423630	36424751		36426005	36435081		36451226	36470397	7	40310286	40311313		40312121	40325975		40333461	40353545
RIMS2	DCAF13	SLC25A32	9	72976729	73464816	MSTRG.95379	73646867	73678995		73705484	73712717	14	62538089	62859341	XLOC_012371, XLOC_012372	63227996	63256229		63256695	63289517	yes	yes	yes
CYBRD1	DCAF17	METTL8	2	137043196	137060543		137128086	137152847		137192963	137239596	2	24956534	24987973		25045500	25070380		25070936	25154865
GOPC	DCBLD1	ROS1	8	20239522	20283166		20304221	20378898	MSTRG.90336	20417056	20540268	9	33628854	33665784	XLOC_050769	33690645	33741475		33804519	33905800		yes			yes
ST3GAL6	DCBLD2	COL8A1	1	161512878	161575097		161576324	161659181		162488504	162547131	1	42678533	42742169		42743866	42802957	XLOC_000918	43541936	43717619						yes
TMEM234	DCDC2B	IQCC	2	234410506	234414512		234415528	234419987		234420779	234423294	2	122136381	122141767		122141905	122146510		122146965	122149800
MOB1B	DCK	SLC4A4	6	85922030	85945597		85956079	85979964		86143053	86457688	6	87976520	88030195		88049498	88077488	XLOC_044933, XLOC_044936	88182303	88541046						yes
TRANK1	DCLK3	GOLGA4	19	10556498	10630107	MSTRG.37309, MSTRG.37311, MSTRG.37312, MSTRG.37331, MSTRG.37332, MSTRG.37334	10679088	10698178	MSTRG.37341	10718920	10821792	22	10652411	10722545		10774894	10790070		10813998	10923960	yes				yes
PLEKHS1	DCLRE1A	NHLRC2	22	33169517	33195475		33238813	33261774		33262707	33316235	26	34501797	34518069		34559811	34582947		34584585	34640028
SUV39H2	DCLRE1C	MEIG1	13	28552470	28573518		28578393	28615301		28634201	28638599	13	29813365	29835882		29840395	29874417		29882066	29898674
MCC	DCP2	REEP5	7	396259	708417		716683	769488		819673	866065	10	610854	933224		944927	992564		1043713	1094330
TENM3	DCTD	WWC2	26	12347066	12531131		12635063	12660116	MSTRG.61134, MSTRG.61139, MSTRG.61140	12837001	12904916	27	12619929	12807702		12916141	12938962	XLOC_033154	13139716	13204496					yes	yes	yes
CLIC1	DDAH2	MPIG6B	20	26713897	26718853		26720467	26722702		26724689	26726375	23	27393342	27398934		27399306	27402825		27403128	27406360
PACSIN3	DDB2	ACP2	15	75306114	75312299		75329849	75348379		75349557	75356067	15	78266386	78275225		78289541	78309815		78309901	78317153
RAB30	DDIAS	PRCP	21	12151519	12168954		12208410	12225628		12227075	12312706	29	12658760	12754007		12798999	12819990		12820130	12908442
ANAPC16	DDIT4	DNAJB12	25	28158687	28164991		28192538	28193491		28235389	28252429	28	28446891	28457153	XLOC_034317	28483403	28485410		28529240	28544370		yes
SLC22A16	DDO	METTL24	8	26856958	26890048		26897439	26914465		26996941	27076802	9	40231967	40267950		40275982	40293610	XLOC_050892	40335194	40461911						yes
GTF2H4	DDR1	IER3	20	27223403	27231106		27240066	27250548		27350693	27351260	23	27962144	27968734		27975619	27989666	XLOC_028706, XLOC_028714	28088456	28089722						yes
ITPA	DDRGK1	LZTS3	13	51306908	51319485		51322212	51335874		51352304	51359513	13	52449560	52462362	XLOC_010480	52465223	52475836		52494961	52500593		yes
RND1	DDX23	CACNB3	3	137141796	137151088		137152522	137166436		137168993	137176889	5	31090625	31097555		31101517	31116108		31116984	31126056
IL31RA	DDX4	SLC38A9	16	23342715	23395149		23418968	23490335		23517106	23594926	20	23305806	23355111		23379443	23444459		23461326	23565673
CCDC47	DDX42	FTSJ3	11	47439118	47450900		47465640	47490671		47492083	47499382	19	48662435	48682292		48683004	48717864		48719276	48727887
CAMLG	DDX46	C5orf24	5	43607936	43615318		43624242	43675600		43684686	43685249	7	47837918	47845672		47852147	47903296		47910525	47917813
HOMER3	DDX49	COPE	5	4047266	4053502		4054683	4062199		4062528	4080158	7	4209220	4215509		4216055	4223818		4224033	4242168
SYNRG	DDX52	HNF1B	11	13394181	13472762		13484293	13509539	MSTRG.13815	13558517	13620977	19	14125753	14209164		14213234	14235863	XLOC_020070	14287673	14349579					yes	yes	yes
TMED4	DDX56	NPC1L1	4	76906460	76908344		76912723	76920944		76936549	76957676	4	77540574	77543351		77546487	77555844		77572132	77593152
CALB1	DECR1	NBN	9	86248676	86268579		86284337	86324754		86341026	86395952	14	75988982	76010903		76022901	76066405		76083360	76138972
NME4	DECR2	RAB11FIP3	24	311534	314406		316092	322304		334126	395795	25	383468	386626		387897	395807		404964	464143
ZNF76	DEF6	PPARD	20	9348587	9375710		9378177	9403285		9408372	9492510	23	9196406	9235677		9237764	9263820		9340955	9353750
RNF144B	DEK	KDM1B	20	38123177	38186994		38290520	38316300		38320034	38360550	23	38952210	39043167		39133610	39165303		39166819	39204690
SLC45A4	DENND3	PTK2	9	15563988	15592380		15603397	15649662	MSTRG.93266	15738938	15903858	14	3711837	3739970		3750706	3793653	XLOC_011238, XLOC_011489	3870893	4065010					yes	yes	yes
QSER1	DEPDC7	TCP11L1	15	61782640	61824649		61864182	61872318		61878863	61908192	15	64386478	64427635		64453867	64477077		64480786	64510275
SMCO4	DEUP1	SLC36A4	21	871186	871365		899477	1025763	MSTRG.50807, MSTRG.50821, MSTRG.50824	1198902	1232024	29	1348511	1353670		1379817	1497748		1681372	1719249					yes
CIITA	DEXI	CLEC16A	24	9540624	9594737		9612662	9613128		9615768	9906837	25	9604334	9662902		9666054	9680637	XLOC_030957	9683212	9914803						yes
FKBP7	DFNB59	PRKRA	2	130545285	130552584		130556005	130562296		130564419	130579423	2	18413884	18421599		18424773	18431102		18433086	18449877
PMEL	DGKA	PYM1	3	163277463	163285695		163286147	163302420		163311145	163331217	5	57669835	57677941		57678063	57699615		57703547	57724145
CRYGS	DGKG	ETV5	1	198880324	198885820	MSTRG.7465, MSTRG.7488, MSTRG.7489	199136381	199306850		199342816	199401907	1	81281008	81286776		81514492	81687453	XLOC_001611, XLOC_001612	81725703	81784999	yes					yes
VWA8	DGKH	AKAP11	10	12044912	12435823		12622677	12733898		12787061	12822647	12	11705780	12059605	XLOC_007907, XLOC_007909	12293695	12405237		12459630	12495973		yes
CREB3L1	DGKZ	MDK	15	74512587	74549657	MSTRG.28622	74572104	74604305		74606397	74607694	15	77157186	77193643		77236630	77248138	XLOC_013130	77249974	77251941	yes					yes
NUCB1	DHDH	BAX	14	54523340	54537666		54548722	54559338		54569024	54573082	18	55939560	55955606		55964768	55975730		55985202	55989378
NOP9	DHRS1	RABGGTA	7	20485596	20491635		20491960	20499532		20515953	20521527	10	20698785	20704721		20704886	20713840		20726776	20733197
GGNBP2	DHRS11	MRM1	11	12467318	12501218		12502508	12509654		12511065	12518196	19	13201947	13234944		13237731	13247622		13248522	13257399
WDFY2	DHRS12	CCDC70	10	21328931	21506011		21515039	21546413		21623899	21624597	12	21083061	21268125		21275900	21316172		21373522	21382689
USP43	DHRS7C	GSG1L2	11	28455756	28507384		28509162	28523732		28527772	28535660	19	29518150	29572290		29581010	29594334		29597619	29605540
LRP2	DHRS9	ABCB11	2	138990254	139154704		139186849	139193920	MSTRG.44748	139245027	139331632	2	26936763	27078521		27116745	27140610		27176814	27258734					yes
SKIV2L2	DHX29	CCNO	16	23794751	23889346		23889797	23945254		23966633	23969176	20	23727322	23853276		23853539	23900484		23924721	23926909
DERL2	DHX33	C1QBP	11	25695359	25703519		25712348	25730896		25736545	25741853	19	26683195	26691719		26702292	26719037		26724673	26730100
C5AR2	DHX34	MEIS3	14	53396873	53397914		53404390	53428748		53443204	53454755	18	54777175	54781917		54786976	54810524		54825681	54836604
GPR149	DHX36	ARHGEF26	1	231368088	231455602		231463253	231508373		231521228	231661340	1	114144239	114229402		114236034	114281045	XLOC_002121	114292426	114431455						yes
ZNF385C	DHX58	KAT2A	11	41658560	41695971		41721531	41732475		41732610	41741444	19	42818405	42850694	XLOC_020704	42877797	42888179		42888854	42895399		yes
PCNT	DIP2A	S100B	1	264142260	264248565		264262162	264368336	MSTRG.9806	264414341	264417467	1	147736441	147840896		147856757	147977430		148009651	148016981					yes
HSPBAP1	DIRC2	SEMA5B	1	185331758	185392292		185393697	185489776		185521338	185559506	1	67664799	67720894		67722242	67810789		67840125	67878028
BORA	DIS3	PIBF1	10	47926542	47953330		47956666	47980779		47982400	48210028	12	47782115	47809879		47812801	47837465		47837819	48053497
C15orf52	DISP2	KNSTRN	7	32968280	32975012	MSTRG.86824	32992163	33003044		33016322	33025738	10	36068634	36074651		36092995	36103677		36117898	36127741	yes
SLC26A3	DLD	LAMB1	4	48795383	48821011		48950573	48976889		48983437	49060031	4	49058943	49092515		49230967	49257713		49263419	49339822
PLCD1	DLEC1	ACAA1	19	11399763	11417782		11431733	11518468		11519034	11543751	22	11497086	11518465		11529070	11619484		11619695	11643912
TIMM50	DLL3	SELENOV	14	48326033	48333236		48338586	48346333		48351352	48354475	18	49432031	49439129		49443971	49451079		49455831	49460706
PROX2	DLST	RPS6KL1	7	83019433	83027866		83045443	83062618		83066587	83079600	10	86504031	86512467		86533853	86550983		86553660	86569205
DLX2	DLX1	METAP1D	2	136584803	136587324	MSTRG.44644	136599373	136602848		136603071	136680841	2	24489074	24491347		24502929	24506672		24512078	24590687	yes
ITGA3	DLX3	DLX4	11	36104482	36130659		36195487	36198981		36215920	36220371	19	37198628	37231287	XLOC_020576	37294970	37300144		37314777	37320363		yes
DDX17	DMC1	FAM227A	3	214150434	214162304		214182108	214214854		214231501	214272492	5	110675824	110691542	XLOC_043073	110708930	110742207		110757759	110799142		yes
TNFAIP8	DMXL1	DTWD2	5	31968399	31968995		32129680	32259657		32350137	32423035	7	35812577	35858617		35984487	36107754	XLOC_046561	36197353	36269226						yes
HSDL1	DNAAF1	TAF1C	14	9910761	9917701		9927347	9951998		9953057	9958889	18	10439489	10451245		10451369	10472288		10472573	10482376
GLO1	DNAH8	GLP1R	20	12545898	12573190		12610836	12935188		12964506	12992262	23	12483468	12509232		12550367	12883939		12913192	12940627
KIF19	DNAI2	TTYH2	11	56041378	56067797	MSTRG.15835	56073376	56100385		56111196	56133041	19	57726115	57753535		57759487	57788965		57793548	57829254	yes
DDIT4	DNAJB12	MICU1	25	28192538	28193491		28235389	28252429		28265368	28505284	28	28483403	28485410		28529240	28544370		28562368	28777941
AGMAT	DNAJC16	CASP9	12	50012423	50021786		50022408	50059807		50064179	50084648	16	53199433	53208249		53208896	53248680		53250584	53273042
GART	DNAJC28	TMEM50B	1	120209436	120236094		120251684	120252844		120269350	120309520	1	1265743	1292028	XLOC_000381, XLOC_000382, XLOC_000383	1308527	1310072		1324544	1361378		yes
DZIP1	DNAJC3	UGGT2	10	72349127	72398758		72450482	72487508		72496105	72638712	12	76867834	76922959		76958978	77024110		77032586	77176916
CNP	DNAJC7	NKIRAS2	11	41614422	41619139		41621684	41649382		41653598	41655555	19	42774249	42780091		42781320	42809906		42812569	42816762
FAM149B1	DNAJC9	MRPS16	25	29111983	29164103		29166435	29170299		29173961	29175577	28	29399880	29450342		29452335	29456540		29460098	29461928
KLF1	DNASE2	MAST1	5	10751045	10754475		10756279	10758393		10758915	10783662	7	13785087	13789391		13790587	13792998		13793341	13818154
BLNK	DNTT	OPALIN	22	16754368	16832091		16869747	16902390		16911606	16919530	26	17380665	17466937	XLOC_032206	17504714	17540774		17547465	17561751		yes
RPH3AL	DOC2B	YWHAE	11	21970148	22057306		22089621	22112774		22131840	22142919	19	22872042	23011338	XLOC_020264	23044440	23067069	XLOC_020272	23086308	23121103		yes				yes
CRYZL1	DONSON	SON	1	120131368	120167244		120167924	120177214		120178855	120208863	1	1189228	1222846		1223586	1233673		1233910	1264762
UBE3D	DOPEY1	PGM3	8	9947372	10112581		10144467	10231584		10231626	10258911	9	23061430	23228366	XLOC_050607	23271533	23357849		23358371	23384805		yes
H2AFX	DPAGT1	C2CD2L	15	29162108	29162539		29163826	29167984		29173034	29181904	15	30202578	30203886		30204634	30209462		30214150	30224041
POLL	DPCD	FBXW4	22	21493437	21500144		21501282	21524467		21525775	21612148	26	22197461	22205845		22205907	22227992		22228480	22311346
CPNE7	DPEP1	CHMP1A	14	14030693	14041817		14059000	14074166		14079783	14082994	18	14543443	14555499		14578306	14584239		14592688	14599518
SLC12A4	DPEP3	DPEP2	14	34764805	34781054		34789200	34796537		34798013	34804055	18	35547822	35569646		35576307	35580517		35583505	35587974
GALNT15	DPH3	OXNAD1	1	271248875	271269770	MSTRG.10117	271311727	271314435		271322684	271358884	1	154923159	154967566	XLOC_002872	155004507	155009732		155017757	155158936	yes	yes	yes
IGDCC4	DPP8	HACD3	7	12097114	12123534		12157083	12204621		12217813	12252245	10	12264594	12291146		12321152	12369941		12383331	12413251
TBX20	DPY19L2	DPY19L1	4	61802145	61848104		61868854	61970499		62004614	62099348	4	62198457	62241284		62259290	62349341		62384966	62477209
INTS8	DPY19L4	ESRP1	9	82077576	82125587		82149729	82199476		82229465	82289690	14	71820446	71848531		71868732	71925891		71945029	72003342
C11orf68	DRAP1	TSGA10IP	21	43333614	43335051		43335823	43337721		43357250	43366067	29	44691682	44693901		44694171	44696295		44716272	44725594
ADGRG3	DRC7	KATNB1	14	25076171	25104433		25110648	25128704		25131590	25148234	18	25733029	25753920		25761283	25782446		25785516	25803400
ANKK1	DRD2	TMPRSS5	15	23399833	23407247	MSTRG.26502	23419863	23432503	MSTRG.26512, MSTRG.26517, MSTRG.26524, MSTRG.26529, MSTRG.26530, MSTRG.26541	23705570	23715555	15	24284192	24291480		24303204	24316174		24578867	24588568	yes				yes
MYO15A	DRG2	GID4	11	33984299	34029602		34035778	34043762		34049911	34061344	19	35047309	35093223		35099135	35107937		35111312	35125579
C5orf22	DROSHA	CDH6	16	41855758	41875324		41880438	41997943		42084521	42144160	20	42044893	42060655		42067162	42183443		42271054	42415421
CENPI	DRP2	TAF7L	X	125376115	125486850		125486901	125516282		125524548	125543039	X	54969324	55038292		55090125	55118981		55127019	55144665
DSG1	DSC1	DSC2	23	26078308	26118372		26264806	26297753		26317548	26353280	24	26089489	26133405		26283415	26321590	XLOC_029962, XLOC_029964	26340205	26377202						yes
DSC1	DSC2	DSC3	23	26264806	26297753		26317548	26353280		26380250	26427620	24	26283415	26321590	XLOC_029962, XLOC_029964	26340205	26377202	XLOC_029965	26396992	26448151		yes				yes
TTC3	DSCR3	DYRK1A	1	267373274	267484557		267513499	267537693		267648536	267743350	1	151034217	151141015		151164860	151199134	XLOC_002788	151370526	151411483						yes
DSG4	DSG1	DSC1	23	26023321	26063151		26078308	26118372		26264806	26297753	24	26038529	26078704	XLOC_029954	26089489	26133405		26283415	26321590		yes
TTR	DSG2	DSG3	23	25838407	25847665		25896411	25927113		25963537	25996637	24	25854675	25863535		25913549	25957997	XLOC_029950, XLOC_029951, XLOC_029952, XLOC_029953	25978319	26009716						yes
DSG2	DSG3	DSG4	23	25896411	25927113		25963537	25996637		26023321	26063151	24	25913549	25957997	XLOC_029950, XLOC_029951, XLOC_029952, XLOC_029953	25978319	26009716		26038529	26078704		yes
DSG3	DSG4	DSG1	23	25963537	25996637		26023321	26063151		26078308	26118372	24	25978319	26009716		26038529	26078704	XLOC_029954	26089489	26133405						yes
RBBP5	DSTYK	TMCC2	12	2169946	2185634	MSTRG.16181, MSTRG.16182	2239744	2269319		2313332	2349980	16	2694854	2733979	XLOC_014951	2763988	2815425		2837111	2875234	yes	yes	yes
PLBD2	DTX1	RASAL1	17	60693761	60714961		60738409	60778906		60781607	60812922	17	63313642	63335972		63358582	63396162		63397791	63429841
SHF	DUOX1	DUOXA1	7	62211776	62231319		62233421	62264350		62267423	62278819	10	65471177	65490132		65492593	65522895		65525530	65537070
FASN	DUS1L	GPS1	11	49940273	49955854	MSTRG.15490	49972871	49978551		49979394	49983705	19	51384922	51403614		51416679	51422719		51422926	51427197	yes
DDX28	DUS2	NFATC3	14	34817125	34818459		34822682	34850831		34857297	34952052	18	35600677	35602509		35602603	35634596		35640709	35732176
GPR22	DUS4L	BCAP29	4	48526016	48530419		48599948	48609713		48613004	48659782	4	48785304	48789698		48851698	48868187		48870590	48922462
TADA2A	DUSP14	SYNRG	11	13309894	13351485		13388985	13389581		13394181	13472762	19	14040482	14085969		14096513	14122123		14125753	14209164
SOST	DUSP3	C17orf105	11	43074403	43077589	MSTRG.15176	43089005	43095813		43100093	43102837	19	44268494	44271758		44281113	44294691		44296165	44312850	yes
AP2M1	DVL3	EIF2B5	1	201181401	201187787		201194007	201207233		201213375	201222050	1	83583028	83591912		83595844	83609419	XLOC_001645	83616037	83625122						yes
MAT1A	DYDC1	DYDC2	25	35298046	35314076		35349401	35372930		35378050	35386268	28	35870568	35887533		35923906	35945148		35953579	35958219
DYDC1	DYDC2	FAM213A	25	35349401	35372930		35378050	35386268		35420888	35439584	28	35923906	35945148		35953579	35958219		36008547	36026991
DSCR3	DYRK1A	KCNJ6	1	267513499	267537693		267648536	267743350	MSTRG.9991, MSTRG.9993, MSTRG.9996	267852218	268198385	1	151164860	151199134	XLOC_002788	151370526	151411483	XLOC_002790, XLOC_002791, XLOC_002794, XLOC_002800, XLOC_002807	151610045	151610971		yes			yes	yes	yes
IFNG	DYRK2	CAND1	3	151527165	151535188	MSTRG.68418, MSTRG.68423, MSTRG.68427, MSTRG.68432	152015144	152016742	MSTRG.68435, MSTRG.68437, MSTRG.68441, MSTRG.68442, MSTRG.68474, MSTRG.68478, MSTRG.68479	152359061	152396257	5	45830158	45834981	XLOC_041936, XLOC_041956, XLOC_041957, XLOC_041958	46323523	46333943	XLOC_041963	46719650	46753948	yes	yes	yes		yes	yes	yes		yes
EIF2D	DYRK3	MAPKAPK2	12	3634935	3656632	MSTRG.16263	3693804	3701798		3779570	3783235	16	4221210	4242621		4274967	4284961		4319154	4365926	yes
CLDN10	DZIP1	DNAJC3	10	72329215	72348966		72349127	72398758		72450482	72487508	12	76758754	76864805		76867834	76922959		76958978	77024110
A4GNT	DZIP1L	CLDN18	1	249075546	249080272		249111080	249146906		249193938	249216316	1	132063622	132068263		132103024	132129289		132174474	132191685
ID3	E2F2	ASAP3	2	242185986	242190773	MSTRG.48334	242210462	242229702		242256451	242305163	2	129895413	129897012	XLOC_023855	129927356	129942090		129969269	130018036	yes	yes	yes
EXOC3L1	E2F4	ELMO3	14	34167468	34174593		34176572	34182489		34183307	34187922	18	34940463	34946013		34947877	34954517		34954745	34959266
PGP	E4F1	DNASE1L2	24	1725777	1726546		1735066	1742032		1743305	1745028	25	1746200	1747344		1753636	1762994		1763777	1766831
GGA2	EARS2	UBFD1	24	21180050	21200358		21219716	21246828		21247192	21256806	25	21399496	21422261		21442012	21476025		21476163	21488221
CPXM1	EBF4	IDH3B	13	51707797	51714249		51750943	51798513		51851446	51856015	13	52844182	52850549		52885989	52942347		52978729	52983685
CCDC94	EBI3	ANKRD24	5	17372511	17386132		17388020	17393704		17395016	17411466	7	21017253	21031250		21033476	21040668		21041967	21063254
ARL11	EBPL	KPNA3	10	19492601	19493140		19520315	19551326		19559504	19609090	12	19275074	19276925		19298916	19328161		19339291	19385309
CCDC28A	ECT2L	REPS1	8	63577564	63588210		63609664	63674228		63676667	63765556	9	77563947	77580398		77601989	77663954		77666178	77757440
ERO1B	EDARADD	LGALS8	25	8948564	8997577	MSTRG.59336	9116404	9182219		9206785	9230488	28	8951740	9026350		9128813	9195608	XLOC_033984, XLOC_033985	9210587	9239723	yes					yes
NUTF2	EDC4	PSKH1	14	34702104	34705869		34708495	34721885	MSTRG.24151	34737256	34750295	18	35476833	35491550		35493612	35504658		35521165	35534184					yes
TEX36	EDRF1	UROS	22	44121985	44132950	MSTRG.54859	44169272	44201305	MSTRG.54898	44222876	44246531	26	45542504	45551563		45588127	45621573		45635844	45660024	yes				yes
HIKESHI	EED	PICALM	21	8620155	8653168		8677260	8703282	MSTRG.51128, MSTRG.51129	8950519	9051517	29	9263218	9300511		9325136	9355669	XLOC_034678, XLOC_034957, XLOC_034958, XLOC_034959, XLOC_034964	9613012	9665840					yes	yes	yes
KIAA0895	EEPD1	SEPT7	4	60877099	60931558	MSTRG.73789	60964689	61086480		61225613	61322881	4	61273629	61319128	XLOC_039735	61354648	61476979		61611420	61710127	yes	yes	yes
MUS81	EFEMP2	CTSW	21	43283071	43289072		43289983	43298306		43302588	43305776	29	44644885	44650618		44650628	44657896		44661698	44665098
CTRC	EFHD2	FHAD1	12	50110498	50116738		50122695	50139182		50146177	50261023	16	53295217	53302109		53306776	53324889		53336075	53469243
IL25	EFS	SLC22A17	7	21163579	21166254		21173917	21183125		21187788	21195391	10	21383451	21386379		21395795	21405291		21409116	21414758
FAM89B	EHBP1L1	KCNK7	21	43064848	43065727		43068571	43084786		43085494	43088116	29	44420406	44422038		44424071	44439541		44439783	44442568
SPTBN5	EHD4	PLA2G4E	7	34264857	34313571		34321440	34404030		34414085	34447617	10	37355715	37405210		37412316	37496211		37506677	37549023
ELF5	EHF	APIP	15	63218889	63243784	MSTRG.28204	63412083	63431385	MSTRG.28240, MSTRG.28242	63605712	63630607	15	65824442	65854386	XLOC_014234, XLOC_014235	65991132	66030964		66207587	66231698	yes	yes	yes		yes
SART1	EIF1AD	BANF1	21	43369141	43380914		43396062	43397508		43400156	43400896	29	44726692	44741763		44756084	44759164		44759486	44761429
MYRIP	EIF1B	ENTPD3	19	12892952	13081256		13105120	13106870		13162537	13194070	22	13075303	13192146		13214224	13216690		13271526	13302316
GTF2H3	EIF2B1	DDX55	17	51620123	51636199		51639770	51650243		51651684	51668573	17	54276968	54293683		54297406	54308318		54308683	54325984
PGF	EIF2B2	MLH3	7	83107384	83119573	MSTRG.89191, MSTRG.89192	83164646	83170703		83180621	83223682	10	86595706	86608816		86654324	86661342		86671004	86694839	yes
DVL3	EIF2B5	HTR3E	1	201194007	201207233		201213375	201222050		201245864	201253097	1	83595844	83609419	XLOC_001645	83616037	83625122		83643182	83648441		yes
ATP6V1D	EIF2S1	PLEK2	7	76124053	76135188		76140063	76155742		76159360	76178968	10	79584175	79599910		79600115	79620580		79623479	79644198
FOXRED2	EIF3D	CACNG2	3	179731493	179746504		179752357	179764276		179799602	179922348	5	75279145	75292501		75299356	75313533		75343294	75464712
SNCB	EIF4E1B	TSPAN17	5	35574853	35582184		35595400	35598207		35600183	35609116	7	39447682	39456598		39467952	39470752		39472617	39481385
ADRB3	EIF4EBP1	ASH2L	26	31849634	31851548		31887463	31911144		31929134	31956961	27	32912525	32915668		32951594	32973435	XLOC_033459	32989769	33014982						yes
LRRC20	EIF4EBP2	NODAL	25	26316204	26385455		26419213	26439218		26448851	26455949	28	26665369	26735793		26764785	26786028		26794899	26801991
ECE1	EIF4G3	HP1BP3	2	244286475	244340061		244462688	244728718		244750617	244780816	2	131935441	132060210	XLOC_023895, XLOC_023896	132097562	132451412	XLOC_023900, XLOC_023901	132470750	132507576		yes				yes
PRKCSH	ELAVL3	ZNF653	5	13479664	13493063		13494355	13512096	MSTRG.76476	13515020	13529765	7	17034684	17048121		17051782	17059767		17069809	17085059					yes
BCORL1	ELF4	AIFM1	X	108218382	108257976		108267680	108302563		108316770	108344828	X	13866665	13906285		13915387	13926276		13966656	13997438
CAT	ELF5	EHF	15	63173125	63209306		63218889	63243784	MSTRG.28204	63412083	63431385	15	65779325	65815261		65824442	65854386	XLOC_014234, XLOC_014235	65991132	66030964					yes	yes	yes
CYTH4	ELFN2	MFNG	3	180523371	180546927		180603945	180607405		180691532	180708819	5	76080309	76111131		76173495	76175969	XLOC_042463, XLOC_042464	76266277	76282792						yes
MFSD4A	ELK4	SLC45A3	12	2651299	2677044		2687737	2708935		2724330	2738876	16	3168635	3193846		3208946	3219936		3244645	3250256
CNN1	ELOF1	ACP5	5	13552884	13560118		13565836	13566516		13581112	13584384	7	17106394	17114222		17118954	17125096		17134691	17137939
NOLC1	ELOVL3	PITX3	22	21995317	22004055		22041183	22043799		22045063	22055190	26	22692692	22701499		22742695	22745622		22745904	22757812
ERCC8	ELOVL7	DEPDC1B	16	18412455	18463980		18549747	18578013		18597933	18702617	20	18372123	18423094		18516521	18532377		18563739	18654726
MOCOS	ELP2	SLC39A6	23	21167784	21230442		21240927	21298652		21300322	21319024	24	21198154	21256992		21268846	21316549		21317313	21337841
IMMP1L	ELP4	PAX6	15	60430839	60496840		60516508	60755732		60762179	60783553	15	63034393	63093076		63093255	63350467		63356631	63384294
TMEM74	EMC2	EIF3E	9	68282658	68283575	MSTRG.95224, MSTRG.95226, MSTRG.95229	68627759	68661743	MSTRG.95236	68888103	68939254	14	57784159	57785076	XLOC_012271, XLOC_012279	58126043	58175903	XLOC_012290, XLOC_012293, XLOC_012297	58397835	58445787	yes	yes	yes		yes	yes	yes		yes
LRRC59	EME1	MRPL27	11	35820205	35831177		35833130	35837511		35839167	35843999	19	36915567	36927313		36928418	36934787		36934823	36939652
LPIN3	EMILIN3	CHD6	13	69561378	69574008		69576187	69580452		69617188	69763148	13	70666141	70683589		70685087	70688831		70727512	70859012
CCDC114	EMP3	TMEM143	14	54063550	54086186		54090945	54093839		54096541	54114479	18	55451272	55478671	XLOC_018009	55482512	55486850		55488512	55509670		yes
AMBN	ENAM	JCHAIN	6	85609383	85620397		85645805	85663564		85673288	85682398	6	87694412	87705727		87730524	87747892		87759438	87768834
RAPGEF3	ENDOU	RPAP3	3	138618569	138645274		138657152	138673409		138683606	138717168	5	32697065	32718624		32731732	32748812		32758121	32797296
RBFOX3	ENGASE	C1QTNF1	11	52302454	52322011		52327847	52336369		52351886	52356757	19	53623087	53953037		53956454	53965180	XLOC_019785	53978217	53984772						yes
TYMS	ENOSF1	YES1	23	35875779	35888637		35889808	35911948		35920734	35941754	24	35935176	35945792		35946484	35968467		35973659	36038238
ENPP3	ENPP1	CTGF	8	56800675	56891139	MSTRG.91508	56984719	57018342		57077576	57079077	9	70588607	70673279		70734253	70804135		70873221	70876455	yes
MED23	ENPP3	ENPP1	8	56735218	56776649	MSTRG.91517	56800675	56891139	MSTRG.91508	56984719	57018342	9	70518631	70573296		70588607	70673279		70734253	70804135	yes				yes
ENPP4	ENPP5	RCAN2	20	19430738	19443705		19450757	19457651		19507006	19529483	23	19369192	19384102		19388894	19395134		19437558	19667184
STOX2	ENPP6	IRF2	26	13351581	13381641	MSTRG.61182, MSTRG.61183	13438203	13518015	MSTRG.61186	13594476	13676008	27	13499304	13690638		13749508	13826909		13909933	13950319	yes				yes
COQ6	ENTPD5	BBOF1	7	82255656	82269182		82273118	82284251		82304134	82338445	10	85725236	85740089		85743347	85759039	XLOC_004928	85776885	85824898						yes
MTHFD2L	EPGN	EREG	6	88783856	88905590		88912478	88918744	MSTRG.84439	88988358	88994874	6	90842934	90985937		90992364	90996779		91065006	91071187					yes
SLC12A9	EPHB4	ZAN	24	35674120	35683987	MSTRG.58584	35699043	35711605		35714998	35744440	25	36326328	36335481		36347294	36362877		36366140	36396646	yes
TRBV30	EPHB6	TRPV6	4	105565993	105566665		105620201	105627172		105627309	105643585	4	106936773	106937743		106989816	106993917		106996940	107013515
SRP9	EPHX1	TMEM63A	12	26964560	26973625		27015919	27036298		27037533	27070628	16	29552152	29561665		29585792	29624037		29624572	29655286
MLH1	EPM2AIP1	TRANK1	19	10404901	10490902		10491472	10493298		10556498	10630107	22	10492112	10585992		10586396	10588222	XLOC_027168, XLOC_027169, XLOC_027171	10652411	10722545						yes
SPATA20	EPN3	MYCBPAP	11	35703647	35710768		35711522	35721869		35726535	35750603	19	36799923	36807919		36811806	36821284		36822723	36845371
SWSAP1	EPOR	RGL3	5	13441360	13442647		13444130	13448638		13449200	13468056	7	16995657	16997252		16998453	17003707		17008969	17022975
SLC30A10	EPRS	BPNT1	12	21560568	21574910		21603213	21667390		21686923	21704931	16	24125199	24137830		24171351	24236353		24256263	24282903
CAST	ERAP1	ERAP2	5	93354399	93484087		93487749	93518183	MSTRG.80428	93629581	93674652	7	98444979	98581253		98582890	98618194		98715725	98767729					yes
ERAP1	ERAP2	LNPEP	5	93487749	93518183	MSTRG.80428	93629581	93674652		93687872	93788740	7	98582890	98618194		98715725	98767729	XLOC_047455	98825233	98878164	yes					yes
PGAP3	ERBB2	MIEN1	11	39615388	39630220		39641369	39664602		39666143	39667110	19	40696351	40710279		40722051	40745987		40747367	40748741
MAP3K2	ERCC3	CYP27C1	2	117043528	117086140		117096556	117127247		117145599	117170541	2	5135174	5166290		5181037	5211357	XLOC_021560	5230173	5251068						yes
OVCH1	ERGIC2	FAR2	3	184845901	184904567		184954799	184996084		185005628	185058440	5	80507658	80567100		80616119	80659407		80665382	80721457
GAD1	ERICH2	SP5	2	137712233	137748395		137770036	137793748	MSTRG.44698, MSTRG.44703, MSTRG.44706	137839148	137841214	2	25646775	25685832	XLOC_021985	25705589	25720829	XLOC_021986, XLOC_021987, XLOC_021989, XLOC_021991, XLOC_021992, XLOC_021994, XLOC_021998, XLOC_022001	25773543	25776191		yes			yes	yes	yes
SIAH2	ERICH6	SELENOT	1	235410094	235429513	MSTRG.8698, MSTRG.8702, MSTRG.8704	235482628	235529359		235554016	235579046	1	118300798	118318258		118371934	118417710		118445768	118476097	yes
GPR137B	ERO1B	EDARADD	25	8884880	8939419		8948564	8997577	MSTRG.59336	9116404	9182219	28	8887739	8942109		8951740	9026350		9128813	9195608					yes
NAA25	ERP29	TMEM116	17	61714642	61777332		61783505	61790600		61790964	61827651	17	64361788	64413468		64419027	64426503		64436074	64463404
LRCH1	ESD	HTR2A	10	16955899	17063525		17082727	17097929		17135049	17197175	12	16540818	16744403		16771120	16788845		16823524	16889281
TASP1	ESF1	NDUFAF5	13	6469464	6728798		6808697	6871684		6872875	6909267	13	7131227	7383858	XLOC_009572	7466618	7532561		7532718	7557302		yes
CCDC170	ESR1	SYNE1	8	75143193	75234117	MSTRG.92168, MSTRG.92288	75378787	75701170		75723412	76215024	9	89715164	89780254		89969586	90255801		90276613	90670346	yes
CEP70	ESYT3	MRAS	1	248605936	248682960		248690307	248744938		248787167	248823654	1	131590399	131658628		131669531	131722942		131765943	131834001
KRAS	ETFRF1	CASC1	3	189578775	189614533		189619937	189620283		189626462	189713459	5	85167396	85206651		85210770	85217660		85217886	85310153
SOX13	ETNK2	REN	12	1246745	1255861		1262029	1276284		1280427	1291167	16	1716803	1728817		1734650	1749646		1752891	1762733
DHX8	ETV4	MEOX1	11	42833352	42861569		42866010	42881048	MSTRG.15173	42968473	42986641	19	44035982	44064750		44068484	44083638		44170625	44189417					yes
CRMP1	EVC	EVC2	6	102987103	103027899		103029779	103127301		103130193	103289328	6	105105248	105166798		105171716	105275204	XLOC_045270	105291556	105452049						yes
RHBDD3	EWSR1	GAS2L1	17	68079950	68083028		68090070	68116401		68117850	68121987	17	70684130	70689293		70689624	70715166		70719230	70724693
NOXA1	EXD3	NRARP	3	697152	705716		725962	781557		786637	786906	11	105702496	105711512		105728961	105770612		105790354	105790698
MAP1LC3C	EXO1	WDR64	12	33092900	33098589		33113559	33156137		33167064	33301577	16	35727294	35733187		35747266	35788726		35800136	35935901
FOXJ1	EXOC7	ZACN	11	54553607	54556561	MSTRG.15704, MSTRG.15705, MSTRG.15706	54571622	54588827		54589846	54593356	19	56171932	56175103		56190846	56208380		56208460	56212672	yes
ACVR2B	EXOG	SCN5A	19	11769555	11793283		11804098	11824083	MSTRG.37383, MSTRG.37384	11901834	11986516	22	11864297	11894086		11906823	11928456	XLOC_026839, XLOC_027192, XLOC_027194, XLOC_027195	12015691	12118718					yes	yes	yes	MSTRG.37384 = XLOC_026839
ANGPTL7	EXOSC10	SRM	12	40588687	40593447		40666642	40688645		40705626	40709062	16	43328466	43334550	XLOC_015589	43403640	43426116	XLOC_015591	43445563	43449438		yes				yes
GPAA1	EXOSC4	OPLAH	9	13702239	13705634		13706677	13708450		13716897	13726070	14	1942672	1945910		1947198	1949074		1957554	1966646
KDELC2	EXPH5	DDX10	15	17647714	17662802		17693826	17785097	MSTRG.26303	17853563	18163866	15	18417839	18450111		18459440	18494061		18644692	18952411					yes
CNTNAP1	EZH1	RAMP2	11	42230196	42243540		42247243	42267441		42288243	42289793	19	43380114	43394478		43395930	43428213		43441583	43443429
KLKB1	F11	MTNR1A	26	14999909	15021334		15027426	15047055		15118408	15142871	27	15326026	15346759		15350931	15370080		15439639	15462319
ZNF408	F2	CKAP5	15	74882150	74886661		74896927	74911872		74915486	75009878	15	77516535	77521982		77530565	77544935		77548431	77653734
F2RL2	F2R	F2RL1	7	7644832	7650996	MSTRG.85866	7743309	7764663	MSTRG.85873	7839773	7840879	10	7777600	7788321		7879496	7897150		7956084	7964929	yes				yes
F2R	F2RL1	S100Z	7	7743309	7764663	MSTRG.85873	7839773	7840879		7867040	7869159	10	7879496	7897150		7956084	7964929	XLOC_003454	7992986	7995677	yes					yes
CPAMD8	F2RL3	SIN3B	5	5823777	5910965		5913712	5915119		5920308	5961026	7	5995888	6095676		6097838	6099711		6104506	6147010
MLKL	FA2H	WDR59	14	1512435	1525063		1535548	1589064	MSTRG.22462, MSTRG.22463	1647088	1729073	18	2160856	2177621		2183491	2237316		2290832	2371007					yes
CEP89	FAAP24	RHPN2	14	42612558	42691696		42691940	42694902		42698345	42753774	18	43486298	43568397		43568646	43572422		43574291	43644737
FABP4	FABP12	NOV	9	57536525	57541042		57582462	57593537		57701139	57708761	14	46833665	46838053		46883462	46891306		47005560	47013935
FABP9	FABP4	FABP12	9	57521917	57524900		57536525	57541042		57582462	57593537	14	46817759	46821444		46833665	46838053		46883462	46891306
PMP2	FABP9	FABP4	9	57506528	57510357		57521917	57524900		57536525	57541042	14	46801775	46806914	XLOC_012166	46817759	46821444		46833665	46838053		yes
PIK3CB	FAIM	CEP70	1	248432255	248557797		248572548	248583836		248605936	248682960	1	131429580	131530578	XLOC_002377, XLOC_002379, XLOC_002380, XLOC_002382	131548459	131564836	XLOC_000139	131590399	131658628		yes				yes
OTULIN	FAM105A	TRIO	16	58378017	58400434		58446677	58471022		58524569	58764835	20	58563065	58596022	XLOC_025112, XLOC_025114, XLOC_025119	58634394	58664249		58714145	58945942		yes
TLR6	FAM114A1	TMEM156	6	58034773	58037166		58062749	58127485		58154445	58193251	6	59687276	59706713		59737660	59797890	XLOC_044570	59823316	59866460						yes
UPK3A	FAM118A	SMC1B	3	219711140	219721406		219747028	219762396		219766219	219848333	5	116413858	116422253		116447252	116460623		116464171	116545914
COLGALT1	FAM129C	PGLS	5	5281437	5302690		5303866	5322265		5326356	5333940	7	5471576	5493984		5494990	5514016		5517843	5526391
CLCN2	FAM131A	EIF4G1	1	201038859	201053498		201055078	201060826		201062361	201081044	1	83443169	83457221		83457841	83464244		83466847	83484338
CLCN1	FAM131B	ZYX	4	106136579	106176458		106177257	106181977		106213267	106222048	4	107518111	107554736		107560495	107567847		107598856	107607834
ZFYVE16	FAM151B	ANKRD34B	5	77889761	77945239		77954408	77984805		78000632	78002170	7	82875305	82908670		82923270	82957971		82970046	82971584
ZNF410	FAM161B	COQ6	7	82213252	82240149		82240191	82255524		82255656	82269182	10	85669279	85711371		85712398	85724992		85725236	85740089
RFX6	FAM162B	KPNA5	8	20778551	20830642	MSTRG.90384	20910772	20921082		20926436	20973401	9	34160295	34212258		34300228	34313235		34316845	34358840	yes
TDRD5	FAM163A	TOR1AIP2	12	58876021	58956491		59093044	59094309		59115276	59152871	16	62252880	62331493		62462602	62470464		62493958	62528817
ARHGEF4	FAM168B	PLEKHB2	2	113730671	113749783		113755701	113781222		113823880	113856014	2	1609041	1792901		1793433	1834568		1850107	1899289
VSTM4	FAM170B	C10orf128	25	42880833	42952961		42977110	42979267		42998614	43009627	28	43677656	43749033		43774962	43778784		43803996	43807271
ZSWIM2	FAM171B	ITGAV	2	121428777	121448653		121483131	121561727		121567325	121672421	2	9502291	9523394		9567191	9590374		9651631	9760100
MAN1A1	FAM184A	MCM9	8	18758921	18927758		19038415	19166191		19187285	19277396	9	32093591	32262873	XLOC_050728, XLOC_050729, XLOC_050732	32425508	32497610		32521071	32615179		yes
PRPF40B	FAM186B	MCRS1	3	136450175	136464033		136480647	136495751		136511969	136519820	5	30373288	30387042		30403708	30416321	XLOC_041664, XLOC_041665, XLOC_041669, XLOC_041670	30435181	30444371						yes
CPNE2	FAM192A	RSPRY1	14	24562874	24594126		24600400	24627753		24650644	24675152	18	25216121	25249058		25254472	25294908		25295242	25332388
RAB11FIP2	FAM204A	PRLHR	22	37237300	37276264	MSTRG.54597	37543328	37573876	MSTRG.54578, MSTRG.54585, MSTRG.54587, MSTRG.54588, MSTRG.54589	37833174	37834290	26	38617113	38657253	XLOC_032640, XLOC_032641	38923063	38945878	XLOC_032642, XLOC_032643	39219423	39220535	yes	yes	yes		yes	yes	yes		yes
ANGPTL1	FAM20B	TOR3A	12	58307528	58329431		58465384	58502096		58508187	58528710	16	61657545	61681733		61810681	61852109		61858195	61886167
LDLRAD4	FAM210A	RNMT	23	43646788	43801055		43811482	43818147		43829595	43854463	24	43861727	43919241		43927644	43941907		43942058	43967106
AURKA	FAM210B	MC3R	13	58840124	58858898		58860524	58869295	MSTRG.21284, MSTRG.21286, MSTRG.21289, MSTRG.21292, MSTRG.21295	58930876	58931850	13	60092043	60107177		60109036	60119697		60185129	60186103					yes
DYDC2	FAM213A	TSPAN14	25	35378050	35386268		35420888	35439584		35467112	35519705	28	35953579	35958219		36008547	36026991	XLOC_034533	36077428	36109014						yes
CDH26	FAM217B	PPP1R3D	13	55860624	55893440		55917665	55918807		55922753	55923652	13	57056797	57091107	XLOC_010607	57115096	57116235		57120666	57121565		yes
COX5A	FAM219B	MPI	18	32680496	32684177		32696558	32700493		32703166	32711870	21	34156312	34167331		34181385	34185382		34189513	34196212
LAMA4	FAM229B	TUBE1	8	25298969	25445606		25451287	25453213		25460889	25482100	9	38644310	38810902		38816218	38821062		38825934	38846201
AP1M1	FAM32A	CIB3	5	6540563	6569348		6575257	6580518		6593480	6598336	7	7820650	7850254		7854536	7861328		7873255	7883711
DENND5B	FAM60A	CAPRIN2	3	183190592	183307546		183379793	183392744	MSTRG.69661	183491958	183532350	5	78850999	78966082	XLOC_042499	79034368	79064677		79167019	79258697		yes			yes
FAM71F2	FAM71F1	CALU	4	92718819	92730644		92751663	92767515		92782593	92795845	4	93475459	93486895		93508704	93524304		93532937	93554971
STX12	FAM76A	IFI6	2	238430415	238466307	MSTRG.48135	238482582	238515222		238537980	238539929	2	126134951	126170517		126189467	126219819		126246561	126250182	yes
GCNT3	FAM81A	MYO1E	7	47666417	47667739		47828724	47885495		47972957	48187190	10	50707614	50712733	XLOC_004253, XLOC_004257	50870432	50931413		51020033	51240077		yes
RRAD	FAM96B	CES2	14	33974653	33977376		33983660	33985397		33986663	33997608	18	34746055	34749250		34754940	34756799		34757953	34770083
SPRED3	FAM98C	RASGRP4	14	47387095	47394553		47399884	47403906		47405359	47419577	18	48464731	48470406		48475927	48479868		48481124	48494788
MPHOSPH10	FAN1	MTMR10	18	26376582	26392166		26392642	26413577		26417033	26455724	21	27906719	27919029		27922210	27945107		27947773	27984436
FANCD2OS	FANCD2	EMC3	19	16639289	16641252		16642528	16690458		16691960	16705982	22	16779264	16782524		16783190	16832321		16833933	16848259
IFIH1	FAP	GCG	2	146343186	146404420		146441773	146519145		146544014	146551954	2	34217173	34272473		34297726	34376828		34398011	34408391
RARS	FBLL1	ZFYVE16	5	77827988	77855393		77867000	77869414		77889761	77945239	7	82792843	82822084		82834996	82835982	XLOC_047252, XLOC_047260, XLOC_047261	82875305	82908670						yes
ACTB	FBXL18	TNRC18	24	38675524	38677778		38690567	38707171	MSTRG.58761, MSTRG.58763	38782840	38838923	25	39343633	39347044		39359290	39376730	XLOC_031600, XLOC_031603, XLOC_031605, XLOC_031607	39430999	39510699					yes	yes	yes	MSTRG.58761 = XLOC_031605
FBXO44	FBXO2	DISP3	12	40162356	40166795		40167280	40172744		40284458	40320838	16	42901488	42905541		42906700	42912737		43027923	43064263
PCOLCE	FBXO24	LRCH4	24	35843017	35847949		35849164	35858117		35860424	35870103	25	36490771	36495789		36496907	36505662		36507967	36518507
PRMT2	FBXO25	TDRP	1	264461791	264486468	MSTRG.9826	264614578	264636019		264643271	264645031	1	148057295	148082061		148266955	148295000		148301330	148303092	yes
CD59	FBXO3	LMO2	15	62538805	62552821		62572511	62605563		62672298	62679010	15	65145073	65166597		65186337	65219692		65394511	65407118
SMTNL2	FBXO39	XAF1	11	24702544	24715194	MSTRG.14319	24751365	24759131		24759325	24772292	19	25702553	25724157		25750465	25758746		25759759	25772925	yes
FBXO6	FBXO44	FBXO2	12	40138218	40142857		40162356	40166795		40167280	40172744	16	42881664	42899260		42901488	42905541		42906700	42912737
MAD2L2	FBXO6	FBXO44	12	40133324	40137738		40138218	40142857		40162356	40166795	16	42876001	42881565		42881664	42899260		42901488	42905541
ICK	FBXO9	GCM1	20	25022035	25048918		25069052	25089430	MSTRG.49597, MSTRG.49598	25105161	25123415	23	24982766	25027197		25030303	25051787		25066915	25087445					yes
TRAPPC5	FCER2	CLEC4G	5	14198473	14201148		14206784	14215316		14233180	14238601	7	17750387	17752622		17757622	17768585		17785972	17789026
AREL1	FCF1	YLPM1	7	82858378	82899044		82902356	82911346		82931664	82993759	10	86341463	86384102		86384169	86394595		86425791	86479573
B3GNT3	FCHO1	MAP1S	5	5072823	5079507		5098456	5121098		5138001	5171031	7	5271365	5291295		5295362	5319564		5335661	5367540
TMEM171	FCHO2	TNPO1	16	8502099	8514379		8561901	8677459		8729224	8813128	20	8419597	8430125	XLOC_024027, XLOC_024275	8471565	8595656	XLOC_024281, XLOC_024282, XLOC_024283, XLOC_024287	8650349	8694889		yes				yes
FADS6	FDXR	GRIN2C	11	55522590	55537259	MSTRG.15769	55543521	55555214		55560785	55571036	19	57141972	57157895		57164031	57175524		57194107	57204958	yes
TMEM258	FEN1	FADS1	21	39641349	39642599		39647405	39648523		39652537	39665108	29	40927662	40931388		40931652	40936454		40940932	40952888
TMEM65	FER1L6	FAM91A1	9	28577331	28591415		28725879	28908736		28945255	28978434	14	17254750	17298970	XLOC_011706, XLOC_011707	17453321	17627190		17665456	17703395		yes
MAN2A2	FES	FURIN	18	20846938	20864630		20872885	20883660		20886453	20896498	21	22166073	22183354		22192640	22204117		22206517	22213761
HRG	FETUB	AHSG	1	198738953	198747031		198759112	198773802		198806196	198813239	1	81127291	81135756		81151206	81166512		81202132	81209114
CDK5R2	FEV	CRYBA2	2	219885324	219887458		219908691	219912429		219917360	219920944	2	107620705	107621826		107646742	107650448		107655326	107658571
CADPS	FEZF2	C3orf14	19	38438325	38920359		38939307	38942154		38991020	39004158	22	38689066	39042517		39068359	39073040		39119763	39134228
CEP55	FFAR4	RBP4	22	14531510	14550251		14575062	14594882		14598701	14604325	26	14868831	14889261	XLOC_032133	14917017	14937522		14940551	14946750		yes
NR2C1	FGD6	VEZT	3	131083334	131113515		131128393	131233366		131233787	131310367	5	24883376	24922146		24928042	25025876		25058531	25102612
TMEM102	FGF11	CHRNB1	11	26744224	26745997		26747806	26751538		26753567	26761779	19	27747547	27749621		27751729	27755716		27757183	27766382
POLRMT	FGF22	RNF126	5	40629915	40642031		40652177	40654924		40656533	40664368	7	44851525	44864879		44876207	44878971		44880292	44888201
FGF6	FGF23	TIGAR	3	209636333	209648621	MSTRG.70648, MSTRG.70649	209689776	209698301		209705243	209715721	5	106157909	106169922		106208179	106216757		106223071	106238040	yes
TM7SF3	FGFR1OP2	INTS13	3	187575693	187616771	MSTRG.69786	187632553	187644332		187655786	187686727	5	83206162	83245945		83260874	83278970		83279482	83310427	yes
IFI6	FGR	AHDC1	2	238537980	238539929		238569799	238580414	MSTRG.48138, MSTRG.48142	238636618	238641219	2	126246561	126250182		126276335	126291824		126350164	126354957					yes
EFHD2	FHAD1	TMEM51	12	50122695	50139182		50146177	50261023		50339985	50395125	16	53306776	53324889		53336075	53469243	XLOC_015791	53534182	53538875						yes
TRIM2	FHDC1	ARFIP1	17	4187247	4308588	MSTRG.31708	4541467	4572685		4595309	4683484	17	4308229	4436083	XLOC_016641	4675217	4707558		4732242	4868678	yes	yes	yes
GPR63	FHL5	UFL1	8	40093159	40094490	MSTRG.90977, MSTRG.90981	40253143	40268698	MSTRG.90987	40320773	40386613	9	53812418	53813749		53977189	54030371		54038474	54104380	yes				yes
TMEM208	FHOD1	SLC9A5	14	34204791	34206283		34206771	34222717		34227717	34242480	18	34974964	34977126		34977246	34993385	XLOC_018785	34995067	35013345						yes
IFT22	FIS1	CLDN15	24	35319511	35323830		35366314	35369645		35371924	35376566	25	35987215	35992174		36034989	36038644		36040355	36045878
GDAP1L1	FITM2	R3HDML	13	72273246	72296631		72307620	72310929		72330071	72338283	13	73436661	73461337		73467645	73473671		73491405	73501669
PLEKHA8	FKBP14	SCRN1	4	66220545	66284637		66287541	66297203	MSTRG.73925	66335223	66377308	4	66696649	66755780		66758679	66770727		66785266	66851245					yes
ITFG2	FKBP4	DDX11	3	210923360	210931733		210939318	210945747		210962589	210991723	5	107426529	107436938		107445596	107453517		107471744	107498328
PLEKHA3	FKBP7	DFNB59	2	130517833	130541439		130545285	130552584		130556005	130562296	2	18382408	18410532		18413884	18421599		18424773	18431102
PRRT1	FKBPL	ATF6B	20	26365068	26367187		26381712	26382749		26383287	26395801	23	27038200	27041581		27055778	27057357		27057896	27067756
GMEB2	FNDC11	SRMS	13	53427388	53437810		53442766	53445430		53446523	53452415	13	54573252	54583251		54587434	54590029		54591299	54597058
HPCA	FNDC5	S100PBP	2	233865554	233874742		233889382	233895974		233902816	233928764	2	121610859	121616754		121636112	121638403		121648043	121679666
NLE1	FNDC8	RAD51D	11	14545572	14555030		14557429	14568912		14570201	14581445	19	15273798	15282574		15284156	15295984		15297466	15309154
MYH11	FOPNL	ABCC1	24	14094951	14204211		14229968	14247043		14341016	14446571	25	14218281	14343745		14350018	14368763	XLOC_031043	14469282	14570639						yes
SLC13A2	FOXN1	UNC119	11	19567692	19590734	MSTRG.14059	19607474	19627347		19633647	19635033	19	20501231	20525353	XLOC_020194	20548272	20561593	XLOC_020195	20567270	20572913	yes	yes	yes			yes
MYO1H	FOXN4	ACACB	17	63380145	63420305	MSTRG.33644	63478577	63502074		63507291	63604351	17	65981418	66022389		66074400	66097412		66102654	66198865	yes
UPK2	FOXR1	CCDC84	15	29034108	29039769		29046299	29057028	MSTRG.26744, MSTRG.26745	29067927	29075545	15	30073036	30074912		30085143	30094889		30107961	30115958					yes
SRPRA	FOXRED1	TIRAP	21	28846381	28852153		28852528	28860168		28874713	28879304	29	29986076	29991236		29991454	29999118		30013437	30018246
TXN2	FOXRED2	EIF3D	3	179712725	179722488		179731493	179746504		179752357	179764276	5	75258029	75267776		75279145	75292501		75299356	75313533
PTPN20	FRMPD2	MAPK8	25	42064189	42133661		42164062	42258866		42344697	42375081	28	42862876	42895314		42939762	43003209		43160797	43196195
FAAP100	FSCN2	ACTG1	11	50385336	50394612		50397859	50403453	MSTRG.15532, MSTRG.15533	50420600	50422985	19	51833821	51842965		51845406	51851192		51868429	51871276					yes
STAP2	FSD1	TMIGD2	5	17323273	17334709		17335467	17347167	MSTRG.76636	17349068	17356287	7	20966851	20978542		20979098	20990894		20992767	21001767					yes
RNF126	FSTL3	PRSS57	5	40656533	40664368		40674209	40677991		40680096	40685332	7	44880292	44888201		44896887	44903223		44904216	44909195
COL6A2	FTCD	SPATC1L	1	263959138	263975267		263986324	264000997		264003325	264021409	1	147542825	147572432		147582685	147598147		147600282	147615974
DDX42	FTSJ3	PSMC5	11	47465640	47490671		47492083	47499382		47499794	47504262	19	48683004	48717864		48719276	48727887		48728282	48732869
COG4	FUK	ST3GAL2	14	1005889	1031106		1032499	1045080		1096949	1108688	18	1655994	1681098		1681355	1694462	XLOC_018112, XLOC_018115	1748745	1760788						yes
IZUMO1	FUT1	FGF21	14	54408615	54411844		54414883	54416588		54418512	54419936	18	55824922	55827887		55828930	55832924		55834675	55836133
SEC24C	FUT11	CHCHD1	25	29522060	29540966		29542318	29545150		29559607	29560676	28	29812282	29832215		29833271	29841130		29850371	29851646
SOX15	FXR2	SAT2	11	26878784	26880150		26882482	26895051		26903209	26904353	19	27929104	27930911		27932717	27940208		27953739	27955396
FXYD7	FXYD5	FAM187B	14	44972947	44981866		44982379	44993838		45037541	45041882	18	46057592	46066618		46067593	46078935	XLOC_018934	46125199	46130449						yes
FXYD1	FXYD7	FXYD5	14	44969591	44972469		44972947	44981866		44982379	44993838	18	46053083	46057378		46057592	46066618		46067593	46078935
CCNYL1	FZD5	PLEKHM3	2	208715120	208748627		208759883	208761859		208937456	209030783	2	96424301	96458849	XLOC_021407, XLOC_021408	96470387	96472144		96653616	96749397		yes
HSD11B1	G0S2	LAMB3	12	71703835	71763644		71772867	71773127		71807820	71847698	16	75463612	75508770		75539496	75540404	XLOC_016239, XLOC_016246, XLOC_016247, XLOC_016248, XLOC_016249	75567714	75610920						yes
ATOX1	G3BP1	GLRA1	5	60474740	60479122		60518396	60533323		60553280	60602190	7	64945749	64961110		64976048	65004834		65025011	65112636
CDKL2	G3BP2	USO1	6	90096566	90133537		90147948	90162603		90232921	90308566	6	92150076	92191145	XLOC_045049	92205907	92241546		92297159	92378158		yes
ABCB11	G6PC2	SPC25	2	139245027	139331632		139349795	139356438		139371222	139382831	2	27176814	27258734	XLOC_022034	27274585	27281293		27296841	27309226		yes
LSM12	G6PC3	HDAC5	11	43308209	43326811		43329476	43333918		43336298	43367680	19	44509434	44529146		44531725	44536439		44538303	44575554
GABRA6	GABRA1	GABRG2	5	70698294	70715186		70876729	70931718		71063236	71195217	7	75522540	75539456		75703666	75759741		75895256	76022776
KCNIP1	GABRP	RANBP17	16	2701277	2714629	MSTRG.29092	2759563	2779410		2845336	3188069	20	2283783	2544502		2583486	2610136		2680574	3054892	yes
MYO3A	GAD2	GJD4	13	25551112	25708589		25712779	25773569		25802128	25807033	13	26772494	26932201		26937414	26999001		27028160	27032607
NFIX	GADD45GIP1	RAD23A	5	10568677	10630099	MSTRG.76358, MSTRG.76359	10689388	10691709		10693092	10698366	7	13596367	13658112		13721214	13723683		13724192	13730226	yes
CATSPER1	GAL3ST3	SF3B2	21	43410695	43419251		43430185	43436179		43442985	43457756	29	44772899	44779138		44790176	44800852		44803791	44817398
GPC2	GAL3ST4	C7orf43	24	36117390	36122744		36125200	36129927		36130220	36133391	25	36771162	36776599		36778153	36783806		36784232	36787816
FGF7	GALK2	COPS2	7	57779972	57841735		57902908	58041151		58059392	58085762	10	61005653	61068184		61139588	61295379		61295669	61326360
APRT	GALNS	TRAPPC2L	14	13540729	13541439		13544482	13559962		13561227	13563490	18	14057703	14060472		14061951	14077096		14079700	14083634
GALNTL5	GALNT11	KMT2C	4	113862258	113913366		113931518	113975698		113983981	114146610	4	115246102	115301688		115335971	115360689		115368063	115524670
ZACN	GALR2	SRP68	11	54589846	54593356		54594640	54598096		54603347	54626932	19	56208460	56212672		56214821	56217283		56222967	56247688
GCAT	GALR3	ANKRD54	3	213606952	213613697		213618395	213620106		213629074	213639916	5	110125415	110132060	XLOC_043051	110136656	110138547		110146266	110156880		yes
RRH	GAR1	CFI	6	15667623	15680580		15686563	15693369		15708801	15753015	6	16727622	16740695	XLOC_043919	16747757	16755365		16765034	16815352		yes
EWSR1	GAS2L1	RASL10A	17	68090070	68116401		68117850	68121987		68122960	68125602	17	70689624	70715166		70719230	70724693		70724861	70727762
EIF1	GAST	JUP	11	41390956	41392541		41412168	41412628		41444794	41462118	19	42545777	42548334		42565344	42567655	XLOC_020701, XLOC_020703	42602486	42626600						yes
PITX3	GBF1	NFKB2	22	22045063	22055190		22071402	22183730		22192336	22198265	26	22745904	22757812		22761606	22884208		22891378	22898307
H1F0	GCAT	GALR3	3	213604452	213605036	MSTRG.70846	213606952	213613697		213618395	213620106	5	110122673	110124878		110125415	110132060	XLOC_043051	110136656	110138547	yes					yes
SAMD4A	GCH1	WDHD1	7	64137509	64222558	MSTRG.88400, MSTRG.88408	64275291	64331048	MSTRG.88411, MSTRG.88412	64376736	64426508	10	67430991	67516426		67576390	67631089		67681787	67735314	yes				yes
RMDN3	GCHFR	DNAJC17	7	33307135	33322783		33330468	33333625		33334255	33364304	10	36404114	36419370	XLOC_003970	36425458	36429223		36429386	36460034		yes
SYCP2L	GCM2	MAK	20	44243451	44300359		44304165	44311614		44334709	44375656	23	45119091	45181407		45185214	45191309		45207836	45258409
C3orf52	GCSAM	SLC9C1	1	175243659	175281153		175287234	175304711		175311001	175428375	1	57279554	57319747		57326875	57340896		57360423	57501871
OSER1	GDAP1L1	FITM2	13	72232559	72238471		72273246	72296631		72307620	72310929	13	73391554	73401614		73436661	73461337		73467645	73473671
LRRC25	GDF15	PGPEP1	5	4541284	4544081		4547446	4549425	MSTRG.75991, MSTRG.75992	4592950	4623742	7	4704033	4708458		4711420	4713394		4760644	4798974					yes
UQCC1	GDF5	CEP250	13	64136878	64217904		64242058	64245799		64269805	64309680	13	65233032	65327796		65340132	65343889		65366076	65405852
SHROOM1	GDF9	UQCRQ	5	41809720	41817193		41841034	41843517		41845444	41846327	7	46035068	46038731	XLOC_046735, XLOC_046736, XLOC_046737	46064180	46067119		46069106	46070318		yes
CNOT8	GEMIN5	MRPL22	5	63585415	63594003		63599609	63637321		63640973	63688777	7	68039858	68057466		68062402	68101734	XLOC_047077	68106044	68141498						yes
ZNF296	GEMIN7	PPP1R37	14	51821101	51824215		51833454	51833795		51836196	51872389	18	53154421	53158137		53160659	53167519		53169569	53207223
HMGCLL1	GFRAL	HCRTR2	20	4979745	5104686	MSTRG.48802	5179223	5202566		5239832	5373603	23	4709297	4906605	XLOC_028259, XLOC_028260	4980260	5004773		5043872	5175679	yes	yes	yes	MSTRG.48802 = XLOC_028259
LGALS2	GGA1	SH3BP1	3	213422852	213424741		213445479	213463517		213470349	213482755	5	109933973	109940236	XLOC_043046	109960753	109979896		109985808	109998234		yes
COG7	GGA2	EARS2	24	21076972	21166088		21180050	21200358		21219716	21246828	25	21298396	21388539		21399496	21422261		21442012	21476025
MRPS7	GGA3	NUP85	11	55229995	55232835		55233087	55245465		55247760	55273455	19	56859683	56862920		56863207	56877029		56877689	56905608
PIGW	GGNBP2	DHRS11	11	12460186	12461697		12467318	12501218		12502508	12509654	19	13192529	13194040		13201947	13234944		13237731	13247622
ARID4B	GGPS1	TBCE	25	7969996	8106640		8107696	8117865		8166067	8227045	28	7972951	8109684		8111377	8123251		8143951	8232969
MYBBP1A	GGT6	TEKT1	11	24634806	24648988		24650866	24653300		24665133	24678529	19	25636461	25650975		25652195	25655086	XLOC_020295, XLOC_020297	25667183	25682924						yes
NCOA6	GGT7	ACSS2	13	63613505	63693035		63720830	63744352		63747999	63791523	13	64639066	64726460	XLOC_010788	64737634	64791116		64794728	64841518		yes
CCDC152	GHR	FBXO4	16	31733299	31772482		31832933	32000445	MSTRG.30130, MSTRG.30131, MSTRG.30146	32528500	32540454	20	31793082	31834092		31890736	32199996	XLOC_024775, XLOC_024776, XLOC_024777, XLOC_024778, XLOC_024784	32606049	32618895					yes	yes	yes
TNFSF10	GHSR	FNDC3B	1	213052924	213071058		213098548	213101910		213189221	213466453	1	95752049	95767928	XLOC_001829	95795892	95799185	XLOC_001832	95891014	96173201		yes				yes
DRG2	GID4	ATPAF2	11	34035778	34043762		34049911	34061344		34061785	34074109	19	35099135	35107937		35111312	35125579		35125880	35137513
SLC17A9	GID8	DIDO1	13	53754441	53772935		53778465	53783895		53803605	53831421	13	54916961	54931310		54936109	54942283	XLOC_010577	54964694	54993056						yes
PPIL4	GINM1	KATNA1	8	73595183	73629522		73648814	73670914		73673326	73697740	9	87888382	87930253		87948484	87963094		87965071	87999503
GOLGA7	GINS4	GPAT4	26	34917240	34929898		34950983	34963227		35003423	35033631	27	36108533	36125175		36143518	36159007	XLOC_033485	36212255	36229009						yes
TP53I13	GIT1	ANKRD13B	11	20452094	20456055		20457893	20466772		20476197	20492166	19	21385501	21389754		21391293	21400011		21409208	21425398
ANKRD13A	GIT2	TCHP	17	62909832	62942889		62946588	62984945		62993132	63004909	17	65519357	65552128		65556431	65596948		65602269	65616737
GJB2	GJA3	ZMYM2	10	36271774	36272454		36304573	36305769	MSTRG.11505	36322774	36386924	12	36335916	36340957		36373090	36374313		36391824	36453989					yes
IBA57	GJC2	GUK1	5	2655859	2665617		2674550	2675829		2681965	2692291	7	2869390	2879155		2885096	2894691		2895658	2905969
ARHGAP11A	GJD2	ACTC1	7	27066793	27086939	MSTRG.86494	27240429	27244491	MSTRG.86497	27279050	27284876	10	30138490	30159344	XLOC_003861	30328465	30330417		30361781	30367052	yes	yes	yes		yes
NOX5	GLCE	PAQR5	7	15626115	15681874		15738043	15934180		15984367	16058573	10	15835507	15867515	XLOC_003577, XLOC_003578, XLOC_003580	16108199	16117541		16192253	16247610		yes
ARHGAP9	GLI1	INHBE	3	161877837	161885796		161886257	161893297		161898847	161900143	5	56313933	56321238		56321395	56331773		56334244	56335809
CAPS2	GLIPR1L1	GLIPR1L2	3	111129945	111170500		111181346	111216991		111233193	111270057	5	4769057	4806601		4824769	4866969		4875045	4922452
DNAH8	GLP1R	SAYSD1	20	12610836	12935188		12964506	12992262		13012110	13018568	23	12550367	12883939		12913192	12940627		12964407	12971106
GSG1L2	GLP2R	RCVRN	11	28527772	28535660	MSTRG.14504	28538828	28580621		28585609	28593120	19	29597619	29605540		29608715	29648238		29653157	29661163	yes
MORF4L2	GLRA4	PLP1	X	122250779	122251642		122280345	122303447	MSTRG.105554	122366168	122380865	X	57744030	57756166		57773646	57798407		57865111	57880915					yes
TCHP	GLTP	TRPV4	17	62993132	63004909		63029293	63041337		63068250	63091201	17	65602269	65616737		65628780	65651239	XLOC_017499	65678454	65699847						yes
CENPQ	GLYATL3	C6orf141	20	22026160	22041047		22055352	22072248		22088335	22088886	23	21980291	21997926		22011817	22024395		22040481	22044849
ROGDI	GLYR1	UBN1	24	3903299	3908776		3911079	3941073		3941144	3970626	25	3894381	3900145		3900572	3932342		3936573	3964092
STMN3	GMEB2	FNDC11	13	53404729	53413032		53427388	53437810		53442766	53445430	13	54550376	54560121		54573252	54583251		54587434	54590029
CNIH1	GMFB	CGRRF1	7	63883877	63897301		63923482	63934648		63952464	63979414	10	67176769	67191630		67212808	67226749		67244517	67272546
LRFN1	GMFG	SAMD4B	14	48183159	48188874		48200216	48210972		48227918	48248989	18	49288007	49294023		49309015	49313926		49335052	49371446
ATP13A1	GMIP	LPAR2	5	3433378	3449058		3454821	3464127		3465897	3472240	7	3592419	3607992		3613638	3623376		3624279	3627734
IP6K1	GMPPB	RNF123	19	50408978	50422990		50426408	50428356		50428700	50452082	22	51014686	51049408		51052512	51054893		51054914	51078183
S1PR4	GNA15	GNA11	5	18206532	18207647	MSTRG.76670	18220154	18239206		18249895	18256043	7	21889526	21890683		21907306	21926375	XLOC_046296	21937788	21953374	yes					yes
SEMA3B	GNAI2	SLC38A3	19	50037255	50045406		50053939	50072431		50084713	50090932	22	50655648	50661989		50670852	50691007		50702769	50717523
AMFR	GNAO1	CES5A	14	23709979	23739132		23744920	23772805		24164527	24192180	18	24290808	24334739		24338466	24519487		24765330	24793402
SLC38A3	GNAT1	SEMA3F	19	50084713	50090932		50105498	50108754		50113547	50136691	22	50702769	50717523		50723440	50728454		50733157	50756457
GIGYF1	GNB2	ACTL6B	24	35788734	35795327		35798243	35800783		35811486	35821170	25	36437200	36443896		36446227	36451406		36459674	36469782
CDCA3	GNB3	P3H3	3	207550909	207552937		207555357	207560893		207562880	207576921	5	103961032	103963273		103964866	103971313		103972418	103985413
ACTL6A	GNB4	MFN1	1	205723456	205741843		205841021	205907579		205914105	205943212	1	88129517	88160918		88225885	88257992		88263740	88387147
CHTF18	GNG13	LMF1	24	618113	626336		626650	627033		673899	719948	25	668529	676616		676665	677047	XLOC_030846	724446	775899						yes
FRMD6	GNG2	C14orf166	7	41467894	41641605		41852024	41870440		41916804	41929702	10	44342323	44615289		44711724	44842190		44879976	44894546
B3GALNT2	GNG4	LYST	25	8223729	8275564		8344572	8377151		8426668	8562462	28	8232079	8297594		8340143	8408741		8423715	8567655
ABI3	GNGT2	B4GALNT2	11	36889767	36898364		36901329	36901999	MSTRG.14847, MSTRG.14848, MSTRG.14849	36929322	36992982	19	37985585	37994816		37995628	37998546		38025688	38064965					yes
CNPY3	GNMT	PEX6	20	16651905	16659658		16668004	16671330		16672104	16684975	23	16562968	16571140		16579606	16583028		16583122	16597410
CHFR	GOLGA3	ANKLE2	17	43961456	43989844		44007293	44043930		44053987	44076822	17	45375500	45399233		45418676	45455896		45465976	45489004
DCLK3	GOLGA4	ITGA9	19	10679088	10698178	MSTRG.37341	10718920	10821792	MSTRG.37353	10846322	11213039	22	10774894	10790070		10813998	10923960	XLOC_027172, XLOC_027173, XLOC_027175	10946332	11306693	yes				yes	yes	yes
HCLS1	GOLGB1	IQCB1	1	184395875	184425338		184434062	184498324		184527425	184562210	1	66720537	66754184		66759936	66823420		66854942	66900462
SPX	GOLT1B	RECQL	3	193436857	193444398		193455346	193460247		193471159	193502367	5	89082247	89092699	XLOC_042584	89102688	89116625		89116789	89149899		yes
WDR48	GORASP1	TTC21A	19	12299024	12344974		12348733	12354865		12358427	12391838	22	12416919	12469477		12471342	12480021		12480973	12515211
RAB11FIP1	GOT1L1	ADRB3	26	31763034	31777595		31821392	31834711		31849634	31851548	27	32823609	32863935		32885370	32890975		32912525	32915668
ATP13A3	GP5	LRRC15	1	191315661	191393833		191400063	191401753		191436041	191437795	1	73677701	73732431		73740503	73776574		73785484	73787238
CYC1	GPAA1	EXOSC4	9	13690819	13692852		13702239	13705634		13706677	13708450	14	1930186	1932580		1942672	1945910		1947198	1949074
IFT43	GPATCH2L	ESRRB	7	84219893	84333927		84414589	84467536	MSTRG.89250	84719344	84773245	10	88272302	88379899		88467535	88522547		88763705	88818475					yes
NR0B2	GPATCH3	GPN2	2	239171683	239173378		239185122	239192328		239192858	239201680	2	126892710	126894458		126904071	126910834		126911037	126920480
STAG3	GPC2	GAL3ST4	24	36088439	36117300		36117390	36122744		36125200	36129927	25	36741209	36770974		36771162	36776599		36778153	36783806
PPP2R5B	GPHA2	MAJIN	21	42465421	42472473		42473321	42473933		42476524	42493433	29	43765388	43774236		43774445	43775105		43777687	43802953
ALDH5A1	GPLD1	MRS2	20	32124363	32149978		32157145	32209458		32214542	32245747	23	32950888	32976657	XLOC_028891	32984456	33036038		33038551	33077190		yes
GPATCH3	GPN2	SFN	2	239185122	239192328		239192858	239201680		239211367	239212113	2	126904071	126910834		126911037	126920480		126929535	126930878
BAD	GPR137	KCNK4	21	41882643	41895347		41897584	41902407		41903912	41911064	29	43190201	43201983		43203589	43206666		43208833	43215736
NID1	GPR137B	ERO1B	25	8731695	8829119		8884880	8939419		8948564	8997577	28	8733209	8829937		8887739	8942109		8951740	9026350
ERO1A	GPR137C	TXNDC16	7	11269380	11320324		11327414	11350302	MSTRG.86004	11381714	11480793	10	11438273	11488427		11495134	11555270		11563978	11652151					yes
GPRC5C	GPR142	BTBD17	11	55962126	55968492		56027131	56029629		56034990	56039734	19	57642755	57655943	XLOC_021025	57706463	57708315		57717495	57722442		yes
CORO1B	GPR152	CABP4	21	44614163	44619467		44624746	44627080		44627876	44630711	29	45974636	45980142		45985247	45986608		45988625	45992117
THNSL1	GPR158	MYO3A	13	24908660	24910891		25018952	25320219	MSTRG.20076	25551112	25708589	13	26122536	26124764	XLOC_009918	26229727	26526726	XLOC_009920	26772494	26932201		yes			yes	yes	yes
P3H3	GPR162	CD4	3	207562880	207576921		207577228	207581648		207583194	207608610	5	103972418	103985413		103987752	103993598		103995316	104017746
MRPL45	GPR179	SOCS7	11	38535808	38551816		38555833	38570591		38576815	38603368	19	39603001	39622275		39626283	39641576		39648073	39672758
CDKN1B	GPR19	CREBL2	3	201984035	201990468		202042167	202043414		202059701	202061497	5	97577140	97582322	XLOC_040847	97612241	97635127		97645573	97675030		yes
PTP4A3	GPR20	SLC45A4	9	15428624	15439791		15490857	15492016	MSTRG.93271, MSTRG.93272	15563988	15592380	14	3578346	3586015		3639632	3640717	XLOC_011486	3711837	3739970					yes	yes	yes
ZNF385A	GPR84	COPZ1	3	132032805	132046002		132049364	132050586		132056655	132081572	5	25807926	25823618		25825586	25827510		25838391	25857694
P2RY13	GPR87	P2RY14	1	234827901	234829429		234845590	234870593		234946824	234947840	1	117692321	117695064		117717737	117734152		117785180	117817225
GPRC5D	GPRC5A	DDX47	3	201807778	201813703	MSTRG.70281	201836871	201842949	MSTRG.70299	201898376	201912018	5	97402843	97410006		97433255	97453094		97490416	97503460	yes				yes
CDHR2	GPRIN1	SNCB	5	35505179	35552249		35553311	35556147		35574853	35582184	7	39392482	39419245		39423156	39426047		39447682	39456598
DUS1L	GPS1	RFNG	11	49972871	49978551		49979394	49983705		49984497	49987075	19	51416679	51422719		51422926	51427197		51429344	51431873
CHURC1	GPX2	RAB15	7	73954342	73965368		73975782	73978551		73985404	74005760	10	77359722	77378295		77381300	77384791		77387906	77408370
ZNF300	GPX3	TNIP1	5	59749507	59758606		59813035	59815552		59817444	59851466	7	64233853	64237033	XLOC_047026	64286948	64295116		64295657	64339418		yes
MIEN1	GRB7	IKZF3	11	39666143	39667110		39676932	39680761		39697587	39784473	19	40747367	40748741		40753903	40762633		40779127	40864311
KDELR2	GRID2IP	ZDHHC4	24	38205957	38220515		38237088	38268441		38286121	38295399	25	38871560	38886919		38903900	38934907		38953354	38961974
FDXR	GRIN2C	TMEM104	11	55543521	55555214		55560785	55571036		55577552	55630127	19	57164031	57175524		57194107	57204958		57238648	57263608
KDM2A	GRK2	ANKRD13D	21	44424752	44462197		44484585	44492950	MSTRG.52502	44496618	44508690	29	45781503	45822098		45844928	45852607		45857985	45868891					yes
CRYBB2	GRK3	MYO18B	17	65012599	65021704	MSTRG.33701	65098471	65205105		65228017	65452813	17	67560185	67571022	XLOC_017518	67669019	67758720		67768324	68000455	yes	yes	yes
PRDX3	GRK5	RGS10	22	38294979	38303235		38323057	38552331		38596467	38623872	26	39672044	39681392		39702550	39930993	XLOC_032651	39976325	40017296						yes
SHPRH	GRM1	RAB32	8	70105818	70179567		70235268	70670365	MSTRG.92016	70794656	70821946	9	84251970	84333971		84704655	84817694		84937829	84969252					yes
MLN	GRM4	HMGA1	20	8034171	8038168	MSTRG.48939	8259061	8367469	MSTRG.48964	8438950	8441572	23	7865124	7872669	XLOC_028333, XLOC_028334	8084930	8188237	XLOC_028105, XLOC_028339	8258750	8268920	yes	yes	yes		yes	yes	yes		yes
RUFY3	GRSF1	MOB1B	6	85751041	85822914		85843020	85852103		85922030	85945597	6	87819398	87910688		87922395	87941062	XLOC_044922, XLOC_044923, XLOC_044926, XLOC_044929, XLOC_044930	87976520	88030195						yes
EMP1	GSG1	FAM234B	3	201508686	201517182		201644306	201664371		201667836	201703229	5	97081921	97101600		97239157	97258621		97259948	97288270
DHRS7C	GSG1L2	GLP2R	11	28509162	28523732		28527772	28535660	MSTRG.14504	28538828	28580621	19	29581010	29594334		29597619	29605540		29608715	29648238					yes
ACSS2	GSS	MYH7B	13	63747999	63791523		63793355	63814415	MSTRG.21532	63837807	63862044	13	64794728	64841518		64842138	64867355	XLOC_010790	64888626	64912758					yes	yes	yes
TAS2R40	GSTK1	TMEM139	4	106066189	106068860		106086068	106090860		106110196	106111036	4	107447957	107449330		107468164	107473271		107489913	107492602
POMT2	GSTZ1	TMED8	7	85438073	85471886		85479184	85496611		85515451	85527892	10	89544117	89589129		89596394	89604430		89619638	89648224
LDHA	GTF2H1	HPS5	21	25632801	25641210		25669460	25698170		25698378	25742522	29	26543861	26554318		26579175	26608794		26616290	26651007
TCTN2	GTF2H3	EIF2B1	17	51589139	51617316		51620123	51636199		51639770	51650243	17	54245927	54274411		54276968	54293683		54297406	54308318
VARS2	GTF2H4	DDR1	20	27210803	27222417		27223403	27231106		27240066	27250548	23	27949626	27961526		27962144	27968734		27975619	27989666
IL21R	GTF3C1	KIAA0556	24	24987772	25002160		25010620	25089541		25089816	25321497	25	25233186	25268874		25276351	25356558		25416302	25588540
JOSD1	GTPBP1	SUN2	3	214299291	214308213		214312229	214332184		214337647	214354599	5	110829052	110839745		110846349	110868288		110872317	110885520
POLH	GTPBP2	MAD2L1BP	20	17196445	17219537		17223209	17229948		17234932	17238554	23	17092572	17115947		17118709	17126857		17131578	17135698
NCKAP1L	GTSF1	ITGA5	3	131887961	131931041		131955330	131967145		132008455	132021989	5	25662812	25708104		25730497	25744924	XLOC_041537	25778012	25799053						yes
GUCA1A	GUCA1B	MRPS10	20	15994971	16001852		16004571	16014486		16025813	16034165	23	15901126	15908139		15910249	15921069		15930029	15941569
SNRPD3	GUCD1	UPB1	17	70764974	70770083		70772932	70783090		70787176	70813746	17	73479566	73484880		73486797	73498181		73500519	73527334
GUCY1B3	GUCY1A3	ZNF605	17	43174199	43208686		43258162	43319709	MSTRG.33018	43624823	43641830	17	44498805	44569575		44600509	44665571	XLOC_017145, XLOC_017160, XLOC_017164	44966897	44973509					yes	yes	yes
ASIC5	GUCY1B3	GUCY1A3	17	43110552	43149176		43174199	43208686		43258162	43319709	17	44427939	44483562		44498805	44569575		44600509	44665571
CNTROB	GUCY2D	ALOX15B	11	27171554	27185277		27223305	27234208		27256343	27268302	19	28224425	28238427	XLOC_020372	28274099	28288583		28306791	28315515		yes
HLTF	GYG1	CPA3	1	237119029	237176583		237191642	237232924		237343563	237375474	1	120013765	120075520		120090467	120127892	XLOC_002214	120236686	120268817						yes
CDC34	GZMM	BSG	5	40571718	40574633		40576104	40583247		40597750	40604316	7	44789108	44794947		44797942	44803445	XLOC_046696, XLOC_046697	44816940	44823914						yes
TRIOBP	H1F0	GCAT	3	213524467	213575136	MSTRG.70842, MSTRG.70843, MSTRG.70844	213604452	213605036	MSTRG.70846	213606952	213613697	5	110040663	110092020	XLOC_043050	110122673	110124878		110125415	110132060	yes	yes	yes		yes
PLXND1	H1FOO	RHO	19	55994633	56043073		56048269	56079566		56087286	56092106	22	56774467	56824220		56829078	56860068		56867887	56872817
HMBS	H2AFX	DPAGT1	15	29153798	29160700		29162108	29162539		29163826	29167984	15	30194980	30202275		30202578	30203886		30204634	30209462
LEF1	HADH	CYP2U1	6	17197574	17304587		17327261	17370182		17382997	17400470	6	18335031	18450774		18459380	18502809		18512364	18533033
AMDHD1	HAL	LTA4H	3	165288137	165302070		165309493	165330824		165333304	165370016	5	60598348	60613063		60618663	60641990		60647973	60678518
USF2	HAMP	MAG	14	45085088	45093933		45097469	45098753		45104795	45120915	18	46164776	46174400		46177091	46178535		46184320	46200720
ACAN	HAPLN3	MFGE8	18	19520823	19560023		19563424	19571940		19584176	19598601	21	20800158	20868837		20871465	20886141		20889913	20904968
TM6SF2	HAPLN4	NCAN	5	3762296	3768650		3772404	3777517		3785638	3817629	7	3926972	3933852		3938570	3941465		3947069	3978183
AMBRA1	HARBI1	ATG13	15	74630172	74765337		74803870	74810793		74812952	74857308	15	77265141	77435816		77442438	77450257		77451812	77493570
DND1	HARS	HARS2	5	49185826	49188322		49189098	49201632		49201728	49210025	7	53483949	53486666		53487090	53500190		53500352	53507322
TNFRSF12A	HCFC1R1	THOC6	24	2415241	2416697		2417720	2418730		2419135	2421780	25	2439751	2441210		2442007	2443352		2443708	2446452
CCM2L	HCK	TM9SF4	13	60835911	60855548		60874932	60921921		60954424	60985439	13	62068569	62087750	XLOC_010729	62106257	62151619		62165598	62218184		yes
FBXO40	HCLS1	GOLGB1	1	184374043	184390660		184395875	184425338		184434062	184498324	1	66712457	66717255		66720537	66754184		66759936	66823420
BSG	HCN2	POLRMT	5	40597750	40604316		40609228	40629662		40629915	40642031	7	44816940	44823914		44831440	44850882		44851525	44864879
NFKBID	HCST	TYROBP	14	45702859	45709104		45712008	45713276		45713678	45716324	18	46768514	46776803		46778207	46779500		46779848	46782546
TUBGCP6	HDAC10	MAPK12	3	223831406	223854950		223855030	223860104		223862775	223867577	5	119791795	119813398		119814028	119819426		119821435	119829363
G6PC3	HDAC5	C17orf53	11	43329476	43333918		43336298	43367680		43392206	43405146	19	44531725	44536439		44538303	44575554		44597496	44609787
UNC45A	HDDC3	MAN2A2	18	20818627	20833590		20836712	20837974		20846938	20864630	21	22139096	22153783		22157123	22158989		22166073	22183354
ABRACL	HECA	TXLNB	8	63801650	63810872		63897955	63909189		63935536	63987693	9	77787555	77802592	XLOC_050042, XLOC_051549, XLOC_051550, XLOC_051553, XLOC_051554	77893557	77907314		77937305	77996890		yes
AP4S1	HECTD1	HEATR5A	18	40603299	40621837		40626204	40697245		40759736	40854589	21	42070332	42117187		42121456	42196305	XLOC_026257	42256946	42339622						yes
ACSL1	HELT	SLC25A4	26	13921746	13964184		14115340	14117153		14223802	14227499	27	14223449	14288333	XLOC_032944, XLOC_033201	14445325	14447115	XLOC_033204	14546020	14550037		yes				yes
CISH	HEMK1	C3orf18	19	49701259	49705538		49730652	49739994		49745817	49751249	22	50320205	50325617	XLOC_027733, XLOC_027734	50348517	50359203		50360693	50369136		yes
SAMD9	HEPACAM2	VPS50	4	10336118	10340984		10378934	10476177		10482484	10618561	4	10302667	10307412		10372349	10419397		10432174	10564199
PANX1	HEPHL1	VSTM5	21	99889	150657		158928	247768	MSTRG.50983	484659	485376	29	590732	644582		653016	744427		978636	979365					yes
SIRT1	HERC4	MYPN	25	24228851	24253902		24259747	24385191	MSTRG.59883	24413625	24498304	28	24556240	24582756		24587774	24715401		24745815	24833215					yes
APPL1	HESX1	IL17RD	19	43854675	43876438		43904703	43906142		43978919	43999157	22	44397100	44427704	XLOC_027670, XLOC_027673	44449109	44450787		44485036	44547391		yes
KLHL40	HHATL	CCDC13	19	14732562	14738919		14739709	14748970		14753842	14787120	22	15444466	15451791		15452124	15460444		15467487	15499957
CCDC85C	HHIPL1	CYP46A1	18	63184146	63263064		63299203	63320396		63332582	63353180	21	66175707	66253519		66284693	66314293		66321442	66348839
IFT57	HHLA2	MYH15	1	171357240	171426036		171539987	171574985		171579552	171717066	1	53295477	53368940		53510439	53521247		53530575	53687569
CDR2L	HID1	OTOP3	11	55431634	55441789		55463585	55477304		55479278	55485726	19	57053365	57064917	XLOC_021006	57076159	57097117		57097872	57105114		yes
IGFL1	HIF3A	PPP5C	14	52606764	52608661		52635109	52668216		52669010	52689803	18	53961670	53964590		53991370	54022923		54025021	54045583
CCDC81	HIKESHI	EED	21	8550527	8590002	MSTRG.51117	8620155	8653168		8677260	8703282	29	9188265	9232946		9263218	9300511		9325136	9355669	yes
C2CD2L	HINFP	ABCG4	15	29173034	29181904		29190689	29196176		29212989	29227619	15	30214150	30224041		30228672	30237437		30257754	30272204
CLEC2L	HIPK2	TBXAS1	4	102796301	102801541		102827073	102957012		103073102	103237978	4	103845270	103862938		103888216	104017538	XLOC_040336, XLOC_040338, XLOC_040340, XLOC_040341, XLOC_040343, XLOC_040344, XLOC_040345	104133819	104307005						yes
PLD3	HIPK4	PRX	14	48866612	48875944		48877321	48884833		48887438	48891838	18	49995631	50005033		50005838	50013518		50017095	50025049
SUPV3L1	HKDC1	HK1	25	25349230	25371374		25385759	25425924		25444638	25560202	28	25712751	25737804		25752421	25791456		25854741	25925054
SIM2	HLCS	RIPPLY3	1	267018135	267070595		267077034	267288456		267303777	267312503	1	150696150	150728567		150732149	150901970		150961578	150972224
REM1	HM13	ID1	13	60377529	60386368	MSTRG.21415	60411547	60450182		60486050	60486672	13	61619569	61628687		61644664	61683597		61726125	61727283	yes
VPS11	HMBS	H2AFX	15	29140052	29150144		29153798	29160700		29162108	29162539	15	30181557	30191821		30194980	30202275		30202578	30203886
PEAK1	HMG20A	LINGO1	18	31260746	31425609		31583569	31657153		31796514	31798530	21	32773322	32839248		33083549	33160047	XLOC_026151, XLOC_026157	33292504	33294348						yes
BMP5	HMGCLL1	GFRAL	20	4600125	4742115	MSTRG.48797, MSTRG.48801	4979745	5104686	MSTRG.48802	5179223	5202566	23	4390362	4533900		4709297	4906605	XLOC_028259, XLOC_028260	4980260	5004773	yes				yes	yes	yes	MSTRG.48802 = XLOC_028259
CCL28	HMGCS1	NIM1K	16	31345878	31365668		31409643	31430541		31441333	31517832	20	31391483	31409955	XLOC_024743, XLOC_024744, XLOC_024746	31451386	31474239		31484954	31510630		yes
SLC26A2	HMGXB3	CSF1R	5	58803769	58818075		58835238	58895101		58896827	58927101	7	63294621	63298306		63316372	63378839		63379475	63410973
ISX	HMGXB4	TOM1	3	178423715	178438144	MSTRG.69442	178574417	178601360		178625214	178645992	5	73716083	73730195		73871653	73901151		73905663	73946203	yes
TOM1	HMOX1	MCM5	3	178625214	178645992		178680119	178684272		178690576	178707822	5	73905663	73946203		73980776	73987841		73990687	74009154
NFE2	HNRNPA1	CBX5	3	132107083	132114766		132116058	132122020		132139439	132149313	5	25929035	25936083		25939737	25944246		25944853	25971390
NHP2	HNRNPAB	PHYKPL	5	36727863	36731383		36763583	36768939		36770215	36794089	7	40601549	40605473		40638057	40643916		40644047	40669346
ECH1	HNRNPL	RINL	14	47723076	47736205		47739160	47748519		47767747	47774069	18	48811368	48820509		48823774	48835620		48851897	48860406
WHAMM	HOMER2	FAM103A1	18	22187313	22205268		22220249	22257760		22353116	22354177	21	23546102	23564310		23577846	23668524	XLOC_025975, XLOC_025976	23705960	23711314						yes
SUGP2	HOMER3	DDX49	5	3956908	3981970		4047266	4053502		4054683	4062199	7	4115345	4142907	XLOC_045992	4209220	4215509		4216055	4223818		yes
PPP1R3E	HOMEZ	RNF212B	7	21222543	21223697		21232828	21239691		21241831	21273165	10	21447236	21448497		21462583	21464193		21466337	21494696
JUNB	HOOK2	BEST2	5	10817372	10818283		10828861	10839794		10842094	10846562	7	13851131	13852933		13864084	13874728		13877445	13882825
HOXC12	HOXC13	CALCOCO1	3	132411703	132413486		132422835	132429375	MSTRG.67686, MSTRG.67687, MSTRG.67691	132669675	132681272	5	26234886	26236477		26245922	26252315	XLOC_041559	26489544	26503712					yes	yes	yes
HOXC6	HOXC8	HOXC9	3	132338094	132340389		132357083	132359341		132365704	132368208	5	26161892	26163475	XLOC_041557	26180271	26182515		26188849	26191440		yes
MTX2	HOXD1	HOXD3	2	132661611	132737409	MSTRG.44517	132820016	132821208		132836522	132855765	2	20603385	20678885		20759890	20761196		20776408	20780505	yes
EIF4G3	HP1BP3	SH2D5	2	244462688	244728718		244750617	244780816		244792202	244806309	2	132097562	132451412	XLOC_023900, XLOC_023901	132470750	132507576		132522953	132529468		yes
ASPHD2	HPS4	SRRD	17	65805012	65811692		65819871	65842502		65844067	65863994	17	68354300	68362110		68368661	68396020		68396102	68420240
C10orf76	HPS6	LDB1	22	21751969	21903963		21920723	21923106	MSTRG.53824	21953891	21967932	26	22446522	22608433		22623887	22626506	XLOC_032345	22652090	22663974					yes	yes	yes
PPFIA3	HRC	TRPM4	14	54670549	54691577		54692656	54696351		54697541	54737334	18	56090692	56106714		56107442	56111943		56114586	56157345
KNG1	HRG	FETUB	1	198707648	198732850		198738953	198747031		198759112	198773802	1	81097435	81121112		81127291	81135756		81151206	81166512
CPLX2	HRH2	SFXN1	7	5050029	5051350		5243233	5246540	MSTRG.85656, MSTRG.85677, MSTRG.85680, MSTRG.85681	5392697	5431839	10	5215474	5217493	XLOC_003405, XLOC_003406	5409681	5410760	XLOC_003407	5552570	5612663		yes			yes	yes	yes
CHEK2	HSCB	CCDC117	17	67674039	67707275		67708653	67717848		67732413	67740376	17	70269592	70305247		70305454	70316306		70331048	70342078
TRAF3IP3	HSD11B1	G0S2	12	71661157	71680824		71703835	71763644		71772867	71773127	16	75423473	75446749	XLOC_016230, XLOC_016232	75463612	75508770		75539496	75540404		yes
ZDHHC1	HSD11B2	ATP6V0D1	14	34349965	34361662		34383881	34389053		34390423	34427751	18	35125731	35146419		35159766	35165470		35165958	35205066
NAGLU	HSD17B1	COASY	11	42105752	42112468		42115821	42117688		42127806	42131148	19	43258822	43265801		43268326	43270819		43279035	43283109
BCAT2	HSD17B14	PLEKHA4	14	54445638	54458523		54460739	54478865		54479239	54506721	18	55862538	55876549		55878571	55899034		55899438	55922868
SETD1A	HSD3B7	STX1B	24	27082568	27104615		27106043	27108526		27112495	27119563	25	27352589	27374486		27375628	27379103		27382282	27398020
RNF43	HSF5	MTMR4	11	8873212	8939462		8972039	8994921		8995098	9017533	19	9548268	9612348		9645919	9670385		9671308	9696122
CIB3	HSH2D	RAB8A	5	6593480	6598336		6608303	6616589		6621954	6641188	7	7873255	7883711		7886059	7894496		7899037	7919167
PLK4	HSPA4L	SLC25A31	17	29540625	29557094		29574871	29626707		29631331	29661343	17	30185756	30202777		30228693	30285560		30291318	30319495
SNX18	HSPB3	ARL15	16	24648771	24650573		24709925	24710374		24832234	25070666	20	24570227	24596518		24659525	24660204		24955390	25026808
CCDC60	HSPB8	SRRM4	17	55438825	55601902		55714371	55726502		55745635	55916400	17	58124784	58175758		58405437	58418688		58438110	58477522
PARP14	HSPBAP1	DIRC2	1	185275238	185325662		185331758	185392292		185393697	185489776	1	67613092	67659266		67664799	67720894		67722242	67810789
BRSK1	HSPBP1	PPP6R1	14	59433119	59452927		59459652	59478883		59488421	59501412	18	62616007	62638443		62643396	62653550	XLOC_019398	62665594	62676998						yes
PLEKHA2	HTRA4	TM2D2	26	32676473	32725335		32729114	32741305		32743826	32749885	27	33747818	33776271		33780037	33795791		33798032	33804113
TCTN1	HVCN1	PPP1CC	17	54061410	54091374		54092664	54104898		54151722	54157978	17	56724729	56752196		56752248	56763493	XLOC_017324, XLOC_017326, XLOC_017329	56814813	56833870						yes
IREB2	HYKK	PSMA4	18	29884577	29931296		29943894	29962986		29970995	29980231	21	31352398	31401775		31408631	31437141		31442649	31450480
SERINC4	HYPK	MFAP1	18	54375911	54380551		54381048	54382244		54384060	54395267	21	55969324	55973988		55974568	55975823		55977102	55988466
PYROXD1	IAPP	SLCO1A2	3	193503056	193528097	MSTRG.69946	193566307	193571714		193610779	193663029	5	89149375	89177131	XLOC_042586, XLOC_042587	89217219	89222769		89258893	89311142	yes	yes	yes
HM13	ID1	COX4I2	13	60411547	60450182		60486050	60486672	MSTRG.21412	60510181	60517111	13	61644664	61683597		61726125	61727283	XLOC_009280	61745578	61750870					yes	yes	yes
RPL11	ID3	E2F2	2	242082527	242085453	MSTRG.48327, MSTRG.48329, MSTRG.48330, MSTRG.48332, MSTRG.48333, MSTRG.48338	242185986	242190773	MSTRG.48334	242210462	242229702	2	129791372	129795563	XLOC_023851	129895413	129897012	XLOC_023855	129927356	129942090	yes	yes	yes		yes	yes	yes		yes
WDR37	IDI1	GTPBP4	13	45463350	45485592		45500106	45502962		45507203	45522415	13	46647460	46679926		46682710	46685834		46689063	46703756
DDR1	IER3	FLOT1	20	27240066	27250548		27350693	27351260		27352471	27365251	23	27975619	27989666	XLOC_028706, XLOC_028714	28088456	28089722		28090029	28100113		yes
FAM76A	IFI6	FGR	2	238482582	238515222		238537980	238539929		238569799	238580414	2	126189467	126219819		126246561	126250182		126276335	126291824
IFIT2	IFIT3	IFIT1	22	10770400	10776591		10793261	10794709		10811884	10820333	26	11069934	11071316	XLOC_031700	11083267	11090209	XLOC_031995	11108663	11110084		yes				yes
IL22RA2	IFNGR1	OLIG3	8	62095580	62112331		62121227	62144778	MSTRG.91735	62414198	62414857	9	76064702	76079984	XLOC_051509	76092204	76116593		76409932	76410750		yes			yes
LSMEM1	IFRD1	ZNF277	4	55881269	55887113		55891561	55921065		56019141	56152140	4	55858087	55868557		55872976	55896662	XLOC_039671	55994119	56128665						yes
RHO	IFT122	MBD4	19	56087286	56092106		56099199	56165469		56165908	56179281	22	56867887	56872817		56881079	56948817		56949105	56958155
TMEM97	IFT20	TNFAIP1	11	19427742	19435004		19436515	19439678		19443226	19451430	19	20364623	20372637		20372730	20379655		20379926	20388607
TGFB3	IFT43	GPATCH2L	7	84194629	84217832		84219893	84333927		84414589	84467536	10	88242180	88266347		88272302	88379899		88467535	88522547
TMEM25	IFT46	ARCN1	15	28689878	28693019		28696887	28710976		28718530	28746137	15	29725506	29729852		29732275	29746372		29754474	29783172
SGK2	IFT52	MYBL2	13	71730394	71748506		71755966	71782454		71800637	71832436	13	72864074	72883520		72886683	72924464		72939569	72966159
CD47	IFT57	HHLA2	1	171199054	171259093		171357240	171426036		171539987	171574985	1	53103996	53169038		53295477	53368940		53510439	53521247
P2RX7	IFT81	ATP2A2	17	53560417	53616466		53661638	53752199	MSTRG.33302	53803322	53859050	17	56217944	56275072		56311086	56408960	XLOC_017306, XLOC_017309, XLOC_017310	56458750	56512895					yes	yes	yes
TRA2B	IGF2BP2	SENP2	1	199495981	199514749		199613063	199775220		199790390	199824492	1	81878691	81898384		81992398	82161528	XLOC_001616	82176394	82210749						yes
NUBP2	IGFALS	HAGH	24	1349938	1352557		1353748	1355723		1362570	1379736	25	1360579	1365802		1366647	1368479	XLOC_030855, XLOC_030856	1379295	1391295						yes
SOAT2	IGFBP6	SPRYD3	3	133198294	133212142		133213326	133216912		133223419	133236186	5	27032007	27042825		27044009	27047853		27054242	27067451
CFAP65	IHH	NHEJ1	2	219929780	219967683		219983551	219988708	MSTRG.47434	220079002	220088274	2	107669013	107706257		107722668	107728939		107742904	107834901					yes
SNORA53	IKBIP	APAF1	3	167807548	167807795		167814439	167840345		167841409	167919427	5	63091055	63091302		63097773	63121576		63125171	63207075
PLAT	IKBKB	POLB	26	35536329	35547219		35610612	35661479		35679082	35706053	27	36738833	36762837		36813226	36865778		36877980	36902798
MAPKAPK2	IL10	IL19	12	3779570	3783235		3820935	3824667		3893720	3906192	16	4319154	4365926		4402474	4406421		4478919	4484314
CFAP161	IL16	STARD5	18	25979649	26002689		26027666	26139840		26142227	26150244	21	27448604	27470396		27527684	27606711		27608609	27617253
ZC3H18	IL17C	CYBA	14	13364861	13400314		13406181	13407193		13409732	13416776	18	13879228	13922305		13927668	13928674		13931107	13938075
ACTR8	IL17RB	CHDH	19	47025797	47041312		47044394	47059322		47124522	47147550	22	47591904	47607214		47609791	47625159		47692469	47715887
CRELD1	IL17RC	IL17RE	19	16720781	16729897		16730706	16741946		16743392	16753272	22	16865105	16873234		16873474	16885025		16886273	16896124
HESX1	IL17RD	ARHGEF3	19	43904703	43906142		43978919	43999157		44257727	44324188	22	44449109	44450787		44485036	44547391		44810834	44880156
IL17RC	IL17RE	JAGN1	19	16730706	16741946		16743392	16753272		16759307	16761588	22	16873474	16885025		16886273	16896124		16901720	16904521
IL10	IL19	IL20	12	3820935	3824667		3893720	3906192		3922520	3925465	16	4402474	4406421		4478919	4484314		4504759	4507789
SLC35D3	IL20RA	IL22RA2	8	61924643	61926684		62006022	62039859	MSTRG.91741	62095580	62112331	9	75897878	75900146	XLOC_051501	75979324	76012398		76064702	76079984		yes			yes
IL4R	IL21R	GTF3C1	24	24897923	24921149	MSTRG.58197, MSTRG.58198, MSTRG.58199	24987772	25002160		25010620	25089541	25	25139417	25189373	XLOC_031239	25233186	25268874		25276351	25356558	yes	yes	yes
IFNLR1	IL22RA1	MYOM3	2	241618700	241635119		241651964	241679859		241691327	241739483	2	129315264	129338069		129351698	129378160	XLOC_023832	129388770	129437616						yes
IL20RA	IL22RA2	IFNGR1	8	62006022	62039859	MSTRG.91741	62095580	62112331		62121227	62144778	9	75979324	76012398		76064702	76079984	XLOC_051509	76092204	76116593	yes					yes
CMTM5	IL25	EFS	7	21159974	21162151		21163579	21166254		21173917	21183125	10	21379413	21381885		21383451	21386379		21395795	21405291
APOBR	IL27	NUPR1	24	26065424	26069206		26070181	26075232		26091081	26091741	25	26314946	26318940		26319022	26324595		26340079	26341408
TMPRSS6	IL2RB	C1QTNF6	3	180305932	180339121		180361987	180373738	MSTRG.69522, MSTRG.69525	180427757	180430856	5	75870208	75903553		75927872	75939915		75992622	75999893					yes
IL6ST	IL31RA	DDX4	16	23267860	23310859		23342715	23395149		23418968	23490335	20	23212633	23270316		23305806	23355111		23379443	23444459
KIF3A	IL4	IL13	5	19148854	19229267		19237796	19245485		19262767	19264701	7	22897111	22984690		22993179	23001067		23018546	23020546
TRNT1	IL5RA	CNTN4	19	23026379	23047263		23073373	23110701		23126508	23921247	22	23252786	23276374		23308621	23340998		23357992	23571208
ANKRD55	IL6ST	IL31RA	16	23036892	23152286		23267860	23310859		23342715	23395149	20	23007391	23117580		23212633	23270316		23305806	23355111
CAPSL	IL7R	SPEF2	16	38159529	38168512		38211823	38242234		38286083	38488493	20	38272477	38300277	XLOC_024928, XLOC_024931, XLOC_024932, XLOC_024933	38335658	38368259		38404694	38606719		yes
SLC44A2	ILF3	QTRT1	5	12796201	12814875		12832732	12848036		12861497	12871083	7	16342924	16357620		16375687	16391318		16415204	16423129
KIF1C	INCA1	CAMTA2	11	26004562	26025884		26029832	26033951		26036048	26049499	19	27014446	27043780		27047777	27052238		27054328	27067739
GLI3	INHBA	SUGCT	4	79029288	79131016		79355679	79366930	MSTRG.74353, MSTRG.74363, MSTRG.74368, MSTRG.74371	80638547	80968290	4	79444243	79758476		79986254	79997754	XLOC_040057, XLOC_040058, XLOC_040059, XLOC_040060, XLOC_040061	80866977	81642046					yes	yes	yes
INHBE	INHBC	R3HDM2	3	161898847	161900143		161904638	161916030		161955444	162084718	5	56334244	56335809	XLOC_042141	56340056	56350443		56477490	56522167		yes
GLI1	INHBE	INHBC	3	161886257	161893297		161898847	161900143		161904638	161916030	5	56321395	56331773		56334244	56335809	XLOC_042141	56340056	56350443						yes
JAK3	INSL3	B3GNT3	5	5040716	5053490		5056451	5057662		5072823	5079507	7	5236645	5249994		5252672	5254252		5271365	5291295
SERPINE3	INTS6	WDFY2	10	21101210	21132092		21133527	21217702	MSTRG.10975, MSTRG.10984	21328931	21506011	12	20856479	20887977		20888781	20973823	XLOC_008157, XLOC_008158	21083061	21268125					yes	yes	yes
DTL	INTS7	LPGAT1	12	69565822	69614212		69614668	69692390		69778803	69860630	16	73315563	73364134		73364410	73448064	XLOC_016164, XLOC_016166, XLOC_016170	73532474	73611368						yes
PRKAR2A	IP6K2	NCKIPSD	19	51071579	51099529		51135001	51142422		51144689	51155355	22	51658044	51727840		51747919	51771674		51773520	51785996
IQCF1	IQCF5	IQCF2	19	48970460	48973024		48979754	48980599		48988207	48989629	22	49557992	49560687		49566542	49568435		49579355	49580862
AAGAB	IQCH	C15orf61	7	13809656	13881272		13881328	14108976		14132582	14137543	10	13992197	14074945		14075187	14304476	XLOC_003546, XLOC_003547	14329838	14334934						yes
TWF1	IRAK4	PUS7L	3	142711643	142722645		142741616	142763096		142772206	142789364	5	36847869	36859266		36877863	36905927		36909426	36926975
IL5	IRF1	SLC22A5	5	19436398	19438650		19485039	19491419		19584507	19611045	7	23184382	23186782		23235653	23243697	XLOC_046337, XLOC_046339	23329260	23355525						yes
ENPP6	IRF2	CASP3	26	13438203	13518015	MSTRG.61186	13594476	13676008		13781914	13792591	27	13749508	13826909		13909933	13950319	XLOC_033195	14084622	14110610	yes					yes
CDHR5	IRF7	PHRF1	21	49452515	49460041		49460664	49463554		49464265	49490468	29	50896192	50902677		50903719	50906820		50907382	50930296
STRA6	ISLR	ISLR2	18	33372195	33397745		33398299	33399573		33441865	33444372	21	34878677	34901785		34903758	34906887		34950166	34952418
ISLR	ISLR2	PML	18	33398299	33399573		33441865	33444372	MSTRG.35219	33464259	33515248	21	34903758	34906887		34950166	34952418		34970953	35025051					yes
NRIP2	ITFG2	FKBP4	3	210913682	210920854		210923360	210931733		210939318	210945747	5	107418042	107424743		107426529	107436938		107445596	107453517
PDK2	ITGA3	DLX3	11	36083204	36098540		36104482	36130659		36195487	36198981	19	37177683	37193942		37198628	37231287	XLOC_020576	37294970	37300144						yes
GTSF1	ITGA5	ZNF385A	3	131955330	131967145		132008455	132021989		132032805	132046002	5	25730497	25744924	XLOC_041537	25778012	25799053		25807926	25823618		yes
NRP1	ITGB1	CCDC7	13	18654135	18797389		18999482	19024014		19255843	19300246	13	19911857	20056980	XLOC_009812, XLOC_009813, XLOC_009816, XLOC_009821, XLOC_009822	20248945	20292114		20534890	20581215		yes
PTTG1IP	ITGB2	FAM207A	1	262813926	262829382		262869672	262887497		262920149	262945951	1	145057828	145075459	XLOC_002618	145104446	145133581	XLOC_002622	145154624	145178772		yes				yes
GALK1	ITGB4	SAP30BP	11	54840907	54847564		54848050	54874496		54887680	54919169	19	56465683	56472219		56472338	56506801		56516132	56549649
MACC1	ITGB8	ABCB5	4	28835987	28903550	MSTRG.72543, MSTRG.72546, MSTRG.72548, MSTRG.72554, MSTRG.72559, MSTRG.72566, MSTRG.72567, MSTRG.72572, MSTRG.72574, MSTRG.72581, MSTRG.72587, MSTRG.72588, MSTRG.72589, MSTRG.72590, MSTRG.72591, MSTRG.72592, MSTRG.72594, MSTRG.72596, MSTRG.72602, MSTRG.72603	29066166	29156173	MSTRG.72615, MSTRG.72616, MSTRG.72620, MSTRG.72638, MSTRG.72644, MSTRG.72645, MSTRG.72655, MSTRG.72656, MSTRG.72660, MSTRG.72663, MSTRG.72664, MSTRG.72665, MSTRG.72675, MSTRG.72677, MSTRG.72681, MSTRG.72694	29389072	29505098	4	28835992	28861721	XLOC_039247	29124581	29216280		29456588	29575557	yes	yes	yes		yes
ITIH3	ITIH1	NEK4	19	48056132	48069789		48075237	48091789		48108387	48131408	22	48633831	48647777		48655027	48669271		48680450	48708294
FAM71B	ITK	CYFIP2	5	66150729	66155921		66177401	66239168		66266758	66376783	7	70889714	70892378		70911162	70973272		71003540	71115619
SLC4A11	ITPA	DDRGK1	13	51295540	51304552		51306908	51319485		51322212	51335874	13	52437394	52447854		52449560	52462362	XLOC_010480	52465223	52475836						yes
COQ8B	ITPKC	C19orf54	14	49119749	49136658		49140377	49156653		49159070	49165408	18	50252990	50270207		50273455	50291008		50291015	50299046
KNSTRN	IVD	BAHD1	7	33016322	33025738		33038516	33048528		33081720	33092819	10	36117898	36127741		36140626	36152399		36180773	36187722
RASIP1	IZUMO1	FUT1	14	54395427	54407883		54408615	54411844		54414883	54416588	18	55810633	55824241		55824922	55827887		55828930	55832924
IL17RE	JAGN1	CIDEC	19	16743392	16753272		16759307	16761588		16767316	16775093	22	16886273	16896124		16901720	16904521		16909073	16918353
ATP5J	JAM2	MRPL39	1	128879497	128883134		128892116	128923612		129008749	129024670	1	10069680	10076995		10083035	10165613		10201965	10217710
SCN2B	JAML	MPZL3	15	28348616	28368118		28378973	28408599		28412150	28433752	15	29291352	29303246		29313736	29344970		29345979	29376614
ENAM	JCHAIN	UTP3	6	85645805	85663564		85673288	85682398		85710865	85712289	6	87730524	87747892		87759438	87768834		87798136	87799560
FOS	JDP2	BATF	7	83397872	83400138		83532012	83569327	MSTRG.89220	83632407	83654245	10	86883739	86887169	XLOC_004958, XLOC_004960	87006443	87051824		87110563	87132202		yes			yes
SNAP47	JMJD4	ZNF354B	5	3121235	3189567		3189594	3194445	MSTRG.75902	3244620	3273627	7	3315951	3381685		3381932	3387142	XLOC_045978	3419014	3443864					yes	yes	yes
EMC10	JOSD2	ASPDH	14	55655984	55659437		55675207	55678527		55679549	55681749	18	57071805	57078304		57092302	57096458		57096978	57099199
TOX2	JPH2	OSER1	13	72008972	72131394	MSTRG.21765	72153422	72222834		72232559	72238471	13	73188595	73196443	XLOC_010921, XLOC_010922, XLOC_010923, XLOC_010926, XLOC_010928, XLOC_010929, XLOC_010930	73303266	73375173		73391554	73401614	yes	yes	yes
PRDX2	JUNB	HOOK2	5	10811752	10813968		10817372	10818283		10828861	10839794	7	13845843	13848479		13851131	13852933		13864084	13874728
SPC24	KANK2	DOCK6	5	13248116	13254108		13265620	13288133		13290740	13330992	7	16811452	16817517		16826651	16849106		16851754	16898876
DHX58	KAT2A	HSPB9	11	41721531	41732475		41732610	41741444		41742839	41743300	19	42877797	42888179		42888854	42895399		42896709	42897222
RELA	KAT5	RNASEH2C	21	43141128	43148349		43185605	43193137		43193695	43194747	29	44496359	44505000	XLOC_035373, XLOC_035374	44544726	44552254		44552309	44553484		yes
GINM1	KATNA1	LATS1	8	73648814	73670914		73673326	73697740		73716242	73736759	9	87948484	87963094		87965071	87999503		88008820	88046821
DRC7	KATNB1	KIFC3	14	25110648	25128704		25131590	25148234		25150173	25179758	18	25761283	25782446		25785516	25803400		25804882	25834760
SFXN3	KAZALD1	TLX1	22	21011679	21016133		21040384	21041280		21103942	21109372	26	21731746	21738756	XLOC_032326, XLOC_032329	21760437	21762788		21823912	21829144		yes
SEC61A1	KBTBD12	MGLL	19	59331197	59343557		59365915	59409101		59534392	59622085	22	60217808	60229341		60249057	60288275		60443564	60493810
WBP4	KBTBD6	KBTBD7	10	11633503	11655219		11689685	11691610		11769904	11772210	12	11306594	11329117	XLOC_007871	11363648	11365765	XLOC_007879	11441775	11443817		yes				yes
KCNJ2	KCNJ16	MAP2K6	11	59478483	59479865		59517933	59519150	MSTRG.15961, MSTRG.15968	60025727	60059883	19	61185603	61195897	XLOC_021089	61226690	61229571	XLOC_019648, XLOC_019813, XLOC_021103, XLOC_021105	61708769	61814973		yes			yes	yes	yes
WISP2	KCNK15	RIMS4	13	72677323	72689402		72707185	72712934		72718330	72738124	13	73833119	73847404		73866814	73872277		73877750	73897570
YIF1B	KCNK6	CATSPERG	14	47307002	47315841		47318447	47326683		47334283	47363216	18	48338595	48347580		48398054	48406309		48412978	48443310
EHBP1L1	KCNK7	MAP3K11	21	43068571	43084786		43085494	43088116		43090071	43105245	29	44424071	44439541		44439783	44442568		44444057	44460617
ARRDC2	KCNN1	CCDC124	5	4904024	4907459		4912199	4951123		4959253	4970785	7	5101428	5105930		5111700	5134438		5157901	5168539
SMG9	KCNN4	LYPD5	14	51009507	51031211		51045448	51057854		51072917	51077252	18	52272972	52293313		52303109	52316896		52331344	52334826
UBE3B	KCTD10	MYO1H	17	63296464	63339874		63356340	63376670		63380145	63420305	17	65905227	65944588		65950166	65979498		65981418	66022389
THRSP	KCTD14	INTS4	21	17381192	17381644		17410324	17411025		17425508	17537448	29	18084681	18090595	XLOC_035012	18121098	18121808	XLOC_034685, XLOC_035015	18136840	18245033		yes				yes
CHST8	KCTD15	LSM14A	14	43473061	43475648		43510061	43522217	MSTRG.24286, MSTRG.24288, MSTRG.24296, MSTRG.24311	43901918	43952959	18	44305869	44378890	XLOC_018883	44405531	44420644	XLOC_018885, XLOC_018886	44800804	44854327		yes			yes	yes	yes
MPST	KCTD17	TMPRSS6	3	180255314	180264134		180291732	180301490		180305932	180339121	5	75818030	75827375		75855285	75866757		75870208	75903553
SPATS2L	KCTD18	SGO2	2	201532822	201716739		201728000	201747407		201773405	201787975	2	89248279	89439610	XLOC_023104	89450807	89471623		89494027	89513281		yes
PDPK1	KCTD5	PRSS27	24	2046607	2079956		2085032	2099728		2109485	2117255	25	2062819	2097196		2102773	2123806		2126944	2133828
DAGLB	KDELR2	GRID2IP	24	38179557	38199194		38205957	38220515		38237088	38268441	25	38842844	38866581		38871560	38886919		38903900	38934907
FAM46B	KDF1	NUDC	2	239081805	239088254		239137872	239140572		239144375	239157920	2	126799591	126807056		126844577	126857428		126860368	126873806
RHOD	KDM2A	GRK2	21	44332274	44336597		44424752	44462197		44484585	44492950	29	45685402	45694819		45781503	45822098		45844928	45852607
ORAI1	KDM2B	RNF34	17	53192011	53207101		53234030	53351929		53356537	53376479	17	55858843	55873788	XLOC_017298	55899388	56017498		56021830	56042534		yes
SDR39U1	KHNYN	CBLN3	7	20347783	20350698		20353214	20360013		20361121	20363125	10	20565044	20568428		20569774	20578425		20579089	20580627
PCDH1	KIAA0141	PCDH12	5	50316409	50330876		50369485	50384593		50386012	50401204	7	54624665	54639999		54670603	54685592		54690461	54702923
ZDHHC7	KIAA0513	FAM92B	14	10594432	10602063		10652708	10670125		10680172	10689721	18	11116413	11133102		11172008	11188928		11196385	11208223
AGK	KIAA1147	WEE2	4	104558438	104651956		104664137	104687514		104726220	104755829	4	105639484	105740167		105751619	105777622	XLOC_040365, XLOC_040368	105810983	105837062						yes
YARS	KIAA1522	SYNC	2	233933828	233964556		233968129	233994429	MSTRG.47971	234045467	234064735	2	121679989	121712437		121715011	121721419		121782950	121800918					yes
TMEM213	KIAA1549	ZC3HAV1L	4	102247398	102253710		102283618	102404308		102431825	102441354	4	103271364	103277590		103305514	103380070		103454361	103465193
BICD1	KIAA1551	AMN1	3	182209980	182451185	MSTRG.69627, MSTRG.69641	182637046	182646738	MSTRG.69595	182897655	182975053	5	77857448	77924511		78299382	78326511		78552287	78637341	yes				yes
XPR1	KIAA1614	STX6	12	59907571	60084351		60109435	60146681		60169305	60194875	16	63299970	63502107		63526331	63562369		63581738	63628883
SH2D5	KIF17	DDOST	2	244792202	244806309		244806621	244857308		244861097	244877957	2	132522953	132529468		132533579	132584194		132587705	132600729
BDNF	KIF18A	METTL15	15	56529369	56530166		56874126	56943420		56955678	57179438	15	59164541	59200908		59499816	59575706		59585680	59800570
GFAP	KIF18B	C1QL1	11	44037603	44046039		44054083	44070017		44087413	44096729	19	45241325	45250609		45259544	45281127	XLOC_020773	45288725	45295349						yes
BTBD17	KIF19	DNAI2	11	56034990	56039734		56041378	56067797	MSTRG.15835	56073376	56100385	19	57717495	57722442		57726115	57753535		57759487	57788965					yes
ZFP3	KIF1C	INCA1	11	25960521	25962041	MSTRG.14338	26004562	26025884		26029832	26033951	19	26968018	26975114		27014446	27043780		27047777	27052238	yes
BRD8	KIF20A	CDC23	5	46972869	46993265		46994290	47001867		47003373	47022642	7	51185666	51213742		51214237	51222637		51223146	51243230
PAQR5	KIF23	RPLP1	7	15984367	16058573		16078139	16122235		16134652	16136798	10	16192253	16247610		16268191	16308714		16324341	16326492
POFUT1	KIF3B	ASXL1	13	61006600	61027005		61077629	61092454		61169793	61178972	13	62237057	62276100	XLOC_010734, XLOC_010735	62290758	62331052		62354936	62412018		yes
TICRR	KIF7	PLIN1	18	20124948	20166662		20170477	20185703		20192837	20204324	21	21436441	21478472		21482024	21496869		21502826	21516686
KLHL18	KIF9	SETD2	19	52237982	52284275		52287617	52321083	MSTRG.38529	52372801	52432728	22	52871075	52922306	XLOC_027785	52925931	52959203	XLOC_027788	53011796	53070746		yes			yes	yes	yes
FOXH1	KIFC2	CYHR1	9	13420901	13422986		13423774	13430372		13431470	13444431	14	1654701	1656256		1656950	1663804		1663923	1677519
KATNB1	KIFC3	CNGB1	14	25131590	25148234		25150173	25179758	MSTRG.23409, MSTRG.23410, MSTRG.23411	25240492	25307264	18	25785516	25803400		25804882	25834760		25894541	25963429					yes
STARD13	KL	PDS5B	10	28217820	28275644		28314117	28351934		28573021	28688482	12	27866074	28033238		28073218	28110415	XLOC_008285	28332887	28445729						yes
MRPL2	KLC4	PTK7	20	16742146	16747111		16748932	16763518		16800948	16824814	23	16656285	16660495		16662350	16676410		16677835	16740809
GCDH	KLF1	DNASE2	5	10738074	10745762		10751045	10754475		10756279	10758393	7	13771153	13777950		13785087	13789391		13790587	13792998
AZIN1	KLF10	ODF1	9	74228307	74243760	MSTRG.95389, MSTRG.95395, MSTRG.95400	74400025	74407403		74472374	74484232	14	63767802	63802407	XLOC_012386, XLOC_012388, XLOC_012389, XLOC_012390	63951758	63957275		64025335	64034795	yes	yes	yes
POLE2	KLHDC1	KLHDC2	7	39763422	39793166		39795308	39833006		39839532	39851596	10	42715368	42747213		42749352	42789691		42792727	42808107
PLEKHN1	KLHL17	NOC2L	12	49570624	49581060		49581741	49586018		49587795	49600784	16	52748704	52755937		52756766	52762408		52763919	52775777
PHF13	KLHL21	ZBTB48	12	44895570	44898558		44908843	44918734		44923807	44931429	16	47632253	47635715		47645900	47659012		47660994	47669099
OSGEP	KLHL33	TEP1	7	23832308	23839289		23857628	23859747		23874336	23908216	10	26709552	26716112	XLOC_003829	26728622	26738305		26750846	26784291		yes
COTL1	KLHL36	USP10	14	10252477	10296072		10315047	10326071		10378049	10410547	18	10781076	10825733		10845506	10854520		10876310	10939661
ZBTB47	KLHL40	HHATL	19	14718770	14724982	MSTRG.37489	14732562	14738919		14739709	14748970	22	15431365	15437006	XLOC_027247	15444466	15451791		15452124	15460444	yes	yes	yes
TMEM156	KLHL5	WDR19	6	58154445	58193251		58242323	58307753		58326156	58409722	6	59823316	59866460	XLOC_044573, XLOC_044578, XLOC_044579	59909185	59980372	XLOC_044580	59993685	60065797		yes				yes
FAM126A	KLHL7	NUPL2	4	31565878	31614304		31721692	31776594		31781334	31795209	4	31742336	31791212		31900915	31956645		31962277	31977777
KLK12	KLK13	KLK14	14	56045952	56054035		56063031	56067185		56081099	56086295	18	57461617	57465567	XLOC_019245	57477240	57484854		57495324	57499297		yes
KLK15	KLK4	KLK5	14	55938679	55943805		55952994	55956354		55975645	55989770	18	57345387	57350243		57360332	57364101	XLOC_018024	57391817	57401354						yes
KLK4	KLK5	KLK6	14	55952994	55956354		55975645	55989770		55991557	56000950	18	57360332	57364101	XLOC_018024	57391817	57401354		57404802	57413315		yes
KLK5	KLK6	KLK7	14	55975645	55989770		55991557	56000950		56008883	56014069	18	57391817	57401354		57404802	57413315		57419935	57425155
KLK6	KLK7	KLK8	14	55991557	56000950		56008883	56014069		56019694	56025014	18	57404802	57413315		57419935	57425155		57431504	57436686
CYP4V2	KLKB1	F11	26	14981310	14999315		14999909	15021334		15027426	15047055	27	15306993	15323391		15326026	15346759		15350931	15370080
CHKA	KMT5B	C11orf24	21	44858797	44896741		44947680	44982206		45039215	45047775	29	46225620	46257618	XLOC_035426	46322745	46345025		46407487	46417346		yes
DISP2	KNSTRN	IVD	7	32992163	33003044		33016322	33025738		33038516	33048528	10	36092995	36103677		36117898	36127741		36140626	36152399
FAM162B	KPNA5	ZUFSP	8	20910772	20921082		20926436	20973401		20976756	20996974	9	34300228	34313235		34316845	34358840		34364851	34389669
SLC8A2	KPTN	NAPA	14	53470700	53498981		53506679	53515339		53519830	53545156	18	54853503	54881796		54890328	54898858		54902551	54928520
LRRD1	KRIT1	ANKIB1	4	9393518	9411682		9433282	9465962		9494682	9624386	4	9334914	9351034		9375280	9415008		9471570	9574424
KRT28	KRT10	KRT12	11	40565391	40573023		40583329	40587120	MSTRG.15057	40623486	40630115	19	41645185	41653134		41663605	41667960	XLOC_020682	41708205	41713675					yes	yes	yes
KRT10	KRT12	KRT20	11	40583329	40587120	MSTRG.15057	40623486	40630115		40637777	40646750	19	41663605	41667960	XLOC_020682	41708205	41713675		41720559	41731744	yes	yes	yes
KRT9	KRT14	KRT16	11	41266388	41271077		41277222	41284786		41315077	41317232	19	42413413	42418215		42430195	42434559		42463453	42465605
KRT14	KRT16	KRT17	11	41277222	41284786		41315077	41317232		41324173	41338864	19	42430195	42434559		42463453	42465605		42472440	42483976
KRT24	KRT25	KRT26	11	40477407	40481526		40517710	40527797		40538814	40544787	19	41557545	41561796		41600542	41608312	XLOC_020681	41618443	41624587						yes
KRT25	KRT26	KRT27	11	40517710	40527797		40538814	40544787		40552263	40557934	19	41600542	41608312	XLOC_020681	41618443	41624587		41631642	41637275		yes
KRT26	KRT27	KRT28	11	40538814	40544787		40552263	40557934		40565391	40573023	19	41618443	41624587		41631642	41637275		41645185	41653134
KRT27	KRT28	KRT10	11	40552263	40557934		40565391	40573023		40583329	40587120	19	41631642	41637275		41645185	41653134		41663605	41667960
KRT32	KRT35	KRT36	11	41156442	41163908		41168178	41172256		41180429	41184184	19	42301511	42309720		42313515	42317810		42325914	42329903
KRT79	KRT4	KRT3	3	133433601	133443905		133453262	133459729		133471252	133477730	5	27271880	27282427		27291350	27298263		27309696	27316480
KRT74	KRT71	KRT5	3	133651634	133659310		133668845	133676261		133704094	133709834	5	27487720	27496237		27505153	27513512		27541327	27547599
KRT73	KRT72	KRT74	3	133608720	133618332		133628051	133639981	MSTRG.67771	133651634	133659310	5	27443921	27454389		27464196	27476581		27487720	27496237					yes
KRT72	KRT74	KRT71	3	133628051	133639981	MSTRG.67771	133651634	133659310		133668845	133676261	5	27464196	27476581		27487720	27496237		27505153	27513512	yes
KRT7	KRT80	ATG101	3	133962047	133975095	MSTRG.67794	134021407	134042991	MSTRG.67798, MSTRG.67800	134096810	134099074	5	27828982	27842880		27886967	27910785	XLOC_041598	27962235	27968039	yes				yes	yes	yes	MSTRG.67800 = XLOC_041598
KRT82	KRT84	KRT85	3	133799936	133812021		133820569	133827920		133841890	133846309	5	27659717	27672880		27680393	27687189		27698712	27706239
KRTAP27-1	KRTAP24-1	CLDN8	1	123767671	123768300		123832085	123832843		123915092	123915769	1	4893290	4894998		4955536	4956408		5035870	5037857
KRTAP11-1	KRTAP7-1	KRTAP8-1	1	122929776	122930252		122988317	122988574		123013704	123013892	1	3972170	3973049		4036042	4036305		4059171	4059362
TRAM1	LACTB2	XKR9	9	47088558	47118341		47135612	47172856		47181688	47201961	14	36385096	36417387	XLOC_012007	36438472	36470764		36480273	36500327		yes
CCDC71	LAMB2	USP19	19	50809613	50811101		50828962	50841070		50843011	50856490	22	51435769	51439453		51456200	51470441		51470661	51482027
SHCBP1L	LAMC1	LAMC2	12	62053503	62091474		62163057	62283591		62324183	62392567	16	65424572	65468470		65545497	65662819	XLOC_015983	65705535	65771215						yes
LAMC1	LAMC2	NMNAT2	12	62163057	62283591		62324183	62392567		62399210	62610955	16	65545497	65662819	XLOC_015983	65705535	65771215	XLOC_014824	65778442	65940677		yes				yes
B3GNT5	LAMP3	MCCC1	1	202015373	202033719		202148943	202172256		202201788	202247859	1	84366238	84428658		84536353	84560381		84574883	84633174
PLCB4	LAMP5	PAK5	13	1577279	1971719		2008655	2030347		2040904	2407222	13	2211089	2410692	XLOC_009498, XLOC_009499, XLOC_009500	2449018	2461032		2474411	2518380		yes
LRRC51	LAMTOR1	TOMT	15	49927737	49933683		49935033	49940849		49943475	49948591	15	52492121	52508047		52508416	52514771		52518372	52520710
DNAJB14	LAMTOR3	DAPP1	6	24829721	24873057		24882730	24889832		24892320	24950969	6	26105476	26143561		26152253	26163651		26167969	26224688
PEX16	LARGE2	PHF21A	15	74164647	74170253		74176461	74180987		74186158	74375035	15	76816893	76822547	XLOC_014388, XLOC_014389	76826958	76832191		76836655	76878732		yes
RFC2	LAT2	EIF4H	24	33080585	33093011		33095761	33103636	MSTRG.58453, MSTRG.58454, MSTRG.58455	33115721	33286879	25	33672213	33686223		33687248	33702733		33708591	33729652					yes
KATNA1	LATS1	NUP43	8	73673326	73697740		73716242	73736759		73755631	73766567	9	87965071	87999503		88008820	88046821		88051512	88066828
MCM6	LCT	UBXN4	2	173834091	173868287		173878863	173926998		173931295	173953446	2	61821905	61852264		61867080	61915814		61919643	61949692
LDHC	LDHA	GTF2H1	21	25593909	25628592		25632801	25641210		25669460	25698170	29	26506380	26539353		26543861	26554318		26579175	26608794
TSG101	LDHC	LDHA	21	25537448	25579754		25593909	25628592		25632801	25641210	29	26450457	26492046		26506380	26539353		26543861	26554318
ZNRF1	LDHD	ZFP1	14	1750384	1834629		1840914	1845658		1865887	1888836	18	2396335	2482363		2486596	2491819	XLOC_018135	2532232	2536014						yes
HSPG2	LDLRAD2	USP48	2	243785044	243858886		243860252	243868076	MSTRG.48436, MSTRG.48439	243903099	243976987	2	131517579	131587498		131589017	131597324		131624285	131696605					yes
TRIM44	LDLRAD3	COMMD9	15	64391703	64502507		64694437	64911817		64949356	64962580	15	66987987	67099792		67240027	67518041	XLOC_014266, XLOC_014267, XLOC_014269	67563703	67576723						yes
MAN1C1	LDLRAP1	TMEM57	2	240180885	240329934	MSTRG.48214	240369218	240382955		240427851	240480230	2	127888646	128008111	XLOC_023805, XLOC_023807	128078919	128103312	XLOC_023813	128137418	128203726	yes	yes	yes			yes
UQCRQ	LEAP2	AFF4	5	41845444	41846327		41851283	41852034		41858721	41906704	7	46069106	46070318		46075148	46076063		46082730	46161887
MSRB3	LEMD3	WIF1	3	154219234	154397986		154424914	154498447		154565931	154650524	5	48563806	48743354		48773272	48844474		48917722	49009466
TMC4	LENG1	CNOT3	14	60293149	60303034		60303653	60306901		60307314	60316858	18	63412389	63421513		63421902	63425192		63425206	63435541
SARAF	LEPROTL1	MBOAT4	26	24936098	24955779		24967451	24971658		24988343	24997500	27	25391027	25416076	XLOC_033378	25422502	25432327	XLOC_033380	25448500	25457512		yes				yes
CDC42EP1	LGALS2	GGA1	3	213415137	213421643		213422852	213424741		213445479	213463517	5	109925709	109933537		109933973	109940236	XLOC_043046	109960753	109979896						yes
CCDC149	LGI2	SEPSECS	6	44258105	44326770	MSTRG.82757	44440613	44469394		44554105	44588394	6	45940147	46057441	XLOC_044423	46127372	46155777		46251864	46286668	yes	yes	yes	MSTRG.82757 = XLOC_044423
CCDC34	LGR4	LIN7C	15	56185075	56229317		56235819	56327097		56360797	56367995	15	58823478	58867982		58873843	58977292		58994224	59004197
CLPS	LHFPL5	SRPK1	20	9892040	9894286		9901157	9905820		9920838	9985856	23	9723791	9726250		9733331	9739310	XLOC_028113	9753030	9789545						yes
RBM19	LHX5	SDSL	17	60271787	60392342	MSTRG.33484	60634725	60643048		60655935	60663364	17	62886733	63007269		63254162	63263364	XLOC_017455, XLOC_017456, XLOC_017457	63278104	63289816	yes					yes
CABP5	LIG1	C19orf68	14	53917674	53925915		53929950	53953550		53958024	53978273	18	55294576	55303680		55307590	55334837		55336320	55358014
SACM1L	LIMD1	LARS2	19	53478986	53532306		53540352	53608708	MSTRG.38593	53644199	53830147	22	54199066	54252163		54259648	54337446		54368494	54518600					yes
MAP3K3	LIMD2	STRADA	11	47346954	47397045		47401902	47402623		47403627	47425001	19	48570157	48620315		48624050	48625915		48628883	48656396
ALDH6A1	LIN52	VSX2	7	82334615	82346419		82354750	82470057	MSTRG.89148	82506652	82525293	10	85821883	85839587		85840140	85952851		85992307	86011537					yes
MIXL1	LIN9	PARP1	12	27406628	27408552		27413871	27501659	MSTRG.17420	27543462	27584110	16	29986413	29988254		29993988	30067842	XLOC_014645	30119202	30160574					yes	yes	yes
HMG20A	LINGO1	ODF3L1	18	31583569	31657153		31796514	31798530		32062362	32066030	21	33083549	33160047	XLOC_026151, XLOC_026157	33292504	33294348		33559735	33563692		yes
KCNE3	LIPT2	POLD3	15	51990208	51990507		52019118	52020267		52087791	52130016	15	54587990	54588289		54616841	54618047		54686091	54730435
RNF32	LMBR1	NOM1	4	117535251	117570891		117584896	117694567		117757014	117770617	4	118895445	118932266		118948100	119080458		119132208	119144546
SSUH2	LMCD1	GRM7	19	17731019	17752251		17798561	17829006	MSTRG.37608	18544027	19149524	22	17894492	17915430	XLOC_027301, XLOC_027302	17961211	18018234		18740484	19647747		yes			yes
GNG13	LMF1	SOX8	24	626650	627033		673899	719948		736659	739792	25	676665	677047	XLOC_030846	724446	775899		787493	790981		yes
STK33	LMO1	RIC3	15	43605321	43705173	MSTRG.27319, MSTRG.27329	43837328	43873581	MSTRG.27334	43919776	43975700	15	44552624	44726438	XLOC_013846, XLOC_013848	44880076	44917824		44962852	45024904	yes	yes	yes		yes
FBXO3	LMO2	CAPRIN1	15	62572511	62605563		62672298	62679010	MSTRG.28175, MSTRG.28210	62858788	62891822	15	65186337	65219692		65394511	65407118	XLOC_014225	65457710	65497385					yes	yes	yes
ASB15	LMOD2	WASL	4	87905164	87944629		87961383	87970896		87993675	88031409	4	88697392	88729365	XLOC_038774, XLOC_040154	88746219	88755270	XLOC_040158	88776840	88856547		yes				yes
FRMD4B	LMOD3	ARL6IP5	19	32170192	32366885		32405339	32420823		32424297	32441408	22	32362149	32498351		32534126	32550296		32552971	32574431
ABCC11	LONP2	SIAH1	14	16109316	16189218		16197324	16278695		16291508	16294930	18	16654447	16732300		16739765	16824481		16836726	16841714
SEMA6B	LRG1	PLIN5	5	17149202	17159886		17173113	17175510		17177408	17188390	7	20787833	20800309		20812034	20814992		20816181	20827916
LRIT2	LRIT1	RGR	25	38818831	38823036		38829374	38840028		38843058	38853400	28	39505113	39510579		39516530	39527943		39531571	39542179
CDHR1	LRIT2	LRIT1	25	38788237	38809333		38818831	38823036		38829374	38840028	28	39475993	39497288		39505113	39510579		39516530	39527943
BBS5	LRP2	DHRS9	2	138859320	138879396		138990254	139154704		139186849	139193920	2	26800661	26821659	XLOC_022027	26936763	27078521		27116745	27140610		yes
SAMD7	LRRC31	LRRIQ4	1	215470541	215486413		215538932	215567707		215569551	215585347	1	98232890	98250390		98303615	98330683		98331692	98346914
B3GNT4	LRRC43	MLXIP	17	52761975	52762961		52766587	52782340		52815653	52870280	17	55418582	55419667		55423458	55438850		55472596	55528501
SNAP23	LRRC57	HAUS2	7	34886771	34901159		34906413	34910932		34910992	34921284	10	37946231	37986849		37989936	37995280		37995372	38008615
CHAD	LRRC59	EME1	11	35781196	35784604		35820205	35831177		35833130	35837511	19	36877017	36881128		36915567	36927313		36928418	36934787
SLC26A7	LRRC69	OTUD6B	9	85659346	85807915	MSTRG.95710	85836136	85912207		85921300	85936941	14	75397723	75546727	XLOC_012632, XLOC_012633, XLOC_012634	75577519	75651194		75658814	75672985	yes	yes	yes
CYP51A1	LRRD1	KRIT1	4	9361723	9376501		9393518	9411682		9433282	9465962	4	9306414	9323252		9334914	9351034		9375280	9415008
LRRC31	LRRIQ4	LRRC34	1	215538932	215567707		215569551	215585347		215590460	215608486	1	98303615	98330683		98331692	98346914		98357200	98369907
CRLS1	LRRN4	FERMT1	13	47475888	47497504		47501656	47517189	MSTRG.20877	47539826	47587605	13	48552757	48575435		48578735	48593922		48618063	48665879					yes
FAM43A	LSG1	TMEM44	1	191126195	191127558		191142284	191167096		191178229	191221176	1	73468658	73469929		73484533	73507108		73516016	73559858
STAR	LSM1	BAG4	26	31957713	31966284		31987068	31996040		31996570	32020758	27	33016930	33024353		33042449	33051041		33051377	33097830
TMEM101	LSM12	G6PC3	11	43292946	43295692		43308209	43326811		43329476	43333918	19	44492690	44496188		44509434	44529146		44531725	44536439
SPATC1L	LSS	MCM3AP	1	264003325	264021409		264029623	264059433		264064532	264112757	1	147600282	147615974		147623691	147654154		147665788	147706423
TNF	LTA	NFKBIL1	20	26855182	26856951		26859002	26859917		26871509	26880935	23	27533911	27536674		27537907	27539470	XLOC_028697	27550617	27560647						yes
SHKBP1	LTBP4	NUMBL	14	49025074	49037237		49041927	49069895		49093919	49114505	18	50156211	50168484		50173268	50202104		50226766	50251530
CD27	LTBR	SCNN1A	3	207881562	207886152		207927997	207934885		207943593	207967156	5	104302583	104308155		104346662	104354420	XLOC_042943	104364800	104396610						yes
KERA	LUM	DCN	3	127342096	127348559		127384837	127388852	MSTRG.67439	127427409	127458485	5	20995380	21002991	XLOC_041352	21037443	21044658		21080013	21119087		yes			yes
TRMT1	LYL1	NFIX	5	10545238	10554270		10557786	10559460		10568677	10630099	7	13572878	13581965		13585511	13587648		13596367	13658112
TGS1	LYN	RPS20	9	35905057	35933866		36031532	36077272		36111034	36112627	14	24747219	24772713	XLOC_011857, XLOC_011863	24847257	24920713	XLOC_011865	24955079	24956324		yes				yes
LY6D	LYNX1	LYPD2	9	14502313	14503340		14515827	14516593		14530307	14532195	14	2801383	2803020		2814587	2816685	XLOC_011478	2829285	2831334						yes
LYNX1	LYPD2	SLURP1	9	14515827	14516593		14530307	14532195		14536497	14539541	14	2814587	2816685	XLOC_011478	2829285	2831334		2834781	2835985		yes
MMADHC	LYPD6	LYPD6B	2	158705514	158721790		158772166	158810428	MSTRG.45479, MSTRG.45486	159117024	159129409	2	46648517	46664675	XLOC_022518, XLOC_022520, XLOC_022521, XLOC_022522, XLOC_022523, XLOC_022526, XLOC_022527, XLOC_022530	46723405	46759004	XLOC_022534, XLOC_022538, XLOC_022539, XLOC_022543	47068951	47099371		yes			yes	yes	yes
LYPD6	LYPD6B	KIF5C	2	158772166	158810428	MSTRG.45479, MSTRG.45486	159117024	159129409		159379526	159550634	2	46723405	46759004	XLOC_022534, XLOC_022538, XLOC_022539, XLOC_022543	47068951	47099371		47315201	47472004	yes	yes	yes
MDN1	LYRM2	ANKRD6	8	47545862	47690525		47694927	47696398		47702479	47885396	9	61291441	61430150		61434665	61436740		61441230	61624884
TMOD2	LYSMD2	SCG3	7	55561491	55598875		55635069	55647474		55653631	55690733	10	58662512	58711813		58731531	58744506		58748957	58787385
POLR3G	LYSMD3	ADGRV1	5	87391561	87424389		87430362	87436358		87500637	88022830	7	92404697	92434910		92440985	92446470		92510676	92699410
MRVI1	LYVE1	RNF141	15	41580519	41653240		41659482	41673383		41708926	41732109	15	42548308	42674631		42678184	42692464		42719433	42753584
CCK	LYZL4	VIPR1	19	14498772	14503302		14551207	14554680		14585909	14616037	22	15190718	15196325		15245986	15250843		15280708	15312566
DDRGK1	LZTS3	UBOX5	13	51322212	51335874		51352304	51359513		51361236	51410710	13	52465223	52475836		52494961	52500593		52501259	52548991
TMEM196	MACC1	ITGB8	4	28478533	28484240		28835987	28903550	MSTRG.72543, MSTRG.72546, MSTRG.72548, MSTRG.72554, MSTRG.72559, MSTRG.72566, MSTRG.72567, MSTRG.72572, MSTRG.72574, MSTRG.72581, MSTRG.72587, MSTRG.72588, MSTRG.72589, MSTRG.72590, MSTRG.72591, MSTRG.72592, MSTRG.72594, MSTRG.72596, MSTRG.72602, MSTRG.72603	29066166	29156173	4	28474602	28480333	XLOC_039239, XLOC_039242, XLOC_039246	28835992	28861721	XLOC_039247	29124581	29216280		yes			yes	yes	yes
DRAXIN	MAD2L2	FBXO6	12	40098700	40111111		40133324	40137738		40138218	40142857	16	42840335	42868899		42876001	42881565		42881664	42899260
ODF3L2	MADCAM1	TPGS1	5	40529642	40535023	MSTRG.78075	40548709	40554304	MSTRG.78091	40557491	40568678	7	44755704	44760148	XLOC_045776	44773998	44778671		44780281	44783986	yes	yes	yes		yes
NR1H3	MADD	MYBPC3	15	75361774	75367849		75373244	75409926		75411873	75428798	15	78323084	78330233		78346046	78382745		78383688	78401416
WDR97	MAF1	SHARPIN	9	13674020	13682136		13682676	13684128		13685802	13689296	14	1913048	1921667		1921784	1924818		1925026	1929354
PLA2G6	MAFF	TMEM184B	3	213879369	213939800		213957264	213958416		213963246	213985514	5	110404232	110450529		110475770	110484826		110486531	110536722
PYCR1	MAFG	SIRT7	11	50124987	50128563		50135356	50141785		50142119	50147468	19	51567328	51571991		51576540	51582086		51585609	51591804
GPHA2	MAJIN	BATF2	21	42473321	42473933		42476524	42493433		42526284	42531851	29	43774445	43775105		43777687	43802953		43825077	43830937
NOV	MAL2	COLEC10	9	57701139	57708761	MSTRG.94801, MSTRG.94810, MSTRG.94813	57835855	57848917	MSTRG.94819	57948374	57991512	14	47005560	47013935	XLOC_012172, XLOC_012173, XLOC_012174, XLOC_012178	47140708	47173966		47263662	47281305	yes	yes	yes		yes
HDDC3	MAN2A2	FES	18	20836712	20837974		20846938	20864630		20872885	20883660	21	22157123	22158989		22166073	22183354		22192640	22204117
SIN3A	MAN2C1	NEIL1	18	32306824	32350121		32353253	32364572		32365507	32371937	21	33796382	33840716		33843755	33855321		33855757	33861985
RBM15B	MANF	DOCK3	19	49333833	49336893		49339194	49342626		49346113	49613312	22	49941346	49944165		49946213	49950052		49953523	50134786
DYNLRB1	MAP1LC3A	PIGU	13	63462217	63470918		63487401	63488149		63488367	63582164	13	64466198	64483930	XLOC_010781, XLOC_010783, XLOC_010785	64497254	64498905		64499149	64589897		yes
BECN2	MAP1LC3C	EXO1	12	33062615	33063928		33092900	33098589		33113559	33156137	16	35698745	35700058		35727294	35733187		35747266	35788726
FCHO1	MAP1S	UNC13A	5	5098456	5121098		5138001	5171031		5200073	5254985	7	5295362	5319564		5335661	5367540		5396671	5452286
SCARNA14	MAP2K1	SNAPC5	7	13017261	13017396		13089340	13126170		13129787	13132087	10	13199986	13200119		13238265	13312611		13314216	13317563
C15orf61	MAP2K5	SKOR1	7	14132582	14137543	MSTRG.86114	14159439	14423901		14443717	14451450	10	14329838	14334934		14354690	14626128		14643435	14652697	yes
KCNJ16	MAP2K6	ABCA5	11	59517933	59519150	MSTRG.15961, MSTRG.15968	60025727	60059883		60194810	60242691	19	61226690	61229571	XLOC_019648, XLOC_019813, XLOC_021103, XLOC_021105	61708769	61814973	XLOC_019649	61873253	61919888	yes	yes	yes			yes
KCNK7	MAP3K11	PCNX3	21	43085494	43088116		43090071	43105245		43107387	43125686	29	44439783	44442568		44444057	44460617		44462346	44481118
TMEM41A	MAP3K13	EHHADH	1	199903163	199908208		199915983	200068849		200086301	200151888	1	82285913	82294596		82301321	82426795		82467817	82521151
MAP7	MAP3K5	PEX7	8	61395891	61454357		61577863	61807090		61807965	61916494	9	75364392	75519232	XLOC_051496, XLOC_051497	75549283	75778418	XLOC_051499	75813334	75891921		yes				yes
CD164L2	MAP3K6	SYTL1	2	238777057	238779866		238790273	238803401		238803873	238810603	2	126490904	126494833		126506015	126518906		126519062	126526238
CDKL1	MAP4K5	ATL1	7	40308578	40364942		40391715	40504372		40504870	40594891	10	43278649	43329674		43357139	43484579		43495561	43569743
MFAP4	MAPK7	B9D1	11	33626558	33628606		33629196	33632861	MSTRG.14684	33651253	33659618	19	34685357	34687892		34687988	34693036		34709547	34717882					yes
FRMPD2	MAPK8	ARHGAP22	25	42164062	42258866		42344697	42375081		42386508	42542939	28	42939762	43003209		43160797	43196195		43204020	43239165
DYRK3	MAPKAPK2	IL10	12	3693804	3701798		3779570	3783235		3820935	3824667	16	4274967	4284961		4319154	4365926		4402474	4406421
C1orf115	MARC2	MARC1	12	22303531	22313290		22355069	22384751		22393601	22415876	16	24876776	24886962		24929465	24973373		24976175	24998201
CPEB3_ribozyme	MARCH5	IDE	22	13420770	13420847		13512354	13545451		13608417	13669967	26	13739036	13739113	XLOC_032115	13831827	13865056		13920375	14012061		yes
RFTN2	MARS2	BOLL	2	198777103	198856582		198870114	198871998		198909151	198969198	2	86505716	86581574		86593547	86595781		86630195	86693857
DNASE2	MAST1	RTBDN	5	10756279	10758393		10758915	10783662		10792633	10795516	7	13790587	13792998		13793341	13818154		13826163	13828718
SFTPA1	MAT1A	DYDC1	25	35278424	35281088		35298046	35314076		35349401	35372930	28	35840849	35854765		35870568	35887533		35923906	35945148
ZFR2	MATK	RAX2	5	17716762	17739259		17757911	17764228		17769206	17770331	7	21381365	21404904		21421266	21429075		21432608	21435431
RASD2	MB	APOL6	3	178806077	178815041		178866680	178877963		178926557	178937917	5	74106329	74117622	XLOC_041004, XLOC_042425	74170471	74181260		74226738	74228722		yes
CFAP53	MBD1	CXXC1	23	49845835	50062293		50066697	50079379		50117450	50121855	24	50322286	50363163		50364236	50381415		50414814	50420260
OXGR1	MBNL2	RAP2A	10	73525092	73526881		73809572	73900737		73982502	74021160	12	78063844	78064857		78283460	78445751		78507683	78546608
LEPROTL1	MBOAT4	DCTN6	26	24967451	24971658		24988343	24997500		25001978	25024218	27	25422502	25432327	XLOC_033380	25448500	25457512		25462500	25484164		yes
RNMT	MC5R	MC2R	23	43829595	43854463		43867867	43870160		43893855	43894748	24	43942058	43967106		43983880	43984857	XLOC_030272	44006264	44024553						yes
CARTPT	MCCC2	BDP1	16	9854012	9857227		9904620	9984920	MSTRG.29389	9993859	10074582	20	9791661	9793744		9843386	9919743		9930159	10012592					yes
RETN	MCEMP1	TRAPPC5	5	14185287	14186266		14194159	14196643		14198473	14201148	7	17737516	17738903		17746040	17748352		17750387	17752622
LSS	MCM3AP	YBEY	1	264029623	264059433		264064532	264112757		264114228	264120140	1	147623691	147654154		147665788	147706423		147707850	147712115
HMOX1	MCM5	RASD2	3	178680119	178684272		178690576	178707822	MSTRG.69448, MSTRG.69450	178806077	178815041	5	73980776	73987841		73990687	74009154	XLOC_042423	74106329	74117622					yes	yes	yes
DARS	MCM6	LCT	2	173737054	173799138		173834091	173868287		173878863	173926998	2	61722452	61787886		61821905	61852264		61867080	61915814
TRMT6	MCM8	CRLS1	13	47371191	47384457		47387697	47445761		47475888	47497504	13	48476003	48486536		48489739	48532765	XLOC_010415	48552757	48575435						yes
ZNF358	MCOLN1	PNPLA6	5	14059607	14063810		14066280	14074594		14076136	14098455	7	17610091	17611773		17614263	17623106		17624452	17647840
FOXP4	MDFI	TFEB	20	15472349	15510472	MSTRG.49257	15551167	15565232	MSTRG.49263, MSTRG.49264	15590950	15597247	23	15391990	15425174	XLOC_028502, XLOC_028504	15467450	15482249		15507488	15514052	yes	yes	yes		yes
RAP1B	MDM1	IL22	3	151070755	151077096	MSTRG.68386	151358151	151390211		151427327	151432602	5	45355308	45399175	XLOC_040976, XLOC_041930, XLOC_041932	45645008	45673164		45721767	45727180	yes	yes	yes	MSTRG.68386 = XLOC_041930
ZDHHC5	MED19	TMX2	15	78118587	78135838		78138615	78145195		78145651	78154137	15	82336096	82354378		82355403	82363432		82363844	82372527
USP49	MED20	BYSL	20	15696601	15704257		15769120	15777602		15778157	15789609	23	15616807	15624462		15685887	15696735		15696925	15706220
STK38L	MED21	TM7SF3	3	187342954	187367312		187557470	187567764		187575693	187616771	5	82972063	83055263		83186276	83196046		83206162	83245945
ARG1	MED23	ENPP3	8	56718361	56732509		56735218	56776649	MSTRG.91517	56800675	56891139	9	70499608	70516610		70518631	70573296		70588607	70673279					yes
FUZ	MED25	PTOV1	14	55196106	55201438		55208826	55222278		55233488	55241135	18	56620610	56626309		56632968	56646924		56658490	56666065
TEX26	MEDAG	ALOX5AP	10	30217152	30243100		30250695	30265933	MSTRG.11229, MSTRG.11232	30365435	30388526	12	29991971	30015315		30021743	30039901	XLOC_008321, XLOC_008323, XLOC_008324, XLOC_008328, XLOC_008329, XLOC_008330	30136998	30159808					yes	yes	yes
DCLRE1C	MEIG1	OLAH	13	28578393	28615301		28634201	28638599		28664966	28685688	13	29840395	29874417		29882066	29898674		29915526	29938309
DHX34	MEIS3	SLC8A2	14	53404390	53428748		53443204	53454755		53470700	53498981	18	54786976	54810524		54825681	54836604		54853503	54881796
PIGZ	MELTF	DLG1	1	189656443	189661296		189724320	189750098		189762665	190029297	1	72024795	72028847		72086119	72109936		72122240	72297319
ANKRD66	MEP1A	ADGRF5	20	20025574	20035800		20073505	20103102		20113121	20168765	23	19953077	19966930		20014170	20040232		20052363	20128180
SPP1	MEPE	IBSP	6	36651734	36658288		36804948	36811949		36837847	36848482	6	38120578	38127577		38279966	38291339		38309555	38323305
SELE	METTL18	C1orf112	12	35526269	35536270		35601642	35602763		35606484	35656218	16	38179781	38192438	XLOC_015484	38247530	38249860		38250081	38299757		yes
DDO	METTL24	CDC40	8	26897439	26914465		26996941	27076802		27087524	27132267	9	40275982	40293610	XLOC_050892	40335194	40461911		40471783	40519845		yes
DCAF17	METTL8	TLK1	2	137128086	137152847		137192963	137239596	MSTRG.44674	137458859	137572916	2	25045500	25070380		25070936	25154865	XLOC_021968, XLOC_021974, XLOC_021975, XLOC_021976, XLOC_021978, XLOC_021979, XLOC_021980	25382839	25493317					yes	yes	yes
HYPK	MFAP1	WDR76	18	54381048	54382244		54384060	54395267		54397200	54445523	21	55974568	55975823		55977102	55988466		55990783	56041778
RNF112	MFAP4	MAPK7	11	33608940	33613467		33626558	33628606		33629196	33632861	19	34668035	34672049	XLOC_020506	34685357	34687892		34687988	34693036		yes
RIMKLB	MFAP5	AICDA	3	205889722	205909753		205954117	205968927		205985865	205999107	5	101581511	101618950		101647629	101659377		101686492	101690821
HAPLN3	MFGE8	ABHD2	18	19563424	19571940		19584176	19598601		19723286	19802578	21	20871465	20886141		20889913	20904968		20998719	21106763
MIIP	MFN2	PLOD1	12	39792235	39799612	MSTRG.17858	39817194	39841169		39850523	39870783	16	42538502	42548038		42561715	42581003		42595152	42625615	yes
ELFN2	MFNG	CARD10	3	180603945	180607405		180691532	180708819		180713890	180739342	5	76173495	76175969	XLOC_042463, XLOC_042464	76266277	76282792		76287158	76312955		yes
NOP14	MFSD10	ADD1	6	115206734	115220471		115221272	115224624		115228495	115270706	6	107907118	107922154		107924384	107928256		107929464	108018486
ESPL1	MFSD5	RARG	3	133062421	133084003		133090566	133092553		133126743	133131069	5	26891701	26913470		26919414	26921681	XLOC_041581	26935718	26956343						yes
SCARNA16	MGAT5B	MFSD11	11	53803286	53803472	MSTRG.15652	53908882	53975333		54021109	54045856	19	55419632	55419819	XLOC_020970	55528770	55590603		55640208	55665747	yes	yes	yes
SNORD17	MGME1	OVOL2	13	37361438	37361673		37369886	37377382	MSTRG.20453	37399961	37424537	13	38537849	38538084		38546389	38554838	XLOC_010161	38575831	38604712					yes	yes	yes
LMO3	MGST1	SLC15A5	3	198089572	198147729	MSTRG.70019	198318924	198332818		198425271	198522507	5	93693961	93757644	XLOC_042662	93926791	93950162		94030765	94127585	yes	yes	yes
ZBTB24	MICAL1	SMPD2	8	27795216	27803455		27816425	27825784		27826059	27828595	9	41168310	41176127		41186215	41197416		41197563	41200852
BID	MICAL3	PEX26	3	213128115	213130563		213154465	213244646		213347420	213351547	5	109639251	109656755		109664103	109737010		109855401	109860640
DNAJB12	MICU1	MCU	25	28235389	28252429		28265368	28505284		28600028	28790195	28	28529240	28544370		28562368	28777941		28868083	29061027
ERBB2	MIEN1	GRB7	11	39641369	39664602		39666143	39667110		39676932	39680761	19	40722051	40745987		40747367	40748741		40753903	40762633
PLPP2	MIER2	THEG	5	40414548	40421006		40429973	40443668		40460589	40471174	7	44591316	44601348		44606513	44622229		44639891	44650050
TNFRSF8	MIIP	MFN2	12	39693798	39748949		39792235	39799612	MSTRG.17858	39817194	39841169	16	42440211	42493773		42538502	42548038		42561715	42581003					yes
PECAM1	MILR1	POLG2	11	47943720	48008979		48040699	48061882		48078392	48093912	19	49175892	49238414	XLOC_020812	49268640	49292988	XLOC_020814, XLOC_020816	49312498	49328600		yes				yes
C17orf107	MINK1	PLD2	11	26106257	26107069		26109438	26125739		26157303	26174697	19	27121211	27121973		27123625	27170653	XLOC_020318	27177560	27189861						yes
COL28A1	MIOS	RPA3	4	15317632	15496782		15522729	15559280		15585131	15587979	4	15332616	15511692		15543253	15580346		15600773	15603972
SPRYD4	MIP	TIMELESS	3	162858615	162859603		162869247	162872587		162884028	162897249	5	57253563	57255634	XLOC_042173, XLOC_042176	57264365	57267776		57269609	57295102		yes
MKRN2	MKRN2OS	TSEN2	19	56393699	56433070		56445661	56451870		56460085	56504445	22	57210750	57216906		57250457	57257322		57274886	57318210
LRRFIP2	MLH1	EPM2AIP1	19	10318104	10402760		10404901	10490902		10491472	10493298	22	10379811	10490263		10492112	10585992		10586396	10588222
RFWD3	MLKL	FA2H	14	1467433	1497053		1512435	1525063		1535548	1589064	18	2113352	2141411		2160856	2177621		2183491	2237316
LRRC43	MLXIP	BCL7A	17	52766587	52782340		52815653	52870280		52888708	52908971	17	55423458	55438850		55472596	55528501	XLOC_017281, XLOC_017284	55551316	55573152						yes
VPS37D	MLXIPL	TBL2	24	33506921	33510129		33537839	33556535		33566370	33569416	25	34091771	34096054	XLOC_031431	34125794	34143852		34151410	34156679		yes
MVK	MMAB	UBE3B	17	63256007	63274002		63274140	63284973		63296464	63339874	17	65863712	65882658		65882910	65892166		65905227	65944588
LRP10	MMP14	MRPL52	7	21570979	21579654		21594251	21603143		21605418	21609783	10	21786857	21792534		21806054	21814533		21816260	21821165
USB1	MMP15	CFAP20	14	25336001	25350065		25364923	25383603		25420085	25432664	18	25989856	26005157	XLOC_018720	26021950	26043124		26077404	26090645		yes
ULK1	MMP17	SFSWAP	17	44763719	44784955		44829667	44852099		44866499	44945644	17	46171844	46193233	XLOC_017197	46236043	46260184		46273772	46354749		yes
ZNF335	MMP9	SLC12A5	13	74237087	74257377		74286196	74293399		74298418	74332169	13	75416920	75435377		75466513	75473824		75487262	75516206
GRSF1	MOB1B	DCK	6	85843020	85852103		85922030	85945597		85956079	85979964	6	87922395	87941062	XLOC_044922, XLOC_044923, XLOC_044926, XLOC_044929, XLOC_044930	87976520	88030195		88049498	88077488		yes
IZUMO4	MOB3A	MKNK2	5	19002810	19005536		19017374	19024161		19043244	19052715	7	22745270	22748344		22748792	22767365		22787218	22796782
RBM6	MON1A	MST1R	19	50197876	50280996	MSTRG.38541	50286946	50297820		50302387	50315034	22	50817696	50892474		50912976	50924039		50928327	50941427	yes
TCEAL1	MORF4L2	GLRA4	X	122221362	122221841	MSTRG.105564	122250779	122251642		122280345	122303447	X	57713806	57715859	XLOC_053096	57744030	57756166		57773646	57798407	yes	yes	yes
TFR2	MOSPD3	PCOLCE	24	35822789	35833934		35838769	35840774		35843017	35847949	25	36471291	36482523		36486497	36489220		36490771	36495789
CD68	MPDU1	SOX15	11	26871536	26873310		26875201	26877971		26878784	26880150	19	27921927	27923997		27925701	27929096		27929104	27930911
MCEE	MPHOSPH10	FAN1	18	26368061	26376138		26376582	26392166		26392642	26413577	21	27897958	27905993		27906719	27919029		27922210	27945107
PSPC1	MPHOSPH8	PARP4	10	36464910	36513716		36540304	36586948		36588963	36660928	12	36529631	36579763	XLOC_008462	36608008	36653042		36656631	36727198		yes
SUGCT	MPLKIP	CDK13	4	80638547	80968290		80968783	80970234		80994454	81121981	4	80866977	81642046		81642481	81644519	XLOC_040066	81667665	81807550						yes
SH3GL1	MPND	STAP2	5	17301719	17306821		17306921	17317459		17323273	17334709	7	20923762	20951051		20951218	20961147		20966851	20978542
DFNA5	MPP6	NPY	4	71079897	71140647		71152204	71266980	MSTRG.74056	71587493	71593121	4	71540350	71614456		71625584	71690219	XLOC_039908, XLOC_039909	72068358	72075482					yes	yes	yes
GNAL	MPPE1	IMPA2	23	43042712	43087998		43090283	43103534		43125780	43137181	24	43111844	43163936		43164375	43177241		43189865	43209021
TST	MPST	KCTD17	3	180247850	180254397		180255314	180264134		180291732	180301490	5	75810521	75817101		75818030	75827375		75855285	75866757
RAB3A	MPV17L2	IFI30	5	4743998	4747748		4748938	4751606	MSTRG.76008, MSTRG.76012	4781440	4863530	7	4944325	4950010		4950069	4953210		4981195	4984553					yes
URB1	MRAP	MIS18A	1	121358295	121434734		121438345	121455046		121470165	121480470	1	2382873	2459950		2462828	2476977		2490259	2502545
ESYT3	MRAS	NME9	1	248690307	248744938		248787167	248823654	MSTRG.9203	248870817	248895348	1	131669531	131722942		131765943	131834001		131854386	131876744					yes
TMEM236	MRC1	SLC39A12	13	31280273	31318498	MSTRG.20234	31334882	31447397		31467358	31548655	13	32475797	32514569		32544524	32644278	XLOC_010028	32666584	32751886	yes					yes
TLK2	MRC2	MARCH10	11	46333788	46456079		46503733	46528230		46538705	46627944	19	47556655	47678473	XLOC_020799	47721711	47747246		47759500	47850224		yes
GPR83	MRE11	ANKRD49	15	928171	945834	MSTRG.25689	980231	1054482		1070841	1072253	15	1596709	1609925		1640852	1716775		1732077	1734884	yes
OGFR	MRGBP	NTSR1	13	53884692	53889579		53894420	53897675		53925398	53970146	13	55043087	55050690		55053690	55056880	XLOC_010582	55085432	55135137						yes
MAPK4	MRO	ME2	23	50401577	50463212		50504313	50514314	MSTRG.56916	50596330	50639204	24	50684778	50745042	XLOC_030351	50785278	50810025	XLOC_030353, XLOC_030356, XLOC_030357	50870262	50928290		yes			yes	yes	yes
C6	MROH2B	C7	16	33267815	33338265		33388703	33463370		33481056	33542035	20	33328558	33405555	XLOC_024796, XLOC_024798	33456349	33528569		33549495	33606517		yes
CNOT6L	MRPL1	FRAS1	6	92050806	92161166	MSTRG.84533, MSTRG.84562	92214936	92285057		92393951	92908337	6	94177121	94217673	XLOC_045096, XLOC_045102, XLOC_045105, XLOC_045106	94337924	94408905	XLOC_045110, XLOC_045113, XLOC_045114	94711652	95055569	yes	yes	yes			yes
NPAS4	MRPL11	PELI3	21	43768738	43776312		43785795	43788896		43811532	43819660	29	45110166	45115042		45127205	45130554	XLOC_035393	45153624	45162953						yes
STX3	MRPL16	GIF	15	79964465	79979657		79982424	79986889		80000452	80018895	15	84312814	84342216		84347033	84351272		84361364	84380392
ANKRD65	MRPL20	CCNL2	12	49194054	49196241		49201530	49204199		49206920	49216787	16	52376216	52379152		52383424	52386462		52388692	52396825
CPT1A	MRPL21	IGHMBP2	21	45444763	45488917	MSTRG.52569	45537653	45543839		45549513	45572457	29	46822027	46862300		46913943	46923884		46923946	46947691	yes
EME1	MRPL27	XYLT2	11	35833130	35837511		35839167	35843999		35851033	35864819	19	36928418	36934787		36934823	36939652		36946358	36959645
AXIN1	MRPL28	TMEM8A	24	236713	272301		283102	285204		286046	292306	25	313214	347325		361740	364295		365646	374631
NDUFB5	MRPL47	ACTL6A	1	205688435	205703763		205703957	205723291		205723456	205741843	1	88096667	88111780		88111912	88129274		88129517	88160918
snoU85	MRPL51	VAMP1	3	207842553	207842874		207852108	207852994		207867834	207869522	5	104262200	104262521		104273438	104276752		104285969	104292908
MMP14	MRPL52	SLC7A7	7	21594251	21603143		21605418	21609783		21622104	21648711	10	21806054	21814533		21816260	21821165	XLOC_003708	21832584	21864021						yes
ZDHHC20	MRPL57	SKA3	10	35736928	35783467		35786131	35786478		35786789	35798732	12	35781299	35837108		35840400	35841483		35841563	35854986
GUCA1B	MRPS10	TRERF1	20	16004571	16014486		16025813	16034165		16041244	16078202	23	15910249	15921069		15930029	15941569		15948727	15988075
ATAT1	MRPS18B	PPP1R10	20	27419172	27432217		27432318	27439013		27446468	27454847	23	28156649	28169424		28169926	28176489		28177338	28192982
PTCD2	MRPS27	MAP1B	16	9242499	9273226		9273314	9374702		9391714	9481707	20	9179368	9211165		9211237	9315274		9330175	9419040
CDK7	MRPS36	CENPH	16	10416374	10438718		10446629	10454736		10462746	10479624	20	10356012	10384171		10390982	10399140		10407095	10425913
MIF4GD	MRPS7	GGA3	11	55225390	55229266		55229995	55232835		55233087	55245465	19	56855652	56859258		56859683	56862920		56863207	56877029
MS4A7	MS4A14	MS4A5	15	80147160	80162198		80164753	80191638		80202191	80237926	15	84526491	84543454		84546973	84574455	XLOC_014593	84584461	84611997						yes
MS4A3	MS4A2	MS4A7	15	80103848	80109651		80114658	80121774	MSTRG.28957	80147160	80162198	15	84485248	84492848		84497142	84504751		84526491	84543454					yes
MS4A2	MS4A7	MS4A14	15	80114658	80121774	MSTRG.28957	80147160	80162198		80164753	80191638	15	84497142	84504751		84526491	84543454		84546973	84574455	yes
ESAM	MSANTD2	ROBO3	21	27454082	27462372		27467179	27496474		27549058	27567553	29	28601863	28610589		28615680	28644920		28699641	28717748
PCCB	MSL2	PPP2R3A	1	250958731	251069283	MSTRG.9321	251124585	251154127		251159754	251348437	1	134035256	134130529	XLOC_002403, XLOC_002406	134190685	134220225		134223427	134394973	yes	yes	yes	MSTRG.9321 = XLOC_002406
KLHL2	MSMO1	CPE	17	223102	379052		387575	403155		447243	586279	17	325197	483093		489024	505713	XLOC_016586, XLOC_016590	546398	697915						yes
AMIGO3	MST1	APEH	19	50430191	50431799		50453611	50459404		50460073	50468371	22	51056714	51058249		51080758	51085659		51086070	51094554
C2orf88	MSTN	PMS1	2	117961639	117961923		118144443	118149433	MSTRG.43960	118313841	118425288	2	6038403	6113008		6213566	6220196		6395005	6511175					yes
MT3	MT4	BBS2	14	23534185	23535422		23560430	23562844		23605112	23634698	18	24134095	24135544		24163233	24165538		24205242	24231176
SPG21	MTFMT	SLC51B	7	11671715	11693406		11708370	11732859		11759600	11763725	10	11853161	11873214		11883590	11908872	XLOC_003520	11930744	11941332						yes
ARMC1	MTFR1	PDE7A	9	42832172	42848639		42876462	42925167		42933827	42991101	14	31695684	31720448		31735268	31794502		31803026	31857899
PDE7B	MTFR2	BCLAF1	8	61071786	61228713		61269125	61282631		61293172	61313162	9	75034593	75191797		75236009	75254523	XLOC_051486	75262831	75291455						yes
HRH3	MTG2	SS18L1	13	54313443	54316524		54326803	54331632		54335756	54347124	13	55519323	55521407		55530681	55537451		55538716	55566383
CLCN6	MTHFR	C1orf167	12	39976592	40007048		40009406	40021409		40022586	40043905	16	42719367	42750151		42750520	42765210		42765851	42788588
FAN1	MTMR10	TRPM1	18	26392642	26413577		26417033	26455724		26464355	26528316	21	27922210	27945107		27947773	27984436	XLOC_026062, XLOC_026063	27993518	28055083						yes
F11	MTNR1A	FAT1	26	15027426	15047055		15118408	15142871		15156246	15263300	27	15350931	15370080		15439639	15462319		15477549	15604015
FBXO5	MTRF1L	RGS17	8	76466658	76471151		76494940	76507202		76516767	76613997	9	91056939	91067416		91082264	91096760		91105315	91135769
CFL1	MUS81	EFEMP2	21	43277409	43278376		43283071	43289072		43289983	43298306	29	44638896	44642280		44644885	44650618		44650628	44657896
CYBA	MVD	SNAI3	14	13409732	13416776		13418225	13424395		13438227	13439699	18	13931107	13938075		13938827	13945489	XLOC_018381, XLOC_018384	13958995	13964622						yes
AURKAIP1	MXRA8	DVL1	12	49217180	49222771		49244103	49247665		49251662	49262858	16	52398515	52402983	XLOC_015753, XLOC_015755, XLOC_015758	52424102	52428456	XLOC_015759	52431328	52440427		yes				yes
IFT52	MYBL2	GTSF1L	13	71755966	71782454		71800637	71832436		71840135	71840605	13	72886683	72924464		72939569	72966159		72984200	72985097
MADD	MYBPC3	SPI1	15	75373244	75409926		75411873	75428798		75431040	75444694	15	78346046	78382745		78383688	78401416		78402905	78419772
FBXL3	MYCBP2	SCEL	10	52599500	52614788	MSTRG.12640	52632844	52906106		53167649	53287211	12	52466040	52477380	XLOC_008582	52496959	52769208		53032463	53156622	yes	yes	yes
EPN3	MYCBPAP	RSAD1	11	35711522	35721869		35726535	35750603		35768177	35774306	19	36811806	36821284		36822723	36845371		36860483	36870127
DPP9	MYDGF	TNFAIP8L1	5	17017499	17050186		17055519	17066617		17070887	17071423	7	20648283	20678569		20683774	20695698		20697581	20716655
MYF6	MYF5	LIN7A	3	116604900	116606136	MSTRG.67075	116620277	116622399	MSTRG.67077	116695035	116841814	5	10330469	10331983		10339425	10342660		10409389	10566010	yes				yes
HHLA2	MYH15	KIAA1524	1	171539987	171574985		171579552	171717066		171769119	171794288	1	53510439	53521247		53530575	53687569		53727496	53754034
MYOM1	MYL12A	MYL12B	23	37599839	37713875		37747768	37751509		37767203	37776271	24	37673546	37791756		37820258	37829300		37834593	37910130
CCDC63	MYL2	CUX2	17	54257918	54295514		54295568	54303068	MSTRG.33510	54583424	54682628	17	56914593	56952592		56953813	56961603		57065816	57343548					yes
TPX2	MYLK2	FOXS1	13	60597536	60651659		60667341	60680717		60691453	60692696	13	61831821	61885788		61900820	61915380	XLOC_010725	61924322	61925629						yes
TBC1D10B	MYLPF	SEPT1	24	26563335	26573288		26577862	26579570		26580136	26583513	25	26801396	26811293		26815266	26817727		26817914	26821527
ALKBH5	MYO15A	DRG2	11	33963381	33979428		33984299	34029602		34035778	34043762	19	35025249	35041293		35047309	35093223		35099135	35107937
GRK3	MYO18B	SEZ6L	17	65098471	65205105		65228017	65452813	MSTRG.33706, MSTRG.33744, MSTRG.33747	65698820	65765918	17	67669019	67758720		67768324	68000455		68248980	68315653					yes
FAM81A	MYO1E	CCNB2	7	47828724	47885495		47972957	48187190		48194193	48217973	10	50870432	50931413		51020033	51240077		51247755	51272733
KCTD10	MYO1H	FOXN4	17	63356340	63376670		63380145	63420305	MSTRG.33644	63478577	63502074	17	65950166	65979498		65981418	66022389		66074400	66097412					yes
GPR158	MYO3A	GAD2	13	25018952	25320219	MSTRG.20076	25551112	25708589		25712779	25773569	13	26229727	26526726	XLOC_009920	26772494	26932201		26937414	26999001	yes	yes	yes
CYP26A1	MYOF	CEP55	22	14125228	14129084		14332796	14482165		14531510	14550251	26	14460222	14463796		14667438	14848281		14868831	14889261
LPIN2	MYOM1	MYL12A	23	37477515	37512676		37599839	37713875		37747768	37751509	24	37561435	37590398		37673546	37791756		37820258	37829300
HERC4	MYPN	ATOH7	25	24259747	24385191	MSTRG.59883	24413625	24498304		24510627	24511417	28	24587774	24715401		24745815	24833215		24845410	24845868	yes
PDS5A	N4BP2	RHOH	6	58859968	58980490	MSTRG.83363	59058209	59128911		59220059	59220634	6	60534319	60620112	XLOC_044602	60754799	60808098	XLOC_044605	60848686	60896785	yes	yes	yes			yes
B4GALT7	N4BP3	RMND5B	5	36593677	36601803		36693756	36702454	MSTRG.77820	36709496	36727124	7	40482365	40490836	XLOC_046603	40573898	40576306		40583483	40600676		yes			yes
PAQR3	NAA11	GK2	6	93275977	93305856	MSTRG.84627	93679220	93679906		93769331	93770992	6	95409078	95441932	XLOC_045130	95805273	95805962		95882918	95884576	yes	yes	yes
TRAFD1	NAA25	ERP29	17	61672819	61691219		61714642	61777332		61783505	61790600	17	64313879	64328239		64361788	64413468		64419027	64426503
USF3	NAA50	ATP6V1A	1	176709818	176733538		176770360	176772291		176799291	176860593	1	58790854	58811091		58847733	58879203		58880058	58940217
CHORDC1	NAALAD2	TRIM77	21	4599695	4615933		4646568	4701093		4740779	4749809	29	5035802	5057715		5082168	5133430		5175376	5195893
STX10	NACC1	TRMT1	5	10519310	10522049	MSTRG.76294	10527603	10531299		10545238	10554270	7	13548241	13551708		13554143	13559771		13572878	13581965	yes
TERB1	NAE1	CA7	14	33837211	33866501		33871381	33893178		33902963	33910956	18	34603130	34630641	XLOC_018774	34636280	34660241		34668691	34677726		yes
SEC14L5	NAGPA	C16orf89	24	4042050	4076185		4083325	4092336		4093379	4108074	25	4033532	4069992		4077597	4086314		4088165	4102526
KPTN	NAPA	ZNF541	14	53506679	53515339		53519830	53545156		53550131	53565519	18	54890328	54898858		54902551	54928520		54934641	54949833
GZF1	NAPB	CSTL1	13	41136305	41141631		41147487	41179901		41190185	41193547	13	42407301	42413062		42416038	42453614	XLOC_010268	42463338	42466745						yes
APCDD1	NAPG	PIEZO2	23	42479408	42510105		42525801	42536308		42545078	42809294	24	42578580	42597500	XLOC_029670, XLOC_030240, XLOC_030241, XLOC_030242	42616054	42628182		42638533	42753016		yes
CAPRIN1	NAT10	ABTB2	15	62858788	62891822		62900723	62937256		62945041	63129406	15	65457710	65497385		65502377	65541204		65548291	65735623
TMEM104	NAT9	SLC9A3R1	11	55577552	55630127		55631185	55635469		55638568	55654919	19	57238648	57263608		57264601	57269361		57270436	57287588
TMEM11	NATD1	MAP2K3	11	34750518	34759480		34767487	34768702	MSTRG.14744	34791620	34809859	19	35816342	35825642		35833321	35838743	XLOC_020532	35859039	35876858					yes	yes	yes	MSTRG.14744 = XLOC_020532
DECR1	NBN	OSGIN2	9	86284337	86324754		86341026	86395952		86404585	86424505	14	76022901	76066405		76083360	76138972		76149588	76178108
PAK4	NCCRP1	SYCN	14	48062306	48071138	MSTRG.24598	48086970	48092858		48093532	48093933	18	49160982	49169719		49184591	49189071		49191750	49192151	yes
ECT2	NCEH1	TNFSF10	1	212778290	212836544		212874619	212940618		213052924	213071058	1	95475798	95536054		95585589	95649520		95752049	95767928
SMG7	NCF2	ARPC5	12	62647759	62696834		62698786	62737356		62774782	62783441	16	66032151	66079837		66081122	66128113		66150415	66159807
PDE1B	NCKAP1L	GTSF1	3	131856628	131881410		131887961	131931041		131955330	131967145	5	25631976	25658534		25662812	25708104		25730497	25744924
IP6K2	NCKIPSD	CELSR3	19	51135001	51142422		51144689	51155355		51168486	51193250	22	51747919	51771674		51773520	51785996		51793227	51818651
CELF5	NCLN	S1PR4	5	18134541	18175665		18187565	18199819		18206532	18207647	7	21813144	21839351		21870310	21882869		21889526	21890683
SRRM1	NCMAP	RCAN3	2	241155977	241182922		241223963	241232878		241294116	241317380	2	128848938	128877230		128916150	128930501		128984354	129018364
PIGL	NCOR1	TTC19	11	32841159	32885227		32901114	32998351		33001303	33029708	19	33888404	33930428		33945404	34043863		34045472	34074639
GINS3	NDRG4	SETD6	14	25621355	25625673	MSTRG.23437, MSTRG.23798, MSTRG.23800	25701810	25717354		25720528	25723873	18	26282979	26289446	XLOC_018727, XLOC_018729	26369830	26383749		26385002	26389744	yes	yes	yes
TMCC3	NDUFA12	NR2C1	3	130669753	130842503		131047599	131075182		131083334	131113515	5	24466600	24537335	XLOC_041509, XLOC_041511, XLOC_041520, XLOC_041521, XLOC_041522	24846225	24873123		24883376	24922146		yes
ESF1	NDUFAF5	SEL1L2	13	6808697	6871684		6872875	6909267		6917382	7009037	13	7466618	7532561		7532718	7557302		7570431	7648329
ADCK2	NDUFB2	BRAF	4	103771689	103786197	MSTRG.75134	103790997	103795700		103809744	103967315	4	104831522	104846320		104850911	104856526		104869138	105031570	yes
USP13	NDUFB5	MRPL47	1	205529110	205637763		205688435	205703763		205703957	205723291	1	87949654	88075267		88096667	88111780		88111912	88129274
C3AR1	NECAP1	CLEC4A	3	206320395	206321828		206347969	206358449		206376134	206388232	5	102025881	102035208		102050908	102062664		102076231	102089108
TMEM170B	NEDD9	SMIM13	20	43774777	43788548	MSTRG.50428, MSTRG.50429, MSTRG.50433	43985225	44109911		44142428	44142664	23	44660175	44674040	XLOC_029254, XLOC_029261, XLOC_029269, XLOC_029275, XLOC_029277, XLOC_029278, XLOC_029279, XLOC_029280, XLOC_029281, XLOC_029282, XLOC_029284, XLOC_029287, XLOC_029289	44851677	44988907		45020474	45041768	yes	yes	yes
NEK5	NEK3	CKAP2	10	21746108	21803002		21807469	21831130		21841539	21861932	12	21512688	21561888		21570400	21593686		21600280	21625618
ALG11	NEK5	NEK3	10	21730534	21741216		21746108	21803002		21807469	21831130	12	21488037	21498946	XLOC_007724, XLOC_007725	21512688	21561888		21570400	21593686		yes
TLCD1	NEK8	TRAF4	11	19774814	19776010		19779100	19786873		19788399	19794104	19	20707031	20709465		20711306	20721692		20723151	20729229
NAB1	NEMP2	MFSD6	2	117488355	117522991		117652815	117668372		117678117	117769907	2	5567018	5603683	XLOC_021572, XLOC_021573	5719428	5744015		5752911	5814559		yes
ATF3	NENF	TMEM206	12	69063118	69069280	MSTRG.18874, MSTRG.18901	69270759	69273680		69291420	69322562	16	72820026	72832974	XLOC_016143, XLOC_016144, XLOC_016146, XLOC_016148	73013321	73019895		73040573	73075217	yes	yes	yes
CALHM3	NEURL1	SH3PXD2A	22	23133409	23145246	MSTRG.53845	23161701	23238546		23244534	23492236	26	24303869	24309613		24330861	24403159		24413186	24469653	yes
SPATA25	NEURL2	CTSA	13	74183639	74184676		74185972	74188025		74188507	74194310	13	75363562	75364594		75365123	75367907		75368317	75374637
CCDC129	NEUROD6	ADCYAP1R1	4	64778935	64887825		65051936	65052949	MSTRG.73877, MSTRG.73878, MSTRG.73879	65212844	65262101	4	65212719	65321463		65489394	65492587		65670543	65729276					yes
TSPAN15	NEUROG3	C10orf35	25	25634767	25658235		25706463	25707128		25744374	25745429	28	25960051	26012583		26063128	26063775		26101605	26104492
CYB5B	NFAT5	NQO1	14	35888365	35909953	MSTRG.23929, MSTRG.23962	36056707	36109770		36118808	36131168	18	36674604	36696376	XLOC_018812	36847730	36898690	XLOC_017949	36911358	36924689	yes	yes	yes			yes
SPNS1	NFATC2IP	CD19	24	25871851	25880117		25890362	25899904		25905178	25915071	25	26126253	26134744		26145407	26155792	XLOC_031261	26164039	26169956						yes
NYNRIN	NFATC4	RIPK3	7	20373970	20393188	MSTRG.86340	20418413	20426096		20452478	20456283	10	20590622	20600789	XLOC_003660	20632357	20639714		20665546	20669690	yes	yes	yes
LYL1	NFIX	GADD45GIP1	5	10557786	10559460		10568677	10630099	MSTRG.76358, MSTRG.76359	10689388	10691709	7	13585511	13587648		13596367	13658112		13721214	13723683					yes
MANBA	NFKB1	SLC39A8	6	22171446	22287910		22304950	22401576		22554766	22635293	6	23390299	23541416	XLOC_044093	23557311	23679508		23816193	23898886		yes
SIRT2	NFKBIB	CCER2	14	47777043	47796287		47796710	47807736		47808119	47810257	18	48860731	48880567		48880855	48891485		48891579	48894035
APLP1	NFKBID	HCST	14	45689178	45698271		45702859	45709104		45712008	45713276	18	46754202	46764958		46768514	46776803		46778207	46779500
TMEM45B	NFRKB	PRDM10	21	35234533	35244495		35248855	35280226		35287352	35348344	29	36619711	36645779		36650181	36680357		36684172	36749050
TMEM63C	NGB	POMT2	7	85357829	85416748		85426613	85430447		85438073	85471886	10	89488356	89523829		89533857	89537697		89544117	89589129
ZFHX2	NGDN	MYH7	7	21026117	21038765		21075905	21083199	MSTRG.86552	21105366	21157369	10	21245092	21257926	XLOC_003684, XLOC_003691, XLOC_003692	21296176	21303350		21325414	21345624		yes			yes
IHH	NHEJ1	SLC23A3	2	219983551	219988708	MSTRG.47434	220079002	220088274		220092649	220098581	2	107722668	107728939		107742904	107834901		107836179	107842357	yes
DCLRE1A	NHLRC2	ADRB1	22	33238813	33261774		33262707	33316235	MSTRG.54473, MSTRG.54475	33474854	33476247	26	34559811	34582947		34584585	34640028	XLOC_031820, XLOC_032512	34805081	34806484					yes	yes	yes
RMND5B	NHP2	HNRNPAB	5	36709496	36727124		36727863	36731383		36763583	36768939	7	40583483	40600676		40601549	40605473		40638057	40643916
PPIL3	NIF3L1	ORC2	2	202185790	202195152		202198604	202211978		202218114	202247518	2	89936349	89943891		89948475	89963535		89967561	90005390
U4atac	NIFK	TSN	2	185752993	185753118	MSTRG.46410	185890920	185900460		185907304	185914200	2	73664455	73664580	XLOC_021230, XLOC_022873	73804850	73815299		73827082	73833492	yes	yes	yes
HMGCS1	NIM1K	ZNF131	16	31409643	31430541		31441333	31517832		31527376	31552687	20	31451386	31474239		31484954	31510630	XLOC_024749	31571710	31578258						yes
SAV1	NIN	ABHD12B	7	40594745	40621621		40670148	40769703		40803406	40826022	10	43571065	43599997	XLOC_004047	43640454	43692975		43777864	43799657		yes
HERC2	NIPA1	NIPA2	2	112478388	112720769		112778077	112804987	MSTRG.43872	112816701	112837285	2	646582	878049		916140	963744		973927	994208					yes
NIPA1	NIPA2	CYFIP1	2	112778077	112804987	MSTRG.43872	112816701	112837285		112839853	112944326	2	916140	963744		973927	994208		996692	1104749	yes
CNGA1	NIPAL1	TXK	6	66646588	66660170		66698151	66720997		66735049	66795736	6	68316337	68354288		68364432	68391572		68405247	68449203
RCAN3	NIPAL3	STPG1	2	241294116	241317380		241347247	241395288		241403646	241459092	2	128984354	129018364		129041413	129091075		129096652	129156302
FNDC9	NIPAL4	ADAM19	5	66323445	66324242		66410158	66424715		66427663	66518705	7	71061786	71062469	XLOC_047132	71145783	71156120		71158812	71250704		yes
THOC5	NIPSNAP1	NF2	17	68236030	68263906		68267050	68281030		68293690	68350562	17	70837284	70867949		70869039	70884644		70895108	70966968
STAB1	NISCH	TNNC1	19	48314839	48339163		48342058	48400530		48403558	48406316	22	48884238	48909562		48912232	48985439		48988984	48991875
TBC1D23	NIT2	TOMM70	1	163031361	163089076		163093011	163112622		163125802	163162315	1	44199315	44254410		44261477	44281308		44294568	44331743
SNRNP40	NKAIN1	PUM1	2	235198619	235223256		235279346	235286795		235373394	235491349	2	122889872	122915674		122975078	122980139	XLOC_023712	123070708	123196529						yes
BRD7	NKD1	SNX20	14	18219814	18272612	MSTRG.23189	18523671	18537246	MSTRG.23194	18571848	18576028	18	18810541	18858142		19032743	19124256	XLOC_018537	19157447	19166134	yes				yes	yes	yes
DNAJC7	NKIRAS2	ZNF385C	11	41621684	41649382		41653598	41655555		41658560	41695971	19	42781320	42809906		42812569	42816762		42818405	42850694
PPP1R37	NKPD1	TRAPPC6A	14	51836196	51872389		51880405	51887087		51890650	51899881	18	53169569	53207223		53211190	53218864		53221121	53230745
UNC45B	NLE1	FNDC8	11	14507566	14538339		14545572	14555030		14557429	14568912	19	15233409	15265756		15273798	15282574		15284156	15295984
ERBIN	NLN	SGTB	16	13529797	13653927		13752368	13846239		13847769	13892627	20	13483520	13558286		13704346	13749692		13805928	13851473
CLUAP1	NLRC3	SLX4	24	2905056	2934571		2938171	2954051		2969253	2984958	25	2894810	2924571		2927846	2944136		2958710	2977159
ABCG4	NLRX1	PDZD3	15	29212989	29227619		29234564	29248482		29250393	29253471	15	30257754	30272204		30278100	30296544		30297042	30302445
WDR73	NMB	SEC11A	18	21404050	21415624		21416759	21419879		21429768	21461839	21	22728673	22740461		22741477	22744781		22754375	22787431
WNT8A	NME5	BRD8	5	46910528	46915217		46938902	46961998		46972869	46993265	7	51126579	51131523		51153752	51182289		51185666	51213742
MRAS	NME9	ARMC8	1	248787167	248823654	MSTRG.9203	248870817	248895348		248903314	248979732	1	131765943	131834001		131854386	131876744		131883675	131990621	yes
TNFAIP6	NMI	RBM43	2	156952865	156971348		157033323	157048915		157059130	157073134	2	44850892	44867293		44930495	44950481		44961707	44973211
DNAJA3	NMRAL1	HMOX2	24	3597959	3627855		3631474	3637348		3674415	3678193	25	3569974	3601212		3603663	3609530		3621447	3649596
ARHGEF5	NOBOX	TPK1	4	106991691	107015692		107028888	107038028		107084274	107471290	4	108448575	108471244		108488052	108493401	XLOC_040489, XLOC_040493	108539467	108922091						yes
HSF4	NOL3	KIAA0895L	14	34151661	34156397		34159659	34160334		34162095	34169953	18	34922999	34927749		34928332	34931932		34933328	34937158
TAS1R1	NOL9	PLEKHG5	12	44932546	44940471		44941310	44956215		44960624	45012038	16	47669655	47677534		47678491	47693841	XLOC_015696, XLOC_015697	47719088	47751042						yes
PPRC1	NOLC1	ELOVL3	22	21979686	21993539		21995317	22004055		22041183	22043799	26	22677211	22691109		22692692	22701499		22742695	22745622
NUTM1	NOP10	SLC12A6	7	25271792	25281963		25283680	25284429		25288802	25376206	10	28340123	28350132		28351840	28355349		28357075	28439037
FABP12	NOV	MAL2	9	57582462	57593537		57701139	57708761	MSTRG.94801, MSTRG.94810, MSTRG.94813	57835855	57848917	14	46883462	46891306		47005560	47013935	XLOC_012172, XLOC_012173, XLOC_012174, XLOC_012178	47140708	47173966					yes	yes	yes
CSTF2	NOX1	XKRX	X	125093141	125120103		125123761	125148817		125199097	125212665	X	54633865	54668205		54668622	54704983	XLOC_053018, XLOC_053021, XLOC_053025	54851532	54863403						yes
ARHGAP35	NPAS1	TMEM160	14	53056023	53129584	MSTRG.24942	53147821	53164248		53164461	53166630	18	54425390	54497692		54516899	54532816		54532951	54535397	yes
SLC29A2	NPAS4	MRPL11	21	43721551	43729269		43768738	43776312		43785795	43788896	29	45056314	45063665		45110166	45115042		45127205	45130554
ACAT1	NPAT	ATM	15	17243209	17256984		17280565	17331771		17332384	17485383	15	17999932	18028984		18055854	18096604		18119201	18265060
MYT1	NPBWR2	OPRL1	13	53005310	53040574		53097296	53098312		53103292	53110212	13	54157825	54217202		54247557	54249072		54254093	54255011
DDX56	NPC1L1	NUDCD3	4	76912723	76920944		76936549	76957676		76963128	77031296	4	77546487	77555844		77572132	77593152		77598538	77670087
AXDND1	NPHS2	TDRD5	12	58763546	58840440		58846961	58867152		58876021	58956491	16	62138403	62214479		62225042	62244587		62252880	62331493
FGF8	NPM3	MGEA5	22	21678317	21686777		21696865	21698617		21701724	21725084	26	22375029	22380835		22385932	22388123		22390930	22417746
TMEM130	NPTX2	BAIAP2L1	24	37240620	37250874		37374225	37384919	MSTRG.58679	37532154	37607164	25	37902689	37918783		38041960	38053172	XLOC_031559, XLOC_031560, XLOC_031561	38227396	38280018					yes	yes	yes
MAP9	NPY2R	RBM46	17	1719806	1764230	MSTRG.31596, MSTRG.31597	1868627	1869781	MSTRG.31617, MSTRG.31624	2341537	2397756	17	1907141	1931362	XLOC_016608	2059569	2063780		2523018	2567620	yes	yes	yes		yes
NFAT5	NQO1	NOB1	14	36056707	36109770		36118808	36131168		36146175	36156043	18	36847730	36898690	XLOC_017949	36911358	36924689		36939094	36955820		yes
NUDC	NR0B2	GPATCH3	2	239144375	239157920		239171683	239173378		239185122	239192328	2	126860368	126873806	XLOC_023783	126892710	126894458		126904071	126910834		yes
ACP2	NR1H3	MADD	15	75349557	75356067		75361774	75367849		75373244	75409926	15	78309901	78317153	XLOC_014395	78323084	78330233		78346046	78382745		yes
SLC17A8	NR1H4	GAS2L3	3	169332529	169371025		169446323	169514241		169532817	169555313	5	64635278	64674628		64763619	64815380	XLOC_040815	64841326	64856203						yes
NDUFA12	NR2C1	FGD6	3	131047599	131075182		131083334	131113515		131128393	131233366	5	24846225	24873123		24883376	24922146		24928042	25025876
PCK2	NRL	CPNE6	7	20656653	20664937	MSTRG.86356	20676526	20678719		20681996	20686678	10	20870284	20878569		20891740	20893396		20896405	20901462	yes
FBXO45	NRROS	CEP19	1	189337759	189348646		189414796	189421305		189461098	189462310	1	71710368	71721053	XLOC_001445	71765081	71791874		71834225	71839862		yes
SDCBP	NSMAF	TOX	9	37556752	37589709		37590850	37637144		37775458	38082193	14	26412824	26447192		26448145	26500189		26631190	26941726
TRIB1	NSMCE2	WASHC5	9	27647335	27654355		27714277	27938400		27949886	28001536	14	16353388	16361545		16424535	16619178		16670958	16719342
RBM47	NSUN7	APBB2	6	59351088	59449924		59619523	59665602		59671785	59929959	6	61036570	61069416		61311622	61357185		61362546	61744231
FKBP10	NT5C3B	KLHL10	11	41491878	41499959		41503155	41511329		41511929	41524503	19	42650885	42655321		42657994	42665703		42666504	42679044
MRGBP	NTSR1	SLCO4A1	13	53894420	53897675		53925398	53970146		53984616	53996656	13	55053690	55056880	XLOC_010582	55085432	55135137		55149364	55172423		yes
SPSB3	NUBP2	IGFALS	24	1341252	1345274		1349938	1352557		1353748	1355723	25	1354553	1360122		1360579	1365802		1366647	1368479
TULP2	NUCB1	DHDH	14	54514109	54522361		54523340	54537666		54548722	54559338	18	55930396	55938573		55939560	55955606		55964768	55975730
SLC45A3	NUCKS1	RAB29	12	2724330	2738876	MSTRG.16211, MSTRG.16213	2777098	2786371		2818397	2822506	16	3244645	3250256	XLOC_014977, XLOC_014978	3301673	3329235	XLOC_014988	3344086	3351233	yes	yes	yes			yes
KDF1	NUDC	NR0B2	2	239137872	239140572		239144375	239157920		239171683	239173378	2	126844577	126857428		126860368	126873806	XLOC_023783	126892710	126894458						yes
NPC1L1	NUDCD3	CAMK2B	4	76936549	76957676		76963128	77031296		77068210	77158466	4	77572132	77593152		77598538	77670087		77706698	77797331
MRPL3	NUDT16	NEK11	1	256491695	256548772		256658861	256660314		256671868	256951255	1	139880639	139937339	XLOC_002532, XLOC_002535, XLOC_002536, XLOC_002539, XLOC_002544	140044681	140046241		140061251	140332232		yes
PAPLN	NUMB	HEATR4	7	81614733	81646466		81648720	81772312		81841338	81962796	10	85097754	85123914		85126907	85183835		85310599	85350659
LTBP4	NUMBL	COQ8B	14	49041927	49069895		49093919	49114505		49119749	49136658	18	50173268	50202104		50226766	50251530		50252990	50270207
LPCAT4	NUTM1	NOP10	7	25263546	25270541		25271792	25281963		25283680	25284429	10	28331829	28339111		28340123	28350132		28351840	28355349
SIN3B	NWD1	TMEM38A	5	5920308	5961026		5978226	6056599		6097925	6123274	7	6104506	6147010		6159977	6224033		6285842	6312400
TMEM223	NXF1	STX5	21	40490315	40491349		40491780	40503053		40505247	40530877	29	41795548	41796692		41796853	41808165		41809627	41837545
TIMM22	NXN	MRM3	11	21484419	21489650		21638503	21662656		21671183	21675967	19	22432982	22439070		22457712	22621493		22628976	22633394
REXO2	NXPE4	NXPE2	15	24447669	24458249	MSTRG.26598, MSTRG.26599, MSTRG.26602, MSTRG.26604, MSTRG.26614	24567161	24585961		24642929	24678323	15	25293299	25304051		25419219	25434051		25515542	25524857	yes
SPOP	NXPH3	NGFR	11	36522675	36560067		36579259	36582304	MSTRG.14865	36636453	36647343	19	37570928	37653473		37671531	37672235		37725131	37744573					yes
SHMT2	NXPH4	LRP1	3	162102921	162108453		162111744	162112634	MSTRG.68857, MSTRG.68858, MSTRG.68859	162124659	162196045	5	56539303	56544574		56548139	56556988		56562309	56641157					yes
CBLN3	NYNRIN	NFATC4	7	20361121	20363125		20373970	20393188	MSTRG.86340	20418413	20426096	10	20579089	20580627		20590622	20600789	XLOC_003660	20632357	20639714					yes	yes	yes
TRIM29	OAF	POU2F3	15	30206946	30231870		30321523	30324245		30339224	30425509	15	31213143	31240221		31312383	31330638		31410515	31431842
APOBEC2	OARD1	NFYA	20	15063505	15073864		15079876	15084243		15092902	15108802	23	14985521	14998187		15000260	15005748		15006380	15030449
RBPMS2	OAZ2	ZNF609	7	42419056	42429922		42465465	42468293		42475435	42642760	10	45380345	45392030		45428932	45433129		45438772	45636954
TMEM198	OBSL1	INHA	2	220448093	220452572		220453801	220475937		220476722	220479658	2	108197663	108203601		108203750	108225840		108226858	108229830
KLF10	ODF1	UBR5	9	74400025	74407403		74472374	74484232		74663681	74756461	14	63951758	63957275		64025335	64034795	XLOC_012398	64169832	64308334						yes
LINGO1	ODF3L1	CSPG4	18	31796514	31798530		32062362	32066030		32077781	32112613	21	33292504	33294348		33559735	33563692		33574740	33610470
SHC2	ODF3L2	MADCAM1	5	40501170	40514618	MSTRG.78078	40529642	40535023	MSTRG.78075	40548709	40554304	7	44723005	44753033		44755704	44760148	XLOC_045776	44773998	44778671	yes				yes	yes	yes
ZMIZ2	OGDH	TMED4	4	76800114	76809012		76827114	76881294		76906460	76908344	4	77432315	77441756		77458516	77512436	XLOC_040001, XLOC_040003	77540574	77543351						yes
ARL6IP4	OGFOD2	ABCB9	17	52146990	52149256		52150529	52153822		52168248	52191479	17	54802292	54804869		54805430	54809451		54827286	54851000
MEIG1	OLAH	ACBD7	13	28634201	28638599		28664966	28685688		28688820	28689258	13	29882066	29898674		29915526	29938309		29940129	29943624
PPFIBP2	OLFML1	SYT9	15	44557277	44676789		44716140	44745630		44822118	44911669	15	45663896	45799991	XLOC_013869, XLOC_013870, XLOC_013871	45836413	45866755	XLOC_013872	45953920	46047464		yes				yes
[truncated: 1,200 more rows]

## Sheet: Table S13
Table S13. Presence of intergenic lncRNAs both in sheep and goat, in regions of conserved synteny.
[truncated: 2,041 more rows]

[truncated: 5 more sheets: Table S14, Table S15, Table S16, Table S17, Table S18]
